# Supplementary material for: Phylogeny-driven pangenome analysis uncovers the genomic landscape of domesticated and wild Armeniaca species
Source: Hortic Res. 2026 Mar 27;13(7):uhag104. doi: 10.1093/hr/uhag104 (PMC13283847; doi:10.1093/hr/uhag104)
Supplement: Web_Material_uhag104 [file web_material_uhag104.zip]

Archive with 12 entries (12 files):
- (revised) Suppl_File_S1__paper_complements.docx
- Suppl.data_D1 _ CatlibApricot_withoutRedundancy.fa
- Suppl_Table_T1 _ assemblies_sources.xlsx
- Suppl_Table_T2 _ Ordered histgrowth in bp all chromosome.xlsx
- Suppl_Table_T3 _ Proportion of the different genome types along the 8 chromosome.xlsx
- Suppl_table_T4 _ Structural and SNP Variation Summary.xlsx
- Suppl_Table_T5 _ Genome annotation statistics from EGAPX.xlsx
- Suppl_Table_T6 _ Transposon Distribution and Enrichment Analysis.xlsx
- Suppl_Table_T7 _ assemblies_distance_matrix.xlsx
- Suppl_Table_T8 _ CatlibApricot_withoutRedundancy.xlsx
- Suppl_Table_T9 _ Coordinates of DAM-loop Regions Across Assemblies.xlsx
- Suppl_Table_T10 _ Blast_DAM1_to_6_ch_264_4.xlsx
