# Supplementary material for: Phylogeny-driven pangenome analysis uncovers the genomic landscape of domesticated and wild Armeniaca species
Source: Hortic Res. 2026 Mar 27;13(7):uhag104. doi: 10.1093/hr/uhag104 (PMC13283847; doi:10.1093/hr/uhag104)
Supplement: Web_Material_uhag104 [file web_material_uhag104.zip › Suppl.data_D1 _ CatlibApricot_withoutRedundancy.fa]

>KZ_H1V2-B-R6274-Map6
AAACACCACAGCAGTTTACCCAAAACAAAGAAAAACACATTTTCCTTTCCATATCAGCAC
AGATTCAGTGAAGTCAACAAGCAAAAATTGTATATGCAAAACAAGGAACAACACATTTCA
AAATGCTCTAAATTATGCAGAATAATTGTCTTGTCATCTCCATTTTCCATATCAGTAGAA
ATTAGAGTGCCCAATCTTTGACAAGAAGCTCTAAACCAGAAACTTGGAAATGTCAAGAAG
CCCAATACAGGAGAATGCTTGACAATTTATCTTCACAACTGCACCCTCTGTCTGTCTGTC
CCTCTCAGTTTCAAACTGTAATTAGCTAGCACCCACCAATCCTCTTCCCCCACCTGAAAC
AATTTATATTACTAAAACAAGACTAAACCACAGTAGAGTGGGTCATTTGGAATATTAGGT
AAACCCAATATCATATCTTCTGGTAATTAATTTAACCAAGCTCAAAACAACAGATTTTTA
TTATTATTATTTTTCTTTCTAGTATAAGCAATAGTCTAAACTACAATGGAAGAAGTTTCT
CTCACACACACTAACAAGGTGTCATGAGAGTTCGAACTTGAGAACATTAATTTGCAAGTC
AATACTCTTTGCCGAGGTTCCTTGGTGTAAGTTAATTTGGAAACCTTTTATTGAGCCCCG
GAAATCTTTTTTAGTGTGGAAAGTTATGCATGGCAGGCTTCTCACAGAGGATTTTCTTCA
AAAGCGTGGTATTGCCCTTGCTTCAATATGCTTATTTTGCAGGATGCCTCCAGAGAATAT
TAATAATTTATTTTCTGAGTGCCCCTTTACTTGTTCCATATGGAGTTCTATGTTTATTTT
TTTTTGGTCTGCACTTTACTCCAGGGCCTTTAGCTGTTATTCTTTCTTCCGGCCCATCTG
CTCATTTTAGCCCTCAGCTCATGGATCTGTGGCTTCTTATGTTCGGAACTACTGTGTGGC
TAATTTGGGATTTAAGGAATAAGTTGCGGTTTGAGGAGAAGGTTTCTACAGTTTCTTCTA
CTTGTCGTACCATTATTAATCATGTGCGTGCCTCTAGTCCTCTGGCCAGAGGTCATATGT
CAAATAAGGTGCGTGATCTGTGTACTATTCGTTCCATTGGGGTGCACTGTCATCCCTGCC
CCAATCCCAAAATTGTTGATAAGGTAGTGACGCTTAAAAGATAACCATGTTTAAAATTAG
ACTTCTTCTTTTGTTTTTGGTATTGCTTATAACAGCATGCAGAAGAAATTGGCCTAAAAA
TGTACAACAACTTGCTAATAAATATGTCGTGGAGACTGGATTGACCATCCATATCTGATT
GATGGAATATATAGAGACAAATGTATAGCAAATTCTTGCACATTTGTGAAGAAAAATGCG
TGGAAAAGGAAACAGATGCCCAATTCTCCATTCTTCCTTTAATACAAGT
>KR091H1-B-G8898-Map3
CCCAATCACACGAGCCATGTCCCAGGCACATAACAGCTTGGTATCAGAGTCGGGCATGGA
GGAGTAGCGAGTAACATGCCTGGAAACTGAAGTGAGCTCCCTAGCCACTGGACAAGAATG
AATACTCAAGGAGATGCAAGAGATGTTCTCAGCCATGAATGCTCACTTGGATCAAATTTC
TCATACTGGTGATGGCTTTAGTAGTACCTTCGATGATGGACGAGGCCGAACCTTTGGAAG
TGGATCCAGCACTCCAAACTCTAGCACCTCTTACCTTTCTAAAATGGTGAAGCTAGACTT
TCCTCACTTCAACGGATTGGAAGACCCCACAAGTTGGATATGTCGTGTTGAACAATTCTT
TGACTTTCACCAAACTCCATAAACTGAGAGAGTTCCATTAGTTTCATTCAATCTTGAAGG
GGATGCTCAATTGTGGTTCCAATTGATGAAGGAGGAAACCCCCATCACCACATGGGCGAC
TTTTAAGCAAGGACTGCATGACAGGTACAGCCCCACCCAATTTCAAGACTTTTTTGGTGA
TCTAATGAAGTTACAAAAATTAGGTTCGGTATGAGACTATCAAACCGAGTTTGAGAAATT
ATTGATTACAGCAAGAAGAATAACTCCATATCAACAAATTGGTTGTTTTGTGAGTGGTTT
GAAGGAGAATATCAAAACTGACGTGCAAGCGTGCAAACCGCAAACACTCTCTGCTGCCAT
CGGATTGGCTCGCCTATATGAGTCTCGTAATAAAAAAACTAGGCGATACTTAACTTCATA
TGTGAAGCAGCCCTGTACCAATGGGGTTACGAAGTCTGACCATCGACAAAATTTCATACC
AATTAAGCGGTTGTTTGCGGTCGAACTAAAGGAACGAAAAAATAAAGGACTTTGCTACAA
TTGTGATGAGAAGTTTAGTCTTGGTCATCGATGCAAAAAATTATTTCTCATTGAAGATTG
CTGGGCAAATGAAGAAAATGACGCCAAAGATGCAGATACTCATGAAGTGGAATTGGGTGA
AGAAGTATTTCCCGAAATATCTCTCCGTGCTGTTTATGGTGGTTGAACTCCACAAACAAT
GCGAGTTCATGGAAAAGTGGGTAAGCATCAAATGGCATTCTTGGTGGATTCTGGAAGCAC
CCACAATTTTATGAGTAATAAAGTTGCAAGGAAAGTTGGTGTTAATCCCACTGGATATGG
AAAGTTTGAGGTGTCAGTTGCCAATGGTGAAATGCTTACTAGTGTTGGGCTTTGCAAAGG
GGTGTGCATGCTAATTCATTGAGTTCCCATCACTGTTGACTTTTACCTTCTTCCTTTAAA
GGGTTGTGATGCTATTTTGGGCGCACAATGGTTGCTCACGTTAG
>Stella-B-G4098-Map3
TCTCAAAAGATCATTTTTTTTTAGTAGGAAGAGAGTTTTAGTTTCCTAACTTTCCTCTCT
TCAGTGTACAATAAGGACATCAACTTCATCTTCTCCGGTGGACTTGTCATTCTTCTGTGT
TTTTTTCTTGGCTAGAACTTTCTCTGCCCCTTTTTTCTTGAAAAATAAGAAAAAATGCCA
AGCAAAACCGTCTCCTCCAAGAACCCACTCATGCTTATCTTTTTCACCCTTCACTTTTCT
TCACCAATAAACCATCTTTCTCTTTGGCACCACGCTAGTTTTTTTTTTTTTTTTGGTTTG
TAAGTACTATAACCAAGTTTCGGATAAAAATCTCACTTTTTTTGTTTTAAAAATAGGCAT
ACTAAACGGGTTTTTGTGACTTTGGACTTAAAATATGTTTTTGAGTTTATAAAATTGAAT
CCAAGTAGAATACCAAACGAGCCTTTAGGGGGTATTTGGTATCCTATTCAAATAGGGAAT
TCAAAAACTTAGATTTTTCTTTAAAACAAGGAGTTCTTAAAAAACACTTGTTTGGTATGA
AACTTGAAAACTTTCAAATCTTAAAAAATTGAGAACTTGTGGGTTGTTTGAAAAAAACTG
AAAAAATGGATTTTTTTGTTTTTAATAATTGGGTTGTTTTTTAGTTGTTCTTGAGTTTGA
GTTTTTAAAACTAGGGCTACCAAACAGATTTTTTTGTTTTTATTTTAGACTCAAATTCTG
TTTTTGAATTTAAAAAGTTGGATTCAAGTTGAATACTTAACAGGTCCTTATATCTTGTTT
ACTTTTGTTTTACAACTAAATTGTTTTTTTACTTTACCATCATCATCATGCAAGTTTGCT
GACGTTACATAGATGACGAAGCATATGCATGCCTTCAATATCAACAGTGTGCAAATATCC
CTTGGTGGTTTGGTTCTATTTGGTGCGAAGCCGCTTATTCCAACTCAGCTTGATTTGAAC
TCTCATCTGGAGGTGATGAGAAATCGTGATCCACAAATTTCCCTTCCCATATCTACGCTA
GGTATCTTCTTCCCTGCCTAGCGCAACTCTTCTTCTTCGATCCGTTTTTCCTTCTATTCT
ATGATATTTGGACAAGAAGGGAGAGCCAGGACAAACTCCAGAGCTTGGGAAGAAAGCAAA
ACTAGTCCTAAGTAAGTAACAGCCCTGAGAATGACACATTGAATATAAGCGCAGACATCA
ATTTAATTGGACAGTTATGGTGATGTCTTTGTTTTAGAAAGAATCTTTGTATAATTACTT
GTCATTTTGTTAGCCAAATTTTCTTAACAGAAAGAAACTTCAGACATGAAATGAACTTTA
TACTTTATTAAACTGATGAAATTAATATATAAAAAACTACAAACAGGAGAACATCATGAG
CTTCAATACTAAATATCCAGCTTAAATCTAAGTACGTACACCCAGGTGTTGTACCTTTAT
TTGATACGGGGATAAAAAAAACACGAAAGCATGTCTTTGGATGAACTTCTAAACTTATAA
TAATAACAACATTAATCAAGTGTTGTATAAAGCTTTAATTCCTCGAATATCATCCGCATG
CAAGCTCTGGGTAAATCCAGTGCGGACTTCAGGAAGCATGACAGCTCCTGGAACAGAGCT
ATGGCCAAGCCCAAGAAGGTGCCCAATTTCATGCAAAGCCACAGTCTCCAAGTCCAAACC
ACCAGGCACAGCACCCACAACCCACGTCTCATCAGCATCGTAGTGAAATCTCCCATCTGT
CGGCGCAAATGCATGGGCAGCGACCCCACGCGGCCCATCAAACGGGTGTCCATCTCCATG
ATCACGCCTTCCAAAACCTATCTTCAGATCAGCGCTCTCAATGCTTCGGGCTTGGCTGAA
TGTGAAGTGTGTGTTGCCCTGCCATGTTGCAAAAGCACGTGCAACTGCGCCCACAGCCTC
AGATGGGGTGCGTTGAAGAAAACCATAGGTGAGGTGATACTTATTGGCAGGCCATTTTGG
GTTTCCTTGGAAGAAAGCGTAATGACCAACTGTGTGAGTTGAACCATGTCCTCCCCTTTT
CTTTCCTGATCTCATGGAGGTGGTACCGTTGATGATATCCGGTACACCACATCGAGGCAT
CTCCATTTTTATTACGGTTTTCGCTTCTAATGTTCCGGTGACCTTGAGGTGGTAATTGAT
TTGGTAAGTTTTGATGGCCGACTCCAATTCATCATCAAAGTAGTCATCATTGTTGGTATT
GCCATTCAAGTAACCAAACTTTTCGAGGTATTTTTTGAGGTCTTGGATGCCTTGAACTTT
GTCACCCTTGTGACACCCCTTGAGATGGTCAAGGAACTCAAATGGTGATGATGTTTTATT
GTGGTGGGTTTCTGATGCTTTTGCGTAGGAGAGGAGAGAAAGGAGGATGAAGAG
>Mands-B-R3220-Map4
GTAAGATGTTGCGTTCTCAGATATATAGGCTTTTTACACTAAAACTTACCGGTAAGATAT
GGTGTTTTTGGAAAATTAGGCTATTTACTTAATAAATTACTTGTAAGATGTTGCGTTCTC
TTGATATATAGGCTTTTTACACTATAACTTACCGGCAAGACATGATGTTTTTGGAAAATT
AGGCTATTCACTTAATAAATTATGGGTCAGATGTTGCGTTCTCAGATTTATAGGCTTTTT
ACACTATAACTTACCGGTAAGATATGGTGTTTTTGGGAAATTAGGCTATTTACTTAATAA
ATTACTTGTAAGATGTTGCGTTCTCTGATATATAGGCTTTTTACACTATAACTTACCGGC
AAGACATGATGTTTATGGAAAATTAAGCTATTCACTTAATAAATTAAGGGTAAGATGTTG
CGTTCTCAGATTTATTGGCTTTTTACACTATAACTTACCGGTAAGATATGGTGTTTTTAG
AAAATTAGGCTATTTACTTAATAAATTACTTGTAAGATGTTGCGTTCTCTGATATATAGG
CTTTTTACACTATAACTTACCGGCAAGACATGATGTTTATGGAAAATTAAGCTATTTACT
TAATAAATTAAGGGTAAGATGTTGCGTTCTCAGATTTATTGGCTTTTTACACTATAACTT
ACCGGTAAGATATGGTGTTTTTGGGAAATTAGGCTATTTACTTAATAAATTACTTGTAAG
ATGTTGCGTTCTCTGATATATAGGCTTTTTACACTATAACTTACCGGCAAGACATGATGT
TTATGGAAAATTAAGCTATTTACTTAATAAATTAAGGGTAAGATGTTGCGTTCTCAGATT
TATTGGCTTTTTACACTATAACTTACCGGTAAGATATGGTGTTTTTGGGAAATTAGGCTA
TTTACTTAATAAATTACTTGTAAGATGTTGCGTTCTCTGATATATAGGCTTTTTACACTA
TAACTTACCGGCAAGACATTATGTTTATGGAAAATTAAGCTATTTACTTAATAAATTAAG
GGTAAGATGTTGCGTTCTCAGATTTATTGGCTTTTTACACTATAACTTACCGGTAAGATA
TGGTGTTTTTGGGAAATTAGGCTATTTACTTAATAAATTACTTGTAAGATGTTGCGTTCT
CTGATATATAGGCTTTTTACACTATAACTTACCGGCAAGACATGATGTTTATGGAAAATT
AAGCTATTTACTTAATAAATTAAGGGTAAGATGTTGCGTTCTCAGATTTATTGGCTTTTT
ACACTATAACTTACCGGTAAGATATGGTGTTTTTCGAAAATTAGGCTATTTACTTAATAA
ATTACTTGTAAGATGTTGCGTTCTCTGATATATAGGCTTTTTACACTATAACTTACCGGT
CAAGACATGGTGTTTTTGGAAAATTAGGCTATTTACTTAATAAATTAAGGGTAAGATGTT
GCGTTCTCAGATTTATTGGCTTTTTACACTATAACTTACCGGTAAGATATGATGTTTTTG
AGAAATTAGGCTATTTACTTAATAACTTACTTGTAAGATGTTGCGTTCTCTGGTATATAG
GCTTTTTACACTATAACTTACCGGCAAGACATGATGTTTATGGAAAATTAAGCTATTTAC
TTAATAAATTAAGGGTAAGATGTTGCGTTCTAAGATTTATTGGCTTTTTACACTATAACT
TACCGGTAAGATATGGTGTTTTTGGGAAATTAGGCTATTTACTTAATAAATTACTTGTAA
GATGTTGCGTTCTCTGATATATAGGCTTTTTACACTATAACTTACCGGCAAGACATGATA
TTTATGGAAAATTAAGCTATTTACTTAATAAATTAAGGGTAAGATGTTGCGTTCTCAGAT
TTATTGGCTTTTTACACTATAACTTACCGGTAAGATATGGTGTTTTTGGGAAATTAGGCT
ATTTACTTAATAAATTACTTGTAAGATGTTGCGTTCTCTGATATATAGGCTTTTTACACT
ATAACTTACCGGCAAGACATGATGTTTATGGAAAATTAAGCTATTTACTTAATAAATTAA
GGGTAAGATGTTGCGTTCTCAGATTTATTGGCTTTTTACACTATAACTTACCGGTAAGAT
ATGGTGTTTTTGGAAAATTAGGCAATTTACTTAATAAATTACTTGTAAGATGTTGCGTTC
TCTGATATATAGCCTTTTTACACTATAACTTACCGGCAAGACATGATGTTTATGGAAAAT
TAAGCTATTTACTTAAAAAATTAAGGGTAAGATGTTGCGTTCTCAGATTTATTGGCTTTT
TACACTATAACTTACCGGTAAGATATGGTGTTTTTGGGAAATTAGGCTATTTACTTAATA
AATTACTTGTAAGATGTTGCGTTCTCTGATATATAGGCTTTTTACACGAAAACTTACCGG
TAAGATATGGTGTTTTTTGAAAATTAGGCTAATTTACTTAAAAAATTACGGGTAAGATGT
TGCGTTCTTAGATATACAGTCTTTTTACCCTATAACTTATCGGCAAGACATGGTGTTTTT
GGAAAATTAGGCTATTTACTTAATAAATTAAGGGTAAGATGTTGCGTTCTCAGATTTATT
GGATTTTTACACTATAACTTACCGGTAAGATATGGTGTTTTTGGGAAATTAGGCTATTTA
CTTAATAACTTACTTGTAAGATGTTGCGTTCTCTGATATATAGGCTTTTTACACTATAAC
TTACCGGCAAGACATGATGTTTATGGAAAATTAAGCTATTTACTTAATAAATTAAGTGTA
AGATGTTGCGTTCTAAGATATATAGGCTTTTTACACTATAACTTACCGGTAAGATATGAT
GTTTTTTGAAAATTAGGCAATTTACTTAAAAAATTACGGGTAAGATGTTGCGTTCTTAGA
TATACAGTCTTTTTACCCTATAACTTACCGGCAAGATATGGTGTTTTTGGAAAATTAGGC
TATTTACTTAATAAATTAAGGGTAAGATGTTGCGTTCTCAGATTTATTGGCTTTTTACAC
TATAACTTACCAGTAAGATATGGTGTTTTTGAGAAATTAGGCTATTTACTTAATAAATTA
CTTGTAAGATGTTGCGTTCTCTGATATATAGGCTTTTTACACTATAACTTACCGGCAAGA
CATGATGTTTATGGAAAATTAAGCTATTTACTTAATAAATTAAGGGTAAGATGTTGCGTT
CTCAGATTTATTGGCTTTTTACACTATAACTTACCGGTAAGATATGGTGTTTTTGGGAAA
TTAGGCTATTTACTTAATAAATTACTTGTAAGATGTTGCGTTCTCTGATATATAGGCTTT
TTACACTATAACTTACCGGCAAGACATGATATTTATGGAAAATTAAGCTATTTACTTAAT
AAATTAAGGGTAAGATGTTGCGTTCTCAGATTTATAGGCTTTTTACACTAAAACTTACCG
GTAAGATATGGTGTTTTTGGAAAATTAGGCTATTTACTTAATAAATTACTTGTAAGATGT
TGCGTTCTCTGATATATAGGCTTTTTACACTATAACTTCCCGGTAAAATATGGTGTTTTT
TGAAAATTAGGCTATTATTTAATAAATTATGTGTAAGATGTTGCGTTCTAAGATATATAG
GCTTTTTACACTATAACTTACCGGTAAGATATGATGTTTTTTGAAAATTAGGCAATTTAC
TTAAAAAATTACGGGTAAGATGTTGCGTTCTTAGATATACAGTCTTTTTACCCTATAACT
TACCGGCAAGATATGGTGTTTATGGAAAATTAAGCTATTTACTTAATAAATTAAGGGTAA
GATGTTGCGTTCTCAGATTTATTGGCTTTTTACACTATAACTTACCGGTAAGATATGGTG
TTTTTGGGAAATTAGGCTATTTACTTAATAAATTACTTGTAAGATGTTGCGTTCTCTGAT
ATATAGGCTTTTTACACTAAAACTTACCGGCAAGACATGATGTTTATGGAAAATTAAGCT
ATTTACTTAATAAATTAAGGGTAAGATGTTGCGTTCTCAGATTTATTGGCTTTTTACACT
ATAACTTACCGGTAAGATATGGTGTTTTTCGAAAATTAGGCTATTTACTTAATAAATTAC
TTGTAAGATGTTGCGTTCTCTGATATATAGGCTTTTTACACTATAACTTACCGGCAAGAC
ATGATGTTTATGGAAAATTAAGCTATTTACTTAATAAATTAAGGGTAAGATGTTGCGTTC
TCAGATTTATTGGCTTTTTACACTATAACTTACCGGTAAGATATGGTGTTTTTGAGAAAT
TAGGCTATTTACTTAATAAATTACTTGTAAGATGTTGCGTTCTATGATATATAGGCTTTT
TACACTATAACTTACCGGCAAGACATGATGTTTATGGAAAATTAAGCTATTTACTTAATA
AATTAAGGGTAAGATGTTGCGTTCTCAGATTTATTGGCTTTTTACACTATAACTTACCGG
TAAGATATGATGTTTTTGGGAAATTAGGCTATTTACTTAATAAATTACTTGTAAGATGTT
GCGTTCTCTGATATATAGGCTTTTTACACTATAACTTACCGGCAAGACATTATATTTATG
GAAAATTAAGCTATTTACTTAATAAATCAAGGGTAAGATGTTGCGTTCTCAGATTTATTG
GCTTTTTACACTATAACTTACCGGTAAGATATGGTGTTTTTCGAAAATTAGGCTATTTAC
TTAATAAATTACTTGTAAGATGTTGCGTTCTCTGATATATAGGCTTTTTACACTATAACT
TACCGGCAAGACATGATGTTTATGGAAAATTAAGCTATTTACTTAATAAATTAAGGGTAA
GATGTTGAGTTCTCAGATTTATTGGCTTTTTACACTATAACTTACCGGTAAGATATGGTG
TTTTTGAAAAATTAGGCTATTTACTTAATAAATTACGGGTAAGATGTTGCGTTCTCAGAT
ATATTGGCTTTTTACACTATAACTTACCGGCAAGATATGATGTTTTTGGAAAATTAGGCT
ATTTACTTAATAAATTAAGGGTAAGATGTTGCGTTCTCAGATATATAGGCTTTTTACACC
ATAACTTACCGGTAAGATATGATGTTTTTTGAAAATTAGGCAATTTACTTAAAAAATTAC
GAGTAAGATGTTGCGTTCTTAGATATACAGTCTTTTTACCCTATAACTTACCGGCAAGAT
ATGATGTTTTTGGAAAATTAGGCTATTTACTTAATAAATTAAGGGTAAGATGTTGCGTTC
TCAGATTTATTGGCTTTTTACACTATAACTTACCGGTAAGATATGGTGTTTTTGGGAAAT
TAGGCTATTTACTTAATAAATTACTTGTAAGATGTTGCGTTCTCTGATATATAGGCTTTT
TACACTATAACTTACCGGCAAGACATGATGTTTATGGAAAATTAAGCTATTTACTTAATA
AATTAAGGGTAAGATGTTGCGTTCTCAGATTTATTGGCTTTTTACACTATAACTTACCGG
TAAGATATGGTGTTTTTGAGAAATTAGGCTATTTACTTAATAAATTACTTGTAAGATGTT
GCGTTCTCTGATATATAGGCTTTTTACACTATAACTTACCGGCAAGACATGATGTTTTTG
GAAAATTAGGCTATTCACTTAATAAATTATGGGTCAGATGTTGCGTTCTCAGATTTATAG
GCTTTTTACACTAAAACTTACCGGTAAGATATGGTGTTTTTTGAAAATTAGGCTATTTAC
TTAATAAATTACTTGTAAGATGTTGCGTTCTCTGATATATAGGCTTTTTACACTATAACT
TACCGGTAAAATATGGTGTTTTTTGAAAATTAGGCTATTTACTTAATAAATTATGTGTAA
GATGTTGCGTTCTAAGATATATAGGCTTTTTACACTATAACTTACCGGTAAGATATGGTG
TTTTTGAGAAATTAGGCTATTTACTTAATAAATTACTTGTAAGATGTTGCGTTCTCAGAT
ATATAGGCTTTTTACACTATAACTTACCGGCAAGATATGGTGTTTTTGGAAAATTAGGCT
ATTTACTTAATAAATTACTTGTAAGATGTTGCGTTCTCTGATATATAGGCTTTTTACACT
ATAACTTACCGGCAAGACATGATGTTTTTGGAAAATTAGGCTATTTACTTAATAAATTAT
GGGTAAGATGTTGCGTTCTTAGATTTATTGGCTTTTTACACTATAACTTACCGGTAAGAT
ATGGTGTTTTTGGGAAATTAGGCTATTTACTTAATAAATTACTTGTAAGATGTTGCGTTC
TCTGATATATAGGCTTTTTACACTATAACTTACCGGCAAGACATGATGTTTATGGAAAAT
TAAGCTATTTACTTAATAAATTAAGGGTAAGATGTTGCGTTCTCAGATTTATTGGCTTTT
TACACTATAACTTACCGGTAAGATATGGTGTTTTTGAGAAATTAGGCTATTTACTTAATA
AATTACTTGTAAGATGTTGCGTTCTCTGATATATAGGCTTTTTACACTAAAACTTACCGG
TAAGATATGGTGTTTTTTGAAAATTAGGCTACTTACTTAATAAATTACTTGTAAGATGTT
GCGTTCTCTGATATATAGGCTTTTTACACTATAACTTACCGGCAAGACATGATGTTTTTG
GAAAATTAGGCTATTCACTTAATAAATTACGGGTAAGATGTTGCGTTCTAAGATTTATAG
GCTTTTTACACTATAACTTACCGGTAAGATATGGTGTTTTTGGGAAATTAGGCTATTTAC
TTAATAAATTACTTGTAAGATGTTGCGTTCTCTGATATATAGGCTTTTTACACTATAACT
TACCGGCAAGACATGATGTTTATGGAAAATTAAGCTATTTACTTAATAAATTAAGGGTAA
GATGTTGCGTTCTCAGATTTATTGGCTTTTTACACTATAACTTACCGGTAAGATATGGTG
TTTTTGGGAAATTAGGCTATTTACTTAATAAATTACTTGTAAGATGTTGCGTTCTCTGAT
ATATAGGCTTTTTACACGAAAACTTACCGGCAAGACATGATGTTTATGGAAAATTAAGCT
ATTTACTTAATAAATTAAGGGTAAGATGTTGCGTTCTCAGATTTATTGGCTTTTTACACT
ATAACTTACCGGTAAGATATTGTGTTTTTGGGAAATTAGGCTATTTACTTAATAAATTAC
TTGTAAGATGTTGCGTTCTCTGATATATAGGCTTTTTACACTATAACTTACCGGCAAGAC
ATGATGTTTATGGAAAATTAAGCTATTTACTTAATAAATTAAGGGTAAGATGTTGCGTTC
TCAGATTTATTGGCTTTTTACACTATAACTTACAGGTAAGATATGGTGTTTTTGAAAAAT
TAGGCTATTTACTTAATAAACTACTTGTAAGATGTTGCGTTCTCAGATATACAGTCCTTT
TACACTACAACTTACCGGCAAGACATGATGTTTATGGAAAATTAAGCTATTTACTTAATA
AATTAAGGGTAAGATGTTGCGTTCTCAGATTTATTGGCTTTTTACACTATAACTTACCGG
TAAGATATGGTGTTTTTGGGAAATTAGGCTATTTACTTAATAAATTACTTGTAAGATGTT
GCGTTCTTAGATATACAGTCTTTTTACACTATAACTTACCGGCAAGATATGGTGTTTTTG
GAAAATTAAGCTATTTACTTAATAAATTAAGGGTAAGATGTTGCGTTCTCAGATTTATTG
GCTTTTTACACTATAACTTACCGGTAAGATATGGTGTTTTTGGGAAATTAGGCTATTTAC
TTAATAAATTACTTGTAAGATGTTGCGTTCTCAGATATACAGTCTTTTTACACTATAACT
TACCGGCAAGACATGATGTTTATGGAAAATTAAGCTATTTACTTAATAAATTAAGGGTAA
GATGTTGCGTTCTCAGATTTATTGGCTTTTTACACTATAACTTACCGGTAAGATATTGTG
TTTTTGAGAAATTAGGCTATTTACTTAATAACTTACTTGTAAGATGTTGCGTTCTCTGGT
ATATAGGCTTTTTACACTATAACTTACCGGCAAGACATGATGTTTATGGAAAATTAAGCT
ATTTACTTAATAAATTAAGGGTAAGATGTTGCGTTCTCAGATTTATTGGCTTTTTACACT
ATAACTTACCGGCAAGATATGGTGTTTTTGGAAAATTAGGCTATTTACTTAATAAATTAA
GGGTAAGATGTTGCGTTCTCAGATATATAGGCTTTTTACACTAAAACTTACCGGCAAGAT
ATGATGTTTTTTGAAAATTAGGCTATTTACCTAATAACTTACTTGTAAGATGTTGCGTTC
TTTGAGATATAGGCTTTTTACACTATAACTTACCGGTAAAATATGATGTTTTTTGAAAAT
TAGGCTATTCACTTAATAAATTATGTGTAAGATGTTGCGTTCTAAGATATATAGGCTTTT
TACACTAAAACTTACCGGTAAGATATGGTGTTTTTTGAAAATTAGGCAATTTACTTAAAA
AATTACGGGTAAGATGTTGTGTTCTTAGATATACAGTCTTTTTACCCTATAACTTACCGG
CAAAATATGGTGTTTTTGGAAAATTAGGCTATTTACTTAATAAATTAAGGGTAAGATGTT
GCGTTCTCAGATTTATTGGCTTTTTACACTATAACTTACCGGTAAGATATGGTGTTTTTG
GGAAATTAGGCTATTTACTTAATAAATTACTTGTAAGATGTTGCGTTCTCTGATATATAG
GCTTTTTACACTATAACTTACCGGCAAGACATGATGTTTATGGAAAATTAAGCTATTTAC
TTAATAAATTAAGGGTAAGATGTTGCGTTCTCAGATTTATTGGCTTTTTACACTATAACT
TACCGGTAAGATATGGTGTTTTTGGGAAATTAGGCTATTTACTTAATAAATTACTTGTAA
GATGTTGCGTTCTCTGATATATAGGCTTTTTACACTAAAACTTACCGGCAAGACATGATG
TTTATGGAAAATTAAGCTATTTACTTAATAAATTAAGGGTAAGATGTTGCGTTCTCAGAT
TTATTGGCTTTTTACACTATAACTTACCGGTAAGATATTGTGTTTTTGGGAAATTAGGCA
ATTTACTTAATAAATTACTTGTAAGATGTTGCGTTCTCTGATATATAGGCTTTTTACACT
ATAACTTACCGGCAAGACATGATGTTTATGGAAAATTAAGCTATTTACTTAAAAAATTAA
GGGTAAGATGTTGCGTTCTCAGATTTATTGGCTTTTTACACTATAACTTACCGGTAAGAT
ATGGTGTTTTTTGAAAATTAGGCAATTTACTTAAAAAATTACGGGTAAGATGTTGCGTTC
TTAGATATACAGTCTTTTTACCCTATAACTTATCGGCAAGATATGGTGTTTTTGGAAAAT
TAGGCTATTTACTTAATAAATTAAGGGTAAGATGTTGCGTTCTCAGATTTATTGGCTTTT
TACACTATAACTTACCGGTAAGATATGGTGTTTTTGAGAAATTAGGCTATTTACTTAATA
ACTTACTTGTAAGATGTTGCGTTCTCTGATATATAGGCTTTTTACACTATAACTTACCGG
CAAGACATGATGTTTATGGAAAATTAAGCTATTTACTTAATAAATTAAGGGTAAGATGTT
GCGTTCTCAGATTTATTGGCTTTTTACACTATAACTTACCGGTAAGATATGGTGTTTTTG
GGAAATTAGGCTATTTACTTAATAAATTACTTGTAAGATGTTGCGTTCTCTGATATATAG
GCTTTTTACACTATAACTTACCGGCAAGACATGATATTTATGGAAAATTAAGCTATTTAC
TTAATAAATTAAGGGTAAGATGTTGCGTTCTCAGATTTATAGGCTTTTTACACTATAACT
TACCGGTAAGATATGGTGTTTTTTGAAAATTAGGCTATTTACTTAATAAATTACTTGTAA
GATGTTGCGTTCTCTGATATATAGGCTTTTTACACTATAACTTACCGGCAAGACATGATA
TTTATGGAAAATTAAGCTATTTACTTAATAAATTAAGTGTAAGATGTTGCGTTCTCAGAT
ATATAGGCTTTTTACACTATAACTTACCGGTAAGATATGGTGTTTTTGGGAAATTAGGCT
ATTTACTTAATAAATTACTTGTAAGATGTTGCGTTCTCTGATATATAGGCTTTTTACACT
ATAACTTACCGGCAAGACATGATGTTTATGGAAAATTAAGCTATTTACTTAATAAATTAA
GGGTAAGATGTTGCGTTCTCAGATTTATTGGCTTTTTACACTATAACTTACCGGTAAGAT
ATGGTGTTTTTGGGAAATTAGGCTATTTACTTAATAAATTACTTGTAAGATGTTGCGTTC
TCTGATATATAGGCTTTTTACACTATAACTTACCGGCAAGACATGATGTTTATGGAAAAT
TAAGCTATTTACTTAATAAATTAAGGGTAAGATGTTGCGTTCTCAGATTTATTGGCTTTT
TACACTATAACTTACCGGCAAGATATGGTGTTTTTGGAAAATTAGGCTATTTACTTAATA
AATTAATTGTAAGATGTTGCGTTCTCTGATATATAGGCTTTTTACACTAAAACTTACCGG
CAAGACATGATGTTTATTGAAAATTAAGCTA
>Longw-B-R8908-Map3
AGAGAGAGAGAGAGAGAGAGAGAGAGAGAGAGAGAGAGATGAGAGCATCACAGGTGAGGG
CATCACCTCAGCTTCGATGGCTGCAATATCTCATAGTTACATGATGGAGGTTTGAATCGC
AAAGGGGCTAGGTGACAGAGGGGTCGCAAGGGGAAGGAGAAAGAAAGGGAAGGATCGGGG
TGGGTTACTTTTGTTTTTAATTAATTTTAAAATTAAAGAAAATTTTGTATTATTTAATTT
TTAATATATATTTTTATTTTTTAGTTGTCAAAAGTCTTATTTACCCCACAAATGTAGCAT
GTGCTGTTCACATGAATAAATTTAACAGAAAATGTAACGGTAGGACCAAAGTCCCGATTA
ATAAAGAGTTGGTGACCATTTGAACGAATAATTTAGTTTATTGACCAAAATGTAAATCGA
GTACAAATTTGAGGACAATTTGAGTAATTTATCCTTTAAAAAAATCTAGAAGCGAGAAGA
AGAGATTCCACCGACAATGCAGAGCTAAAGTTGCATGCATAGTAGTCTAGAAAAGTCTTC
AACAGTATCTTAAATAATTATTGGTCATCATAATTATCTACTACTCATTTGTTTTTCATT
AAAAAAAAATAGGAGAGAAATTATGACTAGAGTACCCTCAAAGAAACCAACATCTTATCT
TATATATCTTGTTTGGTTTTAAAACTGCATTTTATATTTATTTGTCAGAAAGTTAAAACC
AAGAAATTAGGATGATAGGAACTGATGGCTTGAGTTTGATAGATGGTAGCACATGGGGCT
ACTACTAGCAGCCACAAGAAACCCTTCACTTAACAACATAGAACAATAAATTGCACACTT
GCTCAAGTCAAGATTCGGCCGGTCTTCTATTTCAACTACCTCTATTTTGGCTTCTGAGAG
TAGTTAGGTTACGTCACAAATTCGAAGGTGAGATGGTCTAAGTGGAAAGTTCATTTAGTT
TGGTTTAGAAAAAAGTTTAGTATTGCACCTGAATGGTTGTTATGTTATACTTACTCCATT
AAAATTAAAAATTCATATCTTTAAAATAAAAATACAAGAAAATCAAATAAAAAACCAAAA
AAATAATATAATATAAAATAAAGTTTGGGGAGTAAAAATCGGGATAGAGGGGGTGATAGA
GAGTTTAATTTTAATTTTTTTAGTTTTTAATTTTTTATTCATATTTGAATCAATTTAATA
CAAAAATGCCATTTTGCCCCTGCATTTATCAGAAAAAGTTAACAAAATTGATTGAAGGAC
CATTTGTCCTAACGAAAGTGAAGTTAAAGGACCACGAGAACGATTTTGGAAATTGAGGAC
TCAAATGCAAATCGGGTCCAAATTCAAAGAATAAAAAAACGATTAATCCCTTAAGGGCAT
GTTTGGTATGCCTCATTATGCCTCACTGGACTGGACTCAGCTATATAATACTTAAAACCC
ATGTTTGGTAAAGAAGGAGATTAACTTGAGTGGGATTGTATAGTCCATCAGTGTAAAAAA
ACCCAGGACTCGCTTGTCTAACTTGCGATGCCGAAATGTGGTTCGCAAAATAGCGAGAGC
GCTATTTTGAACACGCGAGTCCAAACTGCTTGAATCAAAACCCCACCACCACAGTTCCAA
TCGAAACTTGCTGATGAGTCTCAATTAGCTCTAGTTGCCGCTTCCAAGTTGGCTTGGGCT
AGTCAAAAGGCAGATTGATATATAGACATAAACTCAGGAAACCGACAAAACCAAAAAGTT
CAATATCCAATAATATGATTGAACCATTGGCCAAATTGAAAGGGAAGGAGGAAAAGCTTT
CCTGGTGGAATTCAAGAGACAGAGAAAGAGCTCAAATCAATGAGTTGGCTCTGTCATCTA
GCAAGTCTCTGCCAATAAAGACCTCCAACAATAGAAGGGGATGAGGAAGCAGATCTAGCT
AGCCTAAAGGCCAGTTGAAAGACCCTAAATCAAAACTAGGGAGGCCGAGGAAGCAAGCTT
CCTTATTTTTTCTGTAGCAAGGAGATGTAGGTTTTGGGTTAGTCTAGAGAAATAGGTGGT
TTCGAGAGATAAAGGAAGAAAAAGTGTTTTTGAATGGTTTGGGGTGTTGGAAAAAGAGAG
GTTTTTTTTTGGGGGTGGTCGGTAGGAGGTTTCAAGAGAGAAGAAAAAAAAAAATTTTGA
ATGAAATTGGAAGGAAAAAAGAAGAAGAAAATGATAACAAAAAAAAAAAAAAAAAAAGAA
GAGAGAAAGAAAGAAAATAAGAAGAAAAGGCTGGAAAAAAAAACTGAAAACAGAAAAAGA
GAGAAATTAATAACATAATTATTTTTTAGTCCGACACAACGCCAAACATAGGTCTTCACT
ATTTTTACAATCCAGCTATTTAGTCCGACACAACACCAAACGTAGCTCAGTACTTAATCC
AGCTTAGGCCAAACCGAACTAATCCAAGACAATCCTAGGATTTAGTCAAGTCCATAACAG
TCCGCCGTACCAAACGACCCCTAAATAATTATTGTAAGATCCAAAGTCTGAAAAGCAAGA
CAGCAGTACTGAAGCTTGGAGAATTGTCTGCCACACACTTGTGGCTAGGAATTTTGGTGA
AGCCAAAGTCGGTTATTGGAGAATAAGTAGGCTAAACATGCCTATAAATAGAAGATGTAC
TCCATTGTGTAAGTGTGTCAATAAGAATGAGCAATAAGCTATAGAGATAAGTAGTCCTTG
TAAGAAGTGTGAGTGTTCTAGAGTTTGTTTCTAGAAGTGAGAAAGAGTGCTTTAAGAATT
GGTCTTTCTTTTGAGAGTTGTCTTATTTAATATTTGTGAGTCTAATACAAGTAAATTGTT
TACTTATTTTGTCTCCAACAAGTCTATATTAGAGTGTGTACTCTAATTTGCTCAACAGTT
TTAACTATATAAACTAAGTTTTTTTTTATTAGTTCTTTGAAGAGAGAGATCATGGCAATG
CTAGAAGTGAAGGAAGAGGAAGCCATACTACAAGGCCAAGTTGACATTTTGCGTTACACG
TACAATTTTGTTGAGAGCATGGCCTTGAAGTGTGCTGTGGAGCTTGGCATTGCAGACATC
ATAAACTCTCATGGCCAAGGCCAACCCATCACCTTATCTCAAATTGCACCACAAATTGCC
TCGCCTTCAACCGACCTTGATCTCCTCTCACGTCTCATGAGATTTTTGGTCCACATGAAC
CTCTTCGAGGCAACCATTGATCCAAAAACAGGTGACGCCCTCTACGGCCTCACAAGTTCA
TCCAAGTGGCTTTTGAGCAATGAGGAGCAAAGCCTGGCCCCTCTAGTGCTCATGGCCAAT
CAACCCCATCACTTAGCCTCCTGGCATTACCTAAGCCAATGCATAAAGGAAGGTGGATGT
GGGTTCCAGAAAGCAAATGGGTTTAGCTTATATGATATCCCAAGTGAGAAATCTGAATTG
GGAAATTACTTCAAAGAGGGTATGGCATGCACGTCTAGAATTGTCATGAAAGCAATCTTG
TCGACTTATAAACAAGGGTTTGATGGCGTGGGATTGATTGTTGATGTTGGAGGAGGTCTA
GGCGGCTGTGGCTGAGATTGTGAAGGCTCATCCACATATAAGAGGTATCAATTTTGACCT
AGCAGACGTGGTGGCTAGGGCACCAAAGTACCCTGGTGTGATCCACGTGGTGGTGACATG
TTTGATGTCATTCCTAAGGCTGATACCATTTTCATGAAGGTAAGATCCATGCATTACATG
CACAAAAATGTTATTTTGTTAAGACTTTGAACGTGAATCTTTAGTCATTTAAATGTGTAC
CGGAATGTTAGATTTATAGTCTGAGAGTCATAATAAGTTTGGTGAGAAGTATGCACTAAA
ACTAACTCGTGACACTCTAATTTGTGATTCAGTGGATACTGCACAATTGGAATGATGAGA
AATGCATTAAAATTCTGAAGAATTGTCGCAAAGCTATCCCTGAGAAAATTGGGAAGTTGG
TTATAGTAGATGGGGTTCTTCTTCCAGATAATGGACTGTGGGACTTTTGTTCAAAGGTAC
GACCTGACGATGATGGTACAAACAATAAATGGGAAGGAGAGAAGTGAAGTTGAATGGAAG
AAGCTTCTGAGGGAAGGAGGATTTGGTCGCTATAAGATCATCAAAATCCCAAGCTTTCTA
TCAATCATAGAAGCTTACCCTGAATGAATTGCATCAATGTTGTTTTGTTTTTATCAAGTG
CTTCTCAATAAGCAGCTCAAGTGCTTAATTATCATGTAATAAGGCTCTACTTGGAATGTC
AAAGTTCAGTTGTAGAGGATTTAAAAACTTTCTTAGTTCTCCCTCGTTGTCCTGGGTGCA
GATCAAATTGAAGGGTGCAAATGGAAGCCCAAAATAAGGTTTTGTTATACGGATAAACGA
ACAAAGTGTCGGCATAAGTTGTCACAACCATCCAAAAAACCTCGTGTGTCTTGAAGGGAA
TCATATATATTCTTCTTCCAAAACAGTAAAAGTCAAAAGAGAAAAGATTAACATCCAAGG
CAAGAACATATTCTCATGAAGACAAATGCAGTTACAAAAACAAGATAACAAATTTCAATT
ATAAAATGATAACTATGTGTCTCTCTGGGTGTGTGTGTGTGAGAGAGAGAGAGGAGGAGG
AATCATTAAAGGGAGATATTCAAGGTCTAAAGTTTTGATTACTCTTATGTTTAATCCATC
TTGTTGAGGAGAAGAGGGCAAGCAGATAGGACACAAATCAAACCGAAAGAACGAGAAAAA
TAGAAAGCCACAAAGTAAGGTTTATGAACTAAAATAATTGGTTTATAAGTTAAGGTTATT
TTTACTGGACTAGATCCGAGAAAATTTAATTATGTATTTCCAACCATACAAGAGGAACAA
ATTTCAGACAGTCATGGTTATTATGTTTTTTTGATCAAGTCATGGTTATTATGTTGATCC
GATACATATAACTTTCACATGTGAGGTCAAGATCGTGATGAGGGCTTTCTTATCAGTGTA
TAAAGATGAGCTCTATTGTATTGAAATCATTGTTGAATGTGGGAGGTGGGGCCGGAGAGG
TTATAGGCGAGATCATGAAATCAAATCCTGGCCACACACCAAAGGTATCAACTTTGATTT
GTCACATGTCATGGTGTATATGCGCGATGGAAATTTATAAGACGA
>Meihua-B-R7698-Map3
TATATATATATATATAATCATGAGCATGGAAAAGAAACGCGTTATCGAAAGTTTACCGGT
GACCGTTTGGTATCCACGATGGTGATGATGATGATGATGATGCTGGTGATGGGGGGGCAA
GGGAGGGCGGCCAGTCGAACCGGGAGGAGGAACCGGCTGCGGGAAACCGACGACCGGCTC
AGGCGGTGGGGGAGGAACCGTAGGGTAGTAGTTGGCAACGCCTTGGAAGGTGCCATAGTA
CTGCTGGCTCTGGTTCTGGCTCTGCTGGTCGCCCGCGAGTCCTCTGGTCTTAGAATCGTC
GCTCATTTTCGATCCGATTTGAGTTTTGGGGGAGGAGGGAGGGTTTTCAATCAGCAACAG
ATTGTTGGGCAGTGGTTTCAATTTCGTGGATAGCTGGCTCAGCTGCCGGCTTTGGCAGCC
TGGCAGTTTTGGGTATTTTTCATTTTGCTGGACTTTGGATTTCTGTTTTCCATTTTTGGG
CTCATCAATTTTGGGCCATCCAACCCACAATCTGATAAAAATCATGTGGACCAGAAAAGT
CGCCATCTTGGTAAGGCTTGAACCTTAAGCAATCTCCACATGATTGTCATTTTCAGTGGC
CCAAGTGTAAATCAAGGAAGTAGACCTTTGATGGGGATAGATAGATGGATAACAAATTGA
CGTGAGTGCGAAAAAAAATAAATAAATAAATAAAGGCAAGTACTCCTGAGATCCGTTTGA
TAACCATTTTAATTTTAGTTTTTTTGCTAAAGTATAGAGGAAAATGAGAGTAAAAATAGG
AGCGAGTATGAGATTGAGAGAGAGGATGAGAGGAACGAGTAATAAAAGTGAAAACAATTT
GAAATTGATTTTAGTTTTTAGTTTTTTTTTTTTTTACTTCTCCCTCTCATTTTCCCTCTC
AGTCCCATCTCCACTCTCATTCTTACTTTCCATTCTCCCTTTTATTTTCTCTATATTCTA
GCAAAAAAAATAAAAACTAAAAACTAAAATTGAAATTTGTATCAAACGGGCCCTTTAATT
TTAAGTTGTTAAATACTCATGAGTAGCATGCATGGGTTAAATCAATTTGTCATAACGGCC
TGTCTCTTTTACATTTAAGTTTAAATTATGGAGTTTCACTAAAACACCAAAAATGGAGGC
TGAAATTATAAAAAAAACCCAACACCCAAAACCCATCATTACACACACTCAAAATCCATT
GATAAACACACCCAAAAAATATACAATTGTTGATTTTGGGGTTGATTTTGGGTGTGTTTC
TATGTTTAAATAGTGTTTGGTTTTTTTATAAATACATATCTAGGATTTGATTTATTTATA
AATTTGTATTTAAATTATTACTCTCATATCATTGGTCAATTAGCCAGTTGTATTGTACTG
ATCGCCCGGCCACTCACATCATGCAACGAACCAACACCATTTATCCCGTACCGAAGAAAA
CTTAATCAGTGTGCAATTACCCTTTAGGCCTAATTAATGTACACAAATGTGGTTAAAATG
ACATCTATCATTCATTTATGGCAACCCAAAAGGAAAAAAACACATGCAATTTACTTATGA
GCAAGAGCAATCAACGATCCGCTTGTCGCTCATAGATATCTTGTAGGACTATAAAACATC
ATCATATCAAACAAATCAATGTATTGTCAAAATTGTGGATACAATTCCACGAGGATCCAA
ATTATTTGATCCAAATCTCTATCATGATGTGCTTTATTTTTGTTCTCCATATATTACTTC
ATTAAAATTTAATTTAAGTGATATAAATTGGACACATGGACTGTAAAATAAAATTCTAAT
TTAATTCTAATTAAAAATGATTAAAAAACCCTAACTTGACTAACACCTAAACTTAATGTC
TCTTTAAGTTTTTTTTTTTCCTTCTTCCTCCTCTGCACGTCTGCATCGCTCATCAATCTT
TTCTTTCTCCAATCTTAGAACACAAAAACATTCTTACCAAGAAGAGTATGAACTATATAA
CAAGAATCCTATGACACATCGAAATAAGAACCTCCAAGGGCATAGGAAATTAAATCATTA
AGTTTACTCAAACAATAGAAAACCTAGAGTGAGAAAGCACATAAGTCATGTAAAGAAATA
TAGAAGTAGCAAACTCTACGTTTTCAAAGAAAAAAATATAGAAGTAACATAATAATGAAA
TATGCAACATTTATCGTCAAGTTTAATATAACCAAACACGTTAATAGATGTAAATGTAAA
ATATAAATGAAATGCTAGAGAAAATTATTTTGATTTATAATATATTAAATATAATTCCAT
CAAATTACTTAAAATATTCATAACTTTCTTAATGACAATTACTAAATGATCAAAATAAGC
ATGAAACTAACTAGATT
>KR091H1-B-G9587-Map6
ATTCGGGTGCATTTTTGCTCACCACCTTAACCCTTGGTGTACCCTCACCACCCCTCCTAA
AAGTTGACACATGTCCATGGGTTTAACTATGGTTAATTCTTTATTTTTTATTTATTTGAT
AACATTATTATGAGAGAGAAACAATACTTCAATAAGATTTTTCTTAATTTACCCTTATTA
ACCTAGCAAACTTTCCACTTTTCTAAATTAATTAACAACTACCAAAATAAATAATTGGCA
ATTGGCGTGATAGTCATGAATCCTAGGAGTCATGGAAGCTCTCCATAGCAACTCTGTATC
GTTCATGTTGTGAAAAACCTTTGGCGGCTTTATGTATTCCTTTAATCCTCGTATGTGAGG
TTGGGCTGTGTGGCTCATATTGGAAGTTGAGGCTGTTACATTTGGTATTTATGGTCTTCC
AGCCAATATTGGTCTTCCACTTCCCATGAAACTGTTGGCATCCCAATCTTAACAAAAAAA
ACTTAATCTTCACAGCCAATATTGCTTGTTGTTTTTGGTTTTTAGCAATCACCAAAGTAT
AAAAAATAATCAAGCAATACAAAGTACTAAAAAAAAGAAGAAGAAAAAGCAACATAGATT
ATTACCTATCTTTCACTTGAACAAATGGAGGAGTGTAACTTTTGGGCATGGATAAAAGGA
GTTAATTAAAGCCAATTGAGATTCAAAGTATCTGGGTGTGTTCTTCAAAGTATTGAAGCC
TGTGAATTGATATTCATATTAAAGCACACCAATTGCCAACATGGACATGTTAAAGAATTA
CTGCGAGGCGCACTTGAAATCAATAGAAGGGATGCGTTTAATAGACATATTGTGGAGCAG
ATTATAGAACAGGGTCTCATAATTGGCAATAGGGTTAGCAACGTGGGTCATGAAAAAAGT
GCACCTCAAGCATCGTTATGAGCCGTGAAAAGTGGAAAGTTTATTTGGGTAGTTGTTAAT
TAATTTAGAAAAGTGGAAAGTTTGCTAGATTAATAAGGGTGAATCAGGAAAAATCTTATT
GAAGTATTGTTTCTCTCTCATAATAATGTTATCAAATAAATAAAAAATAAAGAATTAATC
ATAGTTAAACCCATGGACATGTGTCAACTTTTAGGAGGGGTGGTGAGGGTACACCTAGGG
TTAAGGTGGTGAGCAAAAATGCACCCAC
>Mands-B-P795.19-Map3
TCCGGTTTGGTGTGGTTTTCTTCTCCTCTTTTTGGTCAACGACGCATGAATCGGACTGAA
CTGGCCTTCATGGTTCGGCGCTCGGTCCCCAATTTTAAAAACCGTAGGTGAATCGGACCG
AATCGGGTATATTAAATTATATATAATTAAATAATTATAATACACGTGGTTGATTTCTAT
TGGATTATGATTTATGTTCTTTGCACTTGTGCACAGCATATCCAAGCCATTCAAAACTTA
ATCTAGGTCGATCATCCCTAATTCAGTCGTGCGGCCTCATCCATCTCTCCTCCCCTTTGC
CTCTTCGACGTCGCCTCAGCCTCACAGCCTCAACCTCGCATCGTCACCACCACTCACCAT
CGACTTGGCGCCGTCGCATCGTCAGAGGTGCCTCTTCTTCATAGCCTGACTCACACGCAC
CTCCCTCTCATATTTCAGTCTCTTTGTCTCTCATCTCTACGTCTCTCATCTCTGAGTTTG
TCATCACTCATTCTACTCTCTCATCTCATTTTTCAGACAAGGTTTCTCCTGCAAAGGTTA
GTTGATTCTTCAACAATTTCTTTTTTTGTTTTGTGATTTTTGTTTATGTTATAAACCCTA
ATTATTTGGGGTTTTGGTATAGCCCTAATTTTTGTAGTTCTTGCATATGCATACATTTTA
TCTAGCAAATTGGAGAGTTTTGAACTGGTGCTTGTGTTGAAAAACAAGGGTAAGTTTCCT
TTCCTTCCTACATATGTGTTTTGTTTTGTTTGTAAATTGTAATTGCTATAGCCTATAGTC
TATAGATATCTATGATTATGTGGTGTGTATTGAAGCCTGAACACATAAAAGCCTCTAATT
CAAGACTAGTTTAGCTGTCATTTGTTATCCTTGATTAGCTTTATTATTAGATAGAATGGG
TTAGTGTACTATTAAGTATTAGGGAACAAATTTATGTAAAAGGCTTGATTATGCAGTTTA
ATTGGGTTATTGTTCAAGTCAAGATTATGCAGTTTAATTGATAATATAATTACAATTTAC
TTTATTTGTATGAAAGCAATTGTGAATAATTTTAATCTATAGTCAATGGGTTTAATTTAC
ATATGTTTTGAAAAACAATAATAAAGAAGTAAAAGTTTTTGACTCATAGCTTTGAAAATA
TGTTTGGTGTGTAAATGTTTATTACATTTGAAGTGTAACATGTTTTTGGCATGTTTATGA
GTTTGCTTGTGAATATGTTTTTCATTTTATAGGCCTTAAAAATGTCAAATATGGAAGCTA
GTCTTACACCCACAAGTTCAACAGATGATACACCACAAGTAGTTGGGGATGGAGCAGCTA
CACTCCCTTCATGTCCTCCCACTTCGGGAAAGATCAAGCCTACTAGGAAAGCATCGGAGG
TATGGAAACATTTCATTAAGGAACCATTTGAACTAGGGAGTAATATAGGACCTAGAGCTT
CTTGGAAGTATTGTCGTGCATCTTATGCATGTGATCCCATAAAAAATGGGACATCTACAA
TGATGCAACATTTGAGAGATAAGTGTACGGAGGAATGTCCATTGAGAGAGGAGAACAAAC
AAAAAGTGCTTTCATTTGAGAACAAAGGAACCCTAGTTGCGCATTCATATAGCAAGGAGA
TAAGTAGAATTTCTTGTGTGAAGATGATAATACTTGATGAGCTTCCATTTACGAATGTGG
AAGGTGTCGATTTTAGGCTATTTATGAGAAAGTGTCAACCTAGATTTGATCCACCATCTC
GTAGAACCATTGCTAGAGATGTGTGAGATCTTTTTAAGAAGAAAATGTCAAAATCAAGAG
TATATTAAATCTAAATTCACAAAGAGTTTCGCTTACCACGGACACTTGGACTTCCTTGAA
AAATGTGAACTATATGGCTTTGACAGCCCATTTAATTAATGATAGCTGGAAATTGCATAA
GAGAATCATCAATTTCTGTCAAATTACAAATTATAGAGGTGAGACTATTGGGAAACTTGT
AGAGGATTGTTTGCATGATTGGGGAATAGATAAAGTTTTCACTATTACACTTGACAATGC
TACGGCTAATGATGAGGCCATTTGGCATATGAAGAGGCAATTGAAGCTTTGTGGCATTCT
TTTGCTAGATTGTGATTTTTTACATATGAGGTGTTGTGCGCATATCCTTAATTTGATAGT
TTTTGATGGGTTGAGTGAATTGCATGACTCAATTAAGAGCATTCACAAAGCTTGTGTATA
TACAAGGTCGTCCCCATCTAGGTTCGACAAATTTAGGCATTGTTTGGCCTTGCAAAAAAT
TGACAGCAAAGGTTTATTACCTTTGGAGTATAAAACAAGGTGGAACTCAGTATATCTTAT
GTTAGAAGCTGCCTTAAAGTTGCAAAAAGGGTTTGATAGGTTGGAAGAGGAGGCGGCAGA
CTATGCATCTTATTTTCATCAAAGTGGTGGTGATCGTGATGATGGTATTCCGAAAAAGAA
GAAAAGAAAGGTTCAAGAAAGGGAAATCTGCACTAAAAAAAAGTTGAAGCCTTCAACTGT
TGTGGATTGGGAGTATGCAAGAGCTTTTGTGAAGTTCTTGAAAATATTTTAAGAGGCTAC
CTTAAAATTTAGTGCATATAAGACGGTTATTTCCAATATCTCCTTCAATGAGATGCTTTC
TATTGTTGATGAGTTGAATGCAATGATTGTAAGTGAAGACATTTTTTTGGAAAAAGTTGC
AACTTCAATGAAAAAGAAGTTTGATAAGTATTGGGGTAATATTCAAGAAGTGAACCAAGT
TTTGATTGTGGCGGTGGTGCTTGATCCCCGTTACAAAATGGACTATAAGAAAGTGATGAT
TCGAAGGTTATTGTGATGGTAGATGGGGTGAAGGATCTCTTAATGCGGATGTATGAGGCC
TATAAGAAAGAGGAACCAGTAGCTGTCCAATCTACTGGAGAGGCTAATGTAGAAAGTGGA
GGGGAGGTAAGAGTTGAATGCAATGATCCAAGACTTAAAAAATTTGCGAGAACAAGAAAA
GATAGAGCCGTGGTTCAAATTAAGAATGCGGTGGACAAGTATTTATTAGAGGCAGCTCAA
GATCCAGAAATAGCAGACTTTGATTTGCTAGATTGGTGGAGAGAGAACTCTCCAAGATTT
TCAGTTCTATCTAAGATTGCAAGGGATGTGTTTGCTGTCCCTGTTTCAAGTGTGCCTTCG
GAAGCTGCATTTAGTATGGGAAAAAGGGTTGTGGATCCTTTTAGGGCGTCTTTGACTCCT
AAAACAGTTGAGGCCCTTGTTTGCACTAAGGATTGGCTAAGCCAAGTGGCTTTTGACTTC
AACAAGCAGCTAAGTGAAGATGAGCTTGAGTTTTATCAAGCTTTGGAGAAAATGGAATTA
GGCACTGCTGTTATGTTTTTTTAAAATTTGTTTTTTTGTTTTTTTTGTTTTAAGCTTGTA
TATTTGAATTTGTCTTACATGTTCTCTATTCTTGTAGATATTAAAACTTTGCAATGGAAT
GAAAATGAAAAAGTGGCCACTGGCTACTAATGCTTACTGCCAAAAATTAAAGGAAGCATG
AAGAATTGGTTTGTAAAGGGGCTGGACAGTTTGTATGCGATAGGTTTATATTGGAGCTCA
CTTAAATATTTTATATTGGAGCTCTTTTTTTGATGATATTGAAGTAGGTTTTTGAACATA
ACAAGATAGGTTTGTTACTTAAAAGGGCTGGACAGTAGGAAGTTTAGATGTGGAAGCCTT
TTTTGATGAGCTCACTTAAATATTTTAGAGTTGGAGCTCTTTTTTGATGAGATTGAAGTA
GGTTTTTGAACATAACAAGATAGGTTTGTTAATGAAAGGGGCTGGACAGTAGGAAATTTA
GATGTGGAACCCTTTTTTGATGAGCTCACTTAAATATTTTAGAGTTGGAGCTCTTTTTTG
ATGAGATTGAAGTAGGTTTTTGGCAAAAGATAGGTTAGTCAATGAGACAAACCTATCTTT
TGCCAAAAACTTTTTGCACTTACAAAGATAGGTTTGTAAACTTTGTACTTCAAATGTGAA
GGATGGATGTAATTTGTAAACTTTGTACTTAAAAGGTGAATGATGGATGTAATTTGTAAA
TGGTTAATGATGCATATGGTTTACTTTGAAACTTTGGATGGATGTGAATGATGAATGATG
CATATGTTTTAGTTTTAGTTTGAATTGAAAGGATTGATTGAATGAATGAATTTGAATATG
TTGTGACATGAATGGTGAATGAATTTCAAGCAGGTTTTGAATGAATGCTTGAGTTTGAAT
GAATTTTAGAGTCTACATGTTTTCAAGCATGTTTACACCAAACCAAACCAAACCAAACCG
AGATAACTGGTTAACCGAGATGGTCAGTTTCCCACCTCATTGGC
>CH240_H1-B-P864.65-Map3
TTTTTGGTTAAATTATTAAGTGAATTTTGTTTGTCAGCAGTGGCCATAAAAAAAGGAAGA
ATTACCCCTCAAAACCCTAATTCCGCAACTCAGCTGCAATAACCCAAGTAACGGTGATTG
AATTCGCCCCCTTGCTTTGGTTGCTTGTGCCTATATGGCAGATTTGGATGGAAATGCAGA
ACCTGGTGCAGGTATGTGTACTATTGTTTGAATTTTGTATCTGTTTCCATTGTGTGCACT
GTAACTTTGTAACATTGTTCTTTTGCATTTCCAGTTTGCAACTTCTTCTGGAAGCCATTG
AAGAAGCAAAACATTAGAAAGCGAAGGGTTGATGAAGATGAAGAGGAGGACGACTCAAAA
TCTGGGGGTACATCATTACCAAGTCAAAGAAAAGCCTCAAAGCTTGATGGCAAGCTGTAT
TTTTCTAGTGGACTCTCTAAGAGCTCTACGCCTGATAGCAGTGCAATATTTGAGTTCAAG
TCTTCAAAAGAAATCCAAGTTGAACATGATAGTAAAGCAACTGCGACTTTGGAGACTGAG
ACTGAGTTCTCTAGAGATGCCCGAGCAGTTCGTGAGAGAGTTCTTAAGCTGGCAGAGGAG
GCTTTGAAGGGGAAGAGCAAAGGTACTGGAGACGAAAAGTTGTATAAAGGGATCCATGGA
TATACTGATTACAAGGCTGGGTTCCGAAGAGAGCTAACAGTGGCCAGTGAGAAAGCGGGA
GGTTCCCATGGGCCTCTCAGGGCTTCTGCTCACATCAGAGCTACCACAAGATTTGATTAT
CAGCCAGACATATGTAAGGATTACAAAGAGACTGGTTATTGTGGCTATGGAGATTCTTGC
AAGTTTATGCATGATCGTGGAGACTACAAGTCTGGGTGGCAGATGGAAAGGGAGTGGGAC
GAAGCAGAGAAAATAAGGAAGAGAAATTTAGCTTTGGGTGAGGATGATGTGGACCAGACA
GAGGAAGATGATGATGATGATGATGAGGATGGCTTGTTGCCGTTTGCATGTTTCATCTGC
CGGCAACCATTTGTTGATCCTGTTGTGACTAAATGCAACCACTACTTCTGTGAGCACTGT
GCACTAAAGGTGAGTTCTCTTTCTTAATGTATCATCTTAACTCCTGTGGCTGCGATAGCT
CTATGGAATTCAATGTCGTTTTAGACTTGCGGATAAAGTATAATAGTCATTGTGTTTCAA
TGTTGAGTTTCTTTTAAAAGCTTTTTCTAACGTTAATCTGCTTTTTCATTCACAGCATCA
TTCAAAGAACAAGAAGTGCTTTGTGTGCGACAAGCCTACTCTTGGCATATTCAATACGGC
TCATGAGATACGCAGAAGGATGGCTGCAGAGGACAAATAACTTCCACTGCATTCACTTAT
TGAACTCTTTGCTTTCAAGGCATGTGAGCAGGAACATTTCCCCACTCCATGGCCAAGTTT
TGAAGAGAAAGTG
>Stella-B-R5406-Map13
AGGGCCAGTCTTGAGATTTTGAGGGCCCTGTGCTAACCTTAAACTAGGGCCTCACATAAA
ATAACACAAACTTACACCATTACGTAATGCCATACAATAAATGTTTTTTTTTCTTAAAGT
GACCAAAGTACCCCTACTCCCAAGGGCAAAATTGAAATTTCACAAAAGAATTAAATTTGA
TTAAATCGATTAAATTGTATCAAGGATGTTACACCTTTTGAATAATCACCATGATTGTGA
CAATGAGTCTTTGTCGTAATAGATCATATTCAAATATTAAATATTTTTTAACACCTAATT
TATTTTGTATCAATATTCCAAGAACATCATTAATTGGATGCAACTTTTTTGGTTGAGTTA
GTTGGATGCATTATTTTTGCAAAAATAAATATCTTTTTAACACCTAATTTATTTTGTATC
AATATTCCAAGAACATCATTAATTGGATGCAACTTTTTTGGTTGAGTTAGTTGGATGCAT
TATTTTTGCAAAATTAAATATCTGACCATATATAAAAACAATCGTTTACCACTTTACTAA
CTACATTCATAATTGAGGTGAGCCATATATATGGAAGTCTTATCTCTACGGGCACTTGAA
AAAAAAAATCATGAGTAATTGAAGAGCATCAAGTCAATGATGGGGAAGTACACACGTGAC
AAGCAATGTCTACACAAAGGAATATAGATATTATTGGGGCAATTAGAATATACTTGATGA
AGAATATATATATATATATATATATATATATATAGTGCCATGCATTCAATTGAGAGATTC
AGTGTCATCATTCGATGAATGAGGTGCTTAGTCGTTGGATCTATTTCAATGAAATCATGT
GGTTGAGATTGATATAAGTATTTAAACTTGTTTGTGTCTAATGACTTGCCAAAAACCCAC
ATGTACGTACGCTTTACTACATAGCAAGGCTGATGTAACTCGTCCACGTGTTATAATATG
GATGGGCGATATGGTTAATATTTCCCACTTTTATGATATAATATCAATAAATATCCACTT
ATATATTCTAACAAACGAGTTATACCATGTGACATACTCTCATACTACGTACACTATAAT
TACTCGCACTTAAAGCATCCACAATGGAGTCCCTAAACCACCTCCTTAGACAAATTTTAG
GGAGGAATTGGAAAAATACAACTCCAACCATGCTCCCTATTCACCTCCTAAAATAGAGAG
ACCTCTAGGAACTCCTTAAATCTGAGGAGAGAGAAAGGACTCCTAGTGGCTCCTTATAAT
TTAATGATGTTTCGTTTTATGCATAGTTTAAACTTTTAATTAATACAAGCATTTTTTTTA
AATATAAAAATATAGAGATGATAACCAATCATATTGAATTAAAAAAATAACTATAGTATT
TATGACTTCCTAACTTAGGGAGTATGATTGGAGTTCAAATTTTATAGAGTTCCTAAAATA
ACTTTTGTGTGTTTTTAGCTAAATTTTAACTAAAGAATAGGGAGCATGACCTTTGCCTAC
ATAATTACTGACTAATTCCTTGTGATCGGGTATTTATTATTTCAGTATGTGGTTGTGAAA
GTAGCTGGGATATTGAATGTTGGTGTTGACATTGGACAAGCTGCTTTAAACAGTGGTTGC
AACATTATGTGATTGACAGACAACAGAGCAGTTTTTATCTTTCAACGGAAAACAATAAGT
TTCAAAAAAACAAACCAAAATTTTAATTTGACCCTAATTGTCATTATGGTGGTTTTGCTG
CTAGCTAGGTCACATTTGCATATGACTCTGTTCTTTAAAGAAATTTTACTGGTCATGTAC
GTAATAAATTTTCAACTATAATTTTTATACTACTTTTTGCAATTTGATCTTTTTTATTTT
ATTTTTGTCATTCGATAGGGAGGGAAATGGGGGAGTATTATATTGGGTTGCCTCAAGATT
GTCTTTTACGTGAATCGAACTCGGGTGCACTGTGCAAAAATCCTCAAGATTGCCTCAAGA
TTTTCTTAAGTAAAAATCATCATCAATTAGCATACAAATTACAAATTAAATCATCTTTCA
TTATATAACCAATCAACATGATAATTAAGTAAGGCATTTAGTATATATAAATTGAAATTT
AGATACATATTTGATTTGAATTCAGATTTAAATATGACTATTTGCTTTTGAGTGACATCT
ATGAATTTTTTTGGTCAATTTTTTGTGTTGAAATCCTTGAAATTGAAAAAAAAAATTTTA
TCAAAGGATTAAAAAAGAGAGCCAAAGAGAGATGATTATTACTTACAGAAAATAACATGT
TTGCCTTTTTATTATTATGATTATTAATTTTTGTTTTAAAAAAATAAAAA
>KR091H1-B-R8871-Map5
CTAGGCGGCCTAGGAGGATCTAGGCGGCCTGGGCGGATCTAGGAGGCCTGGGCGAGTCTG
GGGGCCAGGGCGGGTCTGGGCAAACCTACCGACAATGGCCTCGGTGATATTCTTAGCATT
CAAACACTTGGGACCATCTCGTATCCAAGTCATCTGCCCAGACGGTACTTGTAATATCAG
AACAAATTTTCACACATCAGAAGTGAAAAGCAAGCTGGCACACCATTGTTAGCATGAACT
GATACTCTCAGAGCTACTTTACAACCTTGGTGGCCAAAACGACGCTCCTCGCTCCTCCCC
TATCCTCGAGTCTGGGCTCGCTGAACCACTGGATACATTTATGTAGAGTCGAAGAAATTG
ATGCCGGACAGGAAAGCTTGGTCGAGGAGGCCAAACGACTCCGGAAACGTGTTTTGCTTG
CCAAAAGTCATCGTCCCTGCGCGAAGAATGAATTTGTATTTGAGGATGAGAGGGAGGGCC
AAAGAATCAGACTCAGAGTCGGTAAGATTGGGGGGCGAGGTTGAAGAGAGGCACCACCAT
TGCTTCGCCTGAGAAACTCCTTGAGTTTGTCAACTGAGTGGAACAAGAAGGAGAAAAATC
AAAGTATTTGCTATATCGGCGCAAGTTTGGTTGATTTTCAGGGGTTGGATAAGATAAAAA
CAGAACCGAGTTACTATCTATGTGTTCGAAAAATCGTCCAACAAATAAAATAAAAAATAA
AAAAATTCCGCCTAAGCGGGCTAGGCGGGTTGGGTCCCCTTTTTTTTTTTTTGCCTGACT
TTAAATAAAACCTAGTCTTGGAGAATATGGAGAGGAGGAAGAGTTAGATTTAGAGGCCTA
GCGTTTCATTTCAAGTATTTTTCTTTGTAGCAACTTTTTCCCATGTTTTATATCAATTAT
GATTTTTTATAATTTATATATTCTTTTATTTTGCATAATTTTGGTATAAATTTATAATTT
ATAATACAAAATAAAATATATATTTTTAAACACCTAGGCCCAATTACTCTTCTAGCCCCT
GCCTATCGCCTAGCGATTTTTCGAACATTGCTATCTACATCTATAAAATTCCTCATTGCA
CCTCATAATTGATACAAAATATTTATTTACTAAAAACCACCCTCAAATCAAATTATTTTT
ACATTGGCAACTATTTCCTGCTCAAAATTGATACAAATATTTATTTACTAGCATTACCAT
TTCCTCTTTTTTTTTTTTTTTTTTATCAAATAAACAACTTTATTACTTCTTCGGAAAAAC
AATCAAAATAACATTCAAGAAAAACTGGAGAAAGGAGGTGCACCTAAGGTGACCTCATAA
AACCTTGCCTTGAAAACTCCAGTGGAGAGAAAATTCGGTCAAGGAAATAGAGTACCACAC
ACCTCCCTCAAAAACATTGAGTATCTTCTCTATTCACCACCAGCATAAACCAGCCCAAAA
CAATCGCTGAAGTATCTTCTCTAACTTTTTATGATCCACCCTCTAGAGCATCAAGTTGTT
TGTCTATAGGAATCGAACAAAAATGTCGGGTTGGATCATACTCAGTTTCTCCAAACATGG
GAACATAGCTACAAAAACAGTCACTAATCATTTCAAGTCTTACTAACAGGGATTGTGTAA
GCACAAAGTAGAAAAAGCAAGACAAGCCTGGGTGAAGGCAAGCAAATTATGGAGTTGTAA
ACATATATAGTTGGGAAAAATAATGCGAAAGCAATGAACCTTCCCATTGTCAAATTCATG
TCAATCTGCAAATTTACTGAAATGTGAAAGAAAAATCTGAAAACACTTAATCTGTCTGCA
ATCGCCTTAAGCTGCATTTAAACATTACAAAACTCATCACTCAGCACAGCATAACACGAA
GCGTTTAAACAGAGGAAAAATTACAAACTGTTTGCTTTAGCAAACCTGCCGTCAATGGCC
TCGGTGATGTTCTTAGCATTCAAACACTTGGGGCCATCTAGTATCCAAGTCATCTGCCCA
GGCGGTATCTGTAATATCAGAACAAATTTTCACAAATCAGAAGTGAAAAGCAGGCTGGCA
CACCATTGTTAGCATGAACTGGTACTCTCAGCGTTACTTTACAACCTAGGTGGCCAAAAC
GACGCTCCTGGCTCCTCCCCTGAGTCTGAGCTCGCTGAACCACTGGATACATTTCTGTAG
AGTCGAAGAAATTGATGCCGGACAGGAAAGATTGGTCGACGAGGCCAAACGACTCCGGAA
ACGTGTTTTGCTCACCGAAAGTCATCGTCCCTACGAAGAATGAATTTGTATTTGAGGATG
AGAGGGAGGGCCAAAGAATCAGACTCAGAGTCGGTAAGATTGGGGGCAAGGTTGAAGAGA
GGCACCGCCATTGCTTCGCAGGAGACGCTCCTTGAGTTTGTCAACTGAGTGGAACGGGAA
GGAGAAAAATCAAAGTATCTGCTATATCGGCGCAAGTTTGGTGGATTTTCAGGGGTTCAA
TAAGATAAAAACAGAACCGAGTAACTATCTATGTGCTCGAAAAATCGTCCAACAAATTAA
ATAAATAAATAAATCCGCCTAGGCGGGCTAGGCTGGTTGGGTCCTTTTTTTTTTTTTTTT
TTTTTTTTGCTTGACTTTAAATAAAACCTAGTCTTGGAGGGATATGGAGAGGAGGAGGAA
GAGTTAGATTTAGAGGCCTAGCGTTTCATTTCAAGTATTTTTCTTTGTAGTAACTTTTTC
CCATGTTTTATATCAATATAATTTATATATCCTTTTATTTTGCATGATTTTAATAAAATT
TAAAAATGCCTAGGCCCAATTACTCTTCTAGCCGCTAGGTCCTTGCCTATCGCCTAGTGA
TTTTTCAAACATTGCTATCTACATCTATAAAATTCCTTATTGCACCTCATAATTGATACA
AAATATTTATTTACTAAAAACCACCCTCAAATCAAATTATTTTTACACTGACAACTACTT
CCTGTTGATAATTGATACAAATATTTATTTACTAGCATTATCATATATATATATATATCA
TAAAACATTCATGAGGTTCACACACCTATCACAAATGGTCTCTGAAATTTTTTAAAAAAA
ATTTCATCAAAAATTTATAAAATTTTAGTTTCCTTTTTTAAATTATTTAAAAATATATAT
TGTATTTTAATAAAATGAGAGGAATCAAAATTGAAATCAAAGCATAGCAAAGAGAGAGAT
TTCCCACTAGGCCAAACTCAAATTCCGTAGAATATTTTAACATTTTAATAATAGAATTTG
TTTTTTTGTTGAGAAAATTCTAATATATTATGACTATTCCTATTAAACATTTCTTTTATT
ATGAAGGTTGACATAATTAGTCGTTCACTACTAATTTAGAGTTATAGTGAAAAGTCCATT
TCTATTATACAAATATCCCTTTTTAATTGGTTCTTAATTGGAGGGTTTGGGTGGGAGGAA
GTCAATAGTTTAACCTTCCTTCCTCAATGGACCTCATCGTCCTCATGACTCACCCTCCAA
CTCCATCTATATACATAACGAGAAAAACTTACTCGAGAAACAGATACTCTCAGATTCCCG
CAATTTCTCAGCCCCCAAACCCATGGCGCCAAAATCCTTCAACCCCAAAACCCAAACCTA
CTCCTCCCCACGACCTCCCGTCCCCTTCCCCACAGACCCCAACCTCTCCCTCACCTCCTT
CCTCTTCCAATCCTCCACCTCCTTCCCCAACAACCTTGCCCTCGCCGACTCCGACACCGC
CGAAACTCTAACCTTCCTCCAGCTTAAATCCCTAGTCTCCAAGCTCGCTCACGCCTTGCT
CAACCTCAACATCAAGAAAAACGACGTCGTCCTCATCTTCGCCCCCAACTCCATCCACTT
CCCCGTATGCTTCTTCTCAATCGTCGCAATCGGTGCCATTGCCACCACCTGCAATCCTCA
GTACACCGTCTCCGAGCTCTCAAGTCAAGTCAACGACTGTGACCCCAAGCTCGTCATCAC
CGTCCCCGAACTCTGGCCTAAGATCAAGGGCTTCAATCTCCCGACGATACTAGTGGGATC
TTCAATCGGGGATCCAAATCCAAGAGTACGTTACTTTTCCGATTTGGCCAAAATTTCGGA
GGATCCGGATCCGATTTCAAATTTACCGGCGATTAGTGTGAAGCAGAGTGACATGGCGGC
GCTGCTTTACTCGTCCGGGACGACGGGGAAGAGCAAGGGAGTGATTCTGACGCATCGAAA
CTTCATTACGACGTCGTTGATGGTGACGGCGGATCAGGACCGGTACGGCGAGCCGAGAAA
CGTGTTCTTGTGCATCGTCCCGATGTTTCACATATTCGGGCTCTCGGTGATCGCGTACTC
GCAGCTGCGGCGAGGAAACGCCGTCGTTTCGATGGCGAAGTTTGAGATCGACAGGGCGCT
GAAGGCGGTTGAGAAGTACAGGGTCACTCATTTGTTCGTCGCTCCGCCGGTGATGATCGC
GCTGGCGAAGCAGAGCGTTGTGGAGAAGTACGACTTGTCGTCGCTTGAGTTCATCGCGTC
TGGCGCGGCGCCGCTGGGGAAGGATTTGATGGAGGAGTGCGCCAAGAATATTCCACAGGC
TGTCGTTGGTCAGGTAAATTGTATAAAAAAGGACTCCTCCATCAATATCAATAACACATG
ATGATATTTTTGTTTGTATTCATGACTAATTTTTAATTAACATATTAATTCTTCATTATT
GTGTTATTTAACGTTTAGTAGCTCCCCTTGAACTTGAACTTGATTGAAAACGTTGAGTTC
AAGTCGGTCTTTATTAAATTGAAAACGTTGTTTAATTTAATAAATTCAGTCTTAGTATTT
ATAAGATCACCAAACATACTATCCAATTTAATTAAAACAGTTTAGTCCAGTTGGAGCCAC
CAAATATGCCCTGAATTGTTGATTGAAAATCATGTTGTGGTATGGTGGCAGGGTTATGGT
TTGACAGAAACTTGCGGGATTGTTTCACTAGAGAATTTCAGAGAAGGATCTCGATTTTCT
GGATCAAGCGGCATTCTTGTTTCAGGAATAGAATCCCAGATAGTTAGTACAGATACCCTC
AAGTCTCTTCCACCTAATCAGTTGGGAGAAGTATTGGTCAGAGGACCCAATATGATGCAA
GGTTGACCTAACATATTTATCTTGACTGTCTACATTTATTTTGTTATTTCAATGTTGCAT
CCGTAACAATAAATTGCTTAACTATTTCAGGTTATTATAATAACCCAGAAGCCACAAAGT
TGACTAAAGATGAACAAGGTTGGGTGCACACAGGAGACCTTGGATATTTTGACGAGGAGG
GGCAGTTGTTTGTTGTGGATCGAATTAAAGAGCTCATCAAGTGTTACGGTTTTCAGGTAA
CTTAATTATATGTCGGTATTCTTTTAATCTTACTCAAAATATAGTTTCATGATTGATGCG
GATTATGCCATTTAATTAAGACAGCGTATTCGCCCCCTCCATGTACATTAAGAGTAATTT
AGAATAACGATTTTTGTAAAAATAAATGTGCATATATATATATATATATATATATATATA
TATATACCTTCATGAAACTGCTTGACTGTATGCAAGGTGGCCCCGGCGGAACTTGAAGGG
CTGTTGCTTTCTCACCCTGAAATATTGGATGCTGTTGTGATCCCGTAAGCAATTGTTGCA
CTACTATTTCTCAGCTGCCATAACTATGAAATACTACTTCATGAGATTTGACCGAGAATT
TCCTGCTGCAGATATCCTGATGAGAAAGCTGGTGAGGTTCCAGTTGCATATGTTGTTCGT
GCGCCCAACAGCTCGATAACCCAGCAAGACATTCAGAAATTCATTGACAAGCAGGTAAGG
TGGCAGGCAGCTAAGCATATTTACAACAGAAATCAGAAAAGAGATTTTAGCAGTTCTCTT
GATATTTGATGGGTTCCTTCCTCTTCCCTCCGCAGGTTGCACCTTTCAAGAGATTGCGGA
GAGTAACTTTTATAAACAGTGTGCCGAAGTCTGCTGCAGGAAAGATTTTGAGAAGGGAGC
TTATTCAGAAAGTTCGGTCCAAAATATAATAATTAAGATAATTATACCATATGTACTAAT
TTCCCTCATTTATTGCTTTCTTCCACTGTAATTGTTTTTTTTTATAATTAAAAAAAAGTA
CTAAATAAAGTTAAAGAGAAGAGAACAAAGAAATGTGAGAAAATCAATGGAAATTACTAA
ATAAAGTTCAAGTTTGTGTTTTAATGTAATTTTGTTTTCTATCTCTTTCTCTATTATGTG
ATGAGAGAGATGAAAAGAGAACAACATAATATATGGGAGTTTCTCTCGCATTTGTTGGCG
ATGACAATCACAACAACGCTAGCTTGGCTCAAATTTTAGTTCATAGAATTCTGTAATGGA
TTGAATGATCCAGCTTAGAGTCTAGTCTATTGATTAATTTGTCACCATTTGCAATTTGAT
CGGCGACCATTTTCAGCTCATGCTTTTGATGTAAGACTAAAATTGTTTTATACTTTGACT
CTACTAATATATTGCACTAGTGTGCTAAAAGGGTCTAACTCAGTGAAAAAGTGTCTTAAC
TTGCAGACCAAAGGTCTCAGAGTCAGATTCGAATTGTCATGGCATCATAGTGTGTGTGTG
TGTGTGTGTGTGTGTGTGTGAAATCCTCCTCCCATTTAGTTTAGACTATTGTTTGTACTA
AAATAAA
>Longw-B-R2985-Map17
TATAAGTCATTGCATTATGCTTAAATATGGAAGACTTTTTTAATCCTTAAATAGTATTTT
AAAATCTTAATTGAATACACTCTCTTAATTTTGTTTTGACTGTGAGCCCCAAGGGAAAAA
AAAATTCCAGGTATAAGTTATGCTGCTCGCTACATTTAGTGTTTGGACAGTCGGATTGAA
GAGTTGTTTAGTTTGTGTCAATGGCATTTAAGTTTAGTTTCTTTCCTGGAAATGCCAAAA
TATAACCAGACGCGCATGGTTAGAGGTTTTGACTTATTGTCTTCTAGAGAGGGTCAATGA
CTCCGAGGAACCTGGACTTTGTAATGAGACTAATACAGATCTTTGTTTATGTGGAAGGTA
AAGTCTTTAAAGCCCACGGAGCTTTCTCTTATTCTATACTTTGATTATCTTAAAAGGGTC
AATATGCACAGCCAATATATAATAGTAAAATGGGGTTTCAAGTCACGTTCTCAAACATCG
TAGAATAATAGTAAGGGCTCTAGAAGTCAATAAACTACAACCCAGTTATTCGCGCGTTTT
GATTCCAATTTCCAGGAAGTTTACACCCTCGATATTATTCCTGCAATCAACTCATTAACC
AAATTGTCTATAAATACCACACAGCACCCACCAACATTCTCACAACTCAATACACTTTCT
CATCACTTCATATTTTACAGAGCGAAACAGAGAAAAAGCAGAGCATTTTCTTTTGAAGCT
TTACTTCCTTCCACTAAAAGAAATCAACATGGCTTGGAAAACAAGTGATGCAGAATCTTT
GCAATCCGCTGATGAGCTGAAACGCCAGAAGAAAATCAAAATGGCCATATATATTACTAT
TTTCGTTGTGTTTCAGATCATAGTTATCACCACAATGAGTCTCACTGTCATGAAAGTCAA
GACCCCCAGGTTCAGGCTAGGCAGCAACATCAACGTCCAGAGCTTCGAATCTGTCCCAGC
AACGCCTTCATTCGACACGAAATTCACAACCCAAATCAAGATCAAGAACTCAGCCAACTG
GGGTTCCTACAAGTTCAAGTGCTGCCAATGTCACATTTCAATACCAAGGCGCGACTGTGG
GAGTAATTAATATCGCAAAGGGCAAGGCATGGATGGCTTTCGACCATAAAAAGAAATGTG
GAGGTGAGTTTGAGTTCAAGTGGAATAACTGGTTCAAATCTTGGCAGTCGAATTGAGCAG
CGGGGTGTTGACTCTCAACAGCATAGGCAGATTGAATGGAAAAGTAGCAATTATGTTCAT
AATGAAGAAGAAGAAGGCTACCAACATGAACTGCACCGTAGCTTTTGATGTGGCTGCAAA
GACCCTCAAATCTTTACAATGCAAATGAGTGGAGTAGCTAAGCATCATCTTCAGCATATG
GATTGCGACTAGCTAGCTCGTGATTTGTGACTTTTCTTATTCTTTTATTCTTCGTATCTT
TGTGGCCATTGGATTTGTTATAGAGTTATAATGATATATTTGTTTTCGTTACCACTCCCC
TGTAATTATTTATTTCATGATGATCTATTCTTTGATATTTACTTATTTATAGTCTGCTTA
TTTGAAGTGCCCGATTAATCTCTAATGGGGGGTGCAAGTAATCCTCAAGTTATACGTATT
TCTAAATGATGACAATTGCCCAAATGCTGCAGCTAGGCTACGATGCAAAACAAAAAAAAT
GCTCCAGGGGGCCTCACTTGACTCTATATATTGCAAAGAAATCTCCAGTTTTGATACCCA
ATTGATCATCAGCCATGATGGAGCCTGACAAGTTCCCCATATTAGTACCTAAGAAATCAA
ATGCTATGGTGAACAAATCAAAGTTTGGACTGCTCACTTCCATTGTAAAGTTTGGACAAC
CTTTGTGAACAAATCAAATGCTATGGTGCAGTCCATTGTGGAAGACTTCCTCTTCTTCAT
GATAAACATCAATTCCGCCTCTACAGTAAATTTAGATTGGCTGCTTAGCATCAAGACCCC
ATTCCTCAACTCACTGCCAGAATTGGAACTGTTCGGCAATGGGTTTGAATTCAAACTCAC
TGTGACATCAATCTTTTTGGTGGAACGCATTCCAGCCACCAATTGGCAATGAGGGGAGTA
GCCGTTATAAGCCATTGCTAGGTTTAACAACTTTCCAATATGTGACTTTTTACCTTCACA
TTCGCAATACCTATATTTAGTTGTTTGTGGAATGTGTTGAGAGTGTCTGTCTCACATTGA
AAAGTTAAAAGGACCTGGTTTAGGTTTATAAGGAGTTGGGCTACTCCCCCCATTGCCAAT
TGGTTTTGGGGTGGAACCTCAACTTCCTTCAAAATGTTGGCTTCTACAGCGTGTTAATCT
AGTGTTTGCACAATCTGATTGAAGAGATGTTTAGTTTGTGTCAATGGCAATCAAGTTTCA
TTCCTGAAAATGCCAAAATGTAACCAAACGCGCATCGTTAGAGGCTTTGATTTATAGTCT
TTCTAGAGAGGGTCGATTAATTCCTATGAGGCGCTTATAACAATAATAAATAATATATTC
GAGCTTCTTTCTTGCAAGACGAAGTTATTATGCCCATCCCATTGCTTACAAAGAAAAGGA
TCGACTAATTCAAACAAAATAAAATATATATATTATGTCCGAATGCTAGCTTGGACTTCA
TCAATTTCACATTTTGAAAGGTGTCCATAGGCGCAGCCGCGCATGAAACAAGTATAGTAG
AATAATAGTAATGGTCCTAGAAGTCAATAAACTACAACCCAATTAATTATTTGCGCGTTT
TGATTCCAATTTCCAGCAAGTTTACACCGTCGATATTATTCCTGCAATTAACTCATTGAC
CAAATTGTCTATAAATACCACACAGCACTCACCAATATTCTCACAATCAATGCACTTATC
AGTTCATATTTTACAGACCGAAACAGAGAAAAACCAGAGCATTTTCTTTTGAAGCTTTCC
TTCCTTCCACTAAAAGAAATCAACATGGCTTGGAAAACAAATGATGCAGAATCTTTGCAA
TCCTCTGATGAGCTGAAACGCCAGAAGAAAATCAAAATGGCCATATATATTACTATTTTC
GTTGTGTTTCAGATCATAGTTATCACCACGATGAGTCTCACTGTGATGAAAGTCAAGACC
CCCAAGTTCAGGCTAGGCAGCAACATCGACGTCCAAAGCTTTGAATCTGTCCCGGCAACG
CCTTCATTCGACATGAAATTCACAACCCAAATCAGGATCAAGAACTCCGCCAACTGGGGT
TCCTACAAGTTCAATGCTGCCAATGTCACATTTCAATACCAAGGTGCGACTGTGGGAGTA
ATTGATATCGCAAAGGGCAAGGCTGGATGGCTTTCGACCATAAAAAGAAATGTGGAGGTG
AGTTTGAGTTCAAGTGCAATAACTGGTTCAAATCTTGGAAGCGAATTGAGCAGTGGGGTG
TTGACGCTCAACAGCGTAGGAAGATTGAATGGAAAAGTTGCAATTATGTTCATAATGAAG
AAGAAGAAGGCTACCAACATGAACTGCACCATAGCTTTTGATGTGGCAGCCAAGACCCTC
AAATCTTTACAATGCAAATGAGCGGAGTAGCTAAGCATCCAGGATGCATCTTCAGCATTT
GGATTGCGACTAGCTAGTTCTTGATTTGTGACTCTTTCTTATTCTTTTTATTCTTTGTAT
CTGTGTGGCGATTGGATTTGTTATAGAGTTATAATGGTATTTGTTTTCTTTACCACTCCC
CTGTTCTTATTTTCTTCTTATTTTTTCATTGAATATACAATGGTAATATTCCTTCTGTGA
GTGGATTCCGTTATTATGTATTATTTAC
>Marouch-B-G4751-Map3_reversed
TATTTATAATTAAAAAAATAGAATCCACGTCGGTTATATTACACATAACGACGTTTAAAA
ACGAATCCACGTCGCGAAAAAAATATTGCGTCGTTTTAGTTTAAAAAAGACGACGGTATA
ACAACAAACAGTCGTTGTTTTTATATTGGTATTTGATTTAAATCAGTCCCCCAGAAAAGA
AACTTTACAAATTCTAGAACTTTAATTTCCTCGGGAAAAAAAACTCTATTTATAAGGCAC
TGTTTTTGAAAAATAAACTGAAAGAACAAGGGAAAAAAATTATATTCATAATTATAAAAA
TAAAATCCACGTCGGTTATATTACACATAACGACGTTTAAAAACGAATCCACGTCGCGAA
AAAATATTGCGTCGTTTTAAATTAAAAAAAGACGACGGTATAACAACAAACAGTCGTTGT
TTTTATATTCGTATTTGATTTAAATCAGTCACCCAAAAAAGAAACTTTACAAATTCTAGA
ACATTAATTTCCTCGGGAAAAAAAACTCTATTTATAAGGCACTATTTTTGAAAAATAAAC
TGAAAGAACAAGGGAAAAAAAATTCTATTTATAATTATAAAAATACAATCCACGTCGGTT
ATATTACACATAAGACGTTTTAAAAACGAATACACGTCGCGAAAAAAATATTACGTCGTC
TTAGTTTACAAAAAGACGTCGGTAGAACATAAAACCGTCGTTGTTTCAATTTCTTTAACC
GTTCTCTTTCTGAAGCCATTTCTACTCTTTATCGCATTCTTGAAAACCCATCTTCTTCTT
CAGAAGCTCTACGGATAACCCATCTTCTTCACTAATGCCGATAACCCATCTTCTTCTATC
ACAAACCTGACGGATCTTCTTAGCCAAGAAAATCGAGTAGAGGCTGACATCTGATCTTCA
GGTTTCTCTGAGAAGCGAACTTTCCTTCGACAGCGAGTGGAGGCCAGGCTTGCATCTCTT
TTGATGGAAAGCAAGGAGTATTCAGAAGCACTAAGTCTCCTATCAGGATTGACAAGCTTC
CTCTTGTGGACATAGATTTGTTGGAGAAAGACATCCAAATTATTGTCTTCGAGATGTGAG
AGAGAGTGTCTTTGAGAGAGGAAGAACTTGGAAACCTAAATGAAAACTGAAACTGAAAGA
AAGCGACAAATTTATACAATAAATTTTTTAAACCCACGGCGGTCCTTACACAAAACCGCC
GTCTATTTACAAAATTCCACGTCGGTATATTACAACAAAACGACGTATATTATAAAAATA
AACGTCGGTAAATTACAAAAAACCGTCGTGTTAAATATTTCTACCATGACGCGAGATATT
GAGTTATCGACTTTTATTTAGGAGTTTACTACGGCGGTACCTACAACACTACTGTCGTAT
TTATTTACCACGTCCTAAGTTCAAATTATCGTCGTAGTTTGTCTATTAATACGTCGTCGT
TCTATGTAAACCGCCGTCTTATTACTATGAAACGGTTTGTATATATATACAACTTTTCGT
CTACCTGACTTACACATGCACTGTTTCCAAACCCGAGAAAAAATTTCAATCTCCCAGAGA
AAACTTTTCGTCTTTTTTCCTTGTCAGAGCACTGTCAGAGTATCTCATCGTCTTCCTCTC
GTCTTCGTCGTCGTCTCTGAACTTAAACACCAAACTCCGAGAGAAAGCTTTCATTGCACG
CAAAAGGTAAGCTTTCATTTCTCACTATTTTTGTTGCTATTTTGCATGCTCATACGGTTT
TTGTTTTGAAAATCTTTTTACCTTTTTTCTGGCGAAAATCATTTTTATTCTTTCCAAGTT
TGATAAAATACACAGACAGAGAGGGAAAGTTTCCAACTTTGAACACAACTAATTCAACTA
AATAAGACGACGGTAGCTTCTTATTTACGTGGTTAAATATGTAGACCACGACGGTTCGTC
AGTCGTCCTAGCGTCGTCTTAAAATTGATCTAAGTTGTTTTTAAAATGACAGTCAATTTT
TTATTTGCTTGTTTAGTTGCAGGTTTGATTTCTCTGAACCATTGTTTTCGTTTTTCCTAA
TTTGATAAAATACAAAGACAAAGAAAGTAGGGTTTGGTATCTTATATAGACGACGGTATC
TTATTATTGACGCCGTGTGAATGTTCATACCACGACGTTATACTAAGATACCGTCGTCTA
TAAAAGATGCCAAACCTTTCTTTCTTTTTCTTTGTATTTTATCAAATTAGGAAAAACAAA
AACCATGTTTCAGAGAAATTAAACCTGCAATCAAACATTCACAGAGAAAGAAAAATGTTT
TTGGTTTCTTATAAATACGACGGTAGCTTATTATTCACGTCGTGTGAATATCCATAACAC
GACGTTATATTAATATTTACGTCGTGTTAATTTGAATATCACGACGTCGTGTAAATATCG
CCGTAATAAGTTCTTATTACGTCTTATTTAATATTGTTTCGTCGTTGTTTAAACATTTAT
ATTTTTTCTTCTTTAAACATTTATTACGTCTGATGTTATGTTATTACGTCGTGTAAAATC
TTATCATACGTCGTATTTTATAAATAACCGTCGTTTGTGTTCTAATTTTTTTCCTGAAAT
ATTTTCACTTGCAGGTTTGTTTTTTCTGTAACCATGGTTTCTCAAGACCAAAGTAAGGAC
TCTGGCTCCAAAAAAAATGGAGGTAAGGAGCTTGGAATGGTAACTCCTCAAGACAAGCCC
TTGAAGAAGATGAAGTTTGTTTCATCTGCTGAGACAGAACCAACCAGCACGACAACAATT
TCTGAGGATTCAACAATGCCTCGTGTTGTGAAGAGAAAATTGCAGAAAATCAAGCCAGTT
GTTGAGTACAATAAAAGGGGGAAAGGATGTGGCCCTGCACATACTGAGATGCAGTCCTAC
ATTGGTGTGTTGGCACGCTCCAGAGTCCCACTTGTGGACAAGAAATGGGCTGAAATCCCC
AAGGATATAAAGGAGCAGATTTGGGAAGCCGTTGACATGGCTTTTGTGGTAGGTCAAGGG
GGCAAGACCTCGGTGTTATCTTCTGCTGCCAAGAAATGGAAGGATTTCAAGTCTACACTG
ACGAGGCATTATATCCTTCCATACATCAAGGAGAGGGAGAAATTAAGCCAACCCCCTGAA
GTATATAAATTCATAGAGAAAGCAGAATGGGATGCCTTTGTAGCTTCAAGGTTATCCAAA
GAATTTGAGTCTGTGCATTCTCAACATTCACAGATTAGGGAGAAACTTGAGTACAATCAT
CGATTGTCTCGAAAAGGATATGCTGGTTTGGAGGATCAATTGGAGGAAACCATGCCTGGG
GTAGAAATTGATCGATCTACCTTATGGAAGAAAGCTAGACAGGACAAACATGGTAACATC
CCGGATCCAAAGGTGGCAGAGAAAGCAAAATTAATTGTAAGCCTACACACTCTGTTTTAA
ATTTTTATTAAACTGTGTATAATTCTTATTACGTCTTATGTTATATTTTTCCGTCGTGTG
AATGATTTTACTACGTCGAAATGTTTTAAAAAACGTCGTGAAAGATCTAAATCTGGAATC
ACAACTCTGTTTTCTGTAATTATAGCATAAGACGTCGGTGGTTAATTTTTTCGTCGTGTT
AATGATATTACTACGTCGAAATGTTTTCAAAAACGTCGTGAAAGATCTAAATCTGGAATC
ACAACTCTGTTTTCTGTAATTACAGCATAAGACGTCGGTGGTTTATTTATTGCGTCGTTT
GAAACAACTAACCACGTCGTTTTTAATTAACGTCGTTATAAATATATTATAACGTCGATT
TCTATATTGTTGCGTCGTGTGAAATTATATAATGCGTCGTTTGTTTATAAATAACCGTCG
TGTGTTTTCTTGTGCTGACTTTTTTATATGTCTTTGTTTTAGGATGAATTGCAAAAACAA
GTGGCTGAAGGCAGTCTTAGTTTAACTGGCAGTAATGATGTGTTGACCTTGGCTTTGGGT
CCCGAGCATCCAGGGAGAGTAAGAGGGGTAGGTGCTGGGATTTCCCCTAGGCAATTCTTC
AATTTACCTAGACCACAGAGGATAAAGTTTGCCGATCAATTGAAGGAAAGTGTAAGAATT
GTCCTTCAAGAAGAGACTAAGAAGATGGAAGCTAGAACCAAACAATTGGTAGAGGCTGAG
AGGGAACATTTACTAAGTCAGCTTTCCCACCTCATCCCCAATTTTGATCCAAGCATGCTT
AAACCGAAAACTAGCCCCTGTCAAAACCAAGGTCTAGAGCAAAGTCCCAAAAATCCAATG
TCTGATAAAGCAAGCTGTTCTGGGGCTGAAGTGAGATCCCTACATTTAGAGGATGATACT
GCCAAAAATGGGGAACAGCAGGAAGAAACGGTAACATATCTGAACTTTGAATTCTCTGTT
TTTTTTTAAAACATTAGACGTCGTTATTATGAATAAACCCGTCGTTTTAAAACCATACCA
CGACGATTTTATAAATAAACCGTCGTTTTTATTTAAATACCACGTCGTATTTAGTTTACT
TGTTTTACACGCCATTAGACGTCGTACTTTGTGGTTTTTAGACGACGGTTTTAGTCCTTA
CCGACGTAATAGACAATTACCACGACGTTTATTATTTACCATCGTTTAATAATTTTAAGA
CGTCCATAATTCTTACATACCGTCTTATGTTATGCCTTACCACGACGTTTTGATTTAATT
TTTTTACTTTCTGTACAATCTGTCTTATATATATATTTCTTTATTACTTAAAACAGAAAT
CTGGGGCTTTAGATAATCAAGATGAAGAGAAGAAAGAAGAAAATAAAGAAAGATGAAGGG
AAGAAGGAAGAAAAAAAGAGAAAAAAGATGAAGGCAAAAAGGAAGACAAAAATGATGAAG
AGAAGAAAGAAGAAAAACAAGATGAAGAAAAGCATGACGAAGAGGTATATTCTCATAACT
TTGCCTTTTTTATTTGTTTTTCACATTTCAGACGTCGATATTTTTCTTTAAACCGTCGTT
TGTTTTCAAATTAGACGTCGGAATTTATTTTCTATGACGTAATAAATTATCTAAAACGAC
GGTTTTTTATTACCGTCGTTTAAATTATTATCAGACGACGTTTTTTAATTTAAACCGTCG
TTTTTATTGAATTACCACGTCATTTTATTTTGCTTTATTTCTTTAAACAGGGTAATGAAG
TAGTTGATTATTCAAATGTGGAGGTGCCATCTTCCTTACAATCCCTTTGTCGTTATGTGG
AAACGACACTAAAGCCACAGGGGAAGATCATGACCTTCAACATTGAGAAGGAGGTGTTTG
GTGCAGATCGCAGTACCTTCGTCTTGCATGAAGATATTACACAGTTTGCAGGCATGGAAG
AAATTGGGGCTACTGTGGTTGCAGTATATATGAGGTTTGTCCTTATCAAATATCAAACAT
TATAGCATAAGACGTCGGTGGTTTAATTATTGCGTCGTTTTAAACCACTAACCACGTCGT
TCTTTTTTACCGTCGTGATAAATTAGTTATAACGTCTGTTTCTATTTCAGTTCGTCGTGT
GAAATTGTATAATACGTCGTTTGTTTATAAATAACCGTCGTTTGTTTTATATATTTAGGT
GCTTATATGATCGTTTGAGAGAAGCAAATATGTGCAGCATGGTTGGCTTTATCGACCCTG
CTCAAGTTAGTGCCAACGCTGGGTCACTAACTGACAGATCACGAATTGTAGCCAGTCGAC
TTCAGAAAACAGATGGTGAACAGATTTTCATGATGCCTTACAATCCAGGGTTAGTCTCCT
TAAAAGGATTTTGTTTGTATGATTTTCACTAACTGACCACTTATAAAACTGTTTAACTAA
TTTTGTGTCGTTTGAAACATCTAACCACGTCGGTTATTTATTTATTGAGTCGTTTGAAAC
AACTAACCACGTTGGTAGTTAATTACCGTCGTGATAAATTTATAATGACGTCGATGATTA
AGTTATTACGTCGTGTGAAACTATATAATACGTCGGTTTTTATAAATAACCGTCGTTTGT
TTTCTTGTGCTGACTTTTTATATTAACCGTCGTTTTTTATTTTATTTTTGTGCAGCCGTC
ATTGGGTCTTGCTGATTGTGAGAGCAAAGAGGGAAACCGTCTATTTTCTGGATCCTCTGC
CTGGAAATCGTGTGGTTGATGAGGAGGGCAAAAACATCGTGAACAGTGCTTTAAAAATTT
ATAATTCCCACATAGGCAGACCAGGCCGTAAAGCACCAATTTGGAAAACTCTGCCAGGCA
CACCAAAGCAACCCAGCAGTGTCGAATGCGGGTATTATGTGATGCGCTTCATGAGGGACA
TCATCATGGATCCTTCCTTGGAGTTTGAGAAGAAGGTAAGAAGAAAATTTTCAGAAACAT
TTTATGTGGTTTTTTGTATTATCAACGACGGTCCTTTAAAATTACCGTCGTTGAATCGAT
ATACTACGTCGGTTATGAAAAAAAACGTCGTCTGTGACTGAATTTCTTTTTATTTTGTAA
AGCTTAATAATCATTGTTTATGGATTGCAGTTTGCCAAGGGAAAAGAGCAAGCGCCATAC
CCCCAAGCAGCCATTGATGAAGTCCGGAAAGAATGGGCAGAGTTTGTTTGCCTTCATATG
GAATAGAGGATTTTTGGAACACTTGATATTTTTATATGTACTAATTTTGTCTATAATATA
TAATGTACAAATTTTGTCTATAATATACATCCTTTTTTTCCCTGAAAATTTGCTGAGGTT
TTCATAATATAAAAGAAAAAACAAATTGCGTAACCGACGTGTAATAACTTTCCAACGACA
TAATTATGTAAAAAACCGACGTAAAATGATATTTAGACGTGATATACCGTTTGTACGTAC
ATGGGACGTCGTTTTAGTGAAAATTTCGCCATGGTTTCGCTTTTAAACGACGTCCTTTGA
ACAAGTAAGTCGTTTATTATATAATTTAGAGTTTAGGGTTTAGGTTAATACTTTTTAACG
ACGGTGATTCAGTCGTGGAATATGTATTTTACGTCGGATGGTGAAACATCCGCCATGGTT
TCTCTTTTAAACGACGTCCTTTTTACATGTGAGTCGTTTATTATTATTTACAACGTCGTG
GTTTGTTGTTGATATAAGAATATTTTATTATTTTTAATTCAAAATTTTAAAAATAAATTT
AAAATAAATTCAAAAAATTCAACTTCAACTCCTATGAAGTCATTGATATATTTTATTTCC
CCTAAACCCCAAAAAAATGCAGTTTGAGTAATAAAAGTTTAAAATGACCAACCAAAATAA
AATTGTGTTGATGAGTCATAACATCACTTATATAGTTTGATGGTTTAGGGTTTAGGGTTT
GGGTTAGGGTTGGGGTTTAGGGTTGTTATTTATTAGGGTTTAGGGTTAAAGTATAATTTT
TGGGGTTTAGGGTTTATGTTTGTTATATATTAGGCTGTAAAACCATAAACAATTTTATAA
AATTAAATTTTACAAATATATAATTTATGGTTTTAAAGTTTAGGGTATTACTTTTAACGA
CGGTGATTGAGTCGTGGAATATTGAGTTTACGTCGGATAGTGAAAAATCCGACTTGATTT
CTCTTTTAAACGACGTTTTTTTACACGTGAGTCGTTTATTAACATTTACAACGTCGTTAG
TTACTTAACCCCGCCGTGGTTTGTTGTTGATATAAGAATATTTTATTATTTTTAATTCAA
AATTTTAAAAATAAATTTAAAATAAATTCAAAAAATTCAACTTCAACTCCTATGAAGTCA
TTGATATATTTTCTTTCCCCTAAACCCCAAAAAAATGCAGTTTGAGTAATAAAAGTTTAA
AATGACCAACCAAAATAAAATTGTGTTGATGAGTCATAACATCACTTATATAGTTTGATG
GTTTAGGGTTTAGGGTTTGGGGTTTAGGGTTGTTATTTATTAGGGTTTATGGTTAAAGTA
TAATTTTTGGGGTTTAGGGTTTATGTTTGTTATATATTAGGCTGTAAAACCATAAACAAT
TTTATAAAATTAAATTTTACAAATATATAATTTATGGTTTTAAAGTTTAGGGTATTACTT
TTAACGACGGTGATTGAGTCGTGGAATATTGAGTTTACGTCGGATAGTGAAAAATCCGAC
ATGGTTTCTCTTTTAAACGACGTTTTTTTACACGTGAGTCGTTTATTAACATTTACAACG
TCGTTAGTTACTTAACCCCGCCGTGGTTTGTTGTTGATATAAGAATATTTTATTATTTTT
AATTCAAAATTTTAAAAATAAATTTAAAATAAATTCAAAAAATTCAACTTCAACTCCTAT
GAAGTCATTGATATATTTTCTTCCCCCTAAACCCCAAAAAAATGCAGTTTGAGTAATAAA
AGTTTAAAATGACCAACCAAAATAAAATTGTTTTGATGAGTCATAGCATCACTTATATAG
TTTGATGGTTTAGGGTTTAGGGTTTGGGGTTTAGGGTTGTTATTTATTAGGGTTTAGGGT
TTATGTTTGTTATATATTAGGCTGTAAAACCATAAACAATTTTGTAAAATTAAATTTTAC
AAATATATAATTTATGGTTTTAAAGTTTAGGGTATTACTTTTAACGACGGTGATTGAGTC
GTGGAATATTGAGTTTACGTCGTATGGTGAAAAATCCGCAATGGTTTCTCTTGGAAACGA
CGTTTTGTTTACACGTGAGTCGTTTATTGTTATTTACAACGTCGTTAATTACTTAACTCC
GACGTGGTTTTGCATAGTTTTAACGACTTCTGTTTGATTTTGCGTCGTACATAGTTTTAC
CACGACGTCCTTAATGTAATAAGCGTCATGTTTAATGTGAAATTTTAACGACGTTTGTTT
TTTCGGTCGATGTTTTAAAGAGCGCGCTTTCTTAAAATATTCGCGGGACCTAAAATTTTC
AGATTTGGCTCTTAGTTTTATACTTCTAACCCTGAACCCTAAAATTTTCAGATTTCGCGC
AACATAACATTTCGCTCTCTCACTTCATCTCTAATTCAAAGTTGGGCTCTCCAGGCTGTG
TCAAATCCAATTTGGTCATAATCTGTGAGCTCTGCCAACCTGTAAGTACAAACCCTCTCT
TCCCCTTGTAAATTCATTGAATGATATTACGTTGTTTTGTTAAAGGGTTTTAGGTATATG
TTTTGCGATCTGTTAATAATGTTGTTGGAGGTATGGGTTCATGGATTTTCTGTTTAATGT
TTTCTTGATCACTCTCTGTTATGTTGAATAGGGAATGGATTTCATTTTGTCGGATCTTTT
AATCACTCTCTGTTATGTTGAATTGGGAATGGATTTATTGTTTTCATGCTTAGTATATGT
TGGTTTCATGTATATGTTGGTTTCTTGCTTGGTTTCATGTCTATGTTGTGTTCTTAATAG
GGTTTTGGGATCTTGAAAATAAACTGGATATCGACGCGTTTTCAGGCATACGACGACGGT
TTTTACTTTAAACCGTCGTTTTTATTACTTATACACGACGGTGTTATTTAACTACCGTCG
TGGTTATAATTAGACGACGTTTGTTGAAAATCCGTCGTCTATATATGTCAAATACGTCTG
TTTTTGTTTAAAAACCGTCGTCTCTGTTGTATATTACTTGCTATTAGACTTTATATAATC
TGCTATAGTGATGGTCATTGCTTGTCTTTTCACTTTATTATATATAATAGGGTATAGTGT
CGGAGATGGATAAGTCATGGATGCACTCGGATAGAAGATCGAAGGCATATGAGTTAGGGG
TGGAAGCATTTTTGAACTTTTCTGTAGAAAATCTTCTAACTACAACACATATCCGTTGTC
CATGTGTTAAATGTGTTAATTTGAAATTGTTTGGGGTTGGAATTATAAGGGATCACTTAT
ACTTTAATGGAGTTGACCAAAGCTATAAGAATTGGACATTTCACGGAGAACCTTGGGAAG
CAACTACTAATGCTAGTAGAAATGTTGAAGAAGATGATGACCATAGTAGGTACAGTTTTG
TGTCTGAAGAAATAGAGATGGATGATAATGATTTTGGTGATTTTGGATCTGATCCTTATG
AGTTTGCCAATGTGATTGGGGATGGAGATCAACCATTGTACCCTGGTTGTAGAAAGTACA
CGAAGTTATCGGCATTAGTGAAGTTGTATAATTTGAAGGCAAAACATGGGATGAGTGATG
TCTGTTTTACAGAATTATTGATACTTCAAGGCGATTTGCTTCCAGAAGGAAATACAATAC
CGGCCTCTATGTATGAGGCAAAAAAGACTTTGTGTGCATTGGGGCTGAGTTATGAGAAAA
TGCACGCATGCCCCAATGATTGCATCTTGTATAGGAAGGAGTATGAGGATTTAACTCATT
GTCCTAATTGTGGTATCTCAAGGTGGAAGGAAGGCAAAGATTCAATCTTGAAAGAGGGTG
TGCCAGCGAAGGTGGTGTGGTATTTTCCTCCAATTCCAAGGTTTAAAAGGATGTTTCGAT
CACATGAGACCGCTAAGAGTTTGACTTGGCATGCTGCTAGAAAATCAATTGACGGTTATA
TGTCTCATCCAGCGGATTCCCCGTCTTGGAAACTTCTTGATGATAAATGGCCCGAGTTTG
GTAATGAGCCGAGAAACTTGAGATTGGCTCTTTCATCTGATGGATTCAATCCCCACAGTT
CTCTAAGTAGCAGATATAGTTGCTGGCCAGTTATCTTAGTTACATATAATCTCCCTCCAT
GGCTGTGCATGAAACGAAAGTTCATGATGTTGACCTTATTGATTTCCGGTCCTAAACAGC
CCGGAAATGATATAGATGTCTACTTGGAGCCTTTGATTGATGATTTAACATCTTTGTGGG
ATGGGATTGGAGGAGTGTATGATGCACATAATGGAGAATACTTTACACTCAGAGCTGCAT
TAATGTGGACAATTAATGATTTCCCCGCCTATGGAAACTTATCTGGTTGTGTTGTTAAAG
GATATAAAGCTTGTCCAATATGCGGCGATGATACACCTAGTCACAGGTTGAAAAATGGCC
ACAAAATTTGTTACATTGGGCATAGAAAATGGTTACCGATCAATCATCCATATAGGAGGC
AACGTGCAGCTTTTAATGGGAAACCTGAATATGGCACGCCTCCTGAGCCATTAACCGGAG
AAGAAGTGCTGCATATGGTTGAAGATGGTGACAGAGTTTGTTGGAAGAAGAAATCAATAT
TCTTTGATCTCGAGTATTGGAAATACCTTCCTGTGAGGCATGTCCTAGATGTTATGCACA
TTGAGAAGAATGTTTGCGATAGTATCATTGGTACATTGCTGGAGATCCCTGGAAAAAATA
AAGATGGGATTGCTGCTCGATTAGATTTATTGAACATGGGGGTCAAAACTGATTTGCAAC
CCGAGTATGGAGAAAGACGTACTCGTTTGCCTCCCGGGCCTTGGAATTTGTCAAGAGCAG
AGAAGAGAGAGGTTTGCAATTCTTTCTATGGTATGAAGGTCCCTGAAGGTTATTCTTCAA
ATATAAAAAATCTTGTATCTTTACAAGATTCAAGACTTCTTGGCCTTAAATCACATGATT
GTCATACCTTAATGCAACAATTGCTCCCTGTGGCAATTCGTTCTGTTTTGGAGAAGCCTG
CAAGGTATGCAATAACTCGTTTGTGCTTCTTCTTCAATGCTATATGTGCAAAGACTGTTG
ATGTTTCCAAGCTAGATAAGTTGGAAGAAGATGTAGTAGTTACTTTGTGTTTGCTTGAGA
AGTACTTTCCCCCTTCATTCTTTGATATCATGGTTCATCTAGTAGTACATCTTGTCAGAG
AAGTTCGTCTATGTGGGCCAGTATATTTTAGATGGATGTATCCGTTTGAAAGATATATGA
AAGTGCTAAAGGGGTATGTTCAGAATCGTACTCGTCCCGAAGGTTGCATTGCTGAGCGGT
ATATAGCTGAAGAAGCTGTAGAGTTTTGTACCGAGCATTTATCTGATGTTAGTACAGTTG
GAGTGCCTTCAAGCCAAAAGATGGGAGTTTCAAAGCCATTATCAGGTTGCACAGTGAGCG
TAGTTGATCGGGACCTGTTGAACCAAGCACATCTATATGTCTTGGAGAATACGGAGGAAG
TCCTACCTTATATCGAGTACGTATGAGTTTTATTCTTTAAGTTTCCATTTTAAATTATTT
CTTATGTTTATCTTATATGTTTGGGACCGTAATACTTGAATTTTGTGTGTCATGTAGGCA
ACATATGATCCACATCAAGACCGCTTATCCAAAATTTAGAAAGAGAACAAAGTGGCTGCA
GGATAAGCACAATAGCACTTTCATTCAATGGCTACGCTTCAAGGTATATGTTATTGAATA
ACATATTGGACTTTTAATTTTCTTCTTTCTATGTTAGATTGAATTAAGTTATGATTAATT
TGCAGGTTCAAAGTGAACTTAATGAGGAAGACAATCATGGCGTATCAGAAAATTTAAGGT
GGCTAGCAGCTGGTCCAAACATGGCAGTGCCATTATATAGGAGCTATCTCATTAAAGGTA
TTAAATTCAACATCAAGGCACAAGATGATGTGCGGACAACTCAAAATAGTGGAGTTTATT
TACTTGCACATACTATGCAAGTTGCTAGTGCCAAGGATAAAAACCCAATTCTCTCAAATA
TGGGTTTCTATGGTGTCATTCAAGAAATTTGGGACCTTGACTACCAAAAGTTTACAATCC
CAGTCTTTAGGTGTGATTGGATTGATAATACTTCTGGTCTTGTAGTGGACGAACTTGGAT
TTACCCTTGTAGATTTGAGTAAAATTGGACATAGGAATGACCAATTTGTTTTGGCTTCTC
AAGTCAAACAAGTATTTTTTGTTGACGACCCGATGCATCGTGGTTGGTCGGTAGTGTTAT
CAATGCCTAATAGAGAATATAATGATGTTATTGGTGATGATGTCTTAGGTGATGTGAGAA
TTGAGTGTGAGCCATTTACTAGAGGGATGCCAAATGTTGACACATTTGATGAAGTGGTGG
TTGAGTTAGGGAGTCAAAATATTCGAGATGGGTGTGAAGATATATGGGTTGAATGATGCT
TTATGTAATTGGCAGTGTATGACATTAATTTTGTAATATATTGTAATGTGATTTCTTCAC
TTTCATTATACAGGTTTTGGCCACAAAACAATCAGTACAAAAATTACTGGTTCCAGATTA
CAAACACGACGGTTTTGATAAAAATGTGAAAAACAAACGTCTGTTCTAATAAATAACGAC
GTTTTGGAGCATTCAACGACCGCAATATATTTACCGACGTCTTAAAGCAACGTAACAATG
AAGAACCACGACGCTATTGTGAAACAGTTATCCAGGATAACACGTCGGACAAGCATAAAG
AACCGCCATGTAATTCAAAATAACACGACTCCAATCCCATAATACCGACGTCTAAAAGAC
GAGAACTTTAACCTGAACGTTACAAAAGACGACGTCGTCATGAATTTACCACGTCGCATG
TTCTTTCATAAACGAAGTGGAAAAGGATGAATTCACGACAGTATTTGAAGTCCATTAAAT
TTGTCGACGTTAAGATTTATGAATTAGACGACGTTAATTTTTTTAATGAAGACGTATAAA
TTATTAAACACGACGGTCTTTTTCATGGTAACGACGTTGTATATAGACGACAACGTCGTC
CTTATAAATTACTGTGTCGTAATTAATGACCCCATCATTTTTTCCACGTCGTTTATTTTC
AAAATATGACGTATAAATTCTGTAATACGGCTCTCATTTATTTGGAACCGACGTTGTTTA
TTCATTTCAACGTCGTCTCTGTAAATACATGCGTCGTAAGTAATGAACCTGACATCTATT
TCCACGTCATAATTCATAGAAAAATCGAAGTGGAAAATTTATTTTACGACGGTATTTGAA
GTCCATTAAACTTGTCGACGTTAAGATATATGAATTAGACGACGTCAATTTTTTTAATGA
AGACGTATAAATTATTAAAGACGACGGTCTTTTTAATGGTGTCGACGTTGTATATAGACT
ACAACGTCGTTATTATAAATTACTGTGTCGTAATTAATGACACCATCTTTTTTCACGTCG
TTTATTTTCAAAATATGACGTATAAATTCTGTAATACGGCTCTCATTTATTTTGAACCGA
CGTTATTTATTCATTTCAACGTCGTCTCTGTAAATACATGCGTCGTAAGTAATGACCATG
ACATCTATTTCCACGTCATAATTCATAGAAAAATCGAAGTGGAAAATTTATTTTACGACG
GTTGTTGGAAATGTTGTGACGTAGTAGGTGTCAATAACGTCGTCTATTATGATTGTAAAG
ACGTCGTATTTATATTTGTC
>KR091H1-B-P64.558-Map14_reversed
TTTTGATATTGTTTACACCATAATCAACCGAGCATATCCAGTCTCAAAACAACTAGCACC
AAGGCAGACACGCCTTCTCTCCTGCCGAAGGAAGACACTCTTCCGAGGTGCCAAGCACCT
GCCGAAACTCCCGACTGCCAAAGCTCACAAACTGTTAAACCTAATTCTCATGACACGTGT
CACCACCGCGGCGACTTGCACAAAGTCCCACATCGGAAATCTACACCAACCTCCCACTTT
CACTTCCCTATAAAAAGGGAACAGTACCCTAGTAAGAGGGGTAACTACTTTTCTGCCTTT
TACTATTACTCTGCAAAAGTTACCCTTCTTAGCTGACTTAAGCATCGGAGAGCCTTCGGC
CGGCACCACACCGGTGCCCGGAGCTTGACGACTGCTTCCCCTATTTTTGTCTTCTGCAGG
CTAGCCTTTATTGAAGGCCCAGACCCTTTCCCTGCTGAAGGCAAACCCCTTATTTTCTCT
AAGTTGACCCTCTCCGAAAAAGAGCATCAACAAATTTGTAATTTGGA
>Meihua-B-R13683-Map4
GGATGGATCTAAGTAGAATACCAAACATGCCATAACTTTGTTTTTGGGAGCTGAGTTCAA
TACGGCGTCGTTGTCTAAGGCGCCAACACATAAGACCCGCTGCAAACTTTCCCACATTAT
CTCATATCTGGGATACCCAGCTCTCAGAGCTCAACAGCAATGGCTTCGCCTTTGCCTTCG
GCCCTCCCTCGTCTCTCACTCCTCTCCAAACCTTCACCACCTCAACACCACCGCCTTCTG
CTAGCTCCGACCCGACCCGAACTTTCCCGGTTCGAATGCCTGGCCGGCCAGACCGGGTTC
TTCACCCGGCTCGGAAGGCTTATCAAGGAGAAGGCCAAGAGCGACGTAGAGAAGCTCTTC
TCCGGATTCTCCAAGACTCGCGATAATCTCGCCGTCATCGACGAGCTCTTGCTCTACTGG
AATCTCGCTGACACTGATCGAGTCCTCGACGAACTCGAAGAGGTTTTTCTTCTCTCCCTG
TTTTGTTTCTCGAGAAAAAAGAAAAGCTTTCGTGGAAAATCTGATTATTTCTGTTGTTTT
CGGTTTCAGGCTCTGCTGGTATCGGATTTTGGTCCAAAAATCACAATTAAGATTGTGGAA
AGTTTGAGGGAGGACATAGTAGCTGGGAAGCTGAAATCTGGAAGCGAAATAAAGGTAATG
TTAACAATTGAAAAGCCCTTTATGTTCATAGCAACATTGGCAGCATTTGAACCTTAAAAA
AAAAAAAAGAAATT
>CH250H1-B-G2444-Map4
TTTGAGAATTTATCAAAAATAACCAAAACATGATCCTTAATTTCAAAAATGTCAGTTTTT
GTAAAATATTTCAAATATAGCAAAAAACTCACTTAAATAGACACAAATGCCCTCAAATTT
AAAACCCCTATAAACCTAAAAAATAAACCTTATTAAATAAAACTTTGGAATATTTTTAAC
CCACGTTTGTACAGAAGAACAGAAGTTGAAATATATCATCCTATTTATTGATATTTTAAT
CAATTTAAATTTAGTCCCAATTCAAGCATCACCAAACATCGGTTAAGTGTTATTCAACTT
AAGCCAATTCAAGTCAAGACAATTTCTGAGAATAGTTCATGCCAAGACAATCTTCCGTAA
CAAACGGGGCTGAAGGGACCAACTTGGCAAATGACTGAAAGACTTGTTGCCGGATCAATT
GCCCAAGTCTGTCCGAATGACACCATTATTTTATCTTCTCTGATGGATCAATCCACCGAG
TGTTCCCCACACGCATAAATACTGCACCGGCTTCTCAAAGAAGCTAATATGTTTCAAAAT
TGGCAGCCCATCCCACACTTCACGTTGCCTTTTAAAAGCCACACAACCATATTTGTACAA
TTTAAGTGACAAAGTCAAAAGAATTTTCCACATAAAAGAATTTATTTGTAGGCCAAAGAA
AAATCAAATCATGATATAAGTCAGTGTTCCCAACATTTTCCACTAAAAAATTATATCCTT
GTTGTTGAGCTTGGTTGGATTTTACTTTTTGTTTGTATTGTTGTGCCTTTTTGTGGTTTC
TTAATAAAATTTAGGGTTTGTCCAATATAGGTCCCTACAATTTTTATTTCCTAGACGTAC
ACCCATCATTCTATGAATCTATGTGTAAAACCCAATTTTAAACTTAAATGACTAGTAAGA
TATAAGAGGTCATAATATTCCTATGTTTTTACATCATTGCCATCAGACTTCATATTTTGT
TTATAATGTATTCCAAGAATTTCATTAACTGCCATAATTGTAATTAAAACTCCATATTAA
TACCTAAAATGCAAGTTAAATATAAAAGGGAAGTAAAAACCATAGAAGTTAGGCAAGGAA
GTTTAAAGTGCAGTAATCTGCAGACAGAGAAAACTTTTATCTTGATGTGAATGGAAAAAG
TCTGGCTTATGTTTCTTATGCTTCACAATTCAGATTCACTGTATACAATTTTCTATTTAA
TTCACCCAAAAAAAAAAAATAATTGTTGTTGGATTTCTACCCTATATGTAATATAATATA
GTACTAGCCTCTCCGCACGTGCTTCCGCGCCTGCGAGAGGCTTTTTTTTTTAAAAAAAAA
AATAATTTATTTTAGAATTAAAAAAGATAATGGGTAGTTTTTTTTTTTTTTTTTTTGTCA
AAAGATAATGGGTAGTTGTGTTCCATAAAAATAGAATTCATTATCTGATTTTTCTTTCAA
TTTTAATTTTTTTAAATATGAAAATGTGTGAATTTACCATATTATCCTCATTTAATTAAT
AATTTTAATTCTTAATGTTTGGATTAACAAATGGCATTTTCTGGTATTTTGAATGTTTCA
CCATTCTCTACCTTTTGCTTTATATATATAGATGAAGAATAGACGAAGAAGAAACTGAAT
GAAGAATCAAGGAAGAACTGCACTCATTGTTTAACTAGGGCAGCAATACGTCTGCAAACG
TATGTACAAAGATTCCCAATCTAATAAGGTTTTCTTTATTAGGTTTATGTGGGTTTTAAA
TTTGAGGGCATTTGTGTCTATTTAGGTGAGTTTTTTGCTATATTTGAAATATTTTACAAA
AACTGACATTTTTTAAATTATGGGTCAAGTTTTGGCTATTTTTGATAAATTCTC
>RR_H1-B-R4168-Map3
ACCCTTGAACTTTTTTGCCACATAATTTCTTGTTTTCCAACAGGACGTCAATCTTTCTTT
CAAGAAAATCCTTCCTCTGACTTTATTGTTCTGAAGGGTTAACACATTGCAAAAGTTCCA
GCTCTTCTTTGCACTCCTTTAATTGAGTCCTGACACTACCAAAGACATCTTTTTCCCAAT
TTTTAAAAGAAATAGCACACCTTTTGAGCTTTTCTTTCACGGAAAGGTGTTCATCTACAT
TATACTCCCAGGCTTCCTTCACAACATCTTCAAATCCCTTTTCTTTCATCCACATCATTT
CAAAATGAAATCTGCGCTTTCTTGCTGAAATTACATGCATCATTAATATTTTGGGAAATA
AGAGTTAAAAGAATTGGCTTGTGATCAGAAACAATACTATTAAGGTGATGAACCTTTGTC
TGGTGCCACAAGTGCCTAAACTCTGTATTTGCAACTACTCGATCAAGTCTTTCCCACAAA
ACACTCCCATTACCATTCTTCCTACTCCAAGTGAAAGGAAAGCCTTCAAAACCGATATCA
CTCAGATTACAGTCATCTAGAGACTTTTGGAAGTTTTCCATTTGGTACATTGGTCTCCTT
CTAACCCCATTTGAATCTCTTTCAGAGAGCAGCTCATTAAAATCACCCAAGCATACCCAA
GGGCTTGTACAAGAACCTGCTAACCTTCTAAGCAATTCCCAAGAGAAAATTCATAAGGAT
GTTTCAGGGTTACCACAAAAACCAATCACTCTGAATGGTTGTATGGGATGACTATTAACC
CAGCAATCTATATGGCCAGTTGATGCAGACAACACACTCACTTGT
>CH250H1-B-P917.745-Map3
TATATATATATATTGTTTTTAAAAACATAAAATGTTATGATATGTTTATTTAAGGATTAG
TAGACTACTAATCTTTTTCGAACAGTACTAGCAAAATGGGTTTGTAGTGTCAAAATTTAC
CACCGACAAATGGTGAGGCTCCGATATATTTTTTTTTTGGAGTAAAATAATTTGCAGAGG
ACACTTAAAATCTAACATTAAAAAAGATTTAAAATTAACATATTTTGGACAAAGTATGTG
ATGTTGTGATCTGTGAGTCGGTCGAACTCATTACCTGAGATATTAGATTTAAGTAGTCAA
GAGCAGGACCAGGCATTAAAGCGGTGGCAAATACTGCAATATAAATCTTCTCAGGGAATT
TCTCCATGGCAATGGATAGGGCGGCCCCACCCAGGCTGTGGCCCACAAGGATGACCCTCT
TCTTTGGCGGGAGAGACTTCATGAATCTCATCAATGGCTCAACGTAATCCGAGAGAGAAT
TAAGTTGTTGAACTTGCTTTGGGTTGACCCCAGATGCTGCTAGGTCTAGAGCTGTAACAT
TATGACCAATTGAGGTGAGTAGAGTTGAGACCTTGTACCAGCACCATGCCCCATGACCAG
CTCCATGAACCAGCACAAAATGCTTCTGGTTTGCATCTGGGTTTGCAGATGGGCTGCAGA
TTCTGGTCATGCAAAGAAATAAAAGGAAAGACACCAAGTGCTTCACTCTCATATTCTCCA
TGTTTCGTACAAACCCCGCTCTCTTTTCTTGGCCTGTACTATAATGCATTTGGTCTAGTG
TTACTTTT
>Meihua-B-R1283-Map11
CATGGGCGGTTCCAGCCTGTGGCAGGCTGGGCTCATGCCCGGTCCAAATTTATGTTAAAT
AAATATTACTCACATTTTTCTATCTTCTCTCTTCTCTTTTGCCCGGCCCTAATTTTTGTT
AAAAAAAATATTACATACACTCTCATCTCTCTCCTCTCCTTTTCTTTAGGGTAATGATTT
CTCACTCTAATTTTATCCACTTACACTCCTTTTTTAGTTATAAAATAGAGTGTAAGTAGA
TAAAATTTGAATCACCACTCTTTTTTTATTCTTTTCCTCACACTCTCCTCTCTCCTCTCT
CCCCTTTCCTTTTTTTATTCTTTTCCTTACACTCTCCTCTCTCCTCTCTCCTTTTTTTTT
TATTCTTTTCCTTACACTCTCCACTCTCCTCTCGATCTCTCTTTTTTTTTCCGTTGTTTT
CCTTCTCTTTTCTCTCCCTCTTTTTTTTTTTTTTCTTTCTTCTCCTTCTCTCATCCCTCC
TCTTTTCTTTTTCTTTTTTTCCGTTCTTTTTCTTCTATCTTCTCTCTCTCTCTCTCTCTT
CTTCTCTCCCTTTCTTATTTCTTCCTTTTCCTTCTCTCTTTTTGTTAGAAAAATATTACC
TACATTACTTATGATTATTAAAAAAATTTGTCTTGCACAAAGATAACTATTTCAGAAATT
GCGAAACATGATTGATAGGGCTATGGAGCTCGAGGTGGAAACCTAAAAACGGATGTCATA
ATAAACGTTTATAAAAGGAAACAAGGAGAGAAATGAGGTCACAACTCGTTAAAAAAAACA
AAAAAAAAAAAAAAAAACCTAGCTCCGCCAATTTTCTTCCTTCCCATTTCTCTCGAAATA
AATCTTGTTTTTTTTTAAAAAAAAAAATTAATGTAGTCCTCTATATTATCTTTCTTTTTA
ATGTGAAATAATTTTTTTTTTCTATTTTTTTCTTTTGGTTTTTATTTTAGTTTTTGCATT
TGTAGATATAAATGCATTTGAGGGTAGGGCTTATTACGTCTCCTCTCACTATGTAATTTT
TTTTTTAATGTTTATTAATGAAATTCACTCGTTTCGTCAAGTTTGTTATATAAGTTTTGC
CCGGTCGGCTTTCGAATCCTGGAACCGCCACTG
>Longw-B-G5045-Map7_reversed
AATTAATTCTTGAATTGTCCCATTATTTGGACAGTTTGGTAATGCATAGTGTTGTCACGT
AATCTATGGCTACAGGATTAGGTTTCGATTGTGGATATTTCGTTGTCATCTCGGTACGTT
CTTCGGGTGGTACATAGGTATTTATACCTATGGCCACCTCAAGAACTGTAGCGAGATGCT
GGCGAAATTCATCCACGTCGAAATCTAATCTCATGTAGTCGTAGGTTACGTGGCAGGAGT
ATGCATTCCCGAATGGGATAGGACCCTTACCGGAGGCATAAGGTGACATTATAACTTCGT
ATGAAGTTGTTGTGATTGTTGTGTTGTGATTCTGGTTTCAGGAATTATGGACAGAAGGTG
GATACAGAACCCGAACAGATGCGCAGACGAATACTTGGATGGAATCGAGGATTTTATTGA
GTTTGCACGTAGACACAACCCGGGTGCAACTAGAATCCGTTGTCCTTGTAGGAGGTGCAA
CAACACGTTATGGGAGACAATTGAAAATGTTGGATTTCATTTAGTAAGGAATGGAATGAT
TGAGACATATAGCATTTGGAACCTTCACGGGGAACAATTAGAGCATGCTTCGTCTTCAAA
TGCCACAAGAGTGGACAATGTTCAACCTATTGTGGATGCTAATGATGAAGTCATGGATAT
TATACAGGATGTTTTTCCATTTGCATCGACCAACATGAATCAAGAAGAGCAAGATGATGT
GCCTACACCAATAGACAGTGCGGAGTTTGAACAATATGAGAAATTGTTAAAAAATGCCAA
CCAAGAGTTATACCCGGGGTGCGAGAGCTTTTCCGTTCTCACGGCCATTGTGGAGCTAAT
GCACGGAAAAATAAAGTATCGTATGTCGAACCTGTGTTTCGATTACTTTTTGGGGGTTTT
CAAGAGAATGCTTCCGACGGACAATTGTTTGCCGAAAGACCATAAACAGGCGCAGAAGGT
GTTGAATGGTCTTGGATTGGGTTATGAAAAAATCCATGCTTGCAAAAACAATTGCATGTT
ATTCTACAAAGAGCATGAATCGTTGGATACATGTCCTATATGCAATGAGTCGAGGTTCAA
GATGACATCTCAGAATAGGACGACTAAGATCCCACAAAAAGTCATGCGTTATTTGCCCCT
GAAACCTAGGTTGCAGCGATTGTATATGTCGACGCATACTGCCACAGACATGAGATGGCA
TCAGGAAAAACGGGTAGACGATGATGTGATGCGGCATCCTGCAGATGGGGAGGCATGGAA
AGAGTTCGATCGAACGTTCCCCGAGTTTGCTGCTGATCCCCGAAATGTTAGATTGGGACT
TGCCACTGACGGATTCAATCCGTATGGGGTTCTAAACCAACACCACAGCACTTGGCCGAT
TTTCGTATTCCCATATAATTTGCCGCCTTGGAAATGCATGAAAAAAGAATACATGATGAT
GACTGTTTTGATAACTGAGGATCCTGGGAGGTCAATCGATGTTTACTTAAGGCCGCTGGT
TGATGAGCTGAAGGATTTGTGGACAAACGGTGTTCGCACGTACGATAAATCAACTGGGAA
GATGTTCACTTTGCGGGCAGCAGTTATGTGGACTGTGAATGATTTCCCAGCATATGCAAT
GGTTTCTGGGTGGAGCACAAAAGGTTATATGGCATGTCCTGTATGCAAGGAAGATGTAAC
TTCTGGTTGGCATGCTGGAAAAGTTTGTTACCTTGGTCATCGGAGATGGTTGCCATGGGA
CCATGAGTGGAGGGAAAAAGATAAAGAGTTCGACGGGAACACTGAGCGTCGCCTTAGACC
CAGAGAATGGTCCGGTGATGAGATATTGGACCAGCTTAACCGGTTGGATTTTGCTCCCTT
CGGGAAAACAGTTAGTCGTATCAGACCTTCTACACATATGAACTGGACGCACAAGCCTAT
GTTTTTTGAGCTCCCATATTGGTCGAAACTAAAATTGAGGCACAATCTAGATGTGATGCA
TGTTGAGAAAAATGTATTCGACACATTGGTGGGCACGATTCTAGATATCGAGGGGAAGAC
AAAGGACACGATCAAAGCTCGTCTTGATTTGGAAAGAATGGGCATACGAAGGGGTTTATG
GATGAATAGGGACAATGATAAAGCTAGAAGGGATCTTGCATTCTTTTCTATGAAACCGAA
TGACAAGAAAGAGTTTCTAAAGTTTGTATCGTCAGTAAAGTTTCCCGATGGGTATGCTTC
TAATATCGCACGTTGTGTGAATGTTGACGGGGGTAAATTTACTGGACTTAAAAGCCATGA
CTGCCATGTGTTTATGCAACGCCTACTTCCTGTTGGTATTCGACACCTATTGCCGGAAGA
TGTAGTGAAGCCAATCATTTTGTTGTCCAGATTTTTTTCCCAACTGACGGCGAAAACTTT
GCGAAAAACGGACATGTTTCAGTTGCGCCATGACATTGTCCAAGTCCTATGCAAGTTTGA
GATGATATTTCCTCCAGCTTTCTTCACAAGTATGATGCACGTGATGGTTCACTTGCCAGA
AGAGGCATTACTTGCTGGTCCTGTCAACTATCGCTGGATGTATCCAATAGAAAGGTATAT
AATCCTTATCATTTGTGTATGCATCATTATCACATGCTTGCTAATTTCAATCATATCGTT
TTATTTTGGCAGGCTTCTCGGAGAGCTGAAAAAAAGTGTACGCAACAGGGCGAAGCCCGA
AGGATCAATCGTAGAGGCTTGGGTTCAATATGAGTCGCTTACTTTCTGCGGAATGTATTT
AAAAGATGTGGAGACGGTTTTCAATCGTCCTCAGCGCAATCATGATGGAGGTATGAGAAA
TGAAAAACTTTCTGTTTTTGCCCAAAGCGCACGACCCTTCGGAGATCCTGGACGCGGAGA
GTCGTTTTCTAGAAATGACATGGAGGTAGCGCATTGGTTCGTACTGAACAATTGTGATGA
GATCATGGGATACTTATATGAGCATGAAGAGATGATGAAGCGAGAACATCCATCACATTT
GGTTGCCCAGAAACACCGTGAATTGTTTCCACAATGGTTTTTGGATTCTGTAAGTTATCA
GTGTTTGTTATTTGAGAAATATAAATTGTTTTTTTTAATTGTTTGTCAGACTAACATATG
AATGGTTTTGTATAATATTAGGTGAATAAGTTGAAATCATCGAATTCCCCAACTTACAGT
GATGAGTTATATAACTTGGCGTTTGGCCCGATTCGCGCTGAATTGTTCTCGGGTTGTAAT
GTCAACGGTGTCAAATTTTTGGCCGAAGCACGAGATGACAAGTTGTGTACGCAAAACAGC
GGTGTCCATGTCCCAGGTGGAGGCGAAAGTACGGACATTGATTTCTATGGCAAACTCACA
ACTGTCGTGCAATTGCTTTACAAAGATCGATACCAAGTGATCATGTTTAAGTGTCGATGG
TTTGACACCAACCCAAATAGGCCGGGAAGTGTTAAAATCGATCATGGCTTACTATCTGTG
AACATGAACAGAACTTGGTATGATGACGACCCTTATATTTTGGCAAACATGGCAACACAA
ATTGTGTATCTAGATGACCCTAAAGCCGGAAGCGGTTGGAACGTTGTTCAAAAGATGGAT
CACAGGAACGTGTATGCTATACCAGAACTAGACCCAACTGACAACGACGTCAACAATGTG
GCTGACCAACGTTTAGAATCTTCAATGGAAAATGATGCGGAAACACTTCGAGATACTAAT
GTTATACAAGAGCCATTTCAAATACAAGGAGTGTCTTCAATCGAAATACCGATTCAGTCA
ATTACAATTGACCTCGGTGATCTTCCGCGATATGATGTTGCAGTTGGCCCGAGCAACGAC
GATGATGTAGTTATAGAGGAGGCGGAGGAGGAGGAGGAGGAAGAGGATTGGGAGACCGAA
AGTGATGATAGCAACGATAACGAAAGTTATTATAGTTCAGATGATGAATGATTAATTTTT
TTTGTAATTTTATTATGTTAGTGGACATATTTTGTGTAATGCAAATGTTTTCATATATGT
ACTTGTTATATCCAAACATTATATATGATACACAAGTGAAACATTATTAAAATAATTGTA
GTTATAAACCATTGGTAAATAAATATAGCCAACTAATTTGTATCATAAAGTTTAAATTTA
TTTTCACAAAAAACTTTTAAAAAATGAAAACCATATAACCGAAAAAATGAATACAAAGAA
CATAAGATTATCAACAATCCTTCCATTCTCATCATACAATTAATTATATGTAATGATGAA
TACTTCAGATTAATAATATGTGAATGAAAATAACCTTGCGCGACGAAGGCATAATTGTCG
CGCAAATTTTGCGCGACGGATAATGTACACGTCGCGCATACTCTATTATTTGCGCGACAA
ATAATTTCGTCGCGCAAGTGCCTTTTGCGCGACGAAAAACAGACCTCGTCGCGCAAACAT
ATACACATATATATATTTCTGATTTATACACACGTATATAGTTGAAATTGACGATCGAAG
TAGTTCACTGTATTCACATAGGGTTAAACAGTATAGCTGTAAAAAATCATCAAAATCAGA
GTCAAAATAACCGTTAAATCATGACTTTTCGTTTATAACCGTCGAAACGTTTTGTCCCGT
TACTTGAGCTCTGAATGTTTTTTTTTTTTCTCATTTTTGACGTATAAGATCTCGAAGTAT
AAACAAACATATTTGACGGCTAGATTACTGAAACTAGTTTCCTAGAATGCGTATTCCATA
AAAACACAATATTCATAAAAACTGAATAATTTCTTTATACATTCATTCAGTCTAACATAA
GATTATGTGATGTCTTGTACTGTAAATATCTGAAATTGAAGATCGAATTACATCTCTGTA
TTCATATAGGGTCAAGAACCGCAGCTGTAAAAAATTTTCAAGATCGGAGTTAAAATCACC
GTTGAATCGGGACAATTTGTTTAGAACCGTCGAAAAGTTTTGTCCCGTTACTCAATCTCT
GAATGTTCATTCATTATGATTTTTGACGTATACGATCTTGAACTATGAAAAAAGAAGATT
GCCGGTTGGATCATTGAAACTAGTTCAGGAGTTCGGGTTTAGGGCTTAGGGTACAGGTTT
TAGGGTTTAGGGTACTAGGGTATGGTTTTGCGCGACGAAATCACGCTTGTACTCGTCGCG
CAAAACATCAGCGACGAATGGACATAAGTGCCTTCGTCGCGCAAAATCATTAAAAAAATT
CGCTGCCCTTCTCCGCTCCAACACTTAGTGAAATTTTTTTTGGCAAAAGCCAGATTGCGC
GACGAACATAAGTCCCTTCGTCGCGCAAAATTATTAAAAAAAAGTTCGCTGCCCTTCTCC
GCTCCAACACTTAGTGAAATTTTTCTTGGCAAAAGCCAGATTGCGCGACGAACACAAGTC
CCTTCGTCGCGCAAAATCAATTAAAAAAATTCGCTGCCCTTCTCCGCTCCAACACTTAGT
GAAATTTTTTTTTGGCAAAAGCCAGATTGCGCGACGAACTTAAGTGCCTTCGTCGCGCAA
AATTATTAAAAAAATTCGCAGCCCTTCTCCGCTCCAACACTTAGGGAAATTTTTCTTGGC
AAAAGCCAGATTGCGCGACGAACTCAAGTGCCTTCGTCGCGCAAAATTATTAAAAAAATT
CGCTGCCCTTCTCCGCTCCAACACTTAGTGAAATTTTTTTTGGCAAAAGCCAGATTGCGC
GACGATTTTAAGTGCCTTCGTCGCGCAAAAAGAACAACTGTAGCCCTTTTCTGTCCAACA
TTTGGCGAATTTTTTTTTGGCAAAAGTTAGAATGCGCGACGAACTTCCGTCTATTCGTCG
CGCAATTTCATTGCATTGATTTTTCCCGCGCAAAATCAAATCCCAAAATTTTGGGCGGCT
GGACAAGTTTGCGCGACGACACTAGTTTTTTCGTCGCGCAAGGTATATATGTTCACAACT
TTGCGCGACGAAATCATGTTTTTAAGTCGCGCAAAGGTCAAATTTTTATAATATTGCGCG
ACGAAAAGTTTAGTTTTGCGTCGCGCAAAGGTTATTTTAATGAATTTTGCGCGACGGATT
TATATATTCGTCGCGCAAAGTCGAATAAGTTTTCTGAAAATCGCGATCTTCTCCTTCTTC
CCCAATTTCTCAAACGGAACCCTAAAACCTCCCTCTCTCTCCGCCGTGACCTCAGCCCCT
ACTCCGCCCCAATTCAGACCCTGCCGCCGCCACCGTCGAACCCAGGAGCTTCTCCGCCGT
CGCCGTCCATCCTGCCGCCGTGATTTGCTCCGTTTAGGCCGAATCTTCGCCGCCGTTGTT
CTCTCTCCTCCGGGCACCAAATCCGGCAATTGAGGTATGCTTTCTGGGCTATTTTTCATG
CTCTAGCTGATGGTTGTGTAGGATTTGATTGATTGTGTGCATAGGGTAGTCAATTTGAAA
CCCTAGGTTTCGGCCGGTTTTGAAATTGAAATTCCGGCCACTTCCGTCCGTTTTTCGGGG
TAGGTCCGAGAACAAAAGTGCCTCCAATTGATGTTTTAAACCTAGGGTAGGAACCTTGCC
CCTTAATTTGTAGGATTTCCCGGTGATTGTTATCGCTTAGGGCACCCACGCGCTGCCGGC
GCGTGTGGTGGCGCGTGGGGTACTGTGGCATAGGGCATTTTGTCCCAGTGCAAACATTTC
GTTGTCACGAGCGCGTAGGTGTGCTCGGATTGGAATTTGGTTATCGTTTGAGTCTCGAAC
GGTTCGAACCTATTGTGCGATTTTAGGGTTTGATATGTTCGGACCGTTGGATCGAGCTGA
AACTCACGTATGTGGTACCATGTATTTATAGGATCGTTTAGGATTCGACGGATCGTGGAT
CGGAGTCCCGGATACTCCGAAATCGCAAACCCTAGGTCAAACTATGATTTTAATTAGTTA
GTTCAATTTTTTACTGACATTGTATGTGCTACATTGGATTAATGAAATTGTGCAGATGTC
AGACTTGATTAGACGTCGTAGGGCGGTGACGGCTACACCGAGTTCGGAGCCCCCGGCTCA
GCCGGTATCAGCTGCCACTGCTCCAGCACTGATGGAGCAGGACCACGTGCTAGCTGGTCC
TGGGGGATCCCAGGCGGCTGCATCATCATCTTCTTCGGTGGTGCAGCCTCTTAGCGCTAG
GCGGCGACACCGGCCCGCTACCACCACCGACACCACATCCACTGACTGTACTGGTGCCTC
GGGGGCACCTACAGGTAATACCCTTCCACTTTCATTTTTTTGTTTTTAACATTTTTTTAA
TTGGGAATTTTATGGTTCAATTTGATTGTATATGTAACAATATTGTCATATCCCTTTGCA
GCCAAGAGGAACACCCGAGGGCCGTGTCGGCAGCTGAAGACGGCGAAGGTCACCCGGGTG
ACCAACAGTCGTATCAGCATCGGATATGACGAGCGCCATCGGGCTGCACCGACGGCGGAC
TTGCATAGCTCCTTGGCCCACGACATTGGCCACGTCGTTCGGACCCATTGCCCGATGCAA
TGGAAGTCTTGGAAGGTCATACCTGACGAGATCAAGATGCAAGTTCGCGGCCAGTTGTCG
GTATTTTTCCTATCTTTTAATTATTTTTCTTTCAAACTTTATATATTTCTATTACTTAAT
GTATGTAATCAATTTATTGCAGACGAACTACGACTTAGAGGACATCAACGAGGAGACTTT
GGCGTACGTCAACAGACTCTTCGGTGAGAGGTACAAGCAGTGGAAGAGCGACTTGCACCA
CCATTTCCAGGCGTTTGATGATCCGCAAGTCGCTCTTCAGGAGGGTTGCCCGAAGGAGCT
TGAGGGGCGGGAGGATAGTTGGGCGTGGCTCTGCGCTCATTTTCAGGCGCCCGATTATGT
GGTATTTTTTTAATAATATTTGTTTAATGTTTATTTTATTTTTTATATCTCATTATTATT
TAATTTATTTATAGTTCAATTATTACGTTTTATTTTTTGCCGGCTCCAGGCCCTTCTCAT
ATAGGATGGATGCACGGCGTCGGGTAAGAATAATATAATTTATATTTAATTTTTAATACG
TCATTATTATTAATTTCTTTTGTTCATACTAATATTTTTCTTCTCTTGTTCAATTAAGGG
GGGGGGGGGGGGGGGGGTCGAAATTCCCAGAGATCGACGTCTTTGGTGACGTTTATGTTC
GACCTGGGAATGAGTTGGCCGAGTCCCTTCATGTAAGTATTATGTATTTTTAATTCTTAT
GTTACACTTTCAATTTATATGCATTTTTGAATTTATATTTTATGTAATGTTAAACAGACG
ACGATGGTGGAGAGGAGCCAGTTGGTTCTTCAAGAGTCCGCCTCCCAACTTCCTCCCGAG
ACTCCGATCGAGTCTGTGGATCCTCCGCATGATGCTGGATTTCAGATTTTGACGCAGACG
TTGGATCAGACTCTCGGGAGGAGGCCGGGAACGTATTGTAGGGGGATGGGGAATGCCCGA
CAGAGGGAACCTCGACCGCGGTCATCGTCGCAGGCAAACAGTCAGGTGACTGTTTTGACA
TCGCGGGTTGCCGAGCTTGAGGGTCAGATGTCGGTGATTCTGCAGTCCCTCGCGCGGTCC
GGCATTCCAATCCCGAATTTTGGTGCGTCGACCTCCGAGCCCGTCCACCCCGAGCATCCC
CAGCACACCACGGCCCCTGCAGACACCCATACCTCCGAGCCGCATGTGGCAGATGACCAA
GTAGATTTCGGAACATTATTTGATTAGTTTTTTATTTTTATAATTACTTTTACAATTTGT
ATACATTTATTTTATTTTATATAATAGATGTTTTCTTTACGATTAATTCTTTTTATTGTA
ATTTCATTTTAATTATAAAAAAAAAAACCAAATTTATTTTTTTACAAAATTAAAAATCAA
ATAATAATAAATTTTTTTTAATAATATATATTGCTTTTGCGCGACGAAACGTAAATCGTC
GCGCAAAAACATTTAAATAACAAATCGACAAATATATTTTAATCTTGCGCGACGAGTAAT
TTCGTTGCGCAAAATGTGTATGCGCGACGAATAAGATTTCGTCGCGCAAGGTTCATGTAG
CTCGCGCGACGGAAAATTCCGTCGCGCAGTTTTTTTTTGCGACGACCACTGTTTCGTCGC
GCAAATATTTGTGCGACGGACAATGAGGTCGTCCCGAAATGTTTTTTGAAACGAAGTTGT
TATACGTAGCGCAAACTGCGCGACGAATGACATTTGTTCGTCGCGCAAATCCTTTCTTCA
CGAACTTTGCGCGACGGATTGTGCGCGACGAAGCTTCTGTCGCGCATAATTATGTGCGAC
TAAAATCATTTTTGCGCGACGAATACCCTTTCGTCGCGCAAAGACTAAAATGTAGTAGTG
T
>RojoHC-B-R5803-Map4
ATTACTATATTTAATACGTACTTATGACACCCACGTCATCATGACAAAGATATATATATA
ATACCATGTGAATTCGAAGATCTATAATAGACAGTTGAAAACTTGAGCAATTGTTAATTT
GGAAACAGGTTGAAAATAATGGAAAGAAAGAGTGGAAAAGGGTCGAAGTGAAGCTTGAAG
ACCACTTGCACATCCCTACTTTCCCTTCCAACTTGTCCCCCAAATCATATGACAAGTATA
TTGATGACTATTTGTCAAAGCTATCAACAGAAAGATTTCCACAAGGCAAACCGCTGTGGG
AAGTTCATATTATCAACTACCCAACTAGCAATGCAGCTGGGAATATAATCTTCAAGTTTC
ACCATGCCCTAGGAGATGGCTACTCTCTCATGGGTGCCCTTATTTCCTCTCTACAAAGGG
CTGATGACCCTTCTCTTCCCTTAACTTTTCCTTCACGGCAGCGATCCGAATCAAAGAGAG
AAAATTTTGTGACTAAAACTTTCTCAGCTGTCTGCAACACCATTTCAGACTTTTGGTCGG
CCAGTTTAAAGATCATGAAGGAAGATGATCTAACACCAATCAAGTCTGGTAATGATGCAA
TTGAGTTTCGGCCAAGTACTGTATCAACTATGACATTCTCTCTGGATCAAATCAAATCAA
TCAAGAACAAGCTTGGAATGGTAAGATTTATACTAGGATTTCGTCTGAGCAATGTCATAT
GCAATTTTATTCTCTCTTAAACTTCATTTCCTCAAGGTTTTTATTTTTTACTTTTGACAC
AAGCGATATTAATTAGGGGAGGGGAATTCGAATACAGGACTTCGGGTGCAAGGATAACTG
CTCTTAACCACTTTAGCTACAAGCAAGGATGGAGCCATGTTTGGGCCTGACATGGCCTTG
TTCCCCCAAAAATTTTCCCATATAAATTATAATATAATATATTTATGTTACGGTACGAAT
ATATTAGAGAAAACACTATTTCACTCTTATGGCCCCTCCAATATATGCATGTTAATTTTG
CTCTATTTTCTTGTTTTTGAGGAAATTTGGTATTTCATAATTTACTCCTGAGAATTCTTT
AAGTATACTATTTATCCAACATCTCATACCCCACCAATATGAACAGAAGAACTATTTTCG
ATTATGGGATTGAGGGCTTGTTTAATATGGATGGATCTAGATCTACTTATTTATTCATTG
TACATTTAATTTAGTTTTTCACTTACTATTACAGACTGTAAATGATGTTCTCACCGGGAT
GATCTTCTTTGGAACTCGGCTGTACATGCAAGAGATTAACCAAAGTTCAAGCAAAGCAGA
TTGTACATCAATTATGTTGATCAACACAAGGTTCATAGGGGATTATGTGCCGATTGAGGA
GATGATGAAACCCAACAGCAAGACGCCATGGGGAAATCGTTTCACTTGGGTGCATATATC
CGTACCCAAGTTAACTCAACTCTCAAATGCTCTGGACTTTATCTGGAACACACAAAAAAT
AATAAAGAAAAAGAGAAGCTCTTTAGCTGCTTATTTCTCGAGCAGGCTGTTGGAGATTCT
GGACAAATTTGGAAGCCATGAGGTTAGTACTGTAGAGGAGACTATATGCTAGACCACTGG
TCTGCACGTCAAGACGTTGGCAATGCTAGCTTGTCCCACTTAAGAAAAAATTGGAAGCTC
AAATTTAAATATGTATTTTTAATTTTATTTTAACATATCTCAGGCATCCAGCAGATACAT
TCATCATACAGTGAAGAACTCGAGCATGGTAATTTCAAATGTGATTGGACCTGTGGAAAA
AATGTCCCTGGCTAATCATCCAATTAAAGGTTTATACTTTTTGATGGGTGGTATACCTCA
GGTATGTCACACATTGTTATGAATCATTAAATCAATCTAACTCTAGATAATTTTTCAAAA
TACAAACATTGACCATATATTTATTTCTTCTTAGAAATAAGCGGTTAAAAAATTGTAAGG
AAATATTCTAGCTGCAGACAACTTTAGTGTCGAAAAACTTATGGTTCTGTCTGAAATACA
ATCCTAGTAAAACTTAAGGAAATGTTCTAGACGCCCTTTCGCGCAGGCGAGAGGTTTTTC
CATATGGAATTTATCAACTAATGTAACATGACTGGCTTGTGGATTTGCAGGGCTTTCAGA
TAACCATTGTTAGTTACATGGGAAAGGTGAGGCTAGCCTTCAAAATGGAAACAGGTCTCA
TAGATCCACAGAAGTTCAAGTCATGCATGCAAAATGCCTTGGAAATGATACTCAAAGACT
CCGATCTGATGCGGAACAATTAAGATGCTGCATATGTCGAAGTTCCACCACTTTTTAAAA
CAAAAGACTTTATCTTCCAGCATTTTTTCTTTTAAAAAAATTTCTTAAAAAATATGCCAA
TTAATTTTGCTAGAATAAGAGTGATACTAAAAAGAGGAAAAGGAAGATGGAGACATCACT
TT
>CH250H1-B-R1664-Map9_reversed
GCAGGGACGAATGCTAGCTAATGGGCTGTATGGGCTATAGCCCATGCCAAAAAAAATTTG
ACTTTTAAATGTGATGTAGTCTTAGCCCAAAATAAAATAAATATATCTATAACTAAATAG
AAGGGATAGCCCACTTGCATTCACACAGCAAAGAATCAAACTCTAATTGAGTGGTAAAAA
AAATAATTGACAGAAAGCATCAGTTCGGGTGAAAACCAAAGAGCCGACAAAGCCAGAGGC
ATCTCACCAGCGATTGGTCCAGCTCCAGTTCAACAAATTAACAAGCCAATTTCTCCTCTT
TTTGTCTGTTGAGGTAATTTTCTACAAGCCAATTTCTCCTCTTTTTGTTTGTTGAGGTAA
TTTTCTTCACTTAGTTCTTATTAGGGAGTTATAATTATTATTTTTTTTATAAACAACATT
TAGGGTTTTTGAATTTGGGGATTTCTGAATATGCTTACATACATCATTCATGTTATAGGT
TATACTTATAATGTCAGATCATCATCGAAATCCTAAGAGAGTGAAGAATATTTTGCATTT
TTTTAAGAAAAAAAATGAAGGATCATCAAGTAGCATGCCCTCTAGCCCTTCTTCATCTTC
TCCAATTTGTGGGGAGAAACCTCCTTCTGAATTTCAAAGAGTCGAGTCTCATAGAGTCCA
TTGTAATCAACAAGTTGATACCAATTCTCTTGAACGTGATCCGGGATTAAGTCGTCAAAT
ATGCACATATTCAATTAATGAACGTGATAACATTCGAAGAGCATATATTCTCTTAGGACC
ATGTCAACCCACATTAGGGGAATATCCACGCCACTTAGATGGGAATCAAAATCGTCGATT
TCAACAATGTTGGTTCAAACAATTCCCTTGGCTTGAGTATTCTGTCCATGAAGATAAAAG
GGTTTTGTTTTCCATGCTTTGTTTTTGAAACTGATCATTCACACAAGGCATTCACTATAG
ATGGGTTTAAAAATTGGAAGAGAGTTGGTGGGGAAAAATGTGTTTTCCTTGGTCATGTAG
GCAATATAAATTCTCCACATCATCTTGCTATGCAAAAGTGGATGGATTTAAGCAACCCTT
CTCAACATATTGACAGAGTGGTGCAATCACCACAAGATGTTACAAAAAATCGGTTGAGAC
TTACAAGCACAATTGAGTCCATTAGGTATCTAGCAAATCAAGGATTGGCTTTCAGAGGTA
ATGACGAATCTTGTGAGTCATCAAATAGGGGAAATTTCATTGAGTTGATAAAAGCCTTTT
CAAGAATGAATGTAGAAGTTGAAAAAGTCGTCTTAGAGAATGCTCCTGGAAATGCGAAAT
ATATTGCATCAACAATACAAAAGGAGATCCTAAATATTTTTGCTAACAAAGTAAGGAAGA
AGATTCGTGAGGAAGTTGGAGAGGATGGAAAATTTTGTATTCTTGTTGATGAAGCACTTG
ATGAATCTAAAAAGGAACAAATGGCTATTATCCTAAGATTTGTTGGTCGTGATGGGTTTA
TTCGAGAACGGTTTTTTGAGATTATAAGTGTTCATGATACTAATTCCTCAACTCTTAAAA
CTGAGATTTGTAAAGTGCTTGGTAAACACACTCTTTTAGTGAAGAATATGCGTGGCCAAG
GATATGATGGTGCTAGCAATATGCGTGGTCAATGGAATGGCTTACAAGCATTGTTTCTCA
ATGATTGTCCATATGCATATTATATACATTGCTTTGCTCATCGCCTCCAACTAGCATTAA
ATGCTGCAGCTAAAGAGGTAGGAGTTATTTGGAGATTTTTTTCAATGTTGAATAATATTG
TGAATTTTGTTGGTGCTTCTGCTAAACGTCATTCTGAGTTGAAATTATATTCGAAAAGCT
GAAATTCAAAGGTTGTTAGAGGCTGGAAAACTTGGAATGGGTATAGGGGCTAATCAAATT
CGTTGTTTGCAACGACCTGGAACTACTCGTTGGGGGTCTCATTTTAGTTCTATCAGAAGT
TTGATTGATTTATTTGGTGCAACCAAGACACTTCTTGATGAAATAGGTCGTAATGGACCT
ACATCACAATTTCGTGGGGAAGCTGAGAGTATTTATATTGCCATGATGTCATTTGAATTT
GTTTTTTCCTTACTTTTGTTGGAAAAAACTATGGGATTCACAGATTTTCTTTGTCAATCA
CTTCAAAGAAAATCTCAGGACATTGTAAATGCTTTGAATCTTGTTTCTAAGTACAAAAAT
GAAGCTTGATGAGTTGAGAAATAATGGTTGGGATGATTTTATCAAAAGTGTGCTATCATT
TTGTGAACAACATGACATTAGTGTACCTGATATGAGTGCTCGTCATAAAATGGGTACAGG
TCGTTCTTGTCAACAACAGGATTCTATTACAGTTGAGCATTATTTCCGTATTGATGTATT
TAATGATGTAATAGATTTTCAGTTGGTAGAGTTAAATACTAGATTTCCAGAGCAAACTGT
GGAACTTCTTTATCTTACCTCAACATTGGATCCCCGTGATTCATTTAAGCGGTTTAACAT
TGGTGATATATGCAATCTTGCTGGGAAGTTTTATCCTCAAGATTTTACTACCACTGAGTT
GCAGGCTTTACATCAACAGTTGGGATTTTATAAGACTGATATGGATCGTCTTCCAGCCTT
CAAGAATCTTGATTCTATTCCTGAATTACTTAAGTGCTTACTTGAAACAGGGTTAACACA
CACCTACCACTTGATTGATAGATTGATTCGTTTAGTGTTAACTCTTCCGGTTTCTACAGC
AACAACAGAACGTGCATTTTCTTCTATGAGACTTATCAAAAATCGACTTCGGAACAAGAT
AGAGGATGAGTTTCTTGCTGATTGTATGATACTTCACATTGAAAAAGAATTTGCTGATAG
TATCGATAACGAATCAATAATTAATGATTTCAACTCTTTGAAGCCTAGAAGGGTGCAACT
CAAATAGTTGTATTATGTATTTGCATTGCATATTTATTTATTATTGTCTTTTTTTATTAG
TTTATATCTTATGTACTAGATGCATTTTGAGGGTAAGGCTCACTATGTCCCCCCTGATTA
GGTGTATAATTTTTGTTATCAATGAAATTCACTCGTACCGTCGAGTTTGTTTATAAGGGA
AATCCAGCCCAGTGTATTTCGAAATCTTGGATTCGTCCCTG
>RojoHC-B-G638-Map8_reversed
CCCGTTTGGGATTGCTTTTTTTGGCCAAAAACCTGCTTAACTTTAAAGTTAAGCAGTTTA
AGGTATTTGATAAAAATAAAATATCATGCTTATTTTAAAAGCAATGGTCTTTTAACAGCA
GCTTTTAAAAGCAACTTCGGGGTTGTTTTTTAAAGGTGCTTTTAATTGAAGCAGCGCGCT
CCCTTTAATGAAATTTTCGCAATTCCACAAATACCCTTATTAGGTTAGAAATTTATCCTC
ACGTATTTCTCACAAATCTGCAGACACCAAGTTCATCACGTAGCCTCCCAAGTTTGGAGA
CAACCATTCGCTCAATCTCTCTCAATCTCTTTCACAAGGTAGATTATCAATCTCTTCAAA
GTTATTGATTATAATTTTCTGGGATATTTTTATTCTTCAATCTCTTCAATCTCTCAAAAT
TTTTGTAGACGTGCTGTTTCTGTGTTTTTTTTTCTACTGGAGTTTCTGTAGAACTAGCTG
CTGCATCGCCAGAGCGCCTTTCTATGGCAGCTCTTGGAGTTGTTGTTGGAGGGTGCCTTT
TGTCTTCCCTATGCATCACATGTTCTCTGTTTCTTTATGTGTGCTCCTGCCTTACATCTG
TTTTTCTCCATTAAAACTTGAAACTTAAAGGAAATGTTACGGGGGAATGAAAAACGTTGT
TATAGAATGTTTAGAATGGATAAATGTGTATTTTTGCAATTATGCACTGACTTGGAAAAT
AATTATGGGTTGAGAGGTTCTAGGAGAATGTGCGCTGTTGAGATGTTGGGAATGTTTGTG
CACATTCTAGGACATGGTATAGGGAATAGGCTAGCACAAGAACGATTTCAACATTCTGGT
GAAACTGTGAGTAGATACTTTGGTAAATTACTTGATATTGTATGCCTTATGGCCGTTGAT
ATCATAAAACCGTTGGATCCTGAGTTTAAGGGAGTCCCAGAAGAGATATTGAGATATTCA
AGATATATGCCCCATTTTAAGGTAAAAATTAGATACAACAATTTATCGTTTGTTTTACGA
ACAAAGCAATATTTATTGAAATCTTTCTCTTATTGTTTGCAGGAAGGTATCATCTTCCAG
ATTTCCGTAGGGGTACTCAACCAACAGGTTCTAGAGAAGTATTTAATCACGTACACTCTT
CCCTTAGGAGTGTCATTGAACGCACTTTTGGTGTATGGAAGAAAAAGTGGAGTATTTTAC
GAGACATGCCTAACTATCCATTCGATAAGCAAGTGAAGATAGTAATTGCAACTATGGCAC
TTCACAACTATATAAGGAGGCACGCCCAACGTGATATTCATTTTGACAAAGTGAATGACA
ACCCAAATGCAATGGAGATGGAGGGTGATACACAAGAAGAATATCATATTACTCAAGGGC
CTGGAGCACAAGAACTAGAAACATTAAGGAACAAGATTGCTGCAAGTTTAATGCATGCAT
CTTCTTAGACATTTTTTTATTTATTTCCATTTATTTAAGCCTAGTTTCAATGTTTTTTTT
TTATTGCTACAATTTGAAGGATGGTTTATGAATCTACTACCATGGTTATCTCTTTATCTT
TGTTGAAATTTATTCAATACATAATTATGTTTGTTTATCCCAGACCTTGAGGTTGTTCTA
GTAGAATATGAAGTGATTGTGTATTATGGTATTTGAGGCTAAAAAAAGAAAAAGCAGGTT
ATATTTGGTCCTAGAAAAGAAATGATATATATATTTTTTAAATTTGAATTTGAATTTTTA
CTTTTCTTTAAGCAAAAATTAATATAATTTTTTGGGAGAAAAGTATAAAAGCACTTTACA
GTTTTATTTTTTACCAAACAAATTAGTAAAAAGCACTTTCAGCATCATGTCCATTTTAGT
CATTATAAATAGTTACAGCACTTTTACGGTAAAAATTACCAAACGCTCTAACACTGCTTT
TCATACTCACAGCGCTTTTAAAATTACAGTTTACCAAACGTTTAACTGCTTTACTTTACA
GCTGATTCTTTTTAAAGCACAGCAGAAGCAGCTTTTTTTAAAAGCGGCAGCAATCCCAAA
CTAGGCC
>CH240_H1-B-G8104-Map10
GCCAGGGACGGACCCACAGTGGGGTCAATGGGGTCAAACGACCCTATGGACTCCAAGCAA
GTAAGGTAGAAGGTCCCTTTGAATTGGGGTGTGACCCCATGAAAGGCTGAAGAAGGAGTT
GCAGGTACTGAGGAAGAAGAAGATGAACAGAAATCTGTTTTTCTTTTTTCAAAAGAAGCT
AGCCAAAACGGCGTCGTTTTGGCCCAGCTTCTAATTTTTTTTTTTAAAAACAGGCTGGCC
AAAACGGCGTCGTTTTGGACCAGCGCCTTTTTTTTTTAAAACCCGCTGCCAAAACGGCGT
CGTTTTGGTAGCGAATTTTTTTTTTTAAAAAAACTGCGCTGGCCAAAACGACGTCGTTTT
GGACCAGCAGCACAGCACCGAATTTTTTTTAAAAGACCTGGCCAAAACGACGTCGTTTTG
GTCCAGGTCTTTAAAAAAAAAAAAGAGAACAGATTGTGTATACACAGACCCTCCATCTCT
CCCGAGTTTTCAACTCCAAAACCCCCATTTTCTAAACCCTCAAACCTAAATCCCCAATCT
CCACCCCCCCCCCCCCCCCCCCCCCCAAACCTTTAACCCTCTCCCCCACCAAGCCTTTAA
GCCCCAACTCCTCCATTGCCGCCTTTTACACTATGACCCTACGACATAAAATTCCTGGGT
CCGTCCCTGCCCA
>CH240_H1-B-G5443-Map3
TATATACATATATATATATATAGAGAGAGAGAGAGAGAGAGAGAGAGAGAGAGAGTTTTG
CTCTTATGTAGACGTCCGCATTTTGTTAAACTACGGTTGTGCACTTTCCAACTTGTTTTT
TTGCAGAAGAGGTGGATTTGATTCGTGCAATTCCAATTATCACTATAAAGCTGTTGGATT
CATTGATTAAAAATGGCAGTGTAGTACAAAGTGCTTAACACGTTGCAAGAGCCTTGAGAA
CAACCAATGGTACTGCTTCTTCTTTTGCATCTCCATATTCCCACATTTGGTATGCTTTTT
GGAGGGCCCACACCTCTGCCAAGGTGAAAGTAATTTGGTAGCATGTAAGCTTTTACTTGT
ATGTACACATATATTGACAAATCTAAGGACAACTGTAGTTTAACAAAATGCAGACGTCCG
CATAAGAGCAAAACTCT
>KR091H1-B-R4030-Map3
ATTTTCATAGGTAGATAACCCATGAGAAAAATTGGATGGTTTTGTACCATTATTCATTGT
CAATAACAAAGAAAACTAATGGGCAATTTTAATGAACCCACTAATTTAATTTGATCATTG
GCACATGCATTTGTATCCATGCATGATTTGAAGGATTTGAAATTAATGGGCTTTTGTGAT
TGATAAACCCGTTAATCCATATTGATGCTCCTTTGGTATCTTTTGAAATTGAGCTTGATG
CTCGGGGCATGACCAATCATTTATTTGGATTGGAGTCACCGTCACAGCATGGTTGAGTCA
CTTAGCACTCCTTTCTAAATAGCTTCTTTGCCACAGTGATTGATTCCCATATTTCTTGTT
GGGATTTTGTGGGCATGTTTGATAGCCATCTTGCATTTGAGAATTGAGGCAGATAGACCC
GAATGCCATAAACATTTCATTGAGCCTCCTTGACCGTCAATTGATTTAGTTCTCGTGAAC
CTTTGCTGACACTCTTTGCCACTTCCCAATTGTCATTGACAATGGAATTTTGCTTCTGCC
ATGGTGACTTATCTTGCAAACCTGAGAGTGAATTGTTCATCTTTGCCATCTTGGCTTTCT
AAGTTAAATCAGCAACTTGAAGGCTTAATAAAGAACACCGCCAAGTCCAAGACCTTGTTT
TGTTTGACGGTGAGGCTTTGTTCATGCCTTTGATTTAGGAACAAGTGCTAATTAATAACC
ATTTGCTTGCCACGAGGAGAAAACAATTCTTGATAATTTATTTGGTCGAAGTTTGAAACT
AAGTGTCCCCAGTTTTGATCAACCTGCTAATTGTTGATTGCCCCTTTCCACTGATTCATG
TGGGATGTGTTCATTCCATAAGACTTGACCATTTGGTTTGCCATATGACGTGGACCAAAT
CTCCTTGGATTTTTCAAATTGTCATGATACTTGAAAACCATTTAAAGATATTTGGTAAAT
AGGCCAATCCTACAGCAAAGTGACAAGCACCATTTTTTCCTTGCTGCTAGCAGCAATAGT
AATTTGAACAAGTTGGACCCTTAAAGCTTTGGTTTGAGAATTTGGTCTTCGCACA
>RojoHC-B-R7230-Map5
GCGGCGGACCCAGGAATTTCTCAGGAGAGGTGCAATTTTCAAAAGCTAAGAGCTATAAAA
AAAATAAAAATAAAAACAACTAAACATCCTTATAATTTAAACAATATACATGTAAAATCA
TAATCAAAATCAGCAACAAGGGACAGGGAGTATAATCTATAAACAGACACCAAATTGCTT
TTTTTCTTCTTTTCTATTTGTATGTTCCACAGTAAAGCAAATAGGTACAACTATATCAAG
CTTCTAACTAGTTTTTTGCTGCTTTGACATGTTCAAAAGTAGGATTGCCTACTATCAACC
GCTTACCCTATATTAGTCCTTCAAACCTTGACATAATGTCATAATTGCAGCATAACTTCA
GAATAATAATCAAGTAGAAACTTCCAGTTCCACAAGCTAACAATGACAGCCAAAGGAAAA
AATTACACAGACCAAAATTCACTAATTGGAGCAAAATCAAACATACCCAGCTGGAAAAAA
AAAAAGAAAAAAAAAAAACAATCAATTCTAACCAAAGTTTCATAGTAGCATTTCCTAATG
AACACTGCTTAGAGAAGAACCCAATTGGACCAACTAAAAGTTGAATGTAATTTACGTCAT
TGAGGAAGAAATGCAGCATACCCAGATGGAATTTCGCCTCTTCGGGTAAGGACTTTGAGC
TTCTGTAGAGCCCAATTGAGTACAAGTTTTGTGTGCATTTTGAGAGTGAAGCAAAGGGGG
TTTAGAAGTTGGCTTAACGAAAGTTGAAGGAAAAGAAGAGGAGGTCTTGCAGTTTTTTGT
GCGCAGCAACTGCAGCGCAGTGCCCAGGTGGTTTGGGCATTTCGTCGAACACATTGCGTG
CGTCTCTGGTCTGAAGCAGAGGTGCAACTCCAGCTGCTCTAATGGACTTTTCCGGCGACC
GGAGGTGCAGGTGCACCTCCTTGCGCCTGCACAGGTCCGCCAC
>RR_H1-B-G6498-Map7
CTTGTTAAAAATAAATGCAGATTTGTGTAAATATAAAACAGATTAAATATGTCCAATTAA
AACAAATCACAATTAACAATAGGTAGATTAAAGGAGAAAGAAAGTCTGGCCTGTGAACCC
AAGAGAGGCACGATAAACGCTGTCCTAAAGCCGTAGACGCCTTCCTACGTGCAGGTTATG
GCGGTGTCTACAACTCCAAGATACAACCCAAAAGCCTCACAGGATGTCTGGTCCGTTATG
CACGCCAACGGCAGACGGGTATGCCAAGTGTTGATCGATTGCCCAGGAAATAGATAAAGA
GAATTGTAGGAGATGGAGAATGATGAGTGTGATTCAGATATGGAGGATGAGAGTAACAGA
GAATTGTTCGTACTCTGTTATGAATGAGGAGTTCTTTATTTATAAGACTCCAGACACCCT
TTTATAAAGTCACGTCTATTGAGTCAACAAATATGACTCTTAAAATAAATAATCATTACT
ATTAAATATATAACAATAATAATAATAAGTTTTGAATTTTAATAAAATAAAACAAAATAA
TAAATAACTAACAA
>Meihua-B-G1384-Map3
CCTAGCCCTGAAAGGGCCAAAAGATTTATCCATCCTGAAATTAGGCCATATTCCTATAAT
TACTGGGATTATAAAAAGGCATGGGAATATGTTTTATGTTTTCAAAATCAAAACTATTCT
CATACTTGGTTTATCCAGTTTAAGCTTCGAGCTCTGAAAGAACTCCCTAATTGGTTCAAG
AGCTTTTTTCTGATTTGGGGTCCTACTTTGGAATACCTTCCTCCTGAAATTAAGGAATCT
TTTCAAATGAAATTTTGTAAATGGAATAAAAACCATCCTGATCATAGGACCTTATTCATG
TGGTTCATGATAATGTATGAACTACCATGGATATTAAAATGGGAATATGTTATTTCGGAG
GATGTTGATGAGGAATGGACTTATATTCCAAATTTAGTCTGAAGTATCTTAATCAGATGG
TGGGATAAATTCACTAGGGATCACCTAGCTCCCGCCAAGATCATCCCAGCGCTTATCCCA
TCCCTCGACTCTGCTGCTGCTCAGCCTTTGACCACTTCTTCTAATCTAAGTGTTTCCCAA
AGGTTGCAACTGTTGATAGACCAGCCAGGATCATCATCTTCTAAAGAAGACTTGAAAAAG
AAAGTCCTCGAGATTCTTGATCTGGATGACGAATCCATGGCATCAGCATCTGCCACTCAG
CCTGAAGATGAGGTGGACCCTTTTGCTAATGAAGACATGCTGGACAATTATCATCCGGAT
CTTTATGGTGGGCCTCAGTGATATTCTGTCTAATAAGAAGACAATTTGTAAATATTGTAA
TTTTATGCTTTCCTGTAATTTTAGCTTTACTTTTCCTCTGGTTAAAGCAAGATTCTTCTG
CTTTAACTCTGCTTTCACTTTTGTAAAAGTTTGCTTTTTCTTTTTGGCTGTTTGCGGGAA
AGTTAAGCAAGAATCCTCAAAGTGAAGATGCCGCTCTACTGTAGGCTGCTTTGTGACTTC
TTGTCTTTATTTGACACGTCA
>RojoHC-B-R824-Map5
GCCATCTCCAACCCAAATGGGGCTAAACCCAAATTTCTCCCCTTAGAAATACAACTATTC
ATGTATTGCCCGGACTCAAATTATTATTTCCTCCAACCATGCATACTCATAATTTGAGTC
CATAACTTTATTAAATTGTTTAAAAATGATTAACCTCTATATTTATTTTTTTTGGGGTTA
ATTTTTCTTCACATTATTTTTATTTCAACATTCATGATTTAATTTTATGAACATTTTAAC
CTAAAAAAATCCAAAATCCAAAACATAATATAATTTCACTTAAAAATCAAAACATATTAA
GATAAACCATAATTACAATTAAGATAAATGATAATCACAAAATTATTTTGGGTTGAATTT
GATTTAGAGTAATTATAAAAATTAATTTTGCCGTTGGATTTAAATTTCAGCCATTGGATG
TGAATTTTTCCCATTGAGATTGCTTAAAAATATGCTGGCCATTGATTATATGTAGAATGA
AAAAACAAAAACAAAAACAAAATTGACACAGCAACTTAATGCAGCCATTGGATTGAAACA
TATAATTGTTCAGGGCTTGACAAGTGGCGCAAGCAGCATGGGTAAGTTGGCAACAAGTGG
TCCATGTAGCTGGGGTCTTCACGTGGCTGCTTGGTTTGATGCGAGTTGGGCCCCACAGCA
GTTCCGCCTGGACTGCAAAGCTGGGCCAAATAGCGCCCAAGATTTCAGTCCGCCTAAAAT
TCCCCCCCTCCCTATACTATACATGCGTTGGAGATGAAATGGGGCCAAATTTTGAGATTT
TTTTGGGTTTAGCCCCAGGGTTGGAGAAGGCCT
>Stella-B-R7707-Map3_reversed
CCCAAACTCCCGTCGTTCGACAACTGGCTACCTTATCTACTTGGGCTCCAATCTTGTTTC
CTGGTGCTCCAAAAATCAGCCAACAGTTTCGCACTCCAGTGCGAAATCTGAGTACCGTGC
TCTTGCTCATGCTTGTGCCGAATCTTCTTGGCTCTATACTCTGTTACATGAACTGGGCGT
TCGACTGCCTTTTCCAGTTCTCATGCATTGTGACAATCTCAACACAACTTATATGGTGGC
AAACCCAGTATTCCATGCTCGTACTCGCCACATTGAACTTGACTACCACTTTGTTCGTGA
GAAGGTGGCCCTTGGGAGTCATCAAGTGTGCTTCATCCCCTCTGTTGATCAACCTGCGGA
TCTTCTTACTAAACCACTTCACAGGCCACGCTACCATCTCTTATGTTCCAAACTTGTTCA
TCCAAGGCCGCTTAGTTTGCCTAGGGGGGGTGGTGTTATACCACACGCACTCATCAAGGA
AGAAGAATTTGAAACGGATTATTCTTAATCACAATAGTTGACTTCCTCTTCAAATATTTT
GTATTTACTATCATTCAAGGCTTTTATTGTTTATATTTTTATTGTGCAATTATAAATATT
GTAATATTTACACAAAGGAATACAATCAGAATTCAAACTTCTACAACAACTAATAACTAC
TGCTACAAGAATTATTCACACAATACTTTCGAAAAGACAAGAACGTTAAAGGCTTTTGGG
AAATACAGGCATCTAATAAAGGAACATTTTACTGCAAATAAAATAAAATAAATATCCAGT
AAGAAAAATGTTTAGAAATAGCGAACTATCAAAAAAACATAAATAAATAAATAAAATAAA
AAACTGTAGTTAAAATAAGCTAAGATCATTACAGCTCGTGATAATGGGTCATTTGTTGAT
TGTCTTAAATCGGTAATGCCTATTCTGGTGGGGTCAGCTCTAGCACCAGCTCCTGTTCTA
CATCTGCCAGTACACTTGCATTATTTTAGGTGCAACTCTGTATATCCTCGCAAGTACAGC
ACTTTCTAATGGACTATGGGATGCTTAGTTCATGAAAGAGAGCTGTACAGAATAACAAAA
ATATATAGCCAGAATAGAGGCACATAAAATGATTTGTCACCTAAAGCATAAATCAAGCAA
ATCATCTGAGAAAGGTCCATTAGTTCTTATTTGCATATAAAGTCACACATACATGTCTGT
TACATAGTGTGCGCAGGGGAAGGATATAATCTGCATCTATAAATTTAAGTGGCCAAGCAC
TTGCTCCTGCATAACTAGCAACACTTCAAATATCACAGACCCAGTTGGCAGCCAGACTTC
TCCTCTAAGAGGACCCAGTTATCAAACTAAAAATTAACGGACCTTGTCTCAAACTGATCT
ATAAACCATGGAAGATGAATGGAAAATGAAAGACAATACAGAGGATATTATAAATAGATA
TATACTCTAAAAGTTTAGCAGTTATGTATTGTAAATGATAAATCTGAATTAAAAAAGTGG
AGAAAATAACATGCTTCAGACCATAGCAGAAGAGGTACCTTTGTATCAATGTTATCAACA
CAGTCTAAAACAAAATCGGGATGGCCTGAAAGAATTTCCTCTTCTGTTGAAGCATCGTAT
AATAGAACTTTTGCTTCTAGGAAACTAAAATAAAATATCCTACTAAAATCTGGAAACTAA
AAAACTTAGTGAAATCTGGAAAATCTAGAAATCCTAGTTTTCCTATTGAAATATGGAAAC
TAAGATTTCACCCCAACCATAATGATAATGTTGGATTGGCTGATCGTTTCTTCCTTCTTT
GATAAACCTTAAAAGGTTTGTCATTGATGTCCGCATCAATTCCATTAATGCAACTCTTAC
AAGTTTTGGTAATGTTGAACTAATGCCATGCATCCCACTGCAGTGCCCTCCACTCATATA
ATCTGTTGAATATAAACAGGTGAATGTCGTAAACAAATTACAGACTTGATAAGAAGTAAT
TAAAATAATTGTATCACAGTTGCTTTCTAATCAAAACACGGAAGTACATTTTGGATCATG
CGAAAACACAGCAGTACTTTCTTTAATAACAGAAGATGCAATTATAATATTTCAGAAAGC
ATGTTTGAGTTGTACTTTCTTGTGTTTACTTGTTCTATCCCAGATTGTCTTTGTAATTAA
TTAGCTTTCCTACTTTAATAAAACTATAGTTCAAGACAAACATATAGCATAAAGAATCAA
TAAGAAACCTTCGAAATTACAGTAGATAACTTCAATAATAGCACGAGCATAACAAGTAAA
GAATAATTAAAAATATTAAACTCACGTGGCTCATTGTGCTTCTAGTATGTTTGGGATAAT
TTCCTGAAACCTACAGGATTTCCTAGGTATATTAGAGGTAGGGGTTATTTTTATTTTTAT
TTTAGAAAATTAGGGGTCGGCTATCCTTCCTTGATCGGGTTTTATTGTTTTTCTATTTAA
ACAAGCATCTATGGGTTTTATTGTTTTTCTATTTAAACAAGCATCTATAAATATTCATCG
AGAGGCAAGGCTCAAAGCCAGACCATTCACCAATAACCACCCTAGCCGTTTTAGCCATGG
CAGAGATATCAGAGAGAGGGAGAAGTGGAATGGCATCGGACGAGAAGCTGGGGTGGGTGA
CGTCGGACGGGATAGAGCCGATTACGAGCTTTGATGAGATGGGGCTCAAGGACGATGTGC
TCCGAGGCATCTACCAATACGGCTACGAGAAGCCCTCCACCATCCAGCAACGGGCGGTGA
GGCGCATCATCAAGGGACATGATGTGATAGCACAAGCCCAGTCAGGTACCGGCAAGACCT
CCATGATTGCCCTAAGCGTTTGCCACCTGGTGGATACCTCCAACAGAGAGGTTCAGGTCT
TGATATTGTGCCCTACAAGGGAATTGGCAGCACAAACTGAGAAGGTGATTTTAGCAGTTG
GAAACTTCATAAACATACAAGTGCATGCTTGCGTTGGAGGCAAAAGTGTGGGCGAGGATA
TCAGAAAGCTTGAGCATGGGGTTCATGTGGTTTGCGGAACTCCTGGTAGAGTCTTTGACA
TGATCAAGAGGAGAACTCTGCGAACTCAAGCCATTAAATTATTAGTACTCGTAAGTTTCT
CACACCTTCTCTTCTTCTTCCTTAATTAATTTCCCTTTATGTTTTAGTTTCTTAATTTTC
TTAACCTTGGTTTGGTTTTTCAGGACGAGTCTGATGAGATGTTAAGCAGAGTATTCAAGG
ATCAGATTTACGATGTCTACCGATATCTTCCACCTGAGCTCCAGGTTTTCTTTCTCTTCA
GACTAGTCCCCTCATTTGCTTTTTTGAGTTTGAGAGATGCATTTGTTCGTTGACTAATGC
CCTATAATAATATGTATTCAGTATTATTGACAATAGCATCTCAATACAATAAGAGTTAAC
CTATTTAAATTCATAGCTTTAATAGTGTTTAACCAGTTAACCAATAGCATTCTTTTCTCA
CGTATGTTTGTCTGAATTCAGTTGTAATTTATTTTTGCAGGTTTGCTTAGTTTCTGCTAC
ACTTCCTCATGAAATATTGGAGATGACCAACAAGTTTATGACTGACCCTGTGAGGATACT
TGTCAAACGTGATGAATTAACTTTGGAGGGAATCAAGCAATTTTTTGTCTCGATTGAAAG
AGAAGAGTGGAAGTTTGATACATTATGTGATCTCTATGAGACTCTTACAATTACACAAGC
TGTTATTTTCTGCAACACAAAACGAAAGGTGGACTGGCTCACCGAAAAGTTGAGGAGTAA
TAACTTTACTGTGTCTTCAATGCATGGAGACATGCCTCAGAAGGAGAGAGATGCTATTAC
CCAAGAGTTTCGCAGTGGCAATTCTCGTGTCCTCATCACAACAGATGTTTGGGCACGAGG
CCTTGATGTTCAGCAGGTAAGTTAAATTTTTTTTTCCTTTCTAATTGTCTAACAACCATC
AGATTAATCTAAACTCTCTTCATGACATTGCTTCTAATTTCTCCTTCGTTCTAGTATTAA
TAGCAATTACCATTTTATACGTGTACAGACACTGATTTTCTAATTATTATTTTGGTGTTA
TTCCCCCTTTTTCAGGTTTCCTTGGTTATCAATTTTGATCTTCCAAACACTCGAGAGCTG
TATATTCATCGGATTGGTCGTTCTGGTCGTTTTGGGCGCAAGGTATGCATGTATTCTGAT
TCTTATGCAAGTGCATTTGTAAGTATGTTTTGCTGATTACTATTTATTAGCTTTATGTTT
GCAAGTTTTAATCACAATTTTGCTATTTGATTATTTGTAGGGTGTGGCAATAAACTTTGT
CAAAAACGATGATATAAATATCTTAAGAGACATTGAACAGTACTACAGCACCCAGATTGA
TGAAATGCCGATGAACGTTGCAGATATGATATGACATCTCTGTTGCTAATTTGTATACTA
GCAGAAGCTAGAACTTTTAGAAGTTAAATTTTTGTTTAGACTGAGATTTTAAAAGCAACT
TAATGTATTTGGGTATTGGTCGAATTCGAGCTGGTTCCTGCATTCCATTATTGCAACTCT
TACAAGTTTTGGTAATGTTGAACTAATGCCATGCAACTGCAGTGCCCTCGATTCATATAA
TCGGTTGAACTAATTAAATAGGTGAATGCCATGAACAAATTACAGACTTGATATGAAGTA
ATTAAAATAATACAAATTTATAAATAAACTCAATCCTAGACATGTATTTATAAAAAAACC
>KZ_H1V2-B-R4259-Map6
GGCTTTTTATCACAAATGGTCCTTCACGTTTATGAAATTATCACGAATGGTCCTTGAGGT
TTTTTTGTGACACTAATAGTCCTTAACGTTTGGGATTTTTATCACAAATGGTCCCTGCCG
TTATAAATTCTGTTAAGTGTGACATTGAAGATAAGTGGAACCCACATGTCCAATCACATT
GTGACATGTGGATAAAAAAATAATTAAATAATTTTTTATTTATTTCAAGTTTTCATTTTT
GTGGGGAATTGGTAAATTGAAGGTCTGGCCTCCGATCTGAAAGCAGAGTTATCCAAGGAA
GCTTTCTTTAATCTGAAGGTCTGGGAAGTAATTGGAATAGCTGTTGCATTATTTATCATA
ATTATCCTCTCTGTGTTATCAATGTGCCTTACTTCACGTAAGAAATTAAGGAAAGCTAGG
GACAAGATTCCCTTTAGTCAAATCCCAACCGTCTCAAAAGAAATTAAGGAAGTTCGAGTG
GAACAAGTATCTGCAAGTGAATTTGCTCCTCGTGATGGAATTCTTCTCACCATTCACGAC
AAATCCAGTGACAAAGAAGCAGACAAGATCATGCTCCATTTGGGTATGGGAAAATCGAAA
AATGGAGAGAATAGCAGTCAGTCAGGTTCATTTAATCAATTAGAAAACGATGGTGGCCTG
TACCAATCTGGATAAGAGGGGAGTTCCAGCACTGTTACAGTGTATAAGGCTTCTTCATCG
TATCCAATAACTGCCCCGTCTCCTCTAGTTGGCCTGCCTGAATTCTCTCACTTGGGTTGG
GGCCACTGGTTTACATTGAGGGACCTTGAGGTGGCAGTGGGAAAGAAAAAAAACAGAGGG
AGAAGAAGAGGACAGGGAGAAGAGATGGAGAGCAAAGGGTGGAGAGCGAGGGCAGAGGGG
GAGAGAGACGAAGTAAGGAAGGGGACGAAGAGTTCCAGAAAAAAAAAAACAATTGGAATT
TTCATTAAAAAAATTATTTAATTATTTCTTATCCACATGTCACAATGTGATTGGACATGT
GGGCTCCACTTATCTTCCACGTCACACTTAACGGAATTTATAACGACAGGGACCATTTGT
GATAAAAAGTCAAAACGTTAAGGACTATTAGTGTCACAAAAAAACCTCAAGGACCATTCG
TGATAATTTCATAAACGTGAAGGACCATTTGTGATAAAAAG
>Longw-B-R139-Map7
ATAAACTAGAGGCCTAAATTAGAAAGTACCATATAATTGATATAAAACATGGGGAGAAAG
TTTAGCATATAAAGCATATAGTAATACTCTAATTAGTTAAAAAATATTACATTGCAATTT
TTGGGTATAGACCGAAAGGGTTTTTGTTTGTTGGGCCCATAAACGATACGTAGCTTTATA
ACTCCTACCCACCAAAACGATACGTATAGCTTAATAACTCCGACCCAACAAAACGATGCG
TACAGCGTATTCCATTAGGTCATCTTCTTCGCGTTTACCACCTGGTGCTGCCCCCGCAAG
CTCGTGGAGCAGATCCAGCCAAATCTTCTTCGCTTAGTTTACCACATGGTGCCGCCTAAA
GCTCTCGGAAATGAAGGACTAGCCCAGGCACCCAGACCCGCCCAGGCCACCCCTAGGCGG
CCGCCTAGGCCGATTTTTAGAACACTAGCAGCATATGCATGTGTATGATATTAAAAAACT
AGTTGGCAGGAAATGGAAGGTGATGAATGATTCTGACACAGAAAATGTACCACATGAATA
TAAATTAAATATTTCCTGGACAGAGTGATACAGAACTCGTCACCGGGGACGGGAGGCAGG
CAGAGCTGGAATGCTGGATAGAAGAGCTAGCTATTCCCTTTCATTAATATATATATATAT
ATATATATACAGAGAGAGAGAGAGAGAGAGAGAGAGAGAGAGATGGTACAATAGCACTCG
TGTTCTGCTTATTTTATGGTCGATTGTGCAATGCATCCCATGATATTGTTTACCAAATTG
AAGATACTCATGCTATATATTATAAGTAAAATATAGGTGCTGATGGGGTTTGTGATCCGG
TGGTGGGGAGACAATGCATAAACATCGCTGATATAGTTTTTGGATCCAGATCGAAATCAC
GTTGTGACTGATTCAGCTGTGAAGAGGATGAGTTGCTCTTGCCTCCCGAACCGTGTGATA
TATATTGAGCAGATGCCAAAGGGAAGGAAAGAAAACTGAAACACCAAATTGAACATTCAA
CTGCAAAGTACAAGACCTTTCTCTTTTCCAAGATTTGCATGATTGTGTTGAGAAGTTTCT
TCTATTGCCACACTCTCAGCAAACCTTATCCCAGGATTGTGGAGACAAATGGATCAATGA
ACTACTAGATGGATCTTTGAGGCTCCTGGATGTGTGTGGCATCATTAAGGATGCCCTTTT
GCAAACAAAGGAGTGCACACATGAACTTCAATCCATTATGCGCAGAAGACGAGGAGGTGA
CATGAGCTTCATGAGTGAGGTTAGAAAATACCTTGCCTCTAGGAAGGATGTCAACAAGGC
AATGAACAAGGCCTTCAAGGTCAAGGAAAGTTAGGGAACCGACAAAAACCATGAAACTCC
AGCTGTGATCAACATGTTGAAAGAGTTAGATGCAGTAACTGTTGCTGTGTTTGAATCCTT
GTTGTCCTTCATAGCTGGTTCGAAATCAAAGTCAAGCAGTTGGTCATTAGTTTCCAAGCT
AGTGCAGCCCAAAAGAGTATCCTGTGAGGGTGAGGAAACTGCAAATACGAATGAACTTGA
GAAGGTGGATGCTGCATTGAATGACCTTATTACTCACAAGTCTAAGAAATCTGATTACGC
AATGCAAGTTGAGAATGTGCAAATTTGGCTCCAGGATTTGGAGGCAAACATTCAAGATAT
AGAAGGACTTGAGTGCCTGTTCAGGCGCTTGATCAAAGCCAGAGTCTCTCTTCTCAACAT
TTTCAACCATTAGGGATGAAAATCATCCAATTTTGTAGACATTGAA
>KZ_H1V2-B-P307.572-Map7
AATAAGAAAAGTACGTATAATATACTAGCCACTCTTTGGCCATGGTTTCCTTGTTGGAGA
TTTATGCACTACATCTTGGTAATGCTTCATGTATAGGGAAAAAGTTTATATATAAAAAAC
TCGATCAATGTCAACTTGTCACTTTAAAATATAGTGTCCCTGTTATGCATCTTAAAAATT
GACTTGGAGTTTGCCTTGAAGACTTACTCAGCATATAAACTGGGCAGAAGAAAGGGAACA
CCACAACACAAACAATCATCCTCCAATCAGTTCTTGTTCATAAACACTGCTGTCAACCAT
TTTCTAAAGCTCAAAATAATGGCTCATGCGCTCATTTCCTTGCTGCTAGAACGGTTGGCC
TCGACAACCTATGAATACATAGGAGGAGGGGTGAAACATGTTTTGAACGTTAAGGAAGAT
GTTGACAAATTCACTCGGACTCTCCGAGTTATTCAAGCTGTGCTTGAGGATGCAGAGCAA
CGCCAAGTGACGGATGCAAGCTGTCAAAATCTGGTTGGATGAGCTGAAAGATATATCCTA
CCAGATGGTGGATGTGCTGGATGAGTGGAACACAGACATTCTCAAACAACAAGTTGAGAA
GCAAGAAAGAGAAGGTGATCCAAATGCTCTTGTTCCCCCCAATAAGAAGGTACGTTTCTC
TGATTTCTCCCGTTGCTTTTCTTTTGGCAAAGTCAGTCCGGTGATTCTTGGCCGTGACAT
TGCTCTGAAAATAAAAGATCTGAATGATAAGTTAACTGAGATTTATGAGGAAAGAAAAAA
GTACCAGTTTCTAAGCAAAGAATTAGGCATTCAACAACCTCAACAACCTCAACGGCCTCA
AACTGCATCTTTTGTCGATATATCTGAGATATTTGGTCGAGAAAATGAAAAAAAGGTTTT
GATAACAAACTTGTTGAGTGATAGTAGTGCGGAAGGGAAGGGGCTCCTTATCATCCCTAT
TGTAGGGATGGGAGGCATGGGAAAGACCACTTTGACCCAACTAGCCTATAATGATGACCA
TGTGAAAGCCCATTTTGAGATCAGAAAATGGGTTTGTGTGTCAGACCCTTTTGATGAGAT
TAAGATTGCCAAAGATATTAGTGGCGATTGCGCCACGAGTTCAAATCAGCTGGATTATGT
CTTGCAACGTATGTCTGAATCCATCCAGGGCAAAAGGTTTCTTCTTGTCCTGGATGACGT
GTGGACTGAAAACCGGCAAAAGTGGGAGCTTTTAAAGGTACCACTAATGCAAAACGGTGC
TAAAGGCAGCATAATATTGGTCACCACAAGAAAAATAGAGGTTGCTAATATGATGAGAGC
AACACCAAACATGATCAATCTGGAAGGGTTGAGTGATGAATATTGTTTGGCAATCTTCAA
TCATATGGCCTTTCCTGATGGGGATGTAGATGAGTCTAAGGCATTTGGAGATATTAGTAA
GAAAATTGTAAAGAAGTGTAAAGGTTTGCCTCTTGCTGCAAAGACTTTAGGTAGTCTCAT
GCAGAATAAGAGAACAATGAGAGAATGGAAAGAAGTTTTGAATAGTAAGATATGGGATCT
AGAGAAGGTCGAGCAAGAAGTTTTCCAACCCTTATTCCTAAGTTATTATGATTTGTCCCC
AACAATTAAATGTTGCCTTTTATATTGTGCTACTTTTCCTAAAGATTACAAGTTTGAACG
AGATGATTTGATTAAACTTTGGATGGCACAAGACTATGTTATTTCGAAAGGGAATAAAGA
AAAGGGAACAACGGGTGATGCAGTTTTTGACAACTTAGTGGCCCGATCATTTTTCCAAGA
TTTTGAGAAAGATCACGAACACTGGTACAATTACAAGTTGCAAAATGCATGATATTGTGC
ACGACTTTGTGCAATTTCTCACCAAGAATGAGTGTTTGATTATGGATCACGCAGAGTGTG
CTACTAGCGAATCAAAGTTATTGGGTGATAAGGTTCGTCATTTGACCTTGAGATATGTTC
CTGAAGGTCCACTTGCACTTTATATCTCATCCTACAATTGCAAAAAGCTTCGCACGCTTG
CAACTTTTGATTCAAGAATTACTACAATAGACTCAAATTTAATTTTACAATTGAAATGTC
TTAGGACATTAAATTTGAGTGGTAATTCCATCAAAGAACTCCCAGAGGAGATTGGTGAAT
TGATACATTTGAGGCATATTGATTTGTCTTTCAATCGTATGATTTGGAGAAATTACCAGA
CACTATTTGTGGTTTGTACAATTTGTCTACCTTGCGCCTTATGTGGTGCTCTGAACTTAA
AAAACTGCCTGAAAACATGGGAAACTTGATTAACTTAAAGCATCTTTATGTTGAGTGGTG
TGAAGATCTGGAGTCGTTGCCCAAAGGGATAGGGAGATTAACAAGTTTGCAAACACTAGA
TGTGTGTCCGTGTGGTGGCGACAACGATGAAGCATTCCAAATTGGGGATCTGAGAAAGTT
GAACCTTGAGGGAAGTCTGGAAATACACCTTGTGGGGGATGCGACAGATAAGAGCGAGGT
TGAGAAAGCACAATTGTGGGACAAAAAGCTATTTCATCTCACCGTTGATTTTGAAAGGCA
GACGAACAGTAGTAGTAGTAGTGTAGAAATACTGAATGCCTTACGACCGCACCCAGATTT
GGAATCTTTAGGGATTTGGTATCATAATGGCACCACGTGGCCCAATTGGATGCAGTCTTT
ACACAATTTGAGATTCCTTAGTGTTTGTGAGGGGACACAGTGTGAACTTTGGCCTCTTGG
GAAATTGGAGTGCCTTGAAAGACTGACCCTATACGAGATGAAAGGAGTGAGAAAGGTCGG
TGTTGAATTTTTGGGATTAGAAGATCAAACCTCATTCAGAATCAGATCACCACCCCAGAT
ATTATTCCCAAAATTGAAACAACTCTACTTTCACCACATGTCGAATTGGGAAGAGTGGGA
AGGCGTGGAAGAGTGGACGAAAGAGGATTCTGAAATTACAATCATGCCATGCCTTTCTGA
GTTAAAAATTGCACTAGTGCCCTTTACTAAAAGCACTGCCAGACTTCCTCTTCAAAACAC
CACTGCAGACTCTTTGCATCCCTGCGATCTGAGAGACTTTTAGAGCGTTACCAAGAAGGC
AATGGAGAGTGGGCCAAGATTTCTGCTACGAACCCAAACATCCACATTATCAGGTAATTG
AGCTCTAGCAATCTCTTATATTATTTACATACATATGTATGAATTCCAACTATCATCATA
TTTGTTTCCTTCAAAATCTTCAGAGACAGATGATGGTGACTCGCTAGGCACATTTATGAA
AACATCTGTCTCGGCGGCATATATAATCTTCAGATGGTGACTCGTTAGGTATTTTTCTTC
CTACTAAATTGTTCACATATATCATAATTTTTCTATGAAGAGGATTTTTCAAATGAGTAT
GAAAGGTACTTTC
>Mands-B-R2020-Map3
CATAGACTTCCGTTGCGATTAATTTAATTTAATGCATATTTAATATTCAAATGAACTTCT
TTAAAATATTTTAAAATTCCTTCAACATTGGTAGGAAATATGATTATAACAGGATCCTAA
ACCATGTGTAGGAATTGAAAATAGGAATTTAAAACCAAGAAGGAAACTAAACATAAAACA
AATCATTTTCCTAGTTGAATTGTATCTTCACAACTCAACATTCATTTGGGGCCAACATGT
AATATCTTATCAGTTAAATTCCCTAAGATGTAAAATAGGGAAACTTAGAAGTAGCCTCCC
AATAACGTTAATCTTATATAAAAGAGTCTGAGAAGAGGAGGGCAGCACTCTGAAGTACCT
TGCAGTTTAACGCTATCTTATATAAAAGTCACATGAGAAGAAAAGCTGTCTATGTATAAA
ATATGACGTTTTGTTGTACTTAGCTATTCCTTTTAAGTCTTCAATCTCATGCAAGAAGTG
GTCCAGCTATGCACTTAGATATTCCAAGAGCATATTGGACAAGTCCATCGTTGGACATGT
GATGCGAAACAAAACCATGTTTGTGAATTATTTCGGATTTCCCTTGAATATGATCAACTG
CAATTGACTGGTTGTATATTTTATAAGGCTCTAAAATGGATACATAACATGTGAAAATTA
TTCTATAGAAAAAGAGAAATTAATTAAAGGACTAAATTTCAATACATATCTGATCATAGA
ACCAACATTGGTAACCTTCTAAGCACGCTGTGCTTTTTATTGCGCTAGCTTTTTATTTTA
TTTATTCGATTGACTACACAACATGAGGTTGTCGTCTTTCGATACAAGCTATATTGAAAG
AAGGGGAATCCCTAGGAGGCCTTTATTTTTTATTTTCAGGCTGCACTGCTTAGTCATTCT
AAATATGCTTCTGGTTGCATAGATAGAAGGAAACTAAGAAGAGCAATTAATGAACCTAAT
TAAAATTGGTGAGCTAGCAGGAGAGATTAGTGCCAGGATCAACGCTAAGTTGGGTGCAAT
AATCAGTGTAATAGTTGATGCGGGCTTGAACTAGGTCAGGCCGTTTGCCATCACATTCTA
CAGCGCCATTAATGGCTCGAATTGTGGCTCCAAATCCTTGACTTATAACTGGACGAACAT
TGGTTATCCAATACCACAGGGCAGTCTTGAATGCAAGAACCGGGTCTGAGGCCACACTTT
CTGGCGAGTTTAAGCCGTCGAATCCAATGCTGTTTCCAGCAGCTCCATAGTTGTAGTTCC
ATGTTAGTTGGAGCGGTCCACGACCATAGTACTGTTTGTCGGGGTTGCATGGATAGTTTG
TATAGTTTGGATCGCAGTAGGTATCTTTGTTTATCTCTTCTATGTAGCAGAAATCTGATT
TAGACAAGACAAAAAAGAATTTTCTTGTTAGGGTATTAATTAATTAACTGTCTTCTTCTT
CTTATATTTTTTTATAATACGGAAATAGAAATTACAAAGTAAAACCCCTAGAACAAGAAA
GCCCAAAGAAGTCAAAAGATACGTCTTCATTTACAAAGCTACAAAAGATTAAAAAAAAAC
AATAATATTGTGCTTATCATTAAATTTATTTGGTAATTACTGATCTAATTAATCACTAAA
GATCGTATCCTAAACAAAGGGTGACAATATGCATGACACCAAATCGAAAGCACCATATAG
CATGTAGGTTATCATTATATACAAATTAAAGTATAATAATGATGATATTCACAAGAACTT
ACCTCGTACACATATGTATATAAATCTACCGAGCAATGGTGATATTCACAAGAACAAAAA
TCAAGCTGATAAATTGTCCCAATTCATAAGCATCATATGCTAGTAATATATGTATAGAGA
ACTTACGCCCAGTCTCATGAGTGACATGAGCAAAGAAAGCTGCGATTTCGCGTTTAGAGT
CGTCAGCCGTACCGAACCGACCGAAATCAGAATATGAGTTGACAGCATCCAGAAAAGCTT
GTCGTGTGTAGAAGTTCTTCCCAGCACAATCTGCAGCAGCCTGGTTAATGATCCCATCAA
AGAATGCCTGGGTCACAACATCAGCCACCGGAGCTTGAGCTCTTACATTTCTGGGCAGGG
CTCCTCCGGCTACAAACACAAGGGCAATGAGGCTTAGTAGTCTATAGCTAGCCATTTTTC
TGTAGGGATATGTATGGGTAAAGGATGAGAAGTGAAGGTTGAGATGAGTTGGGTATTTAT
AGGGAAATTTCTAGCTTTTCCAGAAATTCATGCACATCTCTTGAGGACACGTATGGTTTG
AAATTTTCATGGACCTTGACTTGTACACAGCAAGACGTAAATTATTGGTTTCTTTTCTGA
TTCTGAGTAGATCTGTTGATGTGTATCTCTTCCAATAGTAAACCATTGTTATCCAGTTAG
GTATATTTTATACCCTAGCTAGCCAATCTAGTCTACTTCTAGAACTAGAGAAATTCTGAC
CGACAAAGTTAATTAGGTATTTTAAATTTGGAATTTTATATACCGAATACTCCAAATCAT
ATACACTGGCTACAAAAAGTTATTTTCTTATACCGTCTAAGTTCACGAGACATTATTATA
TTATTAAACTCTCAATTTATCAAGTTGATTTTTTGTTTAATTGTTTGTCCATATTCACAA
TCTGTAACAATATAATAGTATAATATAAGTGGAGTCTTTCTTGATTTAGCATGTCCTTAT
TTTAGAAAAAGTGTGCACGTCTTTTCTGAGAATACTCCCAAATCAGAACTACGGGATCTC
CTTCAAGGGCTGCCCTATTATTAAGATCTGAAACTATTTGATCATCTAAAATGTAAAATA
AAAAATAATAATAAAGTTCGTTAGATAGAACAAAAACAAAGATACAAATTAATCAAATGC
CTAAACAACTCCCGACTTAGCCCATTTTTTGCATGGATAATCATTGAAGCAGAACCTAGA
ACTGAATGCTACCAATCGTTAGATTACATCCAACTAACGGGATGTCCTTGATTTAGTTAA
TCAATCCCTCACTTCATCAGTTAAGTGCTTAAGTGGCAATTAGTGGCGATTATGGGTCCT
AAATCTTTAGGGGGTCGTATTGTATCTAATCCACACTTATAAAGATTTTTTTAAAGTGAG
TTACTTTCATAAAATTGACATATTCTTAAATAATTTCATATAATTGATATAAAAGTCAGT
AGTAAATTTTCAAGAGTTTTGTTATTAATAATTAGCCTTAAAAGTATATGAAAGTCATTC
ATTTGATAAGCTTTTTAAAATTATTAACTTTTTGGATACCACCAAACCTTTTAAAACTTT
TTAAAAGTCTACAACTGAATACTAAACTTTTATAAATTCTTTAAAAATCTAAATCGGATA
CTTCTAAACTTTTAAACTCCATAAAAGCCTTTAAATTTTGAATTTGATTATTTGGACTTT
TTTTTTGGCGCCATGCGTGTAAATAAACAATCAAATTCATTAATGATTAAAAAGGTATAA
ACATATATAAAGGAAACCGAAAAATAAAACACACCTACATGCGTCTTGCCCCAACTCTGC
CAAAGACAAATCTTCACACGTGGTTTTTGCGCCTTTCTATCCCCTCGTCGCTAGCGACTC
AAGTGTTGTAATCTTTTATGCATATTTTATATGTTAAATCAAAAGGTAAGTTTATTATTT
AGTAAAAATTGTCTTAATTTTAATATATATATATATATAATTAACTTATTAATTGATATT
TTATAAAAGCTAATCAAGTGATGTAATTTTTTTTATGGATATTTCTTAAAATAAAGCAGC
ATTAAATTATAAGTAATCATTACGAGTCATTTCTCTCTCCTCGGATTTAGGAACTCCTAG
AACCCTTCCTATTTAAGGAGGTGAATAAGGAGCATGGTTGAATTAGAAAGCCCATTATAA
ATTCTATAATAAGAGAAGAAAAGAAATCAAACTGCTTATCATAATAGATGATTTGGCAAT
CTCTTTTGCAAAAGCAAATTTGAAAACGATCTGGTGGTATCATTAATTGCGGATGTCTGT
TTCCTTGAGTCAAGAAGTATTGGATTGACTTGTTGTGGCCATCACTTCAATTGTTAAAAC
TCCACTCTGGTTGACTCCTAGTATTACGCGCCAACATAGATTTTATTATTATTTTGTCCT
GTGTTTATGTGTTAATTTTGTTGTTGATTCAACTACACACGCTTCTTTTTCAATAAACTA
AAATAATTTTGTTGCATCGAAATTTTCTGGTGCTTGTGAATGAGATCGCTTGCCGCCACT
TGAGAGAGACGTAAACATTTCTTTAGATTAAAGAAATCCGTTTATCGCGTTTCTGAAAAA
GAATAACTCAATTAGAAACTAGTGGTCAGATTAAATGAACGATGAACTACTTGCAATGCC
AAATCTCAATATACATGCATCTAAAAAAAGACTACCAACGGGATCTAGTTTAGTGGAAAA
TAGTATTAACTTGCAGACCATAGTATGTATGAGAAATCCCATTTTTCTTTATAGTTTAGA
TCACCGCTTGTATTAAAAAGAACATAACAAAAGTTAATTTTCTTTTCTTTTTTGGAACAA
CTTGTCAAGGTTTTGTTAATGCTATGCATATTGAGTTGGAGTGCCACTCCTAGGCTTAGA
GTGGCCCTGGCACCCCCAAATTTTTATCTCTCCTCTATTATATTATATATAACATATAAA
ATTTGTAATAAACCACTTATAATTTAAGTTAAAGTTCCCTATAAAATAAATTAGGCATGA
CTAAATTAGAAATATTTAAATCTAAACATGTAATTATTGAATACTTAGATATTTTATATA
CTTGTATTTTCTACTTCAACCACCTAACTTTATAATTCTAGCTTTGCCCCTGTTGGAGTA
CCCTGTTGCCCATCTCAAACGTCATGCCATTTCATAAAGTTGTTAAGAACCATGCCGAGC
ACGGCTTCATAAAGTGGTTTCGCCTTCAACCACTATTTATTCAATTAGGTATTTAATCAC
TCAAGTTCACCTAGAATTATAGAAATTTAGGAGTTGATTTGTATATGTGGATTAAGCTAG
TTGGCTACGATATTGAGCCCGTCCTTTGCACCCAAGTTTAAATCCCCCTTCCTGTAAATT
AGATTAATTTATAATAATTTAGACTATCACTTTAATTAAAAAAATGTTCATAAAGACTCA
TAGTCTTATAATAATAGTGATCCATCGCAACCCCCACCCCAACCGCTATTGCACCAAAAG
CTAAACACCCAATTTTTTTAGGATCAATATTTTTTTTATCATAAGGGTTTAATAAAACGT
TTTGTAACAGACTTATATGTAATTCAAGTGGTTAAAAACATCATGTATTCAATTTTCTTC
TCTATCAGTTTCTATTATATAAAATAATAATAATTTTAGACATTTTAACACGGTAATGAC
TGAATTAAGCTCAAATTAAAGGGGAGTAATATTTCACTATATATTGCTCTGGCAAAAAAA
AAAAAAAATAAAAAAATTCTAGATGCTTGCTTGCTGGTATGGTACTGTTATGTCAAACAG
GCGGCCCCATCAATTGCGGGAGCCAACTAGTTTCAGCGAATCAATAAGCAGTCCGTTGAC
ATTTCATACGTTTCCATCTATTTGTAGCACGACTGTGATTTACTTTATTAATTTCTTAGG
GTAAGGCTAAATATTAACCTTTCTTTTATTTAATTATTTTTTTGTGGAATCAGTCCATTG
AGGACATTAAAACATTACAATTTTCTTCAAGTCTTGGCGGCTTGAAAATGTCATTGCCAG
ACATGAACAATCGTTATCAAGGCAATGCCAAATTTTGTTAGTTCTGAAACCAATCACGGT
CAAGATCGGTCGCTTATAAATATAGCAAATAATTCGACTTTGGAAATATAGCAAATAATA
ACTGTCAAGACTATGTACT
>Mands-B-R42-Map4
TGGGTGTTTGAAGCCCGGCCCGGCCCGCCCGTAAAAGCCCAGCCCGTTAGGCCCACATAC
ATATATAATTAGGGAGTTTCACTAAAACACCCAAAATGGGAGTTGAAATTATAAAAAAAC
CCAAGCACTATTTAAACATATAAACACACCCAAAACCCATCATTACACACACTTAAAACC
CATTTATAAGCACACCCAAAAAGTTGACTTTGGGGTTGATTTTGGATGTGTTTCTATGTT
TAAATAGTGCTTGGGTTTTTTTATAAATACATGTCTAGGATTGGGTTTATTTATAAATTT
GTAATATAATTATGTATAAATAAGAGTTTAGGTTTAGGATTTTATCACTTAAATCACATA
TATAATTTGTTTCATTTCATTTACTTTTCTTTACTCATTCCTAGTTTATAATTGGATGAT
TAGCACATTAATTTGTGTCAATTATTAATTCAACGATTATATATATATATATATATAAAT
AAGATGAACAACATATCACATCACCAAATATCACGAAACATAATCGTACCACCAAATATA
ATCATGTTTTTCTTGAACACATCACCAAATATTTGCATATTTATTCATACCATCCTTTAA
AAAAAATATTTGTTTGATACTTATTATTTTTTAAAATTATTTCTTAAAACGTATTACGGT
CTAATTATGTAATAACCTCAAAAATAATACTTGGTTTTATTATTTTTGTGGAAAATCTTA
TTAAGTTGTGTGACTTTATTGGGTGTTTTATGAATTTGGTTTGATGTGAAAATATTGGAA
TTAAGTGAGTTTAATCTCAAATTTGGACTAAAATGCCCTTATAGTTAAGTTTATGGATTT
TTTTTTTAATGAAGTAGACCCGTTTAGGCCCGGCCCGTTAGGGCTTAGCCCCGACCCGAC
CCGATGGGCTTTCTCAAGCCCAACTCATGGGTCGGGCTTGGGCTTTGAATTTTCTAAAAA
AATCCGGCCCGATATTTTCTCTCTCCTCTTTAAAGCCCGGCTTGGCCCATTGACGAGCCC
TAATATGAATAGTATTGACATGTAGGAACCCAAAAATCTTATCCGAAAATATTATTCAAA
ACAATTGTTTAGGTAAAAAAAGTTGTGAAAAAAACAAAAAAATAAATAATATTTGCCATG
ACAAAGGACAATTATTGGAAACACACATTGCTTTTTGCAAAGGCAGCCACTATTAACATG
AATAGTAATTGCCCTAGCCCCCCACAAGAGGCAAACTGCTGGAAGTGCTCTAAAGTTTTA
TTGCATTTTCCTAACCTTCAATCTTAGCCGTCCAGTAGATCGTGTAGCCAAAAAGATATT
ATCTTTTCACTGTTCTCCCCACATGGGAACTTTTGCTTTTGTCGACCTAAACGTTT
>Mands-B-R1040-Map14
ATAGGGAAATGGCCCTCAGTGCCACCCATTTTATAATTTTTTGTCAAAATACCACACCTC
CCCAAAATTTTTAAAACTACCACCTATAAATACATTTTTATTGTCCACTTATTGCCCACA
TAACACTTTTCTCTGAAATTGTGTTCTCTCTCTCTCTCTCTCTCTCTCTCTCTCTCTCTT
TGAAACCCAGTTCTTCCTCTTCCTCTTTGTTTTCTTCTCTACCCAAATGAAGTCTTGCAG
CAACAGTGAAAAGGAATCGGGTGAAATCCCCAGTTTTTGAAGTTTCCCAACAAGGCAAAG
AAGAACATGTTTACAATTGACAAAGTGGATTTGATAATCTCACCGGTGGGTTCATGGCCC
AAACCCCAGATACATCTTAATCAAGACCCCTGACCAAACCCACATGAATGAGATTGTGAA
ATCTGATACAAGCAAACCCAATCCTCCCCATTTTAGCTCGCACGAGAAAATCACCAACGC
TTACGCTTTGCACGAAGAAATGGTGGCTGGCCAGTGCCCATTCTATTTTTGGTCAACATG
GAAGGACAAAGTAAACGAATCTTATTCATCATCAAGGCATCCCCTAGATGGACCTAGCAA
AAAAAAAAAAAAAAAAAAAAAACCTCTTTATTCCTACCCAAATCCTCTTTGTTTTCACTA
TAAACCACAAAGAACAGCAATCGTATTGTGATTTTATTGCGGTTGTATTGTAGTAAATCG
TATTGCTTTTGTATTGCTATGGTATTGCGGTTGTACTATTTTTGTAATACGACTACAATA
CAAAGCAATACCATAGCAATACAAAAAGCAATACGACTACAATACAACCAGCAATAAAAT
CACAATAAACGATTGCTAGTTCTTGAAGACCAGTAAACCCAGACTTCAAAACCCCCAAAA
TTGGACCAAAATGCTCAAACAATGGCCACCTAATGCCAACACATGCTTTGTCATATTCAG
AAAAAAGATGGTTTTGTTTGGGTTTGTTTAGGTTGCAAAAGGGATTCGAAGAGAGGTAGA
AATTAGGGTTTGGATTTGGGTAGAGAAGAAAACAAAGAGGAAGAGGAAGAACTAGGTTTT
GAGGGCAAAGCTGTGGGTTTTGCAGGTTTGTTCTTGATCTTCTTCTTCGTGAGGAAGACG
AAATTGGGGTTTGGATTTGGGTAGAGAAGAAAACAAAGAGGAAGAGGAAGAACTGGGTTT
CAGAGAGAGAGAGAGAGAGAACTAAATTTCAGAAAAAAGTGTTATGTGGGCAATAAGTGG
GCAATAAAAATGTATTTATAGGTGGTAGTTTTAAAAATTTTGGGGAGGTGTGGTATTTTG
ACAAAAAAATTATAAAATGGGTGGCACTGAGGGCCATTTCCCTAT
>Meihua-B-R11503-Map4
TAATGTATCATACTAAATATGTTGTCAAATCTTGTCCAAAAAATAATATTTCAAGTTTAA
TGAAATGAACTTTTGATGCACACGGCTTGTATATTTTGACTAGACACGAATAAATAAACA
AATTATTTATGTATATGAATAGAAAGTGAAACGGTTCACAACATATACGTTTCTCTTTCA
TAATTATCTTAACACGTGAAACAATCACATACTTAAAACTTAAAATGTCCCGTAATTTTA
GGATTAGAGCATCTCCAACAGCCTCTTCAACAACTTTGAAATGTTAAAATAGGCGAGACA
CATCACCAAAACTTACTCCAAACTAAGACATTAAAGTTGCAACCTCTTTCTCTCTCTTAA
GGACTAACAAGTTGACCTTGACTCTTTAAAACATTTCATTTGCTTTGGAACAACAAAACC
TACATTGAAGATTATAAAAACCTACAATTTTTTTCTTTTCAAATAATAAATACATAGACT
TTCTTCACATTTTTCATATTTTTTATTGTCATAATATTGCATTAATTAAATATATATTTA
TTCATATACCCATTTTTAGCACTAATAATATAAATCAACCCTACACCATTTCAATTCTAT
AAACAAACCTAAAAAATGGCAGCTGACCCTATTGAATTTAATTTTGATTATTAAATTACT
TTGATACCATATTGAGTTTTTTGGATTTTTTTAACGAGGTTTTCGGATTAGGCTTGTTTT
AAGAAATCGATGGCAGTTTTGTAATTTATAAGAAGTTAGAAGCCTCTTTGTTATATTATA
AATGGGCTTTGGGTGTGTTTCTAAAGTCCATTTTATATATATTTTTTAAATATAATTTGG
GCTCCTATATTAGGTATAATAGTGAATCTCCCTTAATTGAAATGAAGAGTCTATTAAGGT
ACAAATTATTAAAGTAGCAAACAAACATTTTCAATTAGCCACATAGGTCAACAAACTTTA
AGTTGAAGAGTTTAATTTGCTACTACTATTGGAGATGGTTAGCCCAATTAGTATGGACAG
TGAGTATATCCTATTGCACTCAAGTTCAAATTTCATTTCCCCGTAAATTAGATTAATTTA
GGATAGTTTAGAATATTGATTGTACAACAATTAATAAAAAAAAAAATTTATAAGTAGTTT
AAGAAATATATATTTTTAACGTTATTCTGAAAATTGAAGGAAAATAATGAAAATATAATT
AAATCCCACACGAAAAAAAGTGATTTTTTTAATTAATCACCAATTAATGAAAGAAATCAA
TTTATTGGGCCCGTATAGAAGCAACCACCTGCACCTAATCGAAACAATACATGTGTCACG
ATCTGAAGCCAAAATCCAAAAGTGCAGAGAAACTTGTTTGAAACTTAGCTAAAAGAAAAA
GAAAAAATGGGAAACAAAATCACAGCGACCCCAAAGAAGGCAATGATTACGGATTTGGGA
AATCCAAATTCCAAACCAACACGAAAATTCCATGTTTAGGCTTCGAAAAAGCTCTATATA
AGAGCAATCAAAAACTTATTTCATTACCAAAAAAAAAAAAAAAAAAACAACAGAAACAAA
GAAATCAGGTTTTGAGATATTTGTGTCGCCGATATAAAGTCTATGTAATGTCAATTAAAC
AAAATTGGTTCAAATTTCAAATTTCACAGCTATTAATTAGGGTTTAAGACAAATTAAACA
CTAAAAATTTAATTATACTCTTCGTTTCCCCTTTTTTTTTTTCCTTCTCTCGAATTTTTG
GCTATGAAGGCGTCGCAGTCAGGGAGTCCAAGTACAGCTCAATCATAGGTGGAAAAGGAG
TTGGTGAAGTGCTACTACTGCGAGTTGACGGAGGAATGCACGCCAGAGTACATAGCTACA
GTGAAAAGAGAGGCATCTTGGCCATTGGATTTGAGAACTTTGTGCGGAGGAGATCAAGGA
CGAGAACTAGAGGTCGCATAGAGGCCTTAGCAACGAGGAGGTGATGAAACGGCACGCCAG
TTTCCATGAGGAGTTTCGGTTGTCGAGCCCTCCAGTGAAGTCTGTTGAGGAATTGATATC
GACGATGCAGCTTTTGCAACGGACTTTGAACTTGCCAAAAAAAAGGGTTGGGTTGCTGAC
CCGCTCTTTTGAGGTCAAAAAGCTGCTTTGCGCCGATAGCGAAAGTGTAGGCAAATTATT
TGAGGGAAGTAGTTAATTCATAAAAATTAATAATGACTGATAGTAGTAGTATTGGTGGTA
AGATTAGTGGAAATTGGGTTTAACTAATTCAGTTAGGTTTTTTAAAACTTTTTTAATTAG
TTTTGATAAGCTAGTGTTTGATCAATGCAATGGGGTCTAATTCTCTTATTTAACATTGTG
ATTGAGGGGATGGTTGGTTGAAGACCACTTTTTGTTCATTGACATCAATCTAAATGTACA
AGTTCTTTCTTCTTATAATAGTTATTTTGATGGGTTTTGATTTGAAGTTTTGTTTTGCAA
TACATGTTTGTGTTTCTTGGCATATTTTTCGCTTAATTGGGTTTTGGCTATTAAAGTTGA
AGATCTTCATGTTCTGGTAAACACAAGACTAAGAGTGTGTGCGCCTTGGAGTGTAAGGTT
TGGTAGCGTGCCCTAAAATACAAACTGCAAAAGGGGTTTCTTTGATGCAATGTACTAATA
ATGCAACGCTCTTTGGTAAGAACAATTTTACAATTTGTTTTACAACATGTAAAGTGCGAT
AGATACATAATTATAATAAAAAGAAACTTACATAAATATTACCTAAACTTATAGGCATGT
GCATGATTACTACGTGAACTTTTAATTTTTACTATTAACTACCTAAACTTTATAAAGTAT
TGCAATGTATCACCCACGTCCATTTCTGTTAAGTTCAACGATATTTATGTGAATTCTCTT
TAACTAAAACATTTAAAACTAACAAAAGTATGACTTCTCCCACCCCTTTTCAACACAAAT
TCTTCTCCTTAGCTCCCTCATCCGCCCTCTCTACATACACCATAGTTCCTCTCTCTCTCT
CTCTCTCTCCACCGAGGAAGATAATCATTTAATACATCACCATCTGTAATATTTATTTTT
CAAAAAACCAACATCTCCTAAAACTGCAGCCTCATGCACACAATGATCCATGAAATCCAT
CTATCCTAAATTGATTTGGCAGGTGGCATGTCAGATTGCAATGGTCCTGTCATTTAATTT
GTTTAGATAGTTGCTTGCACTTCTTGGCTTGTACTCAGAGTCTTGGCCTCCAATTCAATA
AAAGTTTTCATTTTCGAGCAAAAAAAAACTTTCATATTGCAAGTACTCTCTCTCCATCCA
ACGATCCAAAAACTTTTCAACCCAAAAGAAACTCAAAGATAATTACAAAATAGAAATACA
ACCAAGCACTTAAGTCTTCTTTGAAGATATGGAGTAGAGTGTATATATGCAGAGGATGGG
GGAGAATTGGTGTTGGAAGGGGTGGGGAAGTCGTGAGAGAATTTGATTAAGTTTTGTTTT
TAATTGTTTAATTGTTAGTTTTAAAATATTAAAATTTTTCACTATATTGAATTAACGAAA
ATGCCTTTAAACTTAACGGAAAGTTTAACAGAGTTAGACATAGGTGATATATTGCAACAC
TTTATGAAGTTCAAGTGGTTAATAGTAAAAATCAAAAAATCAAGTGATAATCTTGAACAT
ACCTAAAAGTTTATATGGTATTTATGCAAATTTCGCTA
>Meihua-B-R1106-Map3
TTATATGCATGTTAAGCTAAAATGAGTGAACTAATTAACTAATTAATTATAGAACTATTT
TTATTTTTATTTTTTGGAGAGGGGGAATTACAAGATTTTGCACAAGCAGGAGGAGCAAAA
GGAAAAGAAGCAGAAAAGGAGCCGCTGTTAGCAACAAATCAACATAGTGACGTGGCGTCA
TCTTCAACAGTTGGAGAAGCACAGAAGGAAATTACATCGGAAAATTAGTTGTACTAGCTA
GTAGATATGAAGATCTTCTGTTTGATTCTATCGTTATCATCTCTCTCCTTTAATTTTCTG
GTAATTCTTTCATTTCATGACATGAATTTGCTACTTTTGGATCCTTTGCAATATTGTATC
GTGCATGGGCATGAACTGGCCGTAACTGTTGCTCATGAGTTTTTACTCGAGATAATTGAA
AGAATATTTGGGTAATATTACGTCACACCTATGTCATATATGCAATGCGAGCTCCTTACA
ACGCCATGGCCTCTTCCTTAATTTTTTCCTTTTTCTTTTTAATGGGCTTTTTTTTATACA
AATGTCGGGAATGACACCCAACTGTGCGTAATATTGGATCCATTATCTCCTTCCATTTTT
CACGCTAAAAACGGTTACTGATAAGTTCGGCCTGCTCAGCTGCAAGAAAATGAAATTCGT
TACGTCAATTTTCTTGCCATCTGTTTTGCACGTAATGAAAGAAAGTAAGCCTTCAATCTG
GCTCCGGCTCTTTAGGATACATAGAAGAAAACATAAAACATGCACAACAAGGTCGTTGTA
GTATAGTGGTAAGTATTCCCGCCTGTCACGCGGGTGACCCGGGTTCGATCCCCGGCAACG
GCGTTTACTTTTTACTTGAGGATGGTTTTATTTTTCACACTTGAATACAGCATACGACAT
GTCGTTAATAATCAGAGGAGGAGCCCGTGGACCCTGCGTTTTCGGATTTAAACAGAAAAT
GGAAGGCTCAAGGTGACCATAAAAAAGACAAATCAAAGCAAACCAACAAATAAAAATAGT
GCCCGCGAACAAGTAGCAGACGAGAAAAAAAAAAAGAGTATTTAGTAGGACTGTAAATAG
GAGAAATGAGGACGACAAGCGAAGCCTCCTCCCTTCTGATTCTCCCCATTCAAATTGTAC
ATCCTTGTCCGTCTTTGTTTCTCTCCATCTTTGCTTGCTTAACAACTTATTTCCTTTTGC
TTTTCTGCGGCCTTTCATCGAGCAGGTTAGCTTCATTTTCTTTGTCTTGGCCAGTTGCCT
TGTCCAATGCGCATGATGAACAATTTGCAGTCTTTGTAATTTCTTTGACGTTATAGTTTA
TGCGCATGTTAATTCCCCTGAATTAATTTGTTCATATATCTTCTTATATTATATATAAAT
TGCCAGAAACAATGATCAGGCTATTTAAAGTTAAAGAAAAGCAAAAGGAAATCGAAGAAA
ATACAAAGGAGAAGGGCCTAGTCAAGAAGCAAAGTGCAGGGGAATTACGTCTTCATAGAG
GTTTTTACCTTTCATTTTTGAGTATATGTTGGTGACCATTATTTTCCATGCATGTTCGCA
ACAATGTGCATAACCCATGCAATACCTGCCTATTCATCAGTAATCTAGAATGTAGATATG
TGATATAATTGACATCTTTCTTTTCTGTCTGCGTGGAATAATCTGCATAGCAGCAAGTGA
TATCATCATGTCCAATGATGATTTGGTGCATCCTCATAAACAGCTTACTTACATGTTGTA
ATTATTCGTATTTGTAGTTCAGGAGCATATACTTGCACACATCATTTCCATCAGTCTCCC
CTGTAACATTCATTTTACATAAATCAGATTTTTATACGACTCTGTTATGATTATTTTGTT
GCTCCCATTATCTCATCGAACTCATTCCTTGCCCCGTTTTACGATCAAACTATCAAATTC
TTGCAATGTGGTATTCAACTTATGAAGTGTCAGCTCTGCCAATACCATCCTATCAGCTTC
CTGAATATGTTTTTAAATGAAACTTTGAATAAGCAACAATTTGGTATATATTTAATTCCT
TCAAGTAGTCCTTGAATTGTATTATTCTGTTCACATATCTATCTTGAGACCAGATTATGA
TTTTTACCTTTTTGTTTCTTGTAGACATAAGTGAGTTGAACCTACCAAAAGCATGTGAAA
TATCTTTCCCTAATGGAAAGAACGATCTGATGAACTTTGAGGTCACCATTGAACCGGACG
AGGGATATTATATGTAAGTTATCTTTGATCAGGACACTTAAATCTTCTGCTTAAATTTAA
TTTGGTTTCTGGAAATTGTTTCGAATTGCAAATTTGATTTGATGTCATCTAGCTAAATGC
CCTCCCTTTTCTACCTCCTGTGACAGTGGTGGCAGGTTTGTCTTCTCATTTCATGTTCCC
ATTATCTACCCTCATGAAGCTCCAAAGATCAAGTGTGAAACAAAGGTAAAGAAACATAGG
CGCCCCATTTTGGGCCAAATTTATTTTCCAGTCTATTGGTATTAATGCGGCAAACCATTT
TATTCACCACTACAATTTCTGATGTTGTATACCATTTGCAGATCTATCATCCCAACATTG
ACTTGGAAGGGAATGTTTGTCTTAACATTCTTCGAGAAGATTGGAAACCTGTCCTCAACA
TAAACACTGTTATTTATGGATTGTCTCACCTATTCACGGTATCTCCGATTCTTTTTTCTG
CTAAGTTTTATTTGTATGTTCCCCTGTTGCTTACTCAAATCTTGAGTATTTACTTATGCA
GCAACCCAATTATGAGGATCCCTTGAACCATGAGGCAGCTGATGTTTTGAGGGATGATCC
AGAGTTGTTTCAATCAAATGTGAGAAAAGCAATTGATGGTCGCCAATGGGTGGGAACCGA
CTATTTCCCCGGGTGCAATTGAGAAGATTTTCAATCCGGTTATCTAGGGTTGCTTGTTCA
AGGTCCAAGGCTGTATAGGGGTGAAGGTTGTCTTTCCTGGAGTGTTTCTACATTTCAGGT
GAGCAGGGAGATTGTTTTGTGTCACAATTTTCAGCCGATACTTGTTGTAGTAGGAGGCCA
TTTGTGTGCTAGTGTAATTCAAATTCTCTTCCATTAATAAACAAGGCGTCATGTCAAGAC
TTGGTTTTTGGTTTTTCACATTAACTTGAACAAAATGATCACCATTTAATTTAAACATGC
ATGAAGCAACCTGAGAGCTTCTTTTGTTTTTTTCCTCCTTTATTCCAATGCAATCAGTTT
TGTAGTCTTTTTTGGTGCGGACCTGGAAAATTTGGGTTGGGCCTGTCGATTAAATGTCAC
CACTCAAAAGCCCATTGTTCATTCGAAAACTGTTTTTTTTCTTCTCTTCTGTTGCGAACC
CAAATCCCCATGCAAACAGAAAAACCCACAGTTTTCAGAAGCGGGTCCCACTGCAACTGC
CGGACCCGCAAGAGAATTATTAGGTCATCGGCGAAAAGAAAAAAACAGTTATATAATAAA
ACTCCACGCGGCAAAGCGTTTTTCTCTCTCTCTCTCTCTCTCTCTCTCTCTCACTCGCAT
CAGAATGGACTTGCGTGCACCTCAGAACACCATTCTGTTATTGTTGCATGAGGTCGGTCC
TCAATTACTAGCCCTCCATATGCCCTGATCGTAATCTAACGGCCTTCAATTAATCACTAG
TAAACGAGTATGACTACAACGCAGGTAATAAACGACGCCGTCAAGGTCTTTGAGTGCACA
CGCGACACATTTCAACATGGCCGAGTCAGGCTTTATTTTTGTAAACACTGAGAGAGAGAT
TCTTCTACACAAACCAGCGAAAAAGCAAAAGCGCATTCCTCGTGAACACACGCATCTCCA
TCTCTGATTCTGCCGAGCTTAAATCGCCTGCGACGCAACTTACGCGGAGCTCGACATTGC
ACAGCGCCTGATACTGAGAGGGAAAAGAGAGGGAAGATAATTGATTGGAGAATGACGTCG
GATGGAGCCACGTCTGCGGCGACGGTGGCGCGAAGGAAGCCGTCGTGGAGGGAGAGAGAG
AACAACCGGAGGAGAGAGAGGAGGAGGAGAGCCATAGCTGCAAAGATATTCGCAGGGCTC
CGAGCTCAGGGCAACTTCAATTTGCCCAAGCACTGCGACAACACGAGGTGTTGAAAGCTC
TCTGCCTCCAGGCTGGCTGGACCGTCGAAGACGACGGCACCACCTATCGCAAGGTCCCTC
TTCTCTTCTCTTCTTCAGTTCACTTTAATTGTCCCAATTCTTCAATGTCTTTTTTTAATT
TCTAATTATTTTCCCATAATTGTCATAGCTCAGATCCAAAGGAAAAATCCACCTGAAAAT
TAATTTACTGATGAATTCTAATAATGTGATGGTGGTGGTGTTGTACAGGGATTGAAACCA
ACCCAAATTGATACACCGGGCACATCAACCATGATCAGCCCTTACTCTTCTCTAAATCCT
AGTCCAATCCCATCCTACCAAGCCAGTCCTTCGTCGTCTTCCTATCCAAGCCCAAGCCGT
TTCGATCCCAGCACTAATTCATCCAATCCCAGTCGCTATCTGCGCTCTGCAATTCCTTCG
TCTCTCCCTCCTCTGCGAATTTCCAATAGTGCCCCTGTAACCCCACCGCTCTCATCCCCA
ACCTCCAGAAACCCCAACCCAATTCCAAACTGGGACTCCATTGCTAAACAGTCCATGGCC
TCTTTCGATTACCCGTTTTCTGCTGTCTCTGCTCCGGCTAGCCCGACCCGTCACCAGCTC
CATTTTCCAGCTGCTACCATTCCCGAATGTGACGAGTCTGATACTTCCACTGTTGATTCT
GGGCAATGGGTTTGCTTCCGGAGATTTGCTCCTTCTCTGTCAGCAATGCCAGCCTCTCCC
ACTTTCAATCTTGTGAAGCCTGTTGTTGCTCACCAAAACTTGCCTGACAGTGAGATCCCA
GAGGTAAAGCCGTGGATTGGAGAGAAGATTCATGAGGTGGGATTGGATGATTTGGAGCTC
ACACTTGGAAGTGGTAAGCCTCGAAGTTAAGCCCAGCAATTGGGTGGGGGGTTTGGATTC
AGAGTGTGAGTTGCTGAGTTATGAAGGAAGAGAAAGAAAAGAGGTTGTACTTGTTCATCT
GCCACAACCCTTTCTGGGTCAAACTGCATATCTCGAACCATACTTGGTTATATTGCTTGC
TAGAAATTAGATTTCGTTTGCGTTTTAAGTTTATTTTATTCCTTCTTTCTCAATTCGACT
TTGTTTGGGATGTTCTCAGCTTCAGAATATTGTGTACCGCTTCTTGTTCAAATTAACCGT
TCTTTTTATGTATTATTATTTATTTTTATAATCAAATTTGCAGACTCAGAAAACCCACAG
CAAAATGGGAACGTTGTTGTACATTGGAAAGTTTTATTTTGCTGTTTATGCGTCCGCGTG
CTTATATATATAGAGGTTTCGTTCTTCATGCCTAATAATAATCCATCGTATTAAACCTTC
TTTTAACGTTGTATTCAATCGCAAACGTTGAAGAAAATTTTAAACACAATGCACCAAACA
AGCGTTAATGATCACAAACACGTGCTTTTCTATGATAATGTGAATATTTATTACAAGACA
CCAAAATGACGATAAGGCAGCAAATTTGACAACTCACACTGATCTCTACAAAGCATCAGC
TTCTTACACAGAGGTAAGAGTCTAAGACAATGATTTTCTGGTTGGTTAGTTTAATGACAC
AGACACAGACAGTGGCATGAGAAAAGCACGCAACGACTACAAAGTAAAAATGGAAAACAT
CTACTTTTTACCTTCTTACAGTAATTTCTAAATTATGTGGATTTGTGTAATTAGTAACAA
AGTTTGTCTCAGTCATTTGTGCTCTCCAATCTCCATAGCTTCACTTAGTTTTAGCACCTC
CGTCTTCTCTTCCATCTTAAGTTTCAGGTCTAATTTTTTGTCATTTGCATCGCACTCCTT
GTATCTGAAGCATGTTAGGAGATGATCGTTCACAATCCCTGCCACTTGCATAAACGAGTA
AATGACAGTAGGACCAACACAACGGAAGCCTCTCTTCATCAAATCTTTGCTTATGACTTC
AGCTTTTGGCGACTTCACCGGTACTTGGCGTCCATAACGAAATCCGTTTCTTATTGGCTT
GTGGTTCACAAAGCTCCAGCAGTAGTTACTGAAGGAACCAAACTCCTGCTGAACCTGCAA
GGTACAAATGTGTGAATCACATGGAAACCTATATTTTAGAAGGATTTCAATAAAGGAATC
ATTTTTTGATTTTGGAAACTAGGGAAAGCACATTATGAATGCGTGCTTAAGCAATGAATC
ATGCAATGCATATTGATTACCTTGAGCATTTGCATAGCATTCTCCACAACTGCACGAAGC
TTTTGTTCAGATAGCAATGGAATGCCATTTACTTTGAGAGACTGTAGCTTCTTCTCTTCA
AACTTTGCTATGGATGA
>Meihua-B-R5051-Map18
AAATTATATATATACTAAAGCCCAATGCAACCAGATACTATTCATAAGCACTGTTCCTTG
AACAGTGAACTGCCATATATACTAAAACTGAATCCACGCATTCACTGTTACGCAGCCTTA
GACTGTAGCTTAGGAATACAGTGAATTGTCGATTTTGCCCTTTATTAAATTTTCCCTTAT
GTTCCCTTTTTGCCCCTTCCCATTCGCGTCTCTTTCGATTCGAACGTTTCGTTTGCTCTC
AGCTTTCCAGTCCGTTTCGAACCAGTTGGTTGGGCTGGTTGGGGGCAGCCATGGAAGATC
AGAGTTCACTGTTCTGCATGCGTGGGGGGCCGTCGATTTTCGTTTGGGGAGGCGCGCTGC
AAATCCAGCCGCCCTTTTGGTCTTTTATCTTATCGGTTCTCCTCTCAGATGTTGTGTTCG
TGTGTTGCTGTTCCAGATGCGCTTCATCCTTCTTCTCATCGCACGGGTTTAGCTCAAAGG
ATTTCTGGTTTTCTAGGTTGGTTTATTCATTTGTCATGTCGAAAAATTGAGAAGTAAATC
AGAAATTGTGTTTGGTTTGTTTTTACAGGGAGGAAGATCTAAGGAAAAAGAACTGGAGTA
ATCAATATGAGAACCCCCAGTCTGCTCATCAATCTGGTAATTGATGTCTGTGTGGCTGAT
ATTCTGTTTGCGTGTGGTTATAGACTCCTCTTTTTTTAAAAAAATTTATTTAAATTTTAT
TTTTATGACTCCAGATCAGAATTATAATTCTAATAGATGTTATAGATTTTCTGTTTGCGT
GTGGTTATAGATTTTCTGTGTGGCTGATTTTTTTTATTTTTTATTTCTTTCTGTTCTGTT
TGTACTTATCTTGATTGTTTTCCGATGAATTGTTTCAGCAAAGATCAGTTCAACAGTACT
CTGATATATATATTTTGATGTTCAACTACGAGTTTGTCATACATATGTGTGTTTAATGTC
ATGAAGAGGTCTTTGCAAGTAAGACTTTGTACTTATTTGTTGAATGTTATGTTTCTTTTC
TCGCTTGGCCTCTCCGATATCACTCTTTCCTCCATCACATCATTTCCTTTAGTTGTTAAA
TTTTCTGCTTTTAGTGAATTTGAGGGGTATAAAAGGAAGTGGAGGGAATTGGGTTCGGTT
GTGTGAGTGAAATTATGCATCTTTGTGTGTTATTTCAGTCCAAGTTTGTACCTTTGTATA
TATGAGTGTGTTGTTCTGTTTTGATAAATGGGAAGGCAGCTGTGATTGGGTTTCTATTGT
TGTTAGATTTTGAAATTTTGACTGGTAAAGGCATTCTCAAGGGAACTGACTTTTTGGACT
ATATTTGCTCTGTTTCAAATGCTTTGCAGTAAATCTTTCTCTGAAATGAACCAAAAATTA
TATACACTACTTAACCCAAGCAAACAAAAGTGGGTGTTTTCATGAGTCATAATATATATA
TATATATATATATATAATTAATTTGATGTTAAAGCTCCTTCAATTTGTCATTTTGGATAT
CTATATAAGTGCATATGTTTGTAAATCTTTTGAGAAGTAGATCATTTTAGATCCTTCTTA
GGTTTTGCACTTCCTCTGTCTAAAGCACCTGTAATTTATAATACAATTTACATCAGAGCA
TATGCTTTGTAATTGAATCATGAGAGCATTGTTGAATGAGGGGATCCGTACAGAGTGGTT
TCTTTCTGTACAGATTTTGCTCTAGCTAATTTTTTTGGTTTAATGAAAAGATTGTGCATG
TATAAAATACTCAAACTAATTTCATCTCCGATTTTTCTGTTTTTTTCTTCCTTTTTCTTC
TTCTTTTTTTAAACCATGTTTTCTTTTGATATTTTGCAGGTGGTCTTTTGTTGCTTTGGA
TAGAGCAGTTTGGTTGGTGTTTTCAATTCTGTTAAGCAAGGGGTGAGTTTCTAGGCTAAA
ATTCCAATTAATTGTTTTAAGGTTTGTGAATAGAGCATAGGAATTAGCTAATGGCATCAA
TTGACAATTGGTTGGTGTTAATTTGTTGTTGTAATGATGGGTTTAGATGATTACAATATC
TGAACATGTTGGTAAATCCTTTGAGTGTTTTGGCAATTGGGTACTTGAGAACTCCCAACA
TGAGGAGAGAGTGACAATGCGTAATTGATTGGAGGGAAAAACATCGTGTCTTTCTCTTTG
TGTGTAGGTGGGTCAGTGGGGAATCAATCACTGGCCCTGTGTTCTGAAGCAGCGTTTATG
AGACGCTCTCATTTTTTTGCTTGCAAATTGCAATTTGTTGGTATTTAAAGTAGTGGAAAA
TTTTCAAAACATTTCAAAGTGGTCCTAACTCTGATTTTCTGTTGTTTTTTGGTTTTTGAA
TTTGTTTGTTTCTTTTGTTTTTGTGGAATTTTTTATTCAATACTCTCTCTCTCTCTCTCT
CTCTCAAGGAAAGCAAAACTTGAAAAAGCTTTTCTGATCAGTAGAGTAAAAATAATACTT
AGAAGTGAAGAATCACTTTATCTCTTAATTACTAGGACAACAAAACTTGAAAACGCTCTT
TTAATCCAATAATATACTTACAAAGGTTAGAACCAAAGAATCACTTTATAATACTTCAAT
TGATCTGCTACATTTATTGGATTCCTGAGTATTTCTTTTTTCTTTTTTTTTTTAATCAAC
TTTCATATCATATTAGTACATCCACCACACAGACACATCTTTCATGCTCTATTTTTCGTT
TGTCTTGCTTCTAAAAAGTTAATTATTAATTTTCCTTGAACATGGTTTTCTTTTGTTTGT
TGTAAAAAAAAAAAAAAAAAAAAACAGAACAAGAAAAAAAAAAAGGAGAGAAAACTCTAT
GATGAGAAAAGTCCAACCAGCTGGTTTTGCCTTTCGTTGGAATTGTTGGGGGATGGGAGA
TATTTTTTTATTGGCTCTTTCTCCCATGAGAGCTTCACTGTTGAAGCTTGATCTGGCTTT
CTTGCGGCCGTTGATTTCGTTTGTGGCTGCTATGGTGCGAATTGGTTCGTCCATTTGGTC
CTCTTCTTCATCAGATAATCTTCTTTTTATTTGTTCGCCTTTTTGTCTCATATCGTCTTC
TTCCTCTTTCTTTCGTTTGTGCCTGTGCTGGTATTTGTTGGGTTTCCTTCTTCAATTTTT
CAGATATGTCTTTCTTTTTCTCTTCTTCTTTTTTAAGCACGTCTTCTTTTGATGTTTTGT
AGGTAGTCTTTCGACCGACGGTTCGAATGCCTCACCCGTTGTATCTCCCGATCGCTCCTC
CTCGAGATTCAACGACAGCCATCCGACGATGACATGATCAATCGTCTGGGACCTGCGGTC
TTTCCGAGGATCTCAATCAAAAAATTATTAAGCAGGCAAGATCTCTCTCTCTCTACTTGA
GCATGTGGATAATGAACCCTAGGAGCTTAATATCTGTTTGCATCTAAAAGGAAATATGAT
TTAACACTGTATAAAATATGTAGAAACCTACTTACCCTCTGTTTGCTAAGAAAATGCAAG
AAAAAAACAGAAAATTTCGTCTTTTTAAACATTTTACTGTTGTTTTGTGGGTAGGAGTTC
AATAATTATGCTTATAAGAGCGTTTGAGGTCACCCACTTAATAACATTATACATTTTATT
GAAATCACTTGGGTTTCTGTGGAAACTCAAGGACATAAAGGCAAAAGTTTGAGTCTTTGT
TCTATAATTATCTTGAATTGAAAATTCTGTGCCTTTCTTCTTTCTTGCATTTGCTTGGAA
TTACGATGAAAATTTCCTTTCATTGTTTTTTGGTTGTTGAAGGGTTTGAGCATGAGGAAA
AAGGTGATTTTGCAGCCTCACCAAAGCATTTCAGGTAAGAACCATATCCTTGAATTGCCC
TTTTGGACCAAAAGTAAGCCTTTTGTGTGACGGCTTATCATATGATTGGGTTCTATGTTT
GAGCTTATGGATTGGTTCATGGTGGATTTGAATTGGCACGCAGAGTTGCTTGGGTGAAGC
TGATGACTTTGTGCATTGCAGGACTACAACAAAATGGTGCAACTACATCTATTCGTGGAC
TTTGAAATAGAAACAAGGTTTGCATCTTTTAATCACCTCCACTGTATTTCAATTTCTTTC
CCTTTTATTAATTTTGATTGTATTTCTCCCCTGTGATGGGATTGAACATGCTTTTGAACT
GGTAATGGCAGGTGACTGTTTGTGCGTGAATAAAGGCTTGCCATTGCCCTTGGTGCTGAT
GTGGGACAGAGCCAGTGTATATGTACAGAAGTTGCGGTATACAATGTTCTCTCTCCCTCT
CTTTAATTTCAGTTTTTTTTTTCTTTTAATAGAATTTCGTCAAATATTTTGGTTCTGGAT
TTTTTGTGTTGAAGAAATTTACAATAAAGGTATTTTATGACGTTCTGTGTTTGTAAATAT
CTTTTGTAGAACAACACAGAATGTTGACCGACCTTGAAGGTGCTACAAGAAAAAACGAAG
TAGGGTTCTGCGTTTGGACTAGCAAAGAGGTTTGTCAATCGTCCTCTCATCCTCAATTTT
TTTTTTCAATTAGTCGATTACATCTCAGCCTTAAATTCACTGTTTTTTTTTATTTCTGTT
TAATTTAATGAGACAATTTCTGTTACAGAATTCTAAATTATGCACTTCTTTTTCCATGTT
AGGGTACTGGGATGCTAGGGGTTTCTTTTTATTCTCTTTTCCACTGCATATTATAACTTA
GATGGGTATGCTTCAAGAAGGTTAGTTTTATTCTTGAAGAATACCCATTTGGTTTTAGAC
GTAGTTTATTTAGTTAAATATATGGCTACTGGTGAAATGGATTTAGCCAAATATTGCATA
TGTAATATGCAAACAAATTCTTAGTATTGTTGCAAACAGTCAGTTTAAGTGAAGGATTGT
TGTATGAAATTTGGTAAACAAATATCTAGAAATTATCTTCACAGTTTCTTAGGTTCCATT
TAATTTGGTATTTGTTTTTGTGTGATATATTTCTCTTAGGGCGTGTCAAATGGTAAAGCT
GCAATTAACGGCGCCTTTTTTGTGGTTGCAGTTCCACCAGTACCAGGTTGTTGGGAGGAA
GCTCCCTACGGCATCTATTGAGCACCCTAAGATTTACCGAATGAAGCTCTGGGCCACCAA
TGAGGTTCGCGCCAAGTCCAAATTCTGGTATAATCCTTAACCCTAGCTCAGCTTTTGTGA
TCCCAAATGTTCATTGGTGAATTTTGGGTTAAACTTAATATAGTTGATTGATTTGTTTGG
ATTAGGTATTTCCTTAGGAAGCTGAAGAAGGTCAAGAAGAGCAATGGCCAAGTGCTTGCC
ATTAATGAGGTTTGTTCTCTCTGCTGTTTATACTCTATTTTTTCTTATTAATAAATTTAT
ACCCATTTTGATTATTTGTCAGTGTCTAATGTAGTCAATGTTGTTTTGTGGTGGGGAAGT
GGTTCCTCCTCAACTCTCCTCCTGGCTTAATCCAATTTGTTGCCAAAGGTCTCCGCCTTT
GACCCACTCTTTTATCACATTTATTTCGCTTTTTTCTAATTTTGTTTCGATCATTTGAAT
CGTATTTTGTATTTGATGTTTGGCTTTGGTGGCAAATGTGAAGGAGGCTGCGTCAGAGGC
ATCCCCTTGAAATGACCAGTTGATTTGGAGACGTATGTTTTCTTTTCTTTTTTTCTGTTT
TCTTTTTCTTCATAATTGAAGCCTCCACTTTGCTGAATAAAGGCTCCTCTTGGCTTTAGT
GTTTCGTTTCAATGAATTTTGGGCTCTCACATGTGTCTGCGAAATTGCTAACCTTTTTTC
CTATAGAGATGTTCAAAGTTTGAACACTACGTCCATTATTTGAATTCTAATACTGAATTT
TAATTCTTCTCTCTTTTTAAGAACACTACCTCTATTATTTGGAATTGATTAAGATTATTT
TTTGCGCCTGTATTTTGGCTAATTTTTTCTTTGGGAGTATTATGAAAACCTATCAGCATA
TCCACACCTTCTTCTACACCCTATTTCTCTGCACATTCCTCTCGAAAACTTAAATGCTTT
ATGCTCCACTGTAGCCTTTTGTAGTTTTCTCTGCTTTCACTTGGTTCCATTTTAAGTTTT
TATTTTTTATTTCTTATTTTTTATTTTTTATTTTTATTTTTTTAAATCTTTATTGTAAAT
TTGTTATTTTAAATCCTTAATTTTAGGATTAGTTATGGTTTATTTTTATACCTTATAATG
AATTGAGATGTGGACAATGAATGTGTTTCTTCCTTCATAGTTGTGCTTAAAATAATATTT
CTCTTGATATCTTTTCTTTCATATATAGGTGACATGAAGAAGAAACAGGGAAGGAAATCT
CATATGTAATGGGTATTTTATGTTGGAGGTTAGGTTTATTTTATGATTTTTTATGTTAGA
TTTCATACTGAATCAATTTGAAAGGTTCCCCTGAAGACTATATGAATTTCTTTTAAGTTT
TTATGGTTATAAGTTATAACACATTAAATTTATTTTTTCTTATCAGTTCTTTCAACTTTA
TTTTGCTAATTCAGTGAGAGTAGTTGTCAAAGATGGCATCAAAGCTTAGCAAATCTATGC
TTGATGGGGTTGAAATTACGATTTGATCAGTGATAGGACTTTTGGTTAAATCCCAAGCAG
GAAATGCATTCTTTGCCATAGTTCCCGGACAGGTCCTCTTGGCTTCCCTTGATGCTATCA
GTAAGTTAATTAGGGTTCTATAACCTATAGGTGTTTATAGGTTATTTCTGCTTTTATAGC
TTACTTCTCTATTAGATCAACATAGCCTATAAATGGCAATACATGTATCAGTTTTGACCT
TAGGTGTCTATAGATCATCTATTCTTTTGTACAACAAACTTGCACATGGTTTGATTTTGT
TATGGGTATTTGGTTTGATTCTATTAAAGTCTGGGTCTTTTGGTTTCATTTTGTGGCAAT
GACAGGTTATACTTTTGTCTACCACATTTGTAGAATGCTTGGCGTATTTAAATTGTGGTT
TGTGCAGTTGATTTTTTGGCCTTAATTCTGTAATAATAGCCATTGTCTTCACTAAATTTT
CCCATTTGTCTACACCAACACCTCTACCAGTTTCCAAATTTGTAGCAACAGATTAAACAC
CCATTGATTTGATGCTATTAAAGCTCGAGTGTTTTGGCTTAATTCTCTCATACCTATTTA
ATAAATTGTCACAATTGTTCTAAGTTTGTTATCAATTGATTAAATAGACTGCAGTTATAC
TTTTGTCCATCATATTAATAGAATGGTTGATGTACCTAAACTGTTGTTTGTCCTGTTGGA
TTTTGTAACTTAATTTTGTGATATGGTAGTTGGTCTTCGCTTAAATTTTTCCATTTATCT
ACACTAACACCTGCCATTTTCCAAATTTGTACCAACAGAGTTAAAACCCCTGCAAAGGAC
AAGAAAGAACAGAAGCCACCTCTATAGCAAAGCCATCAAGAGAAAGATCCCCTTCCAACA
TACATCAAGGCAGAAAATCCCCTTCCACCACCCAGTAGCATATATATGTAAAGACCTGTC
CAAACTCTTTTGAACAATGAACATCTTAAAACTGCTGATATTTTGATGCTATTTTGATGT
TTTAATTGCTGCTTGGTTTATTAAAATATGGTCAATATTTTAACATGACAAGCAGCATAT
AAAACGTGTTATTAGTCTATTTTTTGTAACATAAACTTGCCAAATAAAGCATGATGCCAC
TATTTAGATCTCCATGTCTATATAAATAGTACCATCTTTCATATATTTTTTCATGATTTT
GTATACATTTCACACGGTTTTAAAACCCGCAGCATCGCGCGGGTACCTTTGCTAGTA
>CH250H1-B-R1250-Map5
TAATAGCTGACCAGCCACATCATCAATAGTTTGGGGTTAATTATTGTTTTATTATTATTT
AGCTGTCATTGAGTTGCTATAAATAGCACATCCCTCTTGTAATCACTGTAATCAAGAACA
GAATCTAATTCTACTTCATTTCTCTTTTATCTTTCTTCTCTGGTTTCTCACTCACAAATT
CTAGCTTTCTTTCTCTCTCATGGATTCTAACATGGCATCAGAGCCATGCAGTTGACCTGT
TCATCTTCTTTCAGCTCTCGTTCACTTCCTCCTCCGCTGCTTCGTCAATTGCGCCGAATC
AAGATTCTTCGATTCGTCATCTCCGTCTCTCTGTTCGCTTCCTCCTCTGCTTCGTCAATT
GCGCCGAATCAAGATTCTTCGATTCGTCATCTCTCTTCGCTTCCAAAGCTAAGTTCCTTT
CTTCGAGACTCTTATTTTCTACAATCGGTTCATTACTTTTTACGACAGCTTAAATCTTGG
TGTTTCTGGCACACATTTTGAAACCCTAATTTTTGCATTACTTTGGGATTTTGCTCTCTC
TGTATCGACATTGTGTCAAGATTGGTGTGATTTTTGGTGAAACCTTACCTATGGCTCCAG
AAATTAATATGATGGAATTGCTTCGTAGAGTCTGTGATTTCATGTCCCTCAAATTGGATG
AAACCAATTACGTCATTTGGAGCTCGAAAATCAAGCATTTGTTGAAAGGAAATCATTTAC
TAGGGTATATTGATGGTTCTGTGCCTTGCCCTGCTCGAACAGCAGATTCATATCAGACTT
AGGTTGACAATGATATGGCCATTTTGAATATGCTCATTGCTACAATTTCAGAGGATGCAT
ATACTGAGATAATGACTTGTACTAATTCTAAGGATGCTTGGGACATCTTACAAGACCGCT
ATGCTTCTATCTCAGAGGCCAATGTCATGCAACTAAAGACAAACCTTCAAACAATTCAAA
AGGGTGTGGATGATATTGAGACCTATCTTTCTAAGATCAAAACTGCAAGACAGAGACTCA
GCAGTGCTAAAATACAAGTTTCTGACAAGGATATATTACTCATTACCTTGAATGGTTTAC
CTGTTGAGTATAATCATTTTAAGTCCCACATTCGAGCTAGACCTGTTTCCATTACCCTTG
CTGAGTTGAGGACTCTATTGTTGGCTGAAGAACAAGACATTGCAGCTGCTGCCTCACACT
CTAATCCTCCTGTACTTACTGCTATGATGGCTAAATCCACTGAAGTTCCAGTGCATCAGT
CGAACCAACAGTCTCTCAACTCTTCTCACGATGGAGGACACTGGCATAACAATCAGAGCG
GCTATAATGGCTCTTCCAACTGGAATAATGGCTCTTCCCACTGGAATAATAGGGGGCATC
ACAATGATGGCAATAGAAACTATAGAGGTGGTCAGAACAGAAACTACAATGGTGGAAAGT
ATAATAATAGATTCCATGGAGGACGGTTTAATAATCGAGGCAACTTTAATGATGGTTACA
ATCCCTTTCAAGACCACAATTCCAACTACAATGGTGCTGGATTTTATCATCAAAGAGGAT
ATAACATTGGTAGTTTTCCAACTGGATACAATGCTCAAGGACGATATAACAGTGGTGGCT
TTCAAGAAGGATACAATGGTTCTGGTTTTCACAATCCTTGTCCCTCAAATGGTGGTGGAG
GATATCAACCAGGCAGCTATACTCTAGGCTACAACAATTCTGCTCAGCCCTTTAATCCAT
CTGGATTCCCTCCTTCAACACCACCACCTCCACAATACATTGTTCCCCCAAATCCTAGTC
AAGGCATTCTTGGCTCTCCAACCACATCTATCACCTCCCCTATACAGGCTTGTCAATTGT
GCAATGATCCTACACACACAGCAGCCTCTTGTCCCCAATTCCAACATATGAAGAATCAAG
CTCAAGCCTACACTACATCATCCTCTTTTCAATTTGCTGATCCTAATGTTTGGTTGGCAG
ACAGTGGAGCTACACACCACGTTACCAATGACCTTGAAAATTTGAACTCAGCCAAGCCTT
GCACTTCCAAAGAAGGTATTACTGTGGGTAATGGAGCTAGCTTATCTGTTGTTAATGCTG
GTACTGCCTTCCTTAATTGTTGTGGCACTTCCTATAAGTTAGCCAATGTTCTGCATGTTC
CCAAAATAGCACAGAATTTACTTTCTGTCTATCAATTTTGTCTTGAAAACAAGTGTCAAA
TGCTTTTTGATGCATTTTACTTCCTAATTCAGGACAAATTAGGGAGGATCCTATACAAGG
GTCTCAGCAGTGATGGACTCTATCCAGTGCCACTAAAGTCAAAGCTGTTTACTTCACAAG
GAAGGGCAGTTGCTTATCTTGGAAAAAAAGTGAGCTCTTCATTATGGCATAAGAGGCTTG
GTCATCCAGCCAATGAGGTGCTTGTTCATATGTTAAATAAATGTCATGAATCTTGTCACG
TAGATCATGAGCCTTCTGTTTGTCAGTCCTGTTTAGAAGGAAAGATGAGTAGGTTGCCAT
TTTCTTTGTCAGAAACTAGGAGTTCAGAAGCTTTTCATCGAATACATTCATATGTATGGG
GTCCAAGTCCATGTACTTCTATCTCCGGATATAGATATTATGTCATCTTTGTTGATGATT
GTACAAGATATACATGGGTTTATCCTTTAATCAATAAATCTGATGTGTTTGGTATCTTTG
TCAAGTTTCATGCTTATATTTCCACCTTCTTTAATAAGCATATCAAAATCTTTCAAAGTG
ATGGTGGTGGCGAGTTTGTGAACACAGCTATGAGAGATTTTTTGGCCAAACATGGGATTC
TTCATTATAAATCTTGTCCTCACACCCCTCAGCAGAATGGATTAGCTGAGCGGAAGCATA
GGCATCTTGTAGACACTGCCTTGACTCTACTGTCCACAGCCTCTATGCCACTGAAATTCT
GGTTTCATGCTGTCTCTACAGCTAATTTTCTTATAAATAGGATGTGTACCAAAGTGTTGA
ACTGGGATTCTCCGTACAGCAAGTTATTTGGTGTTTCTCCTCAGTTGCAAGCTTTAAAAG
TATTTGGTTGTGCCTGCTATCCCTATCTCAGACCCTATCAACCTCATAAGCTACACTTCA
GATCATCTCAATGTGTCTTTGTTGGTTACACCTTGGACTACAAGGGTTATTTGTGTTTTC
ACATTTCCACCTCCAGGTTGTACATTTCCAGGCATGTAATCTTTGATGAGAATGTCTTCC
CTTTTGCTACAATCAAGGCTAACACTATCAATCCTCTCACTATGCCCTTTCCTTCTTCCG
TCACTCCTTTATATACTTCTCCAATAAGAGCTCACTTGCCTCCAACAATTACTGCTTCTC
TTCATGATCATGGTGAAAATATTAGTGACAGTGGTGGTACAAGTGGTAATGCAGAAATTG
GGATTAATGGAAATGGTGGTGTAAGTGCTAGTGCAGGTAATGGTATTGATGGGGCAAGTG
ACAATCCAGATAATGGAAATGATGACCATGGTGTTGGTATTGGTAGCAGTGGTGTTGATG
AAGGGAATACACACGAAGGAAGTAATGACAATTGTCACAATGTTGTTGACAATGGTATTT
CCATACCTGTGGAACTTCCATTGACCATTCCACATGCTGATACAAGTAGTAATTCTTTTC
ATGCAACCACTTCTAATGTGCATCCTATGATTACAAGGTCTAAGGTTGGGGTGTCCAAGA
AGAAGAAAGCTTTTGCTGCCTCCAAGAAAGTGTTCTCTGTGATCTCAAGATCCAAGGATG
ATACAATCCAAGAGCCTAAGACTTACAAACAGGCTCTGCAAAGCCCTGAGTGGTTTGCTG
CAATGAAAGAGGAGTTTGATGCCCTGCACAAACAAAAGACATGGTCTTTAGTTCCTTTGC
CTTCTCACAGAACAGTGGTAGGATGCAAGTGGGTTTTTAAAGTAAAAAAGAATGCAGATG
GATCAGTTGCAAGGTTTAAGGCTCGTTTAGTTGCAAAAGGATACCACCAAGAAGAAGGAA
TAGATTACACAGAGACCTTTAGTCCTGTTGTCAAGCACACCACAGTTAGATTAATTCTGG
CATTGGCTACTCAATTCAAGTGGAAACTGAAACAATTAGATGTCAAAAATGCATTTTTGC
ATGGTGTACTCACAGAGGAGGTGTATATGGATCAACCACCTGGATTTGTTGACCAAGGCT
CTCCTCGAATGGTTTGCAGGTTACATAAGTCATTATACGGTCTCAAACAGGCTCCTAGGG
CATGGAATGAGAGATTTTCTACTCATTTGATTCATCTTGGTTTCACTCAGTCTTTTTCAG
ATCCAGCTCTCTTCATTTACAATAAAGGTTCTGTCTTGATGCTTTTATTGCTCTATGTAG
ATGATATTATTCTCACAGGAAACAATCAAGCTGCAATTGACAAGTTGATTCTTACTCTCA
GTGCTGAATTTGACATGAAGGATCTAGGAGAGTTGTCTTATTTTCTGGGACTACAAATTC
AACATACTTCCTCAGGCTTGTTTGTCAATCAGGCTAAATATGCTTCAGAGTTACTTGCCA
AGATGAACATGCAGACTTGTGCCACTGTCCCTACTCCAATGCTACCAGGAACAAAACTTT
ACAAGAATGATGGTGAGTTGTTGGACAATCCTTCTCTTTATAGAAGTATTGTCGGAGCTC
TTCAATATCTTACTTTCAGCAGACCAGACATAGCATATGCAGTTAATTATGCTTGTCAAT
TCTTGCAACAACCTACGACCACACATCTCATTGCAGTCAAAAGAATTTTGAGATATATAC
AAGGCACTCTTGACTATGGGATTCAGTTTACTTCAGGATTCCTAGAGTTACAGGCCTACA
CAGATGCTGATTGGGCAGGTGACCCTAATGATCGCAGATCAACATCAGGTTATGTAGTCT
TCTTAGGGAGAAATCCCATTTCTTGGGGAGCAAAGAAACAAACGACAGTATCCAGGTCTT
CCACAGAGGCAGAGTATCGATCTCTTGCAAATTCAGCGTGTGAGTTGGTTTGGCTCAAAC
AGTTATTGCAGGAAATCCACATCACTCTTCGTAAACCACCAGTTATCTGGTGCGACAATA
TTTCTGCGATTGCTCTTGCTCATAATCCAGTCTTTCATAGTAAGACTCGACATATGGAAA
TTGATGTTCATTTCGTTCGAGAGAGAGTTCAAAGGAAGGAAATGCAAGTCTGTCATCTAT
CTAGTACTGAGCAACTTGGAGATATTCTGACCAAAAGCTTAGCTGCTCCTCAGTTTCAAT
ATCTGCGCAACAACCTCATGCTTGGTAAACCTCGCATGAGTTTGCAGGGGGGTAATAGCT
GACCAGCCTCGTCAGCAATAGTTTGGGGTTAATTATTGTTTTATTATTAGTTAGCTGTCA
TTGAGTTGCTATAAATAGCACCTCCCTCTTGTAATCACTGTAATCAAGAACAGAATCTAA
TTCTACTTCATTTCTCTTTTATCTTTCTTCTCTGGTTTCTCTCACTCACAAAATTCTAGC
TTTCTTCCTCTCTCATGGATTCTAACA
>CH240_H1-B-R633-Map7
GTTTGAAAATTTGGATCTGCCCGTTGGGTCCCACTCTAACAACACCGATACTGTCCCCAC
TTTACCACCCGCCCAATCCGTCAGGTGTGGGGTTTTATCACAAAAGGCCTCAGTATTAGT
TAGAGTGTGGTAATTCTATTTAAACCCATTTGTTTTCTTTCACTCCACCGATGTGGGATT
CCAACACTCCCCCTCACGTGTAATCACACGTGAAGATCCACACATCGGCAATTGAAACTC
AGAGGTCGGCTCTCGTTGGGCCCACTTGTTTTCAATGGAACTCAGAGGTCGGCTCTTTTC
AAGCTTCGTTGGCATTTTTAAGAGTCCGACTTGTTTCCTTTTTTTTTTTGTTTTTTTTTT
TTTTTTTTTTTTTGTTTTTTGTGTTTTTGGTGACAAGCGTCGTTAGCTTGTACGGGCCTT
GGCTCTGATACCATGTTAGAAAATTTGGATCTGCCCGTTGGGTCCCACTTTAACAACACC
GATACTGTCCCCACTTTACCACCCGCCCAATCCGTCAGGTGTGGGGTTTTATCACAAAAG
GCCTCGGTATTAGTTAGAGTGTGGTAATTCTATTTAAACCCATTTGTTTTCTTTCACTCC
ACCGATGTGGGATTCCAACAA
>Stella-B-G2811-Map5
ATATATTAAAGGCTAAAGTGCTACAGTGCCCCTTGAAACATTGGTCAATTCTCACTTTAC
CCCCTCAAAGTTAAAGTGACCCACTTTACCCCCTTGACCAATGTTTTGTGTCTCACTTTG
CCTCCCCACCGTCAAGTCTGTTAAAAATTCTGTTAAAAAAGCTGATGTGGCACCAATGGG
ACCCACTATTTGGCTAAACTAAATGCCATGTGTGAAAAAAAACAATTAAAAATTGTCTTT
TAAAAATTATGGATTTAAGGCTTTGACCTCACTCATCCCCCACCAATATTCCTTCTCTTA
ATAAATTAGGTGTATATGAATATTTAAATATAAGAAATTTAAAAAAACAAAAAAATAAAA
AACCCATCATCTTCATCCCCAAGCCACCCTTCCCAGATTTCTTCTCCCTCATTTTCCCTC
ACTCTCCCTCTCTCTCTCTCTCTCTCTCTCTCTCTCTCTCTCTCTCTCTCTCTCTCCCTT
TCTCTCTCTCCTTTCTCTGTGATCTCCCTCTCCCCTCTGTATATTCTTCTCCCCAACAAC
CTAGACTACCCCCAGCATCAGTGGCAACCCAGGCCCCACACCCACCCCCAGCCGAACCCA
ACCACCCCTCTCTCTGCAAATTCAAAAACCAACAAATTAAAAGAAAAAAAAATTTCATTG
TTTTTGATGTTTTGTGCTCGAAGGTCTGCAACCAAATTTGATGGCTTCCGAATTCAGCGA
GATGGAGATGGTGGGTTGTAGCTGCTGGAGGTTTGATAGAAAAAGAGGCCAGGGCTCATC
TGGGTTGTCGACGACTGTGTAGAGGGTTGGGGCTGCTGGATTTAAGGGCTAGGGGTGGGA
GTGGGGCTTGGGTTGCGGCTGGAAGTGAGGGTGGTCTGAGTTTTATACAGCCCATGTTTC
TAAAATTGGTGTAACAGATTAGGGCCTTGGCATGCATAGAAAGTCTAATTGAATCTTTGT
TTTGTCTTGCTAAAAGTGGAAGATGTTGGATTGAGGCAGAGATGTATCAAATGTTGAAGT
TGGTGAGGTAACGAATTCAACACAAAATTTCAAGGGTGGAACTTGGGTCTGTGAGAAAGG
AAGAGAGAGCAGCAGTTGTGGTAATTGTGGTGATGGCGACTGTGAAGGGATAATGGGGTT
GGGGAAGGGGAATTGGGAATTTTTTTTGTTTTAAAGAATTATTTTTATTTTTAATAGTTA
AATTAAGAATTTTAAAAGACAATTTTTAATTTTTAATATTTTTTTTCACACATGGCACTT
AGTTTAGCCAAATAGTGGGTCCCATTGGTGCCACATCAGCTTTTTTAACATAATTTTTAA
CAGACTTGACGGTGAGGGGCAAAGTGAGACACAAAACATCGGTCAATGGGGTAAAGTGGG
TCACTTTAACTTTGAGGGGGTAAAGTGAGAATTGACCAATGTTTCAAGGGGTACTGTAGC
ACTTAAGCCTA
>Mands-B-R4584-Map12
TGATGCAGAATGCATATTATTAGTTTTCCTAATTCTACTTGGATTAGTTTTCCTATTTTT
AGTTTTCCTAATTCTTAAGATTCCTTCTTGTTAAAGGATCTCGTATTAGTTAATTTGTTT
TCCTAATTCTTAAAGATTCCTTCTTGTTAAAGGATCTCTTATTAGTTAATTTGCTTTCCT
ATTTCTTAAAGTTTACTTTCCCTTTTCCTAGACTAAAAAAGGGTTTTGCCTCTATAAATA
GAGTTGTTTGTAATCTTTTAAGGGAGACTTGATTAATGATAAATTTCCTTACTTTGAACT
CTCTGATTCCTTCCCCTTCCCTTCGTCTCTTCGATCTCTAATTCTTCTCTTCGATCCCTT
ATTTCTTCTCTGTTCTATTGCTCAAGTGTTTACTCTAAACCTACGGGCTGTTTACTCTAA
ACCTACGGGCTGTTCTACATCAATTGGTAATCAGAGCCTTCCCTCACTTTCGTTTGCGTT
TGCTCTCTACCATGGCACCCCAAACCGTGGCCAGCCTTGCTGAACAGTTTCATGCGTTTC
GAGACAAAGTTTCTGACGATATCGCTGGCATGGAAACCCAACTCTCCAAACTCAGCGTTG
ACTTCAAAGACGAGTTGGTACAGGCTCACACACATCGTGCTGACCTCAAAGACAAATTGG
TACAAGCTCACACACATCGTGCGCAGACGGACCTTGCCATCACCAAACTCCAAGACTCCG
TTCAGTTGCTTATCAATCACTTTCGGGCTGGACATGCTGAACCTTCTACCTCCGTGGTGC
TCTCGAGTTCATCTACGCCACCACCAACAAGTGGCCTTTTGCCCAATCCACCAGTGGATC
AAAAACTCAAGGCCGTGCCATACGGCATGCCGCATAGCTCCACTGGGCCCTCGCTTGATG
AGCCCAAGACTCAATTGGAGGCCCCCTTTTCTTTTGGGTCCCTTCCACCGCCCCATTATA
CCCAACACACAACGGGCCCTTCTACAGTTCCACATGATCAAGGCACTCATCCCCCTCGCC
GTTTTGACAACGATGTCATCCGCCACATCAAGCCGACCGCTCCTACTTTTGATGGTCGTG
GAGATCCTACGATGTTTCTTGATTGGGTTCAAGCCATGGAAGATTATTTCGCCTGGTACA
ACTTGACGGATGCTCATAAACTTCGCATTGGTAAGATGACACTACAGGGAGCCGCTAGAC
AATATTGGAATTCGGTGGAGGAGCAACTATATCAATTTGGACAGCCGCCTGTGACTCTAT
GGGACGAGATGAAATTAAAGCTTCGCGAACAATATCTTCCCACCTTTTATCGCCATCAAT
TGTATGATCAATTATGGACCCTTTCACAAGGAAGTTTGACTGTTACTGAATTCCACGCTC
GTTTTATTGAACACAAGATACGTGCAGGGATTCGTGAAGAACCCGACATCACTATGTCTC
GCTTTATCCATGGTCTTCGTGACGATATCAAGCGTGAAGTCCGTCGATTCCGTCCGCATA
TTTTGGAAGATGCATATTGCCATGCACTGGAAGCTGAAACTTTTTTGGGCCCACAACGTA
GATATACCGGGTATTCCGGGCTCTCTTCCGCTCCTACTCCAAATAGTAGTACTCCTAGCT
CCACATATGGCGTTGCCGGTCCACCTGCTCCTACGATACCCACAACAGAAAAAAGACCAG
CCCCATCCACGGCTGCTCACATCGAATGCTATCGTTGCCATGCTAAGGGCCACATTGCCT
CCCGTTGTCCGCACCGAACTTTAACCATTGGCTCCCTCAATGAGGACTCTTGTGTGGACG
TGTATGTGGAGCCCCTTGAACCTATTTATGATCCAGAACTTGATAATTGCTGTGAGGAGG
CGTTTCACCAAGTGAGTGTCATGCGTTGTATTTATTCAGCATCTACGCCTCCACCTCCTA
ATTCATGGAAACGCACAAGTATTTTTCAAACCTATGTCCCTTGCGGTACTAATAGATGCC
AACTAGTTATTGATGGGGGAAGTACACTAAATGTTATCTCTAAAGCTGCTGTCGACCGCC
TTCACCTTCAGGCCGAGCCACATCCCCATCCTTTTCATGTTGGCTGGGTAGATAACACCA
TGTTACCTGTTACTGAAAGATGTCTTGTTCCTCTTCAATTGGGTCCCTGTCATGAGCGAC
TTTATTGTGATATCCTACCCATGAGTGTCGCACATGTGCTACTAGGCCGACCATGGCTTT
ACGACCGCTGTGTGAAAAGTTGTGGCAGAGAGAACACATATACTTTTCAACATGAGGGAA
AGAACATAACGCTAACGCCTTCCAATCCGGCCATCAAACCAACTAAGGATGTTCAACCAA
CTCTATTACTTAAAGAGAAGGCTTCGGAGCATCGATTGAGTAGTTTATCATCTTGTAAAC
TTTGCACACAAACTGCAAGACACTTGGTGTGTCCTTTGCTCTATTGCTTAAACCGAAATC
TAACAGCAACCCCACACCACTTGCCGAACCCATACATCAGTTCCTCCCTAAATTCTCTAA
TATCATACCTGATGACTTACCAGATGCACTACCTCCGGCGAGAGAGATTCAGCATGCCAT
TGACCTTATTCCTGGTTCGCAAATTCCTAATCTTCCCTATTATTGTATGAATCCGTCCAC
GCGAGCAGAATTGAATCGACAAATTCAGGTGTTGCTGGATAATTGCTTTATTCGTCATAG
TTTAAACCCTTGTGTTGTTCTAGTTCTCCTTACCCCCAAAAAGGATGGTTCCTGGCAAAG
GTGTGTTGATGGCCGCACCGTAAATAATATTACCGGTTTCATTCCTCCTCCGGTGCCGCG
TAGTCCTTCTCCTAGTTCTACCCCTACAGATCAGATTGAGGACGTCTCAGATCATGAAGT
TGTGGCCTCGTCTCCTGGAGATTCTACCTGTTTTCTGGTTCATTGGGTTGGAAGGCCTGC
TACTGAGGATACTTGGATTACAAAAGCTGAATTTCGCCAGTTGGATTCCACTCTTCTGCA
CAGTTATCAGATGCTCTTCATGACATTGATTTGGCTGCCTCCCGTCCTCCCATCATCCAT
ACTTACAAACATCGTCGTCATCCTTCATCTTGGTATACTCGCCGGTGTCGAGTTCTTTTT
GGTGGGGGAGAATGATGCAGAATGCATATTATTAGTTTTCCTAATTCTACTTGGATTAGT
TTTCCTATTTTTAGTTTTCCTAATTCTTAAGATTCCTTCTTGTTAAAGGATCTCGTATTA
GTTAATTTGTTTTCCTAATTCTTAAAGATTCCTTCTTGTTAAAGGATCTCTTATTAGTTA
ATTTGCTTTCCTATTTCTTAAAGTTTACTTTCCCTTTTCCTAGACTAAAAAAAGGTTTTG
CCTCTATAAATAGAGTTGTTTGTAATCTTTTAAGGCAGACTTGATTAATGATAAATTTCC
TTACTTTGAACTCTCTGATTCCTTCCCCTTCCCTTCGTCTCTTCGATCTCTAATTCTTCT
CTTCGATCCCTTATTTCTTCTCTGTTCTATTGCTCAAGTGTTTACTCTAAACCTACGGGC
TGTTTACTCTAAACCTACGGGCTGTTCTACATCAAT
>CH250H1-B-G6831-Map3
AATTATAATACTTTCTTGAAGCACCATATTCATTGATTTTATAGGACACAATTAGATGTC
GAAACGGTTTCCAATTTATCTAATTTTTTGCAAAGATGATTTATGAATGTAGACTTAAAA
AATAGATGATTTGGATCGTTAAAAAAAAATTCGTAGGGGACCTTAAAGGGTGTCCCTCAA
ATAAAATTAATTGAAGGATCTCTCACTAGAAAGGGACTGTGTATATATAAGCTTCAGTTG
AGGGATTCTTAAAATAAGCTTATTTGAGGGACACCCTTGTAGGGCCCATTTTTTTTATTG
TATTTCACTAATCTAAACCGTCGATTTTGTAGATATTCATTCAAAGATTATCTCTACAAA
AAATCATGAATTCGATATCATTTTACCACTCAATTGAAATATTAAAATTTTAGTACTTTC
TTGAAGCATCGTGTTCATTGATTTTGCTGGACACAATTGGAGGTTGAAACGGTTTCTGAT
TTGTCTAATTTTTTGCAAGGATAATCTATGAATGTAAACTTAAAAAATACATGGTTTGGA
TCTTTGAAAAAAAATTAGTAGGGGACCCTAAATGGTGTCCCTCAAATAAAATTATTTGA
>CH250H1-B-R10412-Map3
AACTTCCTGTTGTTGTTATACTAATTAATTATTATTATTAACCTCAGCTGTTAAGTTAAA
GCTCCGGGGCATTGTAGTGATATGTTATCCAGTTAAAACATACCCCGTGGCATCCTGAGT
GATATTTTATCCAGTTAAAACATGCCATGTGGCAGACTCATATCAAACCGTGTTAGAAAG
AATTGTAAATCTCCCCAAGCAAGCAGGCAGGCGTGTTGAATCGAAAGGCAATATAATAGC
GTAAAGGATGAACCAATCCATTTTATTACCAAGCTGTGAATTCGGCTTTTGTTAAATTTT
ACATAACAATGGTAATGCTCGCATCGCATTTTCCTCCTCAAAGAATTCCAACTTCTTTTA
CGGCATAACACCGTGCAAGTTAGCCATTCGGTACCAATCCCAGGTATCCAAGTAATCGGT
GAACTCAGTCTCCGTCGTGCAAAATCAAAGATAACATGTCTAAAAAGTAGTAAATTTGAG
GGCAGGTGAAAGCATACTACACGAAAACAAGGCAATTAGAAGAACATATCTTTACTTGCT
AAAACAGGTTTCCTCCCCTCTAGACTACAATAAGACTTGAACTTGTAAGGGATGCATGCA
ATCAGGGTTTGGCTACACAAAGATAACATGACGATGTTCTCAACTTGTTTGTGCAATTTA
CTTTTTCGGAACCAAGTGTCTTGCGTAAATACAAAATCTGAGATCCTGTTTACTCTTCTA
AACCATGATCTAAGTATGCAGCTGATTAAAAAGACAATTCACAGCTTCAGGTTCTCGAAA
GCTCCTTCAATGCTCTAGATGGAATACATATTCTGTCAAGTTCTGCAATTTTCTGGCATC
CAGTTTCTGCTCTGTAACAATGGGCTGCTTCTTCACAGTAAGCATTTGAGATGCAGGGTC
CACAGCCCAACCTTGCTGTTGTACAACTGCATATGACAACCAAATCTCAAGAATTTGCAA
CATAAATGATAACATGCCTAAAAGCATATGTATGCAATTAATGGAAAAAATCATAAAATA
TTATCCTCTTTTATATTAAGGAAATAAGTCGTTATTTATGATAAGCAGTGTCATCGAAGA
CTTGGCAGCCTTTAAAGCAAAAAGAACTGTTTTGAAAGGGAATATAAGAAAAAGCAATGA
AAAACTGTAGTTAATCAAGGTTCTTAAAGTTCTTCTCCCATATTTTACATCCAAAATTCT
CCAAAATGTAGGCAGGTACGCCTTTCTTCTTATATTTTAATTTGATCAACAGTATGGACA
GAACACCCAAATCCACCATAACATAGACATTTACTTGCCACTCTAATATGACAGCTCGGG
CTCATTCAAGACAATATGATTAGGTATGAACAAAATTACACCAAAGCCAACTCTGCCACT
GTGTTGAATCTTTTTCCGATCATCCATTGAGGCTTCTTAGTGACTTTTCAACTGGTTTAT
CATTCTTGATATATATATATATATA
>CH250H1-B-G7343-Map7
ACCCTAAGGCCCCGTTTGGTTCACGGAATGGATTTGATGGGAAATCATTTCCCGTGTGAT
TTCCCAAGGAATGGGAAATGGTGATTCCTTTCCCATGTTTGGTAATGCCGGGAAAGTAAC
CCGGAAATATCACTTTATTTCCTTTCCCATGTTTGTTTTGAGTAGGAATGGAAAACAAAT
TTTGTTTAGTTTCCCAATTGTACCCCTATTAAAAATATGAAAAATCTATTAATTTTATTA
AACTTTCCAATTTAATTATTAAACATTACACCAATGTCCTATTGATAGTCCGAATATGCA
AAATGTCCTATTAAAAATAGAACGTTGCTGCTGGGAGGGTTTTGAGAAATGTGAATTTAA
AAAAAAACAAAAAAGAATACCCAAGGGGAAATAGAACGTTGCTGCTGTTGGATAAGCTGT
AATTAAAATTATTAGTAAGGACAAATTAGTCAGAAAAAAAATGCATTTAATGCTTGCCTT
ACTTTCCCATGGGAAGGGAAAGTAAAACCCAAGGAGGAAGGATGGAATCACTTTCCCTCC
TACTTTCCCATGTCCCAGGAAACGATTTCCCATGCCTGACTTACCAAACATGAGAAAGCA
ATTGCTTTCCCATCCCCATGATTCCTTTCCCATGAACCAAACGGGGCCTAAA
>Stella-B-G1352-Map10
CTAAGACCATCTCCAACCATGGGAGGTCAAACCTAAAATTTGAGATTTTTAGCCCAAAAC
CTTCTCCAACCCATGTATTTGGAGGGGGGGTAATTTGAGTGGACTGAAAAATGGGGTGGA
ATTTCGCCTCAGATTCCAGTCCAGGCAGAATTTTTGTGGGGCCCATTTCGCAAAAGACAA
GAGACACGTGAGGCCACATTTGAAGCAAATGATGGGCTGTTGCCCACTACCCCAAGTTGC
TGGCCACTTGTCAAAGCCTAGGCAACTTAAAAATTGGACTTCTATGGCTGCATTTAAAAT
TGAGCTTCTTTCAATTAATTTTTTTCCCTTTGATCAAACCTAAAGGCTAGAAATCAACGG
CTGATATCTAAACTTTTGGCTGGATCAAAGGGAAAAAAATTAATCCAACGAAGCTGAAAT
TTTAAATCCAAAGGTCAAAATAAGTAAATATATTATTATAAGTTGGAAGCAACCTCAAAA
CATATCCTAAACTCTGATAAATACCCATCAATTTGTTAGTAAAATTATGTTTGTGAAATT
TCAAAAAATTTATGTCAAAATGTTGCCAAAAAAATAAATCACGAAGTAATATGTCAAAAA
TTAATTTTAAAAAAATTAACCACAAAAACAAAATAGGATTATATTATTCTTTAATGGAAT
TTAATGCAAAATTGCGGACTCAAATTATGAGTCCGCAAGGTTGGAGGAAAAAACAGTTTG
AGTCCTAAAAATACATGAATAGTTGTAGAAGGTTTTGGGCTAAAAGGGTGAAAATTTGAG
TTTAACCCCAACATGGTTGGAGATGGTCTAAGG
>KZ_H1V2-B-R996-Map3
TATACACTGGTAACAGTCCACAAATGCTTGAAGAATTTAGAAAAGACATGATGAAACACT
ATGAGATGACAAATTTGGGATTGTTACACCACTTTCTTGGAATGGGAATATTACAAACCG
AGAAGAGTATCTTCATACACCAAAAGAAGTATGCACAGAAGTTGATTGAGAAGTTCGGAC
TAAAAGATTGCAAAGCAGTGGCTACTCCACTTGCAATAAATGAGAGATTGAGCAAAATTA
ATGGAAGTGAAGCTGCAAATCAAGGAGAATACAGACAGATTGTGGGAAGCTTGCTCTATT
TGACTGCAACTAGACCTGATGTGATGTTTGCAGCAAGTCTCTTGGCAAGGTTCATGCATA
ATCCTACCAAGAAACACATGGGGACAGCAAAGAGAGTGCTGAGATACATTCAAGGAACAC
TTGATTTTGGAATTGAATTTATAAAAGGGAAGACAACTACTCTAATCGGTTACTGTGATA
GTGACTGGGCAGGAAGTGAAGATGATATGAGGAGCACTTCAGGGTATGCATTTACTCTAG
GATCTGGTGTGTTTTCATGGGCATCGATTAAGCAAAACACAGTGGCATTGTCCACTGCAG
AAGCAGAATATGTCAGTGCTGCTGAAGCTACTTCCCAAGCAAAATGGCTGAGGTTTGTAC
TTGAGGACTTTGGAGAAGAACAAGTTGAAGGAACTCAAATCATGTGTGATAACACATCAG
CCATAGCAATGGCAAAGAATCCAGTTCTCCACCAGAAAACCATACATACCAGTCGAAAGT
TTCACTTCATTAGATAAGCTATCCAAGCAAAGGAGATTGAACTTATCTACTGCAAAACAT
AATATCAGATTGCAGACATATTAACCAAGGCTCTGTCTAAGGACCGATTTGTGTATCTAA
GAGAACTACTTGTTGTGAAATCAGCTAAAGGGTTAGAAGGGAGTGTTGATGTGTAACCCC
TAAGCTGAAAACCTTGAAGCCAAAGTCACAAAGTTGTTCTAATTTCATTTTATAAGTTTT
AATTTCTATGTAATGTGAGCCATTGGATCATAGTCCAAGTGGACTCTCTTTCTAGCCTAA
GACTTTAGTGCCAGCTAGTGACAAATGTAAGCATCTCATATGATGATAGAAGCAATGGCT
AGGATTCAATTTTGATGTAAATCAGTTAGAGAA
>Stella-B-R564-Map8
GCACTAGTTGGTTTGGATTCTATAAAATGGTAGGTGTTGTTCAAGTTTGAATAGAAAACT
AAGGTTTTCCTTAGTCCCACATTGGTTGAGCACAACAATGTTAAGTTGAAATGGGCTTGA
GTTGGCTCGGGCATGGCTCATTATATAATTAATTAATTTAATCAAATGTAATCAAGATTT
CGGCCTTGGGTGCAATCGGGCGAACTCACTACTCTGATCAACCGACTTAACCCACGTATG
TATTTACGAGGCTTTATTTTTAGAATTAAGAAAAGATAATATGGGTAATTATGTTCCATA
AAAGTAGGACCTATTATTTGATTTTGCTTTTAATTTTAATTTTTTAATATGAAAAAAAGT
GAATTTACCATATTATTCTCATTTAATTAATAATTTTAATTCTTAATGTTTGAATTAACC
AAGGCATTTTCTGATTTTTTGAATGTTTCACCATTCTCTACTTTTTGCTTTATATATACT
AGCCTCTTGGCACACGCTCACGCATGTGCCAATTGGTTTTATTTTATTTTTTGAATTAAG
AAAAAATAATATGGGTAGTTATGTTCCATAAAAGTAGGAGTTATTATCTGATTTTGTTTT
TAACTTTAATTTTTTTTAATATGAAAAAATGTGAATTTACCATATTATCCTCATTTAATT
AATAATTTTAATTCTTAATGTTTGAATTAACCAAGGGCATTTTATGGTATTTTGAATGTT
TCACCATTCTCTACCTTTTGCTTTATATATATAGATATATATATATATATATATATATAA
GAATTTGTTGGGATAGGTAACTTCAAATGAGGAATTTTAACATTTGTCTTCTAAAAATGG
TAGGTATTGTTGGTTAAATTCGAATTCCTCTTTTGAATTTCAAAAATCTTATTTGTATAT
CTTTTTACCGGCAGTTGCAACTATTCATAAAGCTTATAGGGCAAAAGTCACTTTTGGTTC
TTTTAGTTTGGTACTTCAACTACTTTTGACCGTGTAGTTTCAATTATATCAATTTTGCCA
TTGTAGTTTCATATTTGTAGCAATTCAAGGACAAGTTAGTATTCTTGTCAATTTCTTTAA
CAATGCAAGGGGCAATTTGGTCAATCCAAAACCCTTGAGCGTAAAAGCTTGTTTGAAATT
CTCCCCATTTCATATTAGGGCTCGAAATTCAACCACTAATCCCACTTTTTGAAGAACCCT
AAACCCAATGACCAATTTCAAGCCCTAATATGAAATTAGGGGAGTTTCATATGAGCTTTT
ATGCCCAAGGATTTTGGATTGAAGAAATTGCCCCTTACACCATCGAAGAAATTGACAGGA
ATACTAACTTGTCTTTGAATTGCTACAAATACGAAACTATAGGGTCAAAATTGACAGAAT
TGAAACTATAGGGTCAAAAGTGGTTGAAGTACAAATTATAGGGACCAAAAGTGACTTTTA
GCCAAGGTTATATGAATGTCTTTAAATAATCAACTCGAATACATAAATAGGCATTGAATT
AATCACCTACAAAATCAGTCACTGTATTGAGAGAGAAAAATAAACATATTTCACCGGAGT
TCAAAATCCAAGTTTTGGATATTTTTTTATTGATAGTTGTATCATGTAGACAAATGCCTA
ATGAATTACAAGGTATGAGTGTAGGGGCGAAATTCTGTATGTGAACATTGCATCTGCAAG
CCTCTATCAGTCAGTTCACTTCCCCTAATTATTTACATATTGTTTTATAGTATTGTTGAA
TTTCAGTTGGATTTATTTTACAATTCGATTGATATGGTTTAGTTGTAATTAAATTCTGTT
ATCATATATATTATTAGAGTTCTTATTTAGATTGTTCTCCAACAGGTTCCATGATTTCAA
GTCAGTATATCATACGTTTTCCATCAAATGGTTCTGCATATATTATGCACGTCTATGGTT
CACATCATTTTCAAGTGGTACAATCAGTTAAGCTTGAGTATGGACTGCAACGACTCGTGT
TTTAATTTGATTGAGGAAGTTCGAGTGTAATAGAGTAGCTGCTTCACTTCGATTCTACAA
TTAGATTGTTTATATATTAATAGATATATAGTTTTGTTGAATTTTTTTTAACTTTATCCA
AGGATTGCATTACGCAAAATCTCATAGCAGTTGTGTTGGTTGTTAGGTAAGGTCAAACAT
TTCGCGGGTTAAGGGTTCATCTTTCCAAGCGAAGTCATTGTTTTGTCGATAGACCTTCTC
GACGAGTCTTTTGTGACGAAGTTGACGACAAAAGTTTTCATGGCGAAATTTGGCCTAGTT
AGGCCCTTCTCCAACCCATGAAGGGCTAAACCCAAATTCCCCCCCTCCAAAAAGTGACTA
TTTGGGTTTTGCCCAGGACTCAAATTGTTTTTTCTCCCAACCCTACGGACTCAAATTTTA
GGTCCACAACTTTATTAAATTGTTTAACAATGGTTTAAGTCTAATTTTTTTTTAATGGAT
AACTTTTCTTCATTCAATATTTTAAATAACTTCATAATTAAATTTTTTGAACAATTTGAC
ATAAAAAAATTAAAATTCCTCAAATATAATTTTGTTCCAAAAGAAAACACACAACATAAT
TCTAAAAGAAGAATGAAAGGAAGATTTTGTGGACATCTTCAACAAGAATGAAAGGAGATT
TATGAGATTGACAAAGGAAAAATAAATTGAGAAATAGATAAAATGTTTTTGGTAGATTAT
TTGAGAAATGTATGGGTATTTATAGAGTTTGAAGTGAGTTTTGGGGTTGGATCTGATTTA
GATTAATTTAAAATATTATTTTGACTGTTGGATTTAAATTTCAGCCATTAGATCTTTTTT
TTTAACCGTTAAAATAGCTTAGATTTAATCCCCATCGTTGATTTAAGTTATATGTATATA
TATATATATATATATATTAACAGATTCAATGGCAACTCAATGGGGCTTTGACAAGTGGCA
CTTGTGGAAGACAAGATGGCAGCAACCAAAAAAAAGGAGGGGCCCACAGAGGAATCTTTG
CACATGGGGCTGTTTGACATGAAAGTGGGCTCCATGAAAAAATTTGGGTCTGGGCAATAC
TTGGACCCATATTTGGTTCCAAATTTGGGTTTTCCCAAATTTTGAGTCCTTCATTTTTTT
GGGGTTTAGAGAGGTTTGGAGGGATATTTTGGGTTTGAGTCTAAGGGTTGGAGATGGCCT
TAGTGACCCTGCACAAGCTTGATCCAGTCACATATGGACTAGGGTTGTGGATTTTGGCTG
GACTAAATGATTTTCATAAATAGACGGGCTCTGCCCCTTGTTCTTTTATTAAATTGGCTA
AATGTGCCGCGTTTGACACCTGTAATTATGGGAAAAAGGGTATTGATTTGCAAATCAATG
GTCTCAAGTTCGAACACAATAGCACATTGATAATTTCGACTATCGCTTGTATTAAAAAAG
AAAAAGGAAACCCCAAATTCAAATGTCCTCTACTCAATAAATTGAGAGCCGCATGATGAA
TTTGAACGGACAAGATTTTTGTGTTCACGCGAGGAGAGTGTCCGAGACCTATAATCTTCA
AATTTGGAAATTAAATCCCATACCGAACTGATGCTGCAGCATAGCATAAAAAGTGGAAGA
ACAGGAGTCGCATGGAAAAACTAAAACCCCTTCAACTTCTCCACGTATTTTGTCAGACTT
TTCTCATCCAACTTTTCCACTTCTTCACGTTCACCAAGGCTGAGCACTTCTAATTAATAA
TTCCAATTAACAAAAACTTAAACAACAATTGAAGAAGCTGAAGGAAAAAGAAAAGAACCA
AACAAAAGAAAACAAAGTTTTTTCAAGGCAAAAAAGAATAAGAAAAAGAAGCTGCATCAG
ATTATCGTTCTTGATTCATGTAAGACACATTTTCTCTGATTTTTGTTTTTGTTTTTATTT
TCTGCTTACCCAGTACTCTTTCTGATCTGACATGCATGAGTTTAATCTTTACATGCATGT
AATGAACCAGTTTTAAAAGAAGATCTACGAAAGAAAACAAAGTTAAAAAAAAGAGAGAGT
AGAAGTTACATCACATATATCGTTGTATTGTAATAGATATATAATATGTTTGATCGAAGT
ATATGCAGTGTGAGGAGTACATGATGGAAAGTTCTGAGAGTGATAGCTTCTCCGACATTT
TGCTTTCTTGGTCTCTTGAAGATATCGTTGACGACAATCTTTACAAGCACAAGGTATTCA
CTTGCTCTATAATCTCCCAAATTGTCGTCTTTCTCTTTGTTTTGTTTCATCAACAATTCA
TTAAGTAGGAGTTCATTAGTCTAATTGCTCATGTAGCCTACTTTAATTCTTCAGTGGTTC
TTGACTCTGAAAGAGAAATTATTAACTATGTATAAATCGGAACCAATTACTACTTAAATT
TTGCAAGGAATTCTTTATGCATTTGTTCATTGATAAGGTTGATTTGAATATAAACTATGC
ATGCTTCTGAAAACATCATGCTCTGAATTACACACGATAATCTTCTTCTGTGTTTTAAAT
TTTATGAGCCTATGTACAAAATATTTCATTTGAGACATTATCATGTGGCTGCTAGCACTC
TTGCTTCTACTTAAGGACTGACATTTATTATTTGATTTGTCACTGAATCATTGCATTCGG
TTCAGAATTATTTTGGGTCTTTTTCATATCCATTACTAGACGAAACTCGAGCTCAGTTAC
ATTCTAGTATGGAAACTCTGGACAGAGCACCATTCCGTGAAGTAACTGCTATAGAAGAAT
CGAAGCCATATGGAAAGAAGCTATATGATGTCGAGGTTGATTACTGGAGAAACATGTCCA
GTGATTCCTGCAAGGAACCATATAAAACTCAGCCTGGACATGTTTTTTTACTGTCAGATG
CTAAACCCGAAAGTATTTCAGATATACAGGAGTCAAAGAAATCATGGGCATTTCTGATAG
TCACTGAAGTGTCCAATCGTTCTTTTAAAGTTAAAGCATCGAAAGAGCTTCAAGTCTCCA
ATGGCATTCAGCCATCTCTCCTTATGGTTTTCTTAATCAATATAACTCCTAACATCAAAA
TATGGAAAGCAATCGACAATAACAAAAGTGCTAGATGGAAGGTACAATTTTGTTTTCTCA
GATTTATGTTTTTAATCCTCTTTCTTTTTTCTCCTCTTATTTTCCAAACATTTGCGATGA
CACTTATAAATATTCATCCTCTGAATTTTCCTAGGTCCTTTTCAGTGACAACTTTTTGAA
ATCATTCAAAAAACTGAAGTCATTCCGAGTGAAGATGTCATTGCTGTTTCTTCTGCTTAA
GCTTTCGAGTGGATGGAGACCCAATAAAAGAAATGTAGAAAAGAATTGTAAAAGCTCTTC
AATGATCTGGAAGAAATTTAAGGTCGAAGGTATATATATTGTTTGCACTACTGACATTGA
AAAAGATAGGAGATACGTGCAAGTGTTGAAGATCTGGGATATATTGCCTGATCTGTTGAA
CGTCCAGAAATTGGTTGATCAATTAGACTGTATATTTAAAACATACACAGATGGTTTTAT
CAGTCTCTGCAGAAAGAAATGTCTGGACGGGTATGTTGTTTGTCATCCTAGTATTTCTGA
ATTGATCTTGCCTGAAATTATACTGTGTTTCCTGTTTGGAATCATATAAAGATACAAATG
TTTCATCTTCAAATTTTGCTTTTTAAGTAGACTATTGCTCGTTTGTCTTTCATGAGCAGT
GATTTGGAAATTCCGGCCAGCTGGCCCCCCGCTCTGGATGTTGCCCGGTTTGAAGATTTA
AGCATCACCGAAAAAACCCCAAGTTATTTACTTGGTGACTCTTCAGCAGATAGAAGTTAT
GTTGAGAAATCAAATGTTAGTGAGAGTTTGTTACTGATGAAATTCTACTCCTTATCATCT
GGAGTGGCAAACTTCTTGCTATCTGACAGTGAAGGTAGAGAACTGGATCTCCCCTTTCAA
CTTACAGATCAAGAAATGGAGATCGTCCGTTATAATAGAAGTACATTTATACTGGGACGC
TCAGGCACCGGGAAGACAACAGTTCTTACAATGAAATTATGTCAGAAAGAACAGCAGCAA
CGTATTGCAGAGGAAGGATTCTATGGTGTTGAGAATGCACTCTCGCATGTTTTTCCGAAT
AATAACAAGGTTGAGCAGAGTCCTACTGGTGCTAATATGTGTGTCTTGCGCCAGCTTTTG
GTGACAGTGAGTGCAAAACTCTGTTTTGCCGTCAAGCAACTTGTTTTACACTTGAAAAGG
TGCGAGGATTGTTCGACAAATAGATGTTAGCTGCTTCTTACATTAGCTGTTTAGAAAAAA
ATATTTTTCTGAATGACGTGCACTGCTAGATGCAAAGATTGCTGCTTTCTGTTCCATCAT
AAATATATATTTTCCATTTATTTCCTATTATCTACGTGTATAATATATAGTATAGTACCT
GTATATATAAGGAAAGTTCTATTTGTAATTAGTAAGTAAATGTTTGAGCTATATATAAGG
AAAATCGTTTGAAAAAAACTAGTCATTATAATGATTTATTATATCATTAGTATTTTCTGT
CTCCGAGGACAAATTATGGAAGCTTCAAACTAACTGTTCATGCATGTATGTGTACTATAA
TACCATGCTTCTTGGTCATCTAGGTTAAAGTTTGCATCTTCTTTCTTGGTCTTGATGTTG
CTCTTTAATTGTCATACTTCTTATGTGCCACTTGAAGATGAATAATTGTATATATTGATA
TTAACATAACTTGTATGTCCTCAGTTTTTCTTCTGGGGGAAACCATTCAGGTGAATGCAG
TTCGACTGATAGCATTGATTTTGAGGATGAAGAAGCCCAGTTCAACAATATCCCAGATTC
TTTTCTTGATATTCCGCCCAACTGTTATCCTCTTTTCATAACATTCCATAAGTTCTTGAT
GATGCTTGATGGAACCCTAGGTAACTCATTCTTTGAAAGATTCCTTGACACCTCAGAACC
TCGGCCAAGTTCAAGATCAGTTGCGCTGCAGACGGTTCTAAGACAAAAGGAGGTCAATCT
TGCGAGGTTCAGCACTTCTTATTGGCCTCATTTTAATATACAGCTAACAAAGAAGCTTGA
TCCTTCTAAAGTATTTACAGAGATTATCTCTCATATCAAAGGCGGCCTGGGAGTCACAGA
AGCAGGTGATGGAAAACTCAGTCGATGAGATTATGTCCAACGTTCAGAGGGCCGGGCGTC
AAATCTGAGCAAGGAGAAGAGGGAGATGATATATGATATATTTCTGGTTTATGAAAAAAA
GAAAAAGAAAAATGTTGAATTTGATGTCACTGATTTTGTTAATGATATTCACCGTCGACT
CAGACGTGAAAAGTACAAGGGTCATGAAATGGATTTTGTATATATTGATGAGGTTCAGGA
TCTAACAGTCAATCAGATTAGACTCTTCAAACACGTTTGCAGTAATGTTGAAGAGGGTTT
TGTTTTTTCTGGTGATACTGCACAGGCAATTGCAAGGGGTATTGATTTTAGATTCCAAGA
TATACGACACATATTCTACAAGGAATTCGTACTGGAATCAAAAAGAGATAAACACGAAGA
AAGAGAAGACAAAGGACAAATCTCAAAAATGTTTCATTTGTCTCAAAACTTCCGTATGCA
TGATGGTATACTGAAGTTATCACAGAGCATAATTGATCTACTTTACCATTTCTTCCCCCA
ATCTATTGATAAATTGAAACCTGAAACCAGTCCAATATGTGGGGAAGCTCCAGTTTTGCT
TGAACCTGTAAAAAATGAGAATATAATCATGAAGATTTTTGAAAGTAGTGGTACTTTTCA
TGGAAATATAGTTGGCTTTGGAGCAGAGCAGGTTATTTTGGTACGTGATAAGCATGCTTG
GAACGAAATTTCCAATCAAGTTGCAAAGCGAGCTCTTGTTCTTACTATATTGGAGAGCAA
GGGCCTTGAATTTCAGGTCATTACAACATTTACTTATTTAGTTTGTTTAATTCTATAAAA
CATATTACCATTGAGGATTTTCATATATTTGTGTTGTGATCCACAATAATTCTCCTTCCA
CTACAAGACTATTCCAATTGCTTTTCTTTATCTTTCTGGAAATCTTTTTGGCTTTGTCTT
CAAACGATTATTATTGTAAGGTTCACATCAGACATTGAAAAGAGATTTGTTGCAAATTTA
TTAAATTATGCAGAACTATGTACAGCTGATATTGTCGATGTGATTGAAATATATATATTT
GGTTTGTTCGTTCTTGTAGGATGTACTGCTTTACAACTTTTTTGGATCATCACCATTGCA
AAATCAGTGGAGGGTGATATATGATTATATGAAGGAGCATGATTTGCTTGACTCCACTTT
ACCTGAGCACTTTCCAAGTTTTGATGAAGACAAACACAACATCTTATGTTCCGAACAGCA
TGATTTGCTTGACTCCACTTCATCAATAATTTTGTTTTGCTCTGGAAAACGGATCCGGCA
CATGGTATTTTGATGTATATTTTCTTATTACATATATGTTGTACATGGATGCAGTAAACA
CTACGTTTATATTATTGAGGGCATTATGTCAATTTAGGAGATAAATAAAAACAGCAAGCA
GAAGTGTTGGGCCATGGGCGTGGAGGAAATCTGTTAATAAAAGAAAGAGAAGGAGAGAGG
TGAGGAAGGAAAGCAAAGCTAGGGGAATTGGTCATATCCACTCCCTCCCTTTCTAGACAT
AATTACTCTCACAATCCCAATTTAGGGTTTGTAAAAAGAAGATGAGAGGGTTTCTTGGAT
TGAAAGATGAGTAATCTAGCAATAGGGTGCAAAGGAGTTTGTGTTTTTAAAAAACTTAAT
ATGAAGAGTGGTGGGGTGTGTGTATAAATGTACTAGGGTTAAGTATTAAGTTGGATGACA
TTTTTTTTTGTCTTTTTACACAATAATAAAACTTAAGAGCTTAATGATTTTAAGTATTGG
GGTGAACAAAGAAAAGTGTGGAGTTTAAATAGAAAAACTCAAGTTTTTGACCCAAAAAAA
AGGTTTAGTTTATTACTTGTAGTCCTGGGCGACAACACTTCAAAAATATAAAAAGAAAAA
AAATACAACAAATTAGAACACTAGATAAAGGTACTACTGACTAAAAGTTCCTTATAATTC
AATGGTTAGCAATGTGATCAACAAATGTGGATTTAAGTCCAAGTAATACAGGCTTCCAAA
TACAATTAAATTTTGTTAGGGACTTATCATTAGAAATCTCACAAAAGTAAAACATATAGC
CCCATTTATGAGCTTATATGTGAAAAGTCCATGAAGAAGCATATAGGAAGTGCTTTTTCC
AAAAATAATTATAGTCTATCTAAAATCACTCACAAACCAACACTAAATTTACCACCATGC
TTATAAAGTCACAGACGCACTGAAGCACTTGATTTTTGAATGGCAATATGTTTCTGGTCA
AACGGCAAATTCCACAGAAAATAGAAAACCTCTAGTACAAGAGGAAGCTGGCATAAGCGC
ATTACTCAAAGAACGTCTTAGTGCTTGTTAAACATATATTAAACCTTGGACAAGTGGTGT
AGGGTCAAGTCCATTTGTGATTTATATATAATTCTCTAACCAGTCTCGTTTTTTTAGGCT
CCATTTTTAAGAAAAAAAAACTAGCACGACAAAAATAAGATTTTCACTTGGATTTTACTT
CATTCTATAAAACTCAATGAAATAGTAATTATATATGCTCTTTGTTTTCGTTAGTGGGGA
TGTTGATTCAAAGTTGGAACTTTGTCCAACTTTCAAAAGATAAGTAGCA
>Mands-B-R10809-Map3
TACGAAAATATAACTCACACTGAAGACTCCCATAACAGCAATCATCACTATTAGGAGTGT
GAATGCTACTTCGCTGTTCTTGTGAACAAATCTGACTAGCCCACTCTCTGTGTAAGCAAA
TGCAAGAACCTGAAACGTCTCGAAAATTCTTGTAACATTAATTAATTATTATGTAGATTA
CATGTATAATTAATTAACAAAATAATTAACTGTAAATTTTAGAGATTAAACTTACATTAT
GCTCGATATGTTTGATGATACCGATCAATAAACCAGAAAGTACCAGCATGCCAATTACCT
ACAGTAAAGTTTAGTTTGAATATTTGTAACCAAGTATTAAAGTCATAACAATGAGAAATT
TAGAAGGATGAGAAGAAAAATTACCAACAAGACGAAGAAAACATGCCGCAACACAGTCCA
ATGTTGCAGCTTCATTGGGTCTGCTATTTGTTAGTTAACCAAGAGCTATATCCTGCAAAT
TTTCATGAAAATGTAAGCTAAAAAGAAGTAGATTCAACCAAACAAAAAGAGTTCTATTTA
TTTAGCCTGAAAAACTAAATTCAGAAAATAAATAAAAAATAAAAAATAAAAAGAAACTGG
CATATATTAGAGCATTCTTATAAACTCTCCAGTAAAATTCCCAGCCCTAAATCAGGACAA
AATTTTGAGTTTCAAATTTACTATCTTTTAAACTAGCCACAACCCTAGTTTTCTTGAAAC
AACACCCTTTATTTTTAGAAGAAGCAAGATTTCATTAAAAAGGAAGCAAACAGTTGCGGA
TGTAGGAATATTACCTCATGGGGTCAGTGGCATAAGTCTTTCGAGACATATATTATTTTA
ATATAAAAATATTATAAATAATACAATATAATTCAATTGAAATACTAATTCTTATTCAAC
CAAAAAAAATTGTCATTCGAGCATAATAATAAATCCTAAAATATTAAATACTCAATTGTT
CATAATTCAACATCAAAGGAAGAACTCAATTCATTCACTAAATTAGATAGTTAACTAGGT
CTGCATGGTAAATAAAATAAAATAAAACATTTTGCAGCTCATAAAACGCAGCGCTTCCTT
TAAAATAATTTTAATCATTCCTTTTTTCTTTCTTTTTAAATTCGGATAGGGGTAGCATGT
CAAAAGACCAATTCAACAGCACTGCCTCAAAAACGATGCATTCCACTCAAATTAAGAATA
AGACTGAATGAACGACGTCGATTGGTTAAATAAAACCTTAGAAAGATTATAAAATAAAAA
AAATAGCACGGTGGTTTGTTCTTCTTCTTCTTCCCTCAGATACACGTCTCACAAAGCCGC
AAAGCGACGTTGTTTTGCCCAAACTGCCAAGAAAAACCAGGGACCTCCAAGCCAAACTCA
GGGCTGCCATGGGGTCAATTGACCCCTTTTGTCCCTTGGTACGTCCGCCCCTGAGCAAAG
CTGGCGGCTGATTCCTCCAAACAGCCACTTGATTTAACCCAGGGCATAACGTACAAGCTT
ATTTCTAAGGGCATCAACGGAGTGAGCCAATAGTGCTCTACAATATCTTGAAAAACAACC
CTAAGAAAGACAAATCTGAACCCCCTTTGTTCACTGCACCAACGACAACCCCAATTCCTC
TACAAACCTCATACCCTCCAATTTGATCAGGACACAGAGGTTAAATTGGGATATATATAT
ATATATATAT
>Longw-B-R124-Map8
TCTTTATATTGCATATGCATAATTTTTCAAGTTCAAATAAACATGTACGCCATAAAAAAT
TCATCGCGGTTTATATGTGGAGTACATGATCAAATACTGAAAATACCATCTTTTATTTAT
GTAACAGAAAATAAAAAAAGAAAATACCATTTTTTCGCTGTTCATTTTTTCATGCAATGT
TGTTAACAAGTGGGGTTGACATGATATCTTTTACTGTCAAACGGAGATTTTGTGAAGCGA
GTTTGCAGCACATTGGCCTTTTATTTATGCTCAAAGTTATACATTGACAAGAAAGCAAGT
TTTGAGTAGCTTAATGAAACCTTATTCACCAGGATGACAAGGAAAGTGATGAAATGAAAT
AAGTAGAACAGAGACAAACGAAACGAAATGATACAACAACAATTATATATATTTATAGTA
TTGAACTTATGAAAGAGGAGGTGGAGCTGAGACTTCAACAGTTCCTTCAAGCATCAGTGT
GACTTTCTTCATGGTGGGTCTGAGTGATGGATCCTCCTGAATGCACCATATTGCAATCAT
CACATACTTCTCCATCTCATTGATGTCTTCCATTTCCTCACCATCATTCTCGAAGAGCTG
GTGCAGCTTCTTTTGCATATAGCAATCATATGCCCAATCAGCTAGTATCATTTCATCTTC
ATTGTCTGCCACTGCTTCAAAATGCTTCCTGCAGAAAATAATCTCTAACAACAAAATGCC
ATAGCTGTAAACATCAACCTTGACTGTGATAGGTAAGCTTCTGAACCATTCAGGGGCCAC
ATACCCTCTGGTTCCCCTGATAGCAGTCATGCTTCGAGTCTGGTCCAATCTCAAAAGCTT
CGCTAATCCAAAGTCAGAAATTCTTGCTGTGAAATAGTCATCAAGAAGAATGTTTTGAGG
CTTGATGTCACAATGAACAATTTGGCTGCTGCACTCCTCATGCAAATACAAAAGCCCTCT
TGCAATTCCCAAGGCAATTTGCCTTCTCTGGTACCAGTTTGGCATTGATTCTCCAAAGAG
GAAGCTTGCTAGAGAGCCGTTGCTCATAAACTCATATACAAGAATTCGGTGCTCCCCCTC
GTTACAAAATCCAAGTAGCTGGACTAAATTTCGGTGATTTGTTCTGCCGATAGCACTCAC
TTCAGCTTTGAATTCCAAATCATTTTCTCTGACCTTAGCGTCTAAACGTTTGACAGCAAC
ACACCTTCCAGTATCAGACGCTAAAACTCCTTTAAAAACTGTTGCAGAAGCACCACGTCC
TAGTTCTTCCTTGAATTCGTTCGTAGCTTTTTTTAGCTCCTCATAAGTGAAATCCTTCAA
ATTCATGCCTGACATGACTGGACGAGGTTGAATGACCTTTGCTTTTCTAGAATAGACGCG
AGAAACAACCAAATAGGTTATTAATGGTAAGAGGATGTTCAGGACCCCAGAGCTACTCAG
GAGCACTGATCCAACAAGTATCAGAGTTGAATTATCTTTCTTTTTTGTGATTGCACCTCC
ACCTGACCTAAAAGTAGAGTTGTCTTTCCCAAATTTGATCAGAGCTTTTGCATTAACACT
AGAGTCAATCATCCCATTCGAAAAAGGGAGTCTCTTCTTGAAACAGTCTCCGGCGGAGGT
TGAAAATTGCAACAGCACAAAAACAATCATCTAGGCAATTCTGTCTGCACCAATCCTCAG
TTACCCCCTTAAAATGCTCATAATCTCCAACAGGAAAATTTGTGTTTTGCATGTCTTGAA
AATCAAAAAGATGCGTCTCTGGTGAGGCCTGGTCACAACTTTGTGGAACAAAGTTTTGTT
TACATCCTTTGCGCACATCATTTGGATCAATAAAGGTGTAACCATGAGGGCACTCGCAAA
TTGGTCCTTCATCTCCAAGCCTACATAAGCTGTTGAATCCACATGCACCACCGCCCATAT
CTTCCACAATTGACAAGCAGATATTTGGAGGTATGGAAACTGGAAGTAGACCAAGCCACG
GGCCAACTTTCGGCAATTGAGCTAGCACTTTTAGGATAAACATAGTGCCTCAAAACTCCA
TCATACCCTAAAGTTGCTCTCTGGTAGAAATTTTGTATTGAAACTGCATTTGGTGATATG
GTATTGAGTACGCTTCCATTCCTGGATGCAAGGTAAATGAGGCCAGACTGGTTGAAGATG
ACCTGAAATCCAATATCTGTAATTTTGGTTGACCAATAAGCAGAATTGGCAGAGTCTTGT
GGGAAATTTGTAGTGTAAAGCACGAGATTTCCATCAGATTGTAGTGCAAACAGGAATCTA
CCTCTTGAGTAATTTGTAGCCGTGTAGCGAGCATAGAGGCTGCTGTTTTGATTTAGAGTC
TGTGTTGGCAGGATTGTATCAGTTGGTTGATCAAAACTCTGCCACAACAGTGCTTGAATT
TTGGTTGGCCAGCACGAAATTTCCAGTGTCTAGCATGGCTGCATAGGCAACTCCAGTACC
AGCAGATTCAGCATACCATATTCTCTTGCCAGTTGCATCATTGAGCATAAACTGGCCATC
ACTTGTAAGTTCAACTTGGGATCCTTGTGGCACAAGATTATTCCCATTGGCTGACCAGAC
AATAGTTCTCTCTGTTATCTTATTGAACCAGATGGCCAGTAAGAACCCATCTTTTACAAT
CTGTTGAAAACCAAAAGCAAATTCACCAGATGGTGATGCCCACGATGAGTTAACGTCATT
TTGTGCAGTGAGGGATGAGCCTAAAGATATGTTTCTGGATGTTTGAGCTATGGTGGAATA
TGGGAGAATCATGAAAAGGAAGAAGCAGAGAAGATCGAGCACGGAAAAAACCATGGTAAG
ATGAGCGTTTTGCTACAGCCTACTACAAATTGATCAAACTTTACTAAAAAAATTCCAAAT
ATAGATTTAGCATCAATTAAAATATATTATCTTTGTCAATGCCCTTTATTTTAATGGCTC
TCAGCATGACTTTGTATTAAATTAGACTGGATTTAAAGCACAACCAGGACAACAATGATG
AGCTCATGTTCATCAATGATATAGTGCTGAAGTCTTTTCCTAAGACTTTTTTTGCTGGG
>Mands-B-G3255-Map4
GCATCCTTTTCAAGCATCATTTCTCTTATATATATATAAATACATGTGAGCAACGGCACA
TACACAAAGCAACATGCTAGTGCAAGCTTATAACCTAATGGCTCATGCCTTCCTTCTCTT
CCTCTTATTCTCTTGCATTATATCTACAAATATTCATGCCTGCAAACAAACTGAACGCAG
CTCCCTCCTGTCCTTTGCCTCCACTCTATCTTCTCCTCCTTTAAATTGGACATCCCTTGA
TTGCTGTCGTTGGAAGGGCATCACTTGTGATCAAGATGGTTGGGTCACCCGTTTGCTCTT
ACCTTCCAAAGGGCTCAAAGGAGGTATCTCTCCCTTTTCACTTGCAAATCTCACACATCT
CACCCACTTGAACCTTTCCCACAATTCACTATATGGTTCACTTGAAACTCAGTTCTTCTT
GTCTTTGAATCAACTTGAGATCCTTGATTTGAGCTATAACCATCTTTTTGGAGAACTACC
ACTTTCTCTACCATCCATTAATATACGGACAATTGATTTGTCCAGCAATCACTTCTTTGG
TGCAATTCCATCTTCATTCTTCCAACAAGCAAGCAACTTGACTAGTTTCAATGTCAGCAA
CAATACCTTCACAGGGTATGTCCCATCCTCTATTTGTCTCCAACATTATTCTCCCTTCCT
TAGGCTATTGGATTTTTCTTCCAATGTATTTAGTGGCAACCTTGCTCCTGGGCTAGGGAA
GTGTTCCAAACTGCAGGTTTTTCGTGCCGGTCACAATAACCTCTCAGGATTATTTCCAGA
AGATATTTATAATGCTACCAAACTTGAAGAAATTGCATTACCTCTCAATTCACTACATGG
AGCCATTAGTGATAAAATTGTCAACCTCACCAACCTCGCAACCCTTGATCTCTACTATAA
TCATTTTGGCGGCGAGCTTCCTCTCAATTTGGGGAAGCTATCTAAGTTGAAGTTTGTGAC
CCTTGATTTCAACAATTTAGAAGGTGCTTTGCCCCCATCTTTGATGAATTGCACAAACCT
TGTAGAATTGCATTTGGGATCCAACAACTTGGAAGGAGATATCTCCATGCTTGATTTTTC
CAGACTTAGTCAACTTACTAAACTTGACCTAAGGATCAATAACTTCACTGGTACAGTTCC
AATAAGCCTTTACTCATGTAGGTCCCTAAAAGCCATTCGATTGTCTGGAAATCATCTAGA
GGGACAAATACAAGCTGAGATACTTTCATTGAAATCCTTGTCCTTCCTCTCGCTTGGTTA
CAACCAATTCACCAACCTCACAGGGGCAATGAAGATATTGATGAGTTGCAGAAGTCTTCA
CGCACTCTTTCTTAGTGGTTCCTTTGTGGGTGAGGGAATGCCATCTGATGATGACATGGT
TGATTTTCATGGATTCCAAAATCTTCGATTCTTGGCTTTGGCTAATTCTAACCTCACTGG
TCAAATACCTTTATGGTTATCAAAGCTCAAGAATCTAGAGATCTTGGCTCTAGGTTCTAA
TCAAATCACAGGGCCAATTCCAAGTTGGTTGGGGACTCTTCCTAGACTGTTTTATATAAG
CTTGTCAGACAACCAAATTTCAGGTGAATTTCCAAAGCAACTTTGTCGACTACCAAGTTT
GCTTTATGAACCTAATATTGCATCTCAAGTAGACAAATATGAATTTGAATTTCCTGTCTT
CAGCAACAGCATCAGCATAAACGCAAATCAAACTTTTCCACAGCAAAAATTGTATTTTTA
ACCAGGAACGATAGACTTATCTAACAATAACATTAGTGGTTATATACCTGCTGAGATAGG
CCAATTGCAGCTTCTCCGCAAGTTGGCTCTTGACTCCAACAACTTCTCCGGCATCATTCC
AGACCAAATATCTAACCTAAAAAATTTAGAGGTTTTGGACCTCTCCACGAATCACTTGTC
TGGAATAATCCCATCATCATTGGCGAGTCTTAATTTCTTGAAAGAATTTAATGCCTCATA
CAATAATCTTGAAGGACCAATACCAACAGGCACCCAACTCCAAAGCTTCAACGCTTCTGC
CTTTGAGGGGAATCCAAAACTTTGTGGTGCCCCACTTCCAAATAAGTGCAGACCAAGTAA
GGGCATTGATGCATATAACAAGAACAATAAAGACGTGGACAATGGACTTCATCAACTTCC
GTGGTTTTATATTTTCACTGCGTTGGGGTTCATAGTAGGATTTTGGGGAGTTTGTGGTTC
TTTAGTTATTAACAAGACATGGAGATATGTATATTTTCAATTCATAGACAATCTACAAGA
TAGGCTCTATGTGATGATAAGTTGATAACAGTCCACATCAACATGATGAAAAGAAGGCTT
AGAGGCTAGATATATATTATTAATAGTTGTACTTTTTATTTTGCATTTTCAGTTTGCTTT
TCGTTTTTTCTTTTTCTTTTTATTCTTCTTTTGAAAGTAACTGGACTCAAATTTAAAGGA
TATATGTTGTTCTATTCATAAAGTTATGGGGGAATTTGTACTTAACTATTTATTTGCCCC
CCAAATTTGTACATATCTTTCGATTTACCCATATCATCTTTTTG
>Stella-B-G4205-Map11
TTTATATAGAAAATTAGTGAAACACCCACTCCTATGGACATGAAACTATAAAAAAATACC
CTACATTATTTAATGCACTTTAGAAACACACCCAAAACCTAAACCCAAAATAAGAAATGA
GTGTTGAAGTTCCTATAAATTACATCTCTACCATTGATTAACTTAAAACAAGCCCAACAC
AAAAAACTCAAAAAGAACCCAAAACAAGCCCAACCCAAAATTTTTAAAAAAAAACCCAAA
CTAAAAAAAAATCGTGAAAATTAAGGAGCTGTCCTTACGACCCTTCTCCACTGAACTTCC
GTACACTGTTAATACCATGTGATAGAAGTACATTGTTAATACCATGTGATAGAAGTACAT
TATTAATACAATTTCATAGAAGTACATTGTTAATACGATGTTATAGAAGTACACTGTTAA
TACCATGTGATAGAAGTACATTGTTAATACCATTTTATAAAAGTACATTGTTAATACCAT
TTCATACAAAAAAAATATTAAAAAAAAACTATAACAACCCAGCAAGACATCCGATATCTT
TTGCAGAAACCACCTCCAATTGTTCATAGTTTCACCACATACAATCGCAAAGGCAAAAGG
AAATACTTTTACAAAAAGAAAAAAAAAGTACACTGTTAATACTATGTCATAGAAGTACAC
TGTTAATACTATGTCATAGAAATCAACTCAGTTGCAGGGTATCAACAGCTGTTATATTTT
TTAATTTAATTATTGGAAGTTATGAAGTACATCATTTCATTACCCTAATTGGTAACATAA
AATTGGACAACTCCATTCTAATCAACACCAGATCAGAATTCATTTCACGACCTCCAGTCT
CTCATCCTTCATCACTTCACATACCCCAATTATTCAGTTTTTGTTCTTCCACCTCAGTTT
TTGTTCAACTTCATCATTCTAAGCTTCGTCGGAGGGCTCGCCTGGGCCACAGACAATGAT
ATGCACTGGCAGCCAGAGCCTTTTCTCCGTTCCTTGGTGCTAGACCTTGCAATGGTACCA
AGGTTGTTCACCAAATCTGACAATACGAAATAAGAACAAAATAATTAAGCATAATAGAAT
AATTGGAACAACACAGATAACAATTATAAGCCCAAAGCGCATAACTGATAAGGTGAAATA
GTACATAGAATTTGAATAGTCTGCTATTTCACTACAAACTATAGGGATAATATGAAACCA
TTCACTCCCCACGTCAAAATTTCAATATAAAGTTATTGTAATGCTAAGTGGTTACATATA
TTGTAATGTTAACTCGTTACACAATGAAGTAAATAAAATATCTCCTTTTTCAGGACCTCC
ATGGACCTACCAATCTCTATGAGTTTGCAACAAGAAAGATAGATAAATGTTTAAATGACA
ATAATTAAACTAAAGTTGTTGCTTTAAAGGTCATTTTTATGTGGTCAACGGATAAATATG
TAGAGATTAATATGGGGCACCAGAATACATAGTAGCATGGCAAAGCTAGTAGTGTGATAC
ATTATTGAAACTTTATTCAAGAAATCTCAGAGGATTCTTTTTCCAACAAAAGTTTCTGGA
GAGACAGAGAGAGTTTTTCAATTTGTATAAAAGATCAGTCCCACACATACACACGTACGC
ACACCAACCCAACTCTCTCTCTCTCTCTCTCTCTCTCTCTCTCTCTCTCTCAATAACAAC
CAAATAAATAAATATACAGAAGAAGAAGAGAAGAAGAAGAAGTTTGGTTTGGTGCAAGTC
CCCGTGTGCTGTATAGGAATATTTAAAATAAGTTGTTGCAGGCAGAATCTATTCAATATA
AAGTTTTCTACCAATACATATTCTTAGTCTGAATTCCCTAGGAGAGCAATCTCTTCTTTC
TCTCATGAAAAAGGCAAGGCAAAAGAGAAACAAAAAGCATAACCAAAATGGGGGAAATGA
CAGTATTTTTTTAAATAAATATTGAGCAGTCTAAGACAATCATCAACCAGCGATGCATAT
TCGTTAGAAATTAGGAATGCAAAGAGCATGAAATTCAATAGTTAATACTAGCACCATATA
CGACTTCAGCTTCAGCTAATGTGACAAAATCAATCATCATCAATAAAGTAAGGAGCAAGG
GCAAAACAAGGCAAAGCAATAGCATCTCAATTATGGCTAGGAACTAGAAAGGAAGGAGGA
CTACTGACTGACGGTTGAGACAGAAGAGCTGCTGAGCTGAGCAATGATACGGATTCATGG
CGAACTGGACTTTGGAGCAATTAGTGAAGTGAATGCCCGCAACCATATCCTCCGCCGCCA
CCTTCGGAGCTGTAACCTCCGTTACCACCACTGCCGCTTCCACAAGACTGGGCCTCGTTG
ACGGTGATGTTACGGCTGTCGAGGTTCTGGTCGTTCATGCCTTCGATCGCATCCCTAATG
GCCTTCTCGTTGTTGAAGGTGACGAAGTCGAAGCCCCTGGACCTCCAGGTCGTTGATGAT
CTGGAAACACAAAAAGAAACCAAATCAAATCAGATCCGTCCATCAAAACAAAAACGCTGG
AGTATAATCAAACAAATACACAATAATAAACAAAAATGGAAAGGAATCGATCGATCTTCA
ATCTTTGGGAGAGAAAGATCAAGTAACATAGAGAAACAGAAGATCAAGAAGCAGAGAGAG
AACATGCATCAAACGGCTCTTCGATTTGATGATCTCACCGAACGGAGAAAAGGCCCTCTC
CAGCGCATCATTGTCGATAGCCCAGGCGAGCCCTCCGACGAAGCTTAGAATGATGAGGTT
GAACAAAAACTAAAAATTGGGGTTGAAGATGAAGATCATCGAATCGAAGGGCCGTTTGAC
GCATGGGTTCTCTCTCTGCTACTTGATCTTCTGTTTCCAATTCTATGTTACAAGGGTAAT
GAAGGTCTTTCATCTCCCAAATATTGAAGATAGATCGATCGATTCAGCTTTTCATTTTTG
GGTTTATTATTGGGTGTATTTGTTTGCATTAAATACTCCAAGGTATTTTGATAGTTTTGA
TGGCTACGGATCTGTATTTGATTTGGTTTCTTTTTGTGTTTCCAGAACATCAACAACCGT
GAGATCTAGAGGTCCAAGGGCTTCAGCTTCGGCTTCGTCACCTTCAGCAATGAGAAGGCC
ATGAGAGACGCAATCGAAGGCATGAACGACCAGAACCTCGACAGTCGTAACA
>RR_H1-B-R1097-Map8
TTGTTTACACCATAATCAACCGAGCATATCCAGCATCAAAGCAACTAGCACCAAGAGCAT
CAACACCATGACACGTGTCACCACCACAGCGACTTGCGCAAAGTCCCACATCGGAAATCT
ACACAAACCTCCCACTTTCACCTCCCTATAAATAGGGAATAGTATCCATGTGAAAATGGG
ACTTCTTCTCTCCACTTAGAGGAGGATCCGGGTCTCAGAGCTAGACCCTAGGGCCGGGGA
CTCTCTTCTAGATCCCTGGCCTGGGCATCTCACTTGTCATCTTTATATTCGGGTCTAACC
CCATGTACAAATGTAATCATACACTATTATAATGAGAACATACTTCTCCGTGGACGTAGC
CCATTCATTAAGGGTGAACCACGTATATCTTGTCTTCTTTACATTTATCGCTTGCCCAAG
TCTTCACACACATGCTGAAGGTCCTCACCTTCACCCATCATTCACTATCACCTACTCTCT
AAGTTGACCTCCCAAAAAGAGCATCAACAGTTTGGCGCCGTCTGTGGGAATTGATACAAA
AGGCTTATGTCGTTCTCCCCTTCCTCAGTGCCCTTCGGCACCCATACAATCTTCATCATA
TAGCTTGTGCGATGCCTTCGGCACCCAGCCATCAACCGGCGCGAGCGATGCCTTAGGCAC
CCAGCCATCAACCGGCACTACTGCTCATGCCTAGCCACAATGCCTTGTCACAATGCAAGC
TTTGTGTCACCTTCGGCACCTCCGTACCTAGCCACATCGCCTTGCGACAAGCAAGCTTTA
TGTTGCCT
>Mands-B-G1104-Map20
CCGAACGGCAAGCATTGTGGGATTGTTTTATACTCCCCTCGGTACCCTAGCAACTTACTT
GGTCAAGAAAGACTTGCCGAAGCCCCAGTCATTTTTAAGCTAAACTTACGGCCCAGCCCC
AGCTCTAACACCCCAGCCACACTAATGTCTGCTGGAATAGAACCGGGCCCCATGCCATAT
TTTTCTTTTTCCTCCTTAAAACACCCTTGCCAAAACTCATCGGGCCCAGACCCATGAGGC
CTTGCCAAAGCCAATCCAAGGCCCAGCTCTTGCATACTGATTGGCCCAGGACACCATATG
TACGGGGCTCATAAATTTCTCCACAGCCCATACCACTTGGCCATTCACACACAAAAAAAA
AAAAGGGGCCGGAATGGCAAGGGGGCTAGGAAAATGGAAAAATGGAAGCCCATATTCTTT
TCTCCTTCAAGCTTCAGCCCAATCTTTTGGGACCCAGGCCTTTGCTACTCAAAACCATCA
CTTGGTTACCAAACGGCAGGACCCGGGTCATAAACACTAAGGCCCACAGATTTTTTTACT
GAAGCTTCAAAAACCCAAGTCTACTTTTCTTTTAAAGGTACCCAACTACCAACAAATATC
TCATAGGCTAACACAGCTTTTATCATACCTCCCACTGAACCTGGAATGCTCGGTCATGAT
CACACAAAAGCTTACAAGTTCCCAACCCAGAAGTCACTTCTTGACCGCGAACTTGGGGGA
CTACTGTTTACACCATAATCAACCGAGCATATCCAGTCTCAAAACAACTAGCACCAAAGG
CAGACACGCCTCTCTCTCCTAGCCGAAGGAAGACACTCTTCCGAGGTGCCAAGCCACCTG
CCCGAAACTCCCGACTGCCAAAGCTCACAAACTGTTAAACCTAATTCTCATGACACGTGT
CACCACCGCGGCGACTTGCACAAAGTCCCACATCGGAAATCTACACCAACCTCCCACTTT
CACTTCCCTATAAAAAGGGAACAAGTACCCTAGTAAGAGGGGTAACTACTTTTTCTGCCT
TTTTACTATTACTCTGCAAAAGTTACCCTTCTTAGCTGACTTAAGCATCGGAGAGCCTTC
GGCCGGCACCACACCGGTGCCCGGAGCTTGAACGACTTGCTTCCCCTATTTTTGTCTTCT
GCAGGCTAGCCTTTATTGAAGGCCCAGACCCTTTCCCTGCTGAAGGCAAAACCCCTTTTT
CTCTAAGTTGACCCTCTCCGAAAAAGAGCATCAACAG
>Stella-B-G4648-Map3
CTGACAGGACCCGTCCCGAATTTCCCGGAACCCGAGACGAACCCTGCGGAGACCCCGGCA
TCACACCCACGCCGGGTTTACTCCTTAAATCTACGTCCTCGTTCACCATAGAGGATTAAG
GGCACGAGACTTTCTGCCGAAATTTCGGCAGAGTCTCCCCTGTAAATTGAACATTCCCCA
AAACTTCCACCTGCATAAAACACATTTTATAACCCAACCAGCAGCACGCACAATATAATC
TCATGCAATTTACATAAATGGCCTCCGGCCTTCAAATGATTCTAGCAGAACTGCCCACAC
TGTTTTCAAAATAACTTCATGCATCAAACATGCATATAACCAATTCAAAATCCATCCATA
CACACCTTCACTCACTCAGTCCACCGGACAAGCCTCAATTCAACCAAGTTTCGGGACCAA
CCACGAGGTCCGCATCATACTCGATAAAACCACCTAAGTGGTGTCTAGGTCGTGGCTGCA
CCTAGGCGCTATCCCAGGCTGCCTACGTACCCTACTAAGGGATCAAGCCACACGTAGCTC
TTTCCTATCAATCCTGGCTCCTGATATCAATTAAACCATTACATCCATATAAATACATAC
ATTCTCGGGTTTATCCATCACAACACACCAAACATAATCACATAGCTCCCCTCATACGAC
GGGACGCACCCGGCCTCGTACGGGGTCTGTCTACACGCCGGCTAATCCAAAGACGCGTGC
GACCTCTCGCTGGGCCTGGCTACATTCTCACCAGCCATCATACTGTTCTCTTTGGCCTGG
CTACATTCTCACCAGCCATCATACTATCATATCTCCCACTCATACGACGGGACGCACCCG
GCCTCGTACGGGGTCTGTCTACACGCCGGCTAATCCAAAGACGCGTGCGACCTCACACTG
GGCCTGGCTACATTCTCACCAGCCCTTATACCATCATATCACCCACTCATACGTCGGGAC
GTACCCGGCCACGTACGGGGCCTGTCAACACGCCGGCTAACCCAAAGACGCGTGCGACCT
CACACTGGGCCTGGCTACATTCTCACCAGCCCTTATACCATCATATCACCCACTCATACG
TCGGGACGTACCCGGCCACGTACGGGGCCTGTCAACACGCCGGCTAACCCAAAGACGCGT
GCGACCTCACACTGGGCCTGGCTACATTCTCACCAGCCCTTATACCATCATATCACCCAC
TCATACGTCGGGACGTACCCGGCCACGTACGGGGCCTGTCAACACGCCGGCTAACCCAAA
GACGCGTGCGACCTCACACTGGGCCTGGCTACATTCTCACCAGCCTCACTTGGGCCTGAG
CATAATCACAATATGAGGGGTACGTGGGGTAGTGCGTATAGCACTGTAAACTAATATTCA
ATCTCCTTATATATCATTATACCTCCATACAATCAATTAAATATAACATATAATTTCTAA
TCATACAAACACCTTAACAAACAACTAGCATCCGATAATCCCCCATAATCCCCATGACAT
CAGGACCTGTCACCACGGTCATTTTAATCTTCCTAGGAATGTAATACTACCTAGGAAGTC
CCACAGACAAACCAGGGTCAAACTACCCAACCTTGGTCAAACGGGCCCGCGGGGCCCACG
ACCTCCAATTTCCGATCCGAAAGTTCCTATAGGTTCTACAAGCTCTAGGATGCACGTCCT
GCAAGTTTGGTCCAGATCGGACGGTCGGATCGCTCACGATCGCACGATCGGACGGTTACT
AAAACCCTAACCCCAGGGTTGGCATTTCCGGAGTATCCGGGACTCCGTTTTACGATCCGT
CGAATCCTACACGATCCTGGTAATACCTAGATCAACATATTATAATATCAGGACCATCCA
ACGGTCCAAACCCAGCGAACCCGGAAAACACGCGATATGCGATATCCGTTCGGGACTCTA
ACAATATCCAAATTGAGATCCGAGCACACCTACGCGCTCATGACAACCTGAGGATCACAT
TGGGACAAAAATGCCCCTCAGCTACAGTGCCCACGCGCCGCCACACGCGCCGGCAGCGCG
TGGGTGTCCAAAGCGATACCCATCGCCGGAAAACTTCCAAATCGTGAGCCCAGACTCCTA
CCCTAGGTAATACACCTAATTTGGAGTCACTTTTGTTCTTGGACGTACCCCAAAAACTGA
CCGGAAGTGGCCGGAATCTCATCCCGAAATCCGGCCGAACCCTAACTCAAAAATCAGATA
ATCTAGGCTCAAAATCGAAATCCTACCCAACCATCAGCTAGATCATGAAGAAAGGATGAA
TTTCCATACCTTCATCGCCAAAAATGGCGGCCGGACGACGGAGAACGAAGCCGGCGAAGT
TTCAGGCGAAACCGGAGCTTTTCTCTTCGATTTTCCGGCGAAATCACGGCGGCTGGCGGC
GAGACCTGGCTGGGGTAGGAAGAGGACGGCGGCCCGGTCATTTTGGTACCGGCCCCGTCG
ACTTTGGTGGCCGGACGAGCGAACGGCCGGCCAAAACGTGGCCGGCTGTGGTGGCGGTCG
CGAACCAGAGGAGAGAGAGAGGGACGCGCGGGAGAGAGAGAGTGTGTGAGAGACGGGGGC
AATTCCGTCTTTTAACCAAAAATCCCACTTCAAAATATTTACGATTATGCCACTGAGCTT
CATTTGATCATATCTCTCTCGTTACAACTCCGATTCGAGCCCACTACGTGTCTACGGACT
CATCTCACCGTGCTCTACGCAACGGTACAACCGGAATTCCCAAATTCCTTCCGGGTAAGA
AAATGACTAAAATACCCCTATCCCACGGGTAAATTCTTAATTCCACTTAAATTAATTAAA
ACATGGGATAAATTTGGAGTCGGGGTGTTACAGACTACCCCCCTTATAAAAATTTCGTCC
CCGAAATTTCATACCTGCCACTCCAAAAGGGTGTGGGTACTGGGCCCGCATCTACTACTC
GGGTTCCCATGCTTCATCCTCCACAACCAGGTTGACAGCCAAGCCATTAGCTCTATCCAA
ACAAGCAGAGGAAGAGAAGTCTCTTTCTTCCACTAGGAATATCCTTTAATAGCTGCTGTA
ATGCTTAATCTTCCTCTGACAACTTCATCTCATCTCAGCAGATTCAATACTTTCAGCTCT
TCCATTTCCTTCCATAGGATATTGAGATACGACAATTTGGATAGACACGTTTCTAGGAAC
GTGGCACCCTTAAGTGTACTCATCAATACCCTAAATCCATCCATGTCAAAGAATCCTCCG
CGTCAAAATGATGACGTCCCGTGACGGAACCCATCATGATCCCACAACTTAAGGATGCAC
ACAAGGTGCGGGGTCCACAAGAAATTGAACCTAAGCTCTGATACCAAGCTGACAGGACCC
GTCCCGAATTTCCCGGAACCCGAGACGAACCCTGCGGAGACCCCGGCATCACACCCACGC
CGGGTTTACTCCTTAAATCTACGTCCTCGTTCACCATAGAGGATTAAGGGCACGAGACTT
TCTGCCGAAATTTCGGCAGAGTCTCCCCTGTAAATTGAACATTCCCCAAAACTTCCACCT
GCATAAAACACATTTTATAACCCAACCAGCAGCACGCACAATATAATCTCATGCAATTTA
CATAAATGGCCTCCGGCCTTCAAATGATTCTAGCAGAACTGCCCACACTGTTTTCAAAAT
AACTTCATGCATCAAACATGCATATAACCAATTCAAAATCCATCCATACACACCTTCACT
CACTCAGTCCACCGGACAAGCCTCAATTCAACCAAGTTTCGGGACCAACCACGAGGTCCG
CATCATACTCGATAAAACCACCTAAGTGGTGTCTAGGTCGTGGCTGCACCTAGGCGCTAT
CCCAGGCTGCCTACGTACCCTACTAAGGGATCAAGCCACACGTAGCTCTTTCCTATCAAT
CCTGGCTCCTGATATCAATTAAACCATTACATCCATATAAATACATACATTCTCGGGTTT
ATCCATCACAACACACCAAACATAATCACATAGCTCCCCTCATACGACGGGACGCACCCG
GCCTCGTACGGGGTCTGTCTACACGCCGGCTAATCCAAAGACGCGTGCGACCTCTCGCTG
GGCCTGGCTACATTCTCACCAGCCATCATACTGTTCTCTTTGGCCTGGCTACATTCTCAC
CAGCCATCATACTATCATATCTCCCACTCATACGACGGGACGCACCCGGCCTCGTACGGG
GTCTGTCTACACGCCGGCTAATCCAAAGACGCGTGCGACCTCACACTGGGCCTGGCTACA
TTCTCACCAGCCCTTATACCATCATATCACCCACTCATACGTCGGGACGTACCCGGCCAC
GTACGGGGCCTGTCAACACGCCGGCTAACCCAAAGACGCGTGCGACCTCACACTGGGCCT
GGCTACATTCTCACCAGCCCTTATACCATCATATCACCCACTCATACGTCGGGACGTACC
CGGCCACGTACGGGGCCTGTCAACACGCCGGCTAACCCAAAGACGCGTGCGACCTCACAC
TGGGCCTGGCTACATTCTCACCAGCCCTTATACCATCATATCACCCACTCATACGTCGGG
ACGTACCCGGCCACGTACGGGGCCTGTCAACACGCCGGCTAACCCAAAGACGCGTGCGAC
CTCACACTGGGCCTGGCTACATTCTCACCAGCCTCACTTGGGCCTGAGCATAATCACAAT
ATGAGGGGTACGTGGGGTAGTGCGTATAGCACTGTAAACTAATATTCAATCTCCTTATAT
ATCATTATACCTCCATACAATCAATTAAATATAACATATAATTTCTAATCATACAAACAC
CTTAACAAACAACTAGCATCCGATAATCCCCCATAATCCCCATGACATCAGGACCTGTCA
CCACGGTCATTTTAATCTTCCTAGGAATGTAATACTACCTAGGAAGTCCCACAGACAAAC
CAGGGTCAAACTACCCAACCTTGGTCAAACGGGCCCGCGGGGCCCACGACCTCCAATTTC
CGATCCGAAAGTTCCTATAGGTTCTACAAGCTCTAGGATGCACGTCCTGCAAGTTTGGTC
CAGATCGGACGGTCGGATCGCTCACGATCGCACGATCGGACGGTTACTAAAACCCTAACC
CCAGGGTTGGCATTTCCGGAGTATCCGGGACTCCGTTTTACGATCCGTCGAATCCTACAC
GATCCTGGTAATACCTAGATCAACATATTATAATCTTCAGGACCATCCAACGGTCCAAAC
CCAGCGAACCCGGAAAACACGCGATATGCGATATCCGTTCGGGACTCTAACAATATCCAA
ATTGAGATCCGAGCACACCTACGCGCTCATGACAACCTGAGGATCACATTGGGACAAAAA
TGCCCCTCAGCTACAGTGCCCACGCGCCGCCACACGCGCCGGCAGCGCGTGGGTGTCCAA
AGCGATACCCATCGCCGGAAAACTTCCAAATCGTGAGCCCAGACTCCTACCCTAGGTAAT
ACACCTAATTTGGAGTCACTTTTGTTCTTGGACGTACCCCAAAAACTGACCGGAAGTGGC
CGGAATCTCATCCCGAAATCCGGCCGAACCCTAACTCAAAAATCAGATAATCTAGGCTCA
AAATCGAAATCCTACCCAACCATCAGCTAGATCATGAAGAAAGGATGAATTTCCATACCT
TCATCGCCAAAAATGGCGGCCGGACGACGGAGAACGAAGCCGGCGAAGTTTCAGGCGAAA
CCGGAGCTTTTCTCTTCGATTTTCCGGCGAAATCACGGCGGCTGGCGGCGAGACCTGGCT
GGGGTAGGAAGAGGACGGCGGCCCGGTCATTTTGGTACCGGCCCCGTCGACTTTGGTGGC
CGGACGAGCGAACGGCCGGCCAAAACGTGGCCGGCTGTGGTGGCGGTCGCGAACCAGAGG
AGAGAGAGAGGGACGCGCGGGAGAGAGAGAGTGTGTGAGAGACGGGGGCAATTCCGTCTT
TTAACCAAAAATCCCACTTCAAAATATTTACGATTATGCCACTGAGCTTCATTTGATCAT
ATCTCTCTCGTTACAACTCCGATTCGAGCCCACTACGTGTCTACGGACTCATCTCACCGT
GCTCTACGCAACGGTACAACCGGAATTCCCAAATTCCTTCCGGGTAAGAAAATGACTAAA
ATACCCCTATCCCACGGGTAAATTCTTAATTCCACTTAAATTAATTAAAACATGGGATAA
ATTTGGAGTCGGGGTGTTACA
>Longw-B-G5218-Map4
TTGGGAAATGACCTCCAATGCCACCCATTTGCTAATTTTAACTAAAAATACCACCCTTTC
CCAATTTTTTTACAACTAACACCTTTAAATATAAAATTATTGTCCACTTATTGTACCCAT
ATCAGTTTTTCAGAAATTGGCTTCTCTCTCTCGCTCTCTTCGCTCTATCTCTTCGGCCCG
TCTCTCTCCCTGGTGTACCTCTCTCTCTTCGACGCAATGCTCTTTCTCCGTCAACAGTGG
CTGTTCATCCAAGCGTAACTCCATCGTTGACATCCACGAGGTACTGTTCATAACCCTTTT
CTTTGAAATTTGGGGTTTTTGTGAATTTGGTTTATGGTGTATGGATTTGTAAGAAATTGG
TTTAGGGTTTTAGTGTTTAGGGGTTGCTCAAAAATTGGGTTTGGGTTTATGGGTTTCTAT
GAACTGGGTAATAACTCACACCCACTCTCACTTTGTAAGGAACTAGGTGGTACAGAAGTA
TTTTCCATAATTAGCACACTAAGTTTGTTGGGTTCAGATGTTTAATTAGTAAACATAACC
AAAGAGAGAAAAGAAAAAAAAAAGTTGGAAAATAAATTGAAGGATAGATTTTGAAGGGCT
AAGTCAGTTTGGTGCAATTGAAAATGTCATCATAGTTTTGCTAGCAAAATCTGGTTTTCA
TTCCCCCAAAAGCTAAGTTTTAAGCCTTCCTGGAAGAAGTGAAGCAGAGAAAGAAGGGGA
GAAATAGATTCATCTATTGAGTGTTGTTTCTGCAACTTGGGTTTTGTTGATGGTTCTAAT
GGCAAAGCTAGTTTGCCATTCACATCTTCTTCTGCTCATCATAGTTTTCCTCTCTCTCCA
TCCTTCAAGCCAGCTACAACAACACACTCAGTCACAAACCCTTCTGAAGATCCAGCAGCT
TCTCAACTACCCATCAGCCTTAACCAGCTTCAGCCATAGAAGCAACATCAGAGACTTCTG
CAAAATTGAACCAACTCCATCTTTGACTCTATCCTGTTATGAAGGCAACATAACCCAGCT
GCACATTATTGGCAACAATGGGTTTCCTCCACTGCCTCGTGATTTCTCAGCAGACTATTT
CTTTGCCACTCTTGTTGGCTTACCAAGCTTGAAAGTGCTTTCACTGGTTTCTCTTGGTTT
ACGGGGGCCAATGCCTGCAAGTATTGGGCATTTGTCTTCACTGGAGATTCTCAATGTAAG
CACAAATTACTTAAGTGGTACAGTTCCTCTCCAACTTTCATATCTGAGGAACCTTCAGAC
TCTCATACTTGACCATAACAAGTTCACTGGTCAAGTTCCAGGTTGGCTGAGTTCACTTCC
AGTCTTGGCTGTTCTCAGTCTGAAAAACAATATGCTTAATGGCTCTTTGCCATATTCTTT
GGCATCTTTACAAACTCTCAGAGTTCTCTGCCTATCAAGTAACTTCTTTTCAGGGGAAGT
GCCTGATCTCAGAAACTTGACAAACTTGCAAGTTCTTGATTTGGAAGACAACTATTTTGG
GCCTCATTTTCCAAGTATGCCTTCCAAGTTGGTCACACTTGTGCTAAGAAAGAACAAGTT
TCGCTTGGGAATCCAGACTGCATTAGGCTCCTGCTATCAGCTCCAGAAGCTGGACATTTC
ATTGAATGGATTTGTAGGGCCATTTTTGTCATCATGGTTGTCACTGCCTTCCATTAAATA
TCTTGACATTGCTGGAAATAAACTCACTGGACTTCTCTATAAGAACATGACTTGCAATTC
TGAGCTTGCTTTTGTCAATTTATCCTCAAATCTTTTGTCAGGGGATTTGCCCACTTGTCT
GAAAAGGGATTCTAACAGCAGGGTTGTTCTGTATTCTGGGAATTGTTTAGTAAATGAAGA
TCAGAAGCAGCACCCTTCTTACTTGTGCCACAATGAAGCTCTGGCTGTGCGAATACCACC
TCCTAGTGAGGAAAAGCATAGGAGAACTTATGGTAAACACGTTGTTGCATCAAGTGCAGT
GGGAGGTATTGTGGGTGCAATTGCAGTTGTTGGTTTAGCTTTCATGGCTGCTAAGAAGTT
TTATAGTGAGCACACTACTAAAACTCCCCAAACAAGGTAATTTCAGATACAGTCTCAGCA
GTGAACACAGCTAAGCTACTCTCTGATGCAAGTAAGTTTAAAGTTTCTAACTTTTTTTAT
TTTATTTTTTTTATAAATATTTTTATAGTTGTTCCATTTGGTACCAACTTTTTGTTGCTT
CTGTTTAATGTACGAGGATCAAGGCTGATTTTGCGAAGAAAATAAATGAAAAAGGGAACT
TGCTGTATAGATTAGCAACCATTTCCATGTGATCTTTTTATTTTATTTGAGTAGCATGAA
GGTTATGATTTCCATAGAAGTCCAAGAACTAGACTGATGTATGTTTCCAGAAAATTCCAG
GAAGAACTACTAATTATAGAAAATAGTTTCCAAAAACTATATTGCTACCCCAAAAAGACA
TATTAGTTTATTTTGGAGTCTTTAGGTTCGAACTAAGATGGAGAGAATTATATTTTATTG
TACCACCAATTCCTTATAGTTTTCCTTGGATATTCTGATATTCAGAAATATGGAGAATAT
GGTAAATCTTGTTCAGGTCCATGCTTTTCAGTTTCAAATGAAGCATTTTTCACATGCTAA
TTTAGCGTGTTACAATTCGTGAATCTTTCATTTTTGCTATAATGATAAACTCGACAATTC
TGGCTTATACATCCAGGAAAGCAATTTTTCTTGCTCAAATTGACTGCTCAAAATTTTATT
CTTATTAAAACCCCAGGAACTACTTCATTCAAATTGGCAGTAGGTAAATAAATTAGCATC
ACTATTCCTTTTATAATAAGTCATAACACTAGAATCCTTTCTTTGCAGAATATATATCAG
ACACAATGAAGCTGGGAGCTAGCCTTCCTGCTTATAGAACTTTTGCTTTGGAGGAGCTTC
AGGAAGCCACCCATAACTTTGATGATTCAACATTACTAGGTGAAGGTTCACATGGACAGG
TATTCATTCTTTATAGTTGCAAAACAATTCTAACTAATTCAGTACATCGTAATAGTAATA
CGATGTTCTCTCTTAATTTGCACCTGCTTTCACATTTTATGTTTCTTGCTTATATAATTC
CATCCATTTGGATATGCAAAAGATCCTTTGTGGATTGAAGAACCTCAGATAAGAGACAAT
ATATATTATGTAGATGTTGAATTTAAATACAATTTAGGACAAGATACATTTCAACAAGCT
TTATCTAACTACTCGGGAATAAATAATATACAGGTCGGACTAAATTACGATGGCTCACCG
ATGCATGGTGGGTTCTCCTGTGTGTCTAGGTTCTTGATTTTCATCTAGTCTCCAGTTCTT
GGTACACAATTGAAGAACTACATAGTTGAAGCAACTTAAATACACACACTGACATATGTA
TGTGTGTATGAATGTGTATATAGATTTAGTTATCTCGATTTAATTTAGAGTTCATACTCC
TCAAAAGCATGATGTAAATAGATTTAGGAATTACTTTGTAGAACTTCTGATATGCTTAAA
ACGTGAGACTTCTCCACCTTAAACAAGCTTCTGTTGAGTAAAGATTCCCTTTAAAACTCC
AAGGTGACCTCACATTTAATGAAAAAAGAGTAGAAATTGAAAGAGAACAAAAGACTAATT
TTCAAAAGAGGTTGCAGGAGCACATCTAGTCCTTTCAAGCAGCCTTTTTCAAGGCATGCT
ACCAATTTAGGCGCGTCGGACACACTAACCTTATTATATCCATGTCATAACAAATAAGGT
TACTTATGTATTTCCTGGTGTCCTTGAAACATATATTAAGATATGCTACTCCTGTTAAGT
TATAATATATCAGCCTTTCAAATCGACCAAATTATTAAAAAAAAATCCTTTGAGTTTTGT
TTAATTTAAATCAAACTTTCAACGATTGGATCGGATCCAAATCTGAAATGGTAATGGGAA
TTTTTCAAGGGGTTGTGAAACTCTGCTCGTTCTGAGAAGATACTCATTGATGTTATACCA
TCAGATAGATCTTATGCATATTGCAATGGTTCGCGGAAAGTCTACTATAAATGTTAAAGT
GGTCCAATACTTATCATTTGAATTTGTACAAGAATTTGGAATCTGTTTGTTCTAGTAAAT
TGTCCTATGCACTATTGACTAATATACTTTGTTCAAGAAATCTTGAGAGTTTTCAGCAAG
CAATTTTCTCACTCTTACTGCTTCAAAATAAAATAACAATGCCAGATATATAGAGGGAAG
CTCCCTGATGGAACCTTTGTTGCTATAAGAGGCTTGAAAATGAGAAAGAGGCAGAGTCCA
CAGGTCTACACACACCTCCTTGAGCAGATTTCAAAACTGAGACATAGCCATTTGGTTAGT
GCTCTTGGACATTGCTTGGAGTGCCATCCAGATGATTCAGGCGTCAGTAGAGTATTTCTT
ATACATGCCATACAGGTTGCAATGGAGAGTAAAACCCCACTCACTACTTTCTTCTTCTTC
TTCTTTTTCTTTGATTGATTTCCTCCCTCACTGTCTTAGCATTTTCAGCAATTAAATATT
CATTGCTAACACTTGGTTTGGCAGAAGGACCTCCAGGACGGAAGCTTACCTGGCCGCAGA
GAATAATAGCTGCAATTGGAGTTGCAAAGGGTATTCAGTTTCTGCATACAGGGATTGTTC
CTGGTGTTAAATCAAATAATCTGAGGATAAAAAATGTCTTATTGGATCACGATCTTCATG
TAAAAATAAGCAGCTATAACCTACCTCTTTTGGCTGAAAGCAGGGGAACGGTAAGACATA
AAAAATATGTATCTGTTTGGGTGAATGCATCACCCTTGAGATTGTCCTGACTTAACTTTT
GCTTTTTAATCCTTCAGATGGGCACCACAGTTTCTTCTCCGGCACCAAAAGGAAGCGTTC
AAGCGAGGTACTAACATGCTTACTTTCCCAAAATCATACACTACTTTTCTAAACTGAATT
CCCTTTTCATATTTATACACAAATGAACAAGACAAATAATTTCTCTGCCAAAAAATAAAA
AAAACAATTGTAAAAGAGAAGGTAGAATCCGTAGGTGACCTGAAAATCATCAATGTGGAG
ACATAGAAGTTCCTTTCTTGGGAGGTTTGGCTTATGGAGAGGAAGCTGCTCTAGTTAGTT
ATACTTGTTTCCTTTGTAATTTGCTTTGAGGCCAGAAAATTTTAAAAAAATATAAAAATG
TAATCTGTTTTGGATATTTACACCATGAGATTGGGGGAAGGGAAAGAGGTCAAATAAGGA
TTCCTTTACACCATGAGTTTGCATTCTTGAACATTGTAATGGAGCCAATCTGCTTGTATG
CATATCTGATGCTTTCTGCTGAGGTTCCCATTTATGTCATGCCTCTTTTTTGCTTTTTTT
CTTTTGGCTTGTCATATCTGTGTGCCAGATAGCTGCATTTGGCACTATGAACTGACTTGG
TGGCAGTTACAAATTAACATAGGTCTTAATTCTGGAACTGCCATTCATAAACTCTATCTC
TGTACTTAACCCAGTTGTTTTTGCAGGTCGGTCTCAACCAAGTGTTGATTGCAATATTCT
AAAGAAGATGACCATACATTGTTATTTTATGTAGGTGTACGTATGAGATGGCTCAGCTTT
AATTGGTTTGGTTGTTCCAAGTTTTATGTACACAATCTCACAGTAACTGCCGAGTTGTTT
TTCATTTCATGTATTTCTCCGTGGTTTTTTTCCCCCAATAAGCTTGAATGGATTTTCTTT
TCTGTTGTATTTGGCCCTTCTCTTTTCAAGCATGCCAAAAGAGAGCGAATAGGGGGAGAA
AGAGACAGAACGAAGCTAGAGAGAAAGACATAGAGAGAAAGAGCTGCTCTACAGAAAGAG
AGCAAAGAGAGAGAGACAGAGAGTTGCACTAGAGAGAGAGAGAGAGAGCCAAGAGAGACA
GAGAGCTGCGATAGACAGATACCAAAGAGAAAGAGAGATGTGCCAGAGAGAGAGCTGAGT
GAGCTAAGAGAGAACAAAATTTCTAAACATGTCAAAAATCAGCAATAAGTGGACAATAAT
TATATTTTTATAGGTGATATTGTAATACTATTGCTATTGTATTGTGGTTACATTGCTCTA
ATATTGCCTCTATAGTGTACATATATTGGCCTAATATTGCTATTATATCGTATGTCAATG
GCCATTTGGTCTAATAACAGAGTCTCCACTTCATTGAAAGTAATCCTGAATTCAAATCTC
ATGGACACAACAATTGTTATTCATCCTTATATTAGCATGAATTGATGTTGACCTTTGAAA
TGATAGTTGGAGTTGCACAAAATCTGAAGAATATAACCATGAAATGGTTGAATGTTTCAA
CAACGGCTTCAAAATGTTCCGAGATTATGCTTCGGTCATCTCACCAGACTACAATTGGAG
TGAAATTGATGTAGCTGGTGTCTGGGAGGTGCTGAATATGGGTGCTAAGGGAATGGCTCA
TCATAGCCTCGTGCATGCAGCGAGGAGAAAGGACAAAGACATGGATCTTTTGATGGACCT
GTAGTAAGGGTGAGTGATGCTTCAGTTCATCTCACCTGAGTACAAGGATCTTTTGTTGCC
TTCGTTTTCCCTTCGCGGGATAGTATTGTTAAAGTTCGGTGGCGATTCCTTTTGCATGTG
TAAAATGTAGTCTGTAATGGATGTGTGTGTATTGTATGTAGATTCACTTAATATTGCTGT
TCTATTGTATTTATATTGCCTTAATATTGCCTTTGTATTGCATAGATAGTGTATTCATAT
TGCCACCCTATTGGATGTATATTGTAATACTATTGCTATCGTATTGTCCTTATATTGCTC
TAATATTGCCTCTGTAGTGCACGTATATTGGCCTAATATTGCTATTATATCGTACGTCAA
TGGCATTTGGTCTAATAACAGTCTCCACTTCGTTGAAAGTAATCCTAAATTCAAATATCA
CGGACACAACAATTGTTATCCATCCTTATATTACCATGAATTGATGGTGACCTTTCAAAT
ACATCGATTCATATTCAAAAGGAAAGTAATTCTCTCCCTCAATGAATCGTCGTTCAAAAG
AAGGCAGCTATCAAATATTGGGTACAAAAATGCAAGATCCCCGGTAAATTAATTGGGCAC
AAACCACATATTACAAAACCAGTATGATTTTTGGCATGCTTGAAAAGAGAAGGGCCAAAG
TTCGATAAAATATTTTGGGATGGTTGAAGATTCTTGGACACCTTTTTTCTTTTCAAGTAG
TTTTGTAGAAACAAGTTCTACACATGGGCTTTTATCGGTTATATTTTAAGGCAAGTTCTA
CACGCGAGCTTGTATCGATTATATTTTGTTATGAAAAAAGTAAAATTACTCTCTGCAATT
GTAAGATGGTGCAAGATCAGTGTCCTTGTCATAAATTTGACAACATTAAATTGGAAAATA
TGACCTTTTTCCAATTTAAGTGATCAATTGCAACTAATTTTGATATTGTAGTACACAACA
GGGTTACCTACTTGTGAAAGAGTGGAAATATCCCTATATATCTGAATTTCACCCTCACGC
TATAGATTTTTTTTTATATGGTTTATTGGCAACAATTCAGATAAGATTTTCCATTGTGGA
AGACAAGTTTTCTGATTGTATAGGGAAGCATTGCACAAGTTCTCTTTCATTGTTTTTTTG
TGTAGATAAAGCCTGGCTTGTACTTGATGAAGTGCGAGAAATGATGCAAAAATTTGCACA
AAGCAACCGATGAATGTAATTCAAACCAACACCTTTGTTGTATACTACCAAACATCAAAT
GCAAATTAACATCTATCTCATGGTTTGGCTACAAATGCCACCAAGCACATGCTCAACTTA
TAAGTTTGTAACCCTAATTTCATCGATTGAATCTTCACCTACATTCATAACACCTTTTAC
CATACATAACCAGCACTGTTTTACAAACAAGCCTAAAACCTTCATCCTGAAGCCTGATAA
CTGGCGGCAGATGCAAGATCCATAGGATCAAGGAACACAACTACAGCTACAAGCATACAA
CAAAGCCCGGTAACTCAACTACAGCTACAAGCATACAACAAAGCCCTCAGAGGGGAAGTT
CCAGCAGTCCACAGCATGACAGACAACGTACTCGTTTACAAAGACAATAACCAAGACAAG
ATGATAACCCAGGGCATCGAATAGCATCATACAACCCTAAACCCCCTCTATAAAAAACAT
ACATCAAAACCTAAGTTTTCTCTTACTCATCAAGATCCTAGAACCCTGACACAACTGGCA
ACCTGAAACATAACTTCTAATCAATCATTACCACTAAAAGGCCTTGATATTTCTAATCTA
ATGTTCTAAAACTGATCTCCCGAGGTATTTAGGAATTATTTGGATTCGACACCCACACCA
AATTTCCATACTTGCTAGCAACATAATGCATTCATCCCTCTAATACTTTTTCCCCATTGT
TAATTGTGAATCAACAGCTGAGAAGTAACAAGAAGATAAACAATTATACATATGTTCATT
TGCTAACAATGAAACAAGTAAATAACATACTCCAATGCAGTAGCACCTATTTAGATGACA
GAAGAAACTCCAATGCAGTACATATGTGAAAAACACAGCTCTTCTGCAGGGCAGTAAGAA
ACAAATCTTTTTTTTTTCCTAGCAGTGATGAAAAGTAAATACAGTTAAGACAAAGAAACA
AAAATGGTAAAAGTGCAATAAATCAACCCAATGAGACAAACCAGATACAACTCTTTCTCA
CCAAATTCCACAATGATTTTCAGTTATTGAAATAGAGAGAGAACTGACAACACATTTTAA
AGACAAGCAATTTATCAATGCCATTGCGAAACATTGTAACATTAGACTCAGCAAATTGTT
TTGATAGGAAACATTAGATCTTAATCATAATTCCAAAATCATTAAATTCTACACTTTCAA
GAGAAACCCTACTCAAGTATCTCAAATTCCAAAACCAAAAACTGCCCGTATCCTCTGGAA
AATAAGATCCCGCCATCCTCTCTGTGCATTCTCCACCAGTCACATTCCCATATCTGCATT
ACCAAAGGCACCAAAACAAAGCAATCAGCATTTCATAGAAGAAAAGAAAACAATATAACT
CACATACTCCCAATCAATCAAACTAAAACTGAAAATAACCCATTAATTAAAAGTTCAAAT
CAAAACCAACCTGTCTTCCTCAGGAATATCTGAATGTGTTAGCTTGACAAAGTGAGCCCG
GGTTTAGGCTCTTCAAGTATAAGCCTCACCTGGAAAAATTCAAACAAAACACACTCAACC
CACAAATCACAAAACCATTTAAAACCAACCAAGAATTCATTCCAACCAGAAAGAAAAACA
CTTGACATACCGTTGAATCAATGCCATCAGGCCAACTCCCAAATCTCCATTTCTGCACAA
TCAAACTCCCATTCTGCAACTCCAAATTGGTACCCGTCACCGACCCATCGAAAATGCTAA
TCTGCCCATTATCTTGGCATTGCTCTGACTAAAAACCTTCCATCTATTCTCATCCATCAA
AATCTCAAACAAATCTTTCGCTCTGCAACTAAACTTCTCAGTCATACTAATCGTCTTGAA
CCCTTCACAGCGCTGAGGGATCACTATATCCCCTCTCAAAGGTCTACCAATGTCATCTTT
CCGCTCAGGTTCTTCACTACACTGTCCATACTCATTTCCACCTGCACCAAACAACTTTGG
TACGCTTAGAATGATAAAAAAGGTAACCTCTGGGGTCTAGTTCAACACTCTCAAGAGAAC
CAAATAAAAGCACTACATGGAAGCAGAAGAAATAAAATATCCTAGATGTTGTTATATACA
TTAATTAAAAAGCAACCATATTTTGGTATCCGGCTTAAAAGCAACCAAATTTTATATTAA
GAAGCATTTACTTGAAAACTATCACAGCTCCTACTTCAAAACTCTAAAAAACATAACAAT
ATATTTTCTATGGCCTCACAACCTGCATCACATTACCTGCCAAAAGGACTGCAGTAAACA
ATAAGATCATGTTATCATCTAAAGCGAATCATAAGAGGTCTGAAGTTTCACACAAATACA
TCATAGACTCATAGGGCACCATTCAGTACCATTTAGAGCTGACAAAAACACAGTTTAGGA
AGATCCATCAAATATACTATAGATGATAAAATTGTGGTGTTAAATACAAGAAAATTATTC
AAAACCAATAAAAAACAATAAAAGAGCATTAATAAACAAAGCTAACAATGAGCATTGCAG
AAGAAAAACTACATTATAAAGTTCATTTAATCCATAGGATTGGGAATTTAAAAAGTATTT
TTGTTCAACCTCGCGACTCCATAAAACACAGATAGGTTTATAAGAGAATTTCTCAAACTC
TTGAGCTTTCAAACAAATAAAATTAAAAAAACTACAGTACTTTGAAGAAGGAAAAGACAG
AAAAGGGAAGGAAAACAGAAATTTCATTTGACAGTTTTAAGATTCTGCTCTTTGTAGTAA
CCATCAGCTCCTTTTAAACTTCAGAAGAATCACCAGACCAGTACAAAAACACTGATGCAC
CTATTTGGGATCTGCACATTTAATAAAAAATTGTGAAAACTAATTTCAAAAGAGAGGTTT
AAAACCCAAAATCCCTTTAAAATGAATACAAGTTAAGACTTCAAAGTCGAAAGGCGAACT
GGTCTCGGCAGTTAATTTCTAAATGCAAGAATGATATCAACTTGCTGCAAAAACATTAGA
TAATTCAAAATGCTTAAATTCAAGAACTTTGACAAGAAAGTATCCATCTTAAGGAGCTGT
ACAAAATAAAGAAGCAATAATATTGAAAAAGATCCTAACAATTGTAAAAGAATTGCTCAA
AAGAACGCACACTCCCTTGATCAATTGAAAAGTCACTTATTCAGTTCTTGAAAATCAATC
TAAATACCCAGCAAGCCAAAGTTTCTATCATCTAAAACCAAAAATCAATGTGTTTTCACA
CAACAAATTATACCCCAGGCCTTTCCTCGCAATGGAATCACCCCTGCATTGACTATAGAT
GGCATCTAAAACTTGAAAACCCTAATAGCCTTCAGTAACCTAGTAAATCAAAATGAATAG
GATTCAAGCAATGATGTTCTATTTCCTATTAGCCTATACAATTAAATCTTCTACACTCGT
TCAATTAAACTTACTAAAGTACAAATAGTATTTGACTACCAAAAAAGGAATAGTATAAGA
GTGACTTTGTGATCAGTTGTGGTGTGAGCGTGAGAATAACTCAAATTATCAAGTAAAAGA
GTGATTTTGTTATACCTCAGGGGCACCTAATGCCCCAAGTAAGGAGCGCCACCAGATTGC
CCAACACCATGCTGCCCTCTTCCTGAACCACCTTGCCCTATCTGCGGGTTCGGGTAGCCA
CCTTGCATTGCACCTTGATTTCCATAGCTTCCCATCATTCCAAGGCTTATACTTGCCTGA
TTCGCATACCCACCCTGTATGGCATGTCCTGCACCAGGAACACCCGGGTTCACATTCGGA
GCCGTTCCAAAAGGTTTGTCAGCCCAAAAGGTTTGTCACATTCGGAACCCACTCCTTCTC
CTCGTTGTTCCCGATTCCCAATTGTCCATCTTCACCCGAGCCCCTGTGTGTAGTAAGACA
AATACAATGAAACGTGTTTTACTCTCTGTGTGTGTCTCTCTGTGCTTCACCAACCAACCA
TAATAGAACAATACCACAATAGCATAGTGAAAAATATGAAAGAGAGCAGATAGATACCAA
GTGACAATGGCAGCATCGGATGCCATTTGAACCTGAAACAGTGCTTGAATTGAAGCAGGG
AGACGTTTATAAACTAATAAAACTATAAACTAGAAACAAACCATAAAGCTAGCAGAGAGA
GAGAGAGAGAGGGAGAGAGCGGAGCACTGTGACTGTGTTTATCAATATATCATGGGAAAT
AGCTTAAAATGCCACCCATTTCATAATTTTAACTAAAAATATCAATCTCAAAACCATATA
AGATGACCCAAAATAAAAATCCATCACCCAATCCTTACCTAAAATCACAATCACAATAAA
GAAAAATAAATTAGGGAAATCTGAAGCCCATATCAGATATCTCATCAATTCCAAACCCTA
GACTCTAGAGAAACCCCTAAACCAATTTCATACAAACCCATAAACCCTAAACCAATTTCA
GAGCAACCTCTAAACCCTAAAACCATAAACCAATTTGGAAGAAACCCCTAAACCAATTTC
ATACAAATCCATACACCATAAACCAAATTCACAAAAACCCCAAATTTCAAAGAAAAGGTT
TATGAACAGTACCTCGTGGATGTCAACGATGGAGTTAAGCTTGGATGAACAGCCACCGTT
GAGGGAGAAAGACGATTGCGTCGAAGAGAGAGAGATTCACGAGGGAGAGAGACGGGCCGA
AGAGATAGAGCGAACAGAGTTAGAGAAAGAAGCCAATTTCTGAAAAACTGATATGGATAC
AATAAGTGGACAATAATTTTATATTTAAAGTTATTAGTTGTAAAAAAATTAGGAAGAGTG
GTATTTTTAGTTAAAATTAAAAAAAGGGTGGCA
>RojoHC-B-R772-Map6_reversed
CAAGGTCTAAAATATTGATGGTATTAGAAATATCGGTTGTTCAAAAACACGGAAATTTCT
ATGGAAATATTGGGATATTATCGATATCGATAAAAATTGAATAAAAACCATGGAAATTGT
AAGAAAAACTTGGAAATTTTTATTGAAACTTTGGAGGATGTTTATTTAGTCAATTATCTA
TTAGTTTATCACAAAAAATTGGAAGGTAATGCATTGCATGATGGGTTTAACTGATTTAAG
TTGATTATATAGAGAGCTGACAAACACTGTGAGTGTAGAAAATATGTAGTAATTAAGGAA
AGAAGATTAAATACACCATAATCATTTATATATAATGATTTACTACAATATTTTACACTT
TATACATTGCATGGTAAGATACATGAGTGACTTAGTACCACATAGAGTTCTTATGAGGTT
CAAATTTTTCACTATCTTCATCATCTTTATGTGTAGAGTAAGTGTATTATGAAGAGTAGT
CATCAAATGATAAATCCCCAAAATAGTTTTGCATGTAATTGTTAACATGCCACCCATATG
GATCTGAGATTGGTTGACATTGTCCATAAGAAAAATCATTTGAAGATTGGGTCTCGGATT
CTTTCCATGAGCCGCTCGATTCTATCCCAAAAGGAAAGGTCAAAGACTCACATTCTCATG
TGAAAATCTAATTCTTGAAAGGAAACAAAACAATATAAATATACATATTTTAGCATATTA
TCACAAAAACATAAGTAACATGGTGGTTAAGGCGTTGGAGGAGTGAAATGCTAGGGGTTT
GAATCCCCTTTGCATGTGTGCTTTGTGTTTTTTTTTCCCTTTCTTTTTCATTGCATCGAT
ATTTTCAATATTTTCGATATTATAGCGATATTGAAGCGATATTTTGAAAAAATATTGCTG
AAGTGTGAACGAAATTATCGACATCGATATTTTCCGATATTATCGATATTTATACGATAT
GTGTATGGATACATTCCGAAATATCCCTGACTCGAAAAAAACGATAATATCCTCGATATT
TCGTCGATGTTATCGATATTTTAGACTATGCTCCTAACAAACATAAACATTTTCATCAAA
GTTCATCCAAATTTCTAGCAACGAACTTCAACATACAATCCCATATTTTCATACAAACAC
AAACAAATTTCAATACCCAATTGATTAATACAATTGGAAATTACATACCAACTAGTCAAC
TACAACATTCATTATGATTTTATCAAATTAATGAAAGAACAAAAAGCCAAACAAACACAT
CACTTCTTATTCTTCTGCAAGGCATTTATGAGAGAGCCATTAACCACATACTCTGTCACT
GTTGGCACAGAACCTCCCGGCCCATCAAGCACAACACCATAGAAGCTACCACATTGAGGT
GGTGCAAATCAGAAAGTTTAATGGCCTTGTTCCAGAAATCATCTCTTTGATTGATAATAC
GAAATCTACAAGATAGGGACCATGCAAGTGAGGTATTAATAATAAAAAATTAATAGCTTT
TGGAAACTAGTGCAATGAAAAGATAGATCATTTATTCTTCCATAAACCAATTCTCTTAGC
TCTTCCCACACCTTGACAGACCCAATCCCATATTTTCATAAATACAAATAATTGATTAAT
ACAAATCAAATTAGAAATTTCAAAACCCAATTGATTAATTGACATCTTACAAAGCAGAGT
AAGACAACAAAATAAAAACAAAAACTGGGTATGATTCAAGAATTGAAACAAACCTTAGTT
CTAAGAGGGTGGGATTGAAGTGGTATGAGCTATTTTCTCCAAGCCCCATTGAGTATCTCA
GACATGGTTTTGCAGTTGCGAATTAAGAGGAAGATACAAGAGGCACAACTAGGTTTTCGA
AGAAGGAAGAGATGAGGTCAACAACATGGAGGTATTGAGGCTTATAATGAGATCTGGCGG
CTGCTTCGCATGGGGTTTATTTTCAGATGAGGTTTGAGTTTTAGTTATAGAGAAGAGAAG
AGAGAGGCTTCGACTGTGAGTGTAGAGGAGGGTTTTCTTGGTTTTGTTTTGTTTTGGGGT
CCAATTAGGTGTGAAAGGGTATATAATATGCCATTCTACTAACCAATTGTTGTTTGACAC
ATGTACATTAAATAAAATTAATATTAAATAGAGTTATATCGGTTCGGTTTGGTTTAGGAT
AGTTTCAAAAACGTTCAAACCGCAGCCGAACCAAACCTACCCGGTTCGGCCGATGTAATC
GAATCGACCGGATTGATGCCCACCCCTAGTATAAATACGAGCAGATCCTCATGGTTTCTA
TGAAAAGCCCATTGCCTATGTGGGCCTCATGCTCAATTGTCATGACAATGACTATTCGAT
GCTTAACCCCCATTGTTCGATTCACTTGCCATCAATATAAAAAGGAAATTAATTATCTAG
TGATTTTGGAGAATTTAAAATTCCAAATCACATATCTTCCAAAACACTTTTGTTTGTACC
ATAGCTGATCCTACCACTCACCTCATGAAACATGGAAATAGTACAGAGTGAGGAAACATT
CTGGCTCACCGATAGACCAGATAAGGTACGAATCGATAGGCGACCGATTCATCACAAGCC
ATAGTCGTCACCCGCTAATTTGCTCGCGCTCCTGGAAGCTCCTGGGACATAACAATCGAT
ACGCCATGCCAATTATACAAGAGGATCTCGAAAAGTCCCCCTTGATATTTTGCGAACTCG
TGTCGACCTCGGAGGGCACTCCCACAAGTCCCACATCGAAACTAAGTACTAAGAGTATTC
GAAATGCTCTCTATAAATAGGACCCCTTGCCCTAGACAAGAGGTAAGATCTCTTAGCTTG
ATTTACGCTATAAATACTTGCTACAACAGAGAATTCTCTCCCAAACTTACTTTGCCAACG
GATGGTCTTGGGCTGGTACCACACCGGTACTCTCGACCTCATCCATTATTTCTTCTCTTA
GCCCAGAACAAAGCATCACATCTCGAAGTGTTGTATGCTTGCATTAAGGGTTTACTAGGC
CGAAGCATCACATCACCTGTAGGTTGCATCTAACTCTATCTGTTTAGTTTTAGGGCAAAC
AGATTGGCGCTGTCTATGGGAAGCGACTGGCAATCAACCCATATCTCCCTTTCTCGAAAC
CTATGAATCCACCTTCATCCCTTGCGACCGATGGTCTTATCCTCGGCCTTACCAGTGGAC
CAAGCACCGCTCCCCTACTCGGCACCCCCCAAAACGGAAACGCCCGTTCGGCAGAACACC
CTGGAGGTTAGGATGGAAGCCTTACAACAGGAAATGACAAAAATGCAAGAACGCAACAAT
ATTCTTTCCTCCAAGCTCGACGAGACTCAAAGACAGCTGTTTGAACAACAATCATAGTCG
ACCCAATTACAGGACGGTTTGAAGCAGACCTTGCAGCTTCGGCAGGAGCAGTCCTTCAGA
AGCGTACCAAAACCTAGCGAACGTGAGAAGGAAAGAAGCCAGCAACAGGCATGCCATCCA
CTTCCCGAAGGCTGTTCGTACTCTCTCCGGAGGAACGCCATCAGGAATACCAAGTTTACT
CCGATGTCAGGATAGACTTAATGATCGCCACAAGGAACTCCGGGCATCCCCAGTCCCGAT
CCAAACGAAACTCGACGGTCGGCATGTGGATGCACTTGGACCGAAATCTCCCCTACGCCG
AAGGTACGATGCGATTGGTTCAGAAGAAATGGACGAATCAGACTATGTTCCGATTTCACC
CAGAACCACAAACTCATACCATTCGGCAGGGTCATGACCTTCTAGACAAGAGTAGCCTAG
CTCCCGGTCTGATAGAGAGGATGATCGGCAGAAGAGAGGCCTTGGCAAAACCTCTGACCG
AACCACAGGTCGAGAAATGCAAAGACATAGTGCCCGCCAACCAATTGGTCCCCAGACATC
AGAACCCTTCTGCGACGACCTCCCCCCTGCCGATCCTACTATCCGCCTCCTCCTCTAGAA
GGTCAACCGGATTAAGGAAGAATAGAACCAAAATCGGACACCAACTCGAGGAAAGGTACA
ACTGGGACTGTTCACTAGCTGAATCTGAATCTTCCAACATGACAAAGAAGTCCAAGCACT
CCGAATATCATTTTACACAAGAGTGGAAGATCTTGTGACCCACATCCATACTTTCCAATC
AACTATGGGTTGCAAAGGGCTCACCGATGAAGGCCAGTGCTTACTATTCCCCTCCACCTT
AGCTGGAGCCGCCCTAAATTGGTTATATGGACTGGAGCCAGGTATATTAGACTCTTTCGA
TCAATTGAAACAAACTTTCCTCAATAATTTTATGATATAGACCGAGTGGTTAGAGAATGC
CAAAAATCTCTTCCGCCTTAAAAATCTTGCCGGAAATCGCCTCTCACAAGCTCTGTTTTG
GTCCTTTTATACCATCGGGAAACGAAAAGATGCAACTCTTCACAGCCCTCCCGAGATGTG
TCACACATGCACAGGGAAGCCTAAGAGTCATAGCATCCCACTTCAGCGAGCGGTTCAAAT
TCTCAGACTTTTTAGAGCGCAACTTCACCAACATACGACAGGTGCACATTGGTTGAGTTC
TCACTCCCCTCTCATGCCGAACGGCAAGCGCACATTGGTTGGGTTCTCACTCACCTCTCG
TGCCGAACGACAAGTGCACATTGGTTGGGTTCTCACTCCCGAATGGAAGCACACATTGGT
TGAGTTCTCACTCACCATTCGGCGCACATTGGTTGAGTTCTCACTCACCTTTTGTGCCGA
ATGGCAGGCGCGAGCCTTCACTACCTCTCACGCCTTCGACCCATGATGCCGTTTAAATCC
AATTCTCCAGAACCCCTCTTGCTCGGAGACTTGGGGGACTCCATGACTACCATCGGCAGA
GTACACGAGGACGCTCATGTCCGAGTCAGAATGCCGAAAATCGAAGACAAGTCCCCAACC
AAGAAGTCCCTTCTCAATCGGAAACTTGGGGGACTCCTGTTTGTACCATAGCTGACCCTA
CCACTCACCTCATGACACGTGGAAAGAGTACAGAGTGAGAAAACATTTCGGCTCACTGAC
AAACCAGATAAGGTACAAATCGGCATAGGCGACTAATTCATCACAAGGCATAGTTGTCAC
TCTCTAATCGGCTTGCTCTCCCGAAAGCTCCTGGGACGTAACAATTGGTACGCCATGCCG
ATTATACGAGAGGATCTCAAAAAGTCCCCCTTGATATTTTACGGACTCGTGTCGACCTAA
AAGGGCACTCCCACGAGTCCCACATCGAATCTAAGTACTAAGAGCATCCCAAATGCTCTC
AATAAATAGGACCCCTTGCCCTAGACAAGAGGTAAGATCTCTCAGCTTGATTTACGCTAT
AAATACTTGCTACAATAGAGAATTCTCTCCCAAACTTACTTTGCCATTGGAGGGTCTTGG
GCTGGTACCATACTGGTACTCTCAACCTCATCCATTATTTCTTCTCTTAGCCCAGAACAA
AGCATCACATCTCGAAGTGCTGTATGGTCGCATCAAGGGTTCACTAGGCCGAAGCATCAC
ATCACCTGTAAGTTGCATCTAATTCTATCTGTTTAGTTTTAGGGCAAACAACTTTTATTT
TGGAAGCCAAGCTAGAATAAAATAACAAATACGGTGTACAAGGCAACCTTATGATAATTG
GATTTGGGACAATAATAACAGTTACTTTATAAAAATATGTAATTTGAAAATTAAAATCAT
ATATTGTTTTCACTTTCCTTTAATGTGTGACACCATTTTTTAAATTATGGAAAAAAAATT
GAAATCTCACATTTAGTTATATTTCCATACACCTCCTTTTCCTGTGTGCAAAATTTTTAT
GGAAGATTGTATTTTCTACCAAAAACAAAATCAGACCCTCTCTTCCCTATAAATCTAGAG
CATTTCTCCATTCTCAGACCATGTGCATTTGATGTCTTCTCTCCTTTGTTTTGCCTTGTT
GCCTCCATTCTTCCTGTTTAGTCGTTATAACTCTCTCTTTTTTCCTTTTCTTTTTCATTT
TTTGTTTGTTTGTTAATAATGGAGGATTAGGCGAGGTTAGCTCCTCAATGATGTTATAAC
TCTCTCTCTATCTTTTTCTCTTCATTAAAATATCTAGGAGTACTTCACAGATAAGCATTT
CATCGGTACTCTCCACCTCCATACAAGAAAAGGTGCCACTTGTGGCAAGTGAAAATAATC
ATTCACATAATTTATATAGAGATGTTGCCAATTTCTCATAGGTTTTTTAGTGACTTACTG
GTCTGATTGGTACATAAGAAAATTTTCTCTCTCAAAGATTTGTGGTCCGAAACATCAAAT
CTTTCTCTCATAGGTTGTTCTGGTGGCTTAGGGCCTTGACCAGTCACTCTCTAATAATCG
TTTTGCACAAGTTCAAGCAAAGACAAAAAGAGTGCCGACGGCAATGATTGGAGATATTTT
GGTATCATTTGAACTTTGCCAATATTTTTCTAAGGATGCAGATGTTGAGATGGTAAGTTT
TTCTCTTTTTTATTTTTATTTTTATTTATTTTAATATTTAAAATAAATATTCTTGATAGA
GATAAAGATAAAGGAAATATATGAAAATGTCAGCGA
>CH240_H1-B-G5771-Map4
TTAGGGATGGCAAAAATCCCCGCGGGGGCGGGTCCCCGTCGAGTCCCCGACCCTAACGAG
GGGAGATTTCAGGGCCAAACGGGTATCGGATACGGGGATCCCCGAACTTGAAAAATCCCC
TATAGGTATGGGGAGGGGATGGTATTGGCGTCCCCATCCCCAAACCCGACCCAAAAATAT
ATATGTTTATATTTAAATAAATAAATATATAATTATAATATTTTTGTTTAATCCTAAGTT
AACATCCCTCTCCTAATTTTTCCTAATCTTCTTTGAAATTTCATATTGATGTGATTTTGA
ATAGTTAAGTTGAACTTTATAAGTTAATTTGGATGCGTTGAATGATAATTTAATATGAAA
CATAATGTTAAAATGTATTATAAATATTTTTTATGCAAAAAAAATCGGGGATTCGGGGCG
GGTATGGGGAATAGTCCCCCGACGGGAACAAGGATGGGGATTCCCCGAAACCTATTAAAC
GGGGATGGGTTCGGGGACGGCGGCGGGGATGGAGAGCGGGGACGGAGATGATATTGTCAT
ACCCGGCCCCTACCCGACCCATTGCCATCCCTAGGTG
>CH240_H1-B-R6413-Map10
TGTCTGTCATATTACCAGCATGTAAATCTCTCTCTCTCTCTCTCTCTCTCTCTCTCTCTC
GGTGAAGAAGTACTACTTGTAGTTACTTACTCTTGTCCATAAGTCTCAAAATTTAAAGTC
CTTCATTTTTAATATGAGCTACGTGGTTTCAATTTCATCAGTTTACACCTCAACGTTATA
AAAATTTGACCACTTTACTTTTTCGGTCAAATTAACCGTTTAGTCAGACGATGACGTGTT
CACTTTGGGATCGACCTCCAAACTAATTGACCATTCTCGTTAAAAAAATAAGAATTTAAA
ATCAATTACATTAAAAAAAAAATTTGCTTTTTTAAACACACTTCCTGTTAAAAATAAGAA
TTTAAAATCAATTATATAAAATGATAAAATTGCATTTTAAAAAAAAAGCTTTTTCATGTA
ACCAAAAAAAAAAAAGCTTTAAAAAAAAGGACATTTCACACCAATGGGGTTTGGGGTGAT
TTTTTCTATATAGGTCACGAGGTTTCAATTTCATCAATTTTCACCCCAATATTATTAAAA
GTGACCAATTTACACCATTTGTTAAGTTGGTCGTCAAGTAAGACATTAACTGATGATGTG
GATACTATGAGGCACACCTCATAAATTCACCGACCAGTCTCCTTTAAAAAAAATAAAAAT
AAAAATCTATTATGTAAAATGATAAAGTAACATATATAAAAAGTTAAAAAATAAAAACAT
CCTACCCAACAGCACCATCCTCCTAGCCCCCCATCTGCTAGAGATTAGTATTAGAGCGAC
ACGACTGCGGTTCTCCAATCTAGTCGCTCCACTCATTACTTGAATTTTGTGTAATTACAA
CCTTGTAAGGAAGAATTTTTTAATTCCATTTTTCTTAAAAAGAAAAAGAAAAAAGAAAAA
TCTAAAAACCTCTCTCTTTCATGTTTTCCATAATTTTCCTTGTGTTTTCCAGAAATAATC
ACCCAAAATTTAATATTTAAGTAATCAAGATCTATTATCTGTATACTATGAGGGCCTTAT
ATATGGACTTTAGGTGAGACCTCATCTTTTAACCATTATATCAAATTAATTAGTTGTTGG
ATCAAAATAGTTAGTCTGATCCAAGAGTTAAGATATATGGCCTCATCTAAAGGCCATATA
TAAGGTCCTCACGGTAGAATGACTCTGCAAAATACAGAGTGCTAGGCCGTATCGTACAGA
GCAGTATATGGGCCTCAAACAATGCTGCCGTTAGCCACAAGAATGGGCTTTGGCCGCCTA
ACACAATTACACCAATTACCCATTTGGGTCATGGGTCGTGGGTTATATGTCATGGTGGGT
CATGAGTCAAAGTGTCTTTACTTGGTGCCTTGAATGGTTTTCTTTCACATTTTAATTCTA
GGCTTAATTTCAGTTTGGTATCCTCCAGTTTTATCTCTAAGGTATGTTTGTTCTTGCATT
TTCAATTTAACAATGAGGTACCCTAACATTGAAAATTTGTTGTAATATGGTTTTGCCGTT
AGAATGATTGTCATAAAATCCATTAAGTAATAACGTGTCATTTGTGGGGTCTATTTGATG
AAATTCAAGAAAATGAAGAAAGAATTTCTATCAGACACACTTACTGTGCAGTGTGCAGAG
CAAAACTGATTTTATTATAAATCCTGTTTCTTTTCGAGTGAAAACTCAAGTAACCATTTC
AGTTTGAGTTTTAACTACAAATTTGAGTTTATATGGGCTGTGATCAATTTGCTCACTTAC
AACAGTGTGCTCTCAGTTAGCTTAGCATTGATGTTCAGTTCTGTGGTGAGTTGGTGGTTG
GTAATATTAACTGTTTGTGTAAATTGTAATTGCAAGATTTATTTTTTCTAAGGACATTGC
CTGAGTTAAAATCCAATCTTTGTCCCTTGGTTTTCAAGTAAGAAAAAGAATTGCTGCCTA
TTTAATTACCTGACCAGAAATAAGTATTTTCTCTAGATAATTTGTGTTTGAACTGTTTTG
GTCTCATTTAAGCATTTCCTTTTAGTCACAGTATAGCTGCGAGACAGTTGTTTGTTAAAT
AGCAATTAAGATTTGAAACCTTGTTTTGTGATGAAGCACAGAGTTATGAAAGCTCAGAAT
TTGCAAGGAACACTCCCAAAAGAGATGGCCAGGCTCACCTATCTCAAAGAAATGTAAGCA
CGTTGTTACCTTACATGTATGTCTGTTGTCAATGAGAAAATGACTCGTTTCTTTCTTTCT
CCTGCAGCGACCTCACCCGCAACTACCTGAGTGGTACCATTCCTCCAGAATGGGGCTCCC
TTCCACTTGTCAACATGTACGGTCTTTTTTGCTATCTATACATGTGTGTGTGATGTTCTT
GTTGTTTTAGTGCTGACTTCAGTGTTCTTCAGCCATTTCATATTCATGGCCTTTTAGTGG
TCATGAGCCATTTGAATCATAAATGTTGAATTTATTTGATAAAAGTGATCTTAAAGATAT
GAGTTTTGTTGCAGTTCCCTTCTTGGAAACCGTTTGACCGGTCCTATCCCCAAAGAGATT
GGAAACATCACAACCCTGAAGATTTTGTGAGTGCTGATTACGCATTTGTTTCTTCTTTCC
CCCACTTGATTTTTTTTGAGATCCTTAATGATGATCTTTTTTAACTCAATGGAATTGAAT
TTGCTTTGTGTAGGGACATCAGTATGAATAATTTCTCTGGAGTGCTCCCTTGGCAGCTTG
GGAATTTGCCCCTCATAGAAAAAATGTAAGATTGTCCTATTCCGAATGTTATCGTGATAA
AAGAATATTTGGTTTATTATATGGAATCGCTTTGCTGTAGACAGATCTGGATATTTTCAT
CAGAAATCATCGACTTCTTTATCTTTAATATAATTGTTATGTCTCCTTCATGGTTAGGCT
TCTTCCCTCAAATAATTTTACTGGGGAGTTGCCAGATACATTTGGAAATCTTACCACACT
AAAAGACTTGTAAGCTTCTGTTCTTTTTTCTACAAGGTTTCCTAAGCACCCAAATACCGC
ATTATAGGATTAATTGGTACTGTTTTCCTTTTGCCAATCATTATGCAGCCGGGTGGGTGA
TAGTCACTTTTCTGGGCAGATACCTGATTTTATAAAGAACTGGACAAATCTTGAGAAACT
GTGAGTTTGTTTTTTTTATTATCTTTGCTGCTACTTGATTCTGAATCTTATCACTGATTC
AAATGTTATGACTTGTTAAACAGACTGATTCGGGCTAGTGGTTTGACGGGGCCAATTCCT
TCTGGCATTTCTCTTTTGACAAAATTAACTGACTTGTTAGTATGGATTTTGATTTTGTAT
CTATTTATAAATATAAACAGACTAGCAATATTCTGTATGTTCATTGCTCGATTTTAACAT
GCAGGAAAATTACTGACTTGAGTGGGCCTGAAGCATCCTTTCCTCGACTTGAGAATATGA
AAGGCATGAAGAGACTGTGAGTTGATGCTTCCATGACACACAATGTCTCTCTGTACAAGA
AGTCTTTTGCAAACTAAAATTTTTAGTCTTTCTGTTACAGGATAATGAGGAGTTGCAATA
TTACTGGACAGCTACCTTCATATCTCGGGAACATGAAGAATTTGAACACTTTGTTAGTAC
AAATATCTTTGTACCTGTTTTTTTTTTTTTTTTTTCTTTCTGTCTTCAGACAAATAAATT
ATCTTCTTTCTAGATACTATTTTTAATCAAGTAATTACAAACATGTAGGCATACACAAAA
GCATATATCCTGATTCTTGGAGTGATTTTATTATTATTAGTACTAAGTTAAACAATGTTT
CCCTCTGGGGGAGCATATCTGAAATGCATTTGTTAATGGTTTGTGCAGAGACCTCAGCTT
TAACAAGCTAACCGGGAAAATTCCAATCAGCTTTGTTGCTCTAGCAGAAGCGGATTATAT
GTAAGCAATTTGAATAACAAATCTTGACTTTCTTACAAGAAAACTCAAGCAGACATTCTT
CAATTGCTTTGTCACACCCCAGCCCTACAAGCTGGTCATGTTAATCATGCTTACCATTCT
GGCATTCTAGTAATTCATTGCTTTTGTTTATACCCCTTTCTAGTAATTTATGCCCTTTTT
CCTGTACCAATTATGTTTAGATTCTTAACTGGAAACTTGCTGACTGGACCCGTGCCTACT
TGGACGAAAAAAAATGTGTAAGCTTCTCTTCCAAAGTCTAATCTTTAGTTATTTAGTAAG
GAGATTTATGCTGTCTATTACTGGATAAAGCATAGTGCATTCGTTATGACATGACTTTTC
ATAATGGAGCTTGACATACAAAACAATTATACTCATGAAATAGGCATTAATGTAAATTCT
TTAAAAGTATCCTAAAATGTTTCCAAAGTTTATGACTCCTAAGCTTTTTCAAGGTTTCCC
TCATATGTCCAAAACAGTTTTTGCATATATTGGTAGACCAGCCACGCTATATGGGACGAA
ATTCTAAGCACTTAGAAAACAACATGTTCATAAAATGACTGTGGTGGGAATGAGAATGTC
AAGATGGATGTATCTGAAGACAAGGAAGGATAGGATTCGACATATTCAACAATGTTTAGT
AGATGCATAAGTTGGAGAGATTGGCCTAATCAACATAGAAGGTAGTTCCAAGGGAAGAGA
GCATCCTGAAATTAAATGATGGCTATGCCCTTGTCTTGGGGTGGACCTTTATCATCTTGG
TATACTATATGTTATGAGATGCGGGTAGCTTGACCAAATTCAGTACGGGGAAATTTTAAG
GTGAACTTGGCTTAACGTGGACAGTTGTGAGAGCTTAGGCACCTATGACTATGAATAGTG
AAAGTAGCTAATATTTTTCATCTCATGAAGTTTGGTTGATTGTTTTAATATTGGATTTCC
AGAATTAAATCTCGCTAGAATTGATATAAACTATGATTTCAAAACTTCAGTCCAACCATG
TTAATACCTACCTCTTGCTCCTCATTTTATTTTCTGTTCTCATACTGCATTTGGAAAGGA
ATTTACGTAACAGCCCTTTTTGTGCAGTGATCTTTCATATAATAACTTCAATATAGGGGA
CACAGGTTGTCAATCACAAGGCGGCTTGTAAGAATGTTTTCATTAGCTTGAGTTTACTTT
GTTTGTGTCTTGTAGAGCAAACTTAAATTTTCAATTTGTGTTAATTTCTACAGGAACTTG
TTTGCAAGCTCTTCAAAGGGCAATAGTTCGTAAGTTACAAATTAATCCTCTGAAAGCATG
CGTATATAAATTTACCTGGCATTCCAACTGAGTATTCTTATTTTATTTTACAACTTATTT
TCATTTATGATGTTATCTTGCTGACTTCTTCTGGATCCTGCTGCATTTCTCCTATCAGAA
AAACTGTTTCATGTTTCAGAACTGCAAAATGTCCAAGAAGTAAGTTGGGTTTCCACATAT
TGCTTCAAGATATATTTATTTATCTTTGATTTTTTTTTTTGGGGGGGAGCTGGAGGCTTG
TATGATCCAAAAGAAGAAGTACTATGTGAAAGAAGACCATTATACACTCGCCTCAACCCA
TCATGAACATAGAAATAATTGCATTGTTTTTTCTTCTGGGGTTGATTCTTTTTTTGTTTT
CCTCCTCAATGGCCACTAATCTTTTGCTTTCTGTTGTAGCTTGGTACTCTCTGCATATAA
ATTGTGGTGGAAAAGAAGTAACTGTTTTTGGGAAAAAAAATACAACATTTAATGGTGACA
CAGATTCAGTTGGATCTTCATCATTTCGCCAGAGCTCAACAAATTGGGCTTCAAGCAGCA
CTGGTTACTTTACTGATGATAACCGTGAAGACACCCGTATCCAAAATAATGAAACGATTC
TCTCTATGGCCAATCCAAAACTGTACATGAATGCACGCCTTTCCCCCATCTCTCTAACTT
ATTTTGGGTTTTGTCTGGGAAATGGAGACTACACTGTAAACCTCCATTTTGCAGAGACAC
GGTTTACAAATGGCAAAACATATAAAAGCCTGGGAAGGCGTATATTTGATGTTTACATTC
AGGTAAAGGTCAACAGACACTGTTTAGTTCCTGGTTAATTCAAATGTTTATGAATTTCTA
GTAATAACATGTAAAATAGGTTGCAGTCAAGGCTGAAAAAATAAACCACATTACGATCAT
GAAATGATAAGTAACTACATTAGCATATTTCAGGGGATACAACGGCTGAAGGATTTCAAT
ATTGCGGATGAAGCTGGTGGTGGGGTTGGTAAGGCAGTCATAAAGAACTTTAATGCTTCT
GTAACTAATGGTACCTTGGAGATCCGTTTCTATTGGGCTGGGAAAGGGACGACTGGTATC
CCTGTTGCAGGAGTTTATGGTCCTCTTATATCAGCTATTTCTGTAGATCCTAGTAAGTAC
TGTTCTGAGCTTCTTCTAATTACTATTTGTAGACCATTGCGAGTTTCTCATATGTAAATA
TCATGTTAGGCATTAATATTACAACACAATTAAGAGATCCGGCTTTAGGTAGCTGTTTGA
ATAATGCACTGTCTTATATATTACGTTCGCATTTACTCTAATAAACCTACTCTTCTTCCG
GCAGACTTTGTACCCCCACCAGAACCTGTAACATCACCTGTGACATCACCTGCATCTGGT
GGAAGTGGCATATCTGTAGGTGCAGTAGTTGGAATTTTGGCTGGAGGAGTCTTCATTATA
TTACTGATTTTTGGTATTCTTTGGAGGAGAGGCCACCTAGGACAACAAAATACTTTGGAG
GATGGTACGTACTTTTCGTGTATATTTAGGCTCACTCTGTAAGTTGATATTTATTTAGAT
ATTGAACTTTCTAACGCCTTGATGCTGCTAGAATATATTATACTGTTGAAACCTTTGATG
CAAAGTGTGCCTACCTATAGATTCAGTTACTTGTTAAATTTGATGCCTTGAATCAGTCGC
ATGATATTAAGAAATAAAAATGCTACCATTATGAAATTCATGTAGACACAATTTCTTATA
TGAGTTTGCTTCTTACACAGATTTAAAGGGCGTGGACCTGCAAACTGGTAAATTTAGCTT
CAGGCAACTCAAAGATGCCACAAACAACTTTGACAAAGCCAATAAGATTGGAGAAGGTGG
TTTTGGATCTGTTTACAAGGTATTCTGCGGAACCAATATTTCTATTTATTTATTGCTGTT
GGGCTAACTAGACTAATTGTAAGCATTCTTATTAAAGTTGCTCTGCTTTTTAGTGAAGGG
ATTTTGACTTTGTTTCTCAAATGCAGGGCCTTCTATCAGATGGCACCGTAATTGCTGTCA
AGCAGCTTTCTTCCAAATCAAAGCAAGGGAATCGTGAATTCGTGAATGAGATAGGCATGA
TTTCTGCTCTGCAACACCCTCATCTTGTCAAGCTTCACGGATGCTGTATTGAAGGAAATC
AACTATTGCTTGTCTATGAGTACATGGAAAATAATAGCCTTGCTCGTGCTTTGTTTGGTA
AATATTATTCTTGTATGCCTAAACTTCATTTGGTTCATGCAGATGGGTATAAAAGATCTT
ATACATAAAAAATATGTCCCTTATAACTAACTTTGAGTAATTTGACAAATTGAAGGGCCA
GAAGAAAGTCAGTTGAAGTTGGATTGGACAACAAGGCACAAGATCTGTGTTGGTATAGCT
AGAGGTTTGGCTTACCTCCACGAGGAATCAAGATTGAAGGTCGTTCATAGAGACATCAAG
GCTACTAATGTGCTGCTTGATGAAAATCTTACCCCAAAGATATCTGACTTTGGATTGGCC
AAGCTTGATGAAGAGGATAATACACACATTAGCACCCGTATTGCTGGAACTTAGTGAGTC
CCTGTGCTATTTTTTTTCTTCTTATACTTTTATTTTGATTTCTTGCACCCCGATGATGGG
TCCATAGAAATAGGAAACAGATGGAAGGTTTATACTGTTAAAACAAATTTGAAGGCTTAG
TAGTATTTTTCCTATTTCTCTAAGCTAAATATTGGGGAATGATGTGTGGTTTCATGTTTT
TGCAGTGGATATATGGCACCCGAATATGCAATGCGGGGTTATCTGACTGACAAAGCAGAT
GTTTATAGCTTTGGAATTCTTGTACTGGAAATTGCTAGTGGGACGAACAACACCGGTTAC
CGTTCGAAGGAAGAAAGCTTTTATCTTCTTGATTGGGTCAGATGATTCTATTGCTTCCTT
ATTTAGCTTTTAAATTTAATCTGGTACTGTTTATCTCTATTATGAATTTGTGGATGCGTC
AGCACATTATGTTTCTCTGAGAGTATTAACTCTGAATAACTAGTAGCACATTGTATTTAA
CTTTAGGCACATCTACTGAAAGAGCAAGGGAATTTGATGGACCTAGTGGATCCAAGGTTG
GGCTCAGACTTCAACAAAGAAGAGATGATGCTTACAATCAATGTGGCTCTCCTTTGCTGC
AATGCCACTTCAACAATTAGGCCTACCATGTCTTCAGTTGTGAGCATGCTTGAAGGCAGG
GCTGCTGTTCAGATATTGGTCTCGGATCCAAATGCATCAAATAATGAGATGGATGCAATG
AGGAAACATTTTGAATCCACTTTGGGAATGAACACCAGTGAGTGCCAGATACATACTGCA
TCAAGTCAAGGTCCCTTGACCGGTTCATCTACATCTGTTCGTGATCTCTATCCAGTCATT
CCTGATTCAACTTACTAGGACAACAGAAATGAGAGAAACTGAGTAAACTGTCTTGACTCT
CAAACATTTATGTTCATATATCATCTCTACTCCCTCTCTATAGAGTCTATATATACACAC
ACATATATGATATATATATTTTTTGTTTAGCAAGATAGCTGAAAGAATGAATGATCCCAA
TTGATTGGGCACTTGCAAAAGCAATGGGAGAATAAATGATAGAGGGAAGAGGAAGTCAGT
TTCCACCAAAACTATTAACTTCAGCTTCCAATTCCTTGGACAACTTGACATGAGCTTTTG
TCAAGATTCTACCAAACATGAAACATGTGGTCCTTTTATTTATTTATTATTTATTTGGTT
GTGGGTGTTGGGGTAAATTTTGTGGTGAAAATTTATGATGGAAAATTACTGCCACTACTA
CAATATTTGGGTTTAGGCACCATTTTTATTTGTGCTCTTAACTTCAAAAGACACAAACAA
TTGTGCTTTATAATCCAAGACCACGATGCAGCCACTTTTTAGTTGACG
>CH240_H1-B-R4488-Map3
TTAAGGGCACTTCCAGCAGTCAAACCCTTGCCATGGCAAGGGAGGGCTAGGGCAGACACT
ATTCATGTGAATAGTGTCTGCCTTTGCAAAAAGTAAATTGCACTTCCAGCAGTTGCCATG
GCAAAGGGCAAGTACTATTCAATTTTTTGTTTTTTTCACAAATTTGTTTACCTAAACAAT
TAATTTGGACAATATTTTCGGATGAGATTTTCTGATAAAATATTCGGATAAGATTTTCAT
ATAAGATTTTCGGTTTCAAATTTCAGATAAATTTTTGTTTCAAATTTCAGATAAATTTCA
AATTTTCAATTTCATATAAATTTCAAAAAGGAATTTTATTTAATAGTTTCTTTGATAGAG
AAATTTTTATGCTTTGGTTGTGGTTTGTTTGTTTTTATATTTTTAATGCTTTGGTTGTGG
TTAGTTTTTTTATGTATGGAATGTTTGAATAAAAGAATTTTATTTAATAGTTTATTTGAT
AGAGAAAAATTAAACTTGAAAGTGAAAAAAATTTAGAGTAGAAAGTGAAAAAATTATTGA
GTAGAAAGTGAATTTGTTGTTAAAAGTGAAGAGTAGGGATTGGTATTTATAGAAAAAAAA
TTCAGTATTTTTTGGGGTTTTTTTAAAAAATTTTACGATTTTTTTTCATAATTTTTTGCC
TTGAAAAATTCCAGGGCGTTGGATTGGATGAAAAATTAAGAAATCGGAGGACCAGATTGC
GCCACGTGGCAGAGGACAGCTGATGCGCGCGCAGCAAATTTTTTTTAACGTGCACGCGCC
AACAGTAAAAAAAATTTAAACCCGCCTGCTGACGTCACGCTGGCATCAGCGATGACGTCA
GCCGCGCCCTCGGGCCAGCACTCGGGCTCCCCCTGCCCGGGCCAGCC
>Meihua-B-G342-Map5
CACTACAAAAAAACCCCCATTCCACAACAATTGGATGTCGTTGCCAAACGTCAAAATTTG
TTGCTTGAACATATAAGCAACAAAAAATTGTCGTTGCGACGATCGTTGCATTATACCCGT
GTCCTAATGGAATATGCAATGAAATACATGAGTTGTTGCTCAAGCACTAATGCAACGATA
AAGTTACGCATTGGCGTCTGTCTTAGAGAACGACCGTGATGTTGTTGCCTATTCACGTCT
CCAACAGCTTTCATGTCATTGCATATCACAGAAAGAAACCACACATAACTCGTTGCTTAT
TATTATAGGAAGGACTTGGCGTTGCCTATTGCAAGTTGAAATTGTTGCCTATTCCATATA
TTTAATTTTTTTTTTTAAGTTTTAAAATAATTAATTATTTTTCTGGTTATATAAAATACG
AATTGATATATAAAGAATGAAGCACTTCACACCAAAGTCAATATTTATATTCATAAAGTC
TTGAACCCTGTTCCATCACTTCAAAATATACAAAATATACAATGTTTGCATGCCTAAGTG
TTCAAAACTTTTTACAAGTAGTCATAAAAATAGTTGAACACCATCTATTGCTGCTTAATA
CCTAAGGGTGTTTACCAAAATAAGACACTAATTCTAAGTGTTCAACAAAATATATTTTTT
ATCAAGCGGTTACAGGTTCAACAAAATATCCTATAATTGTTCATACGGATGACTTTGCAA
CATCATGCTCTATATTCATCACTGTTTGTAGGTGATAAATGGTCATATGCATCATCACTT
GATGGGCGGCGAATCTAGTGTTGCTGTTGCAATGATTCACCACTGCTTTGGCCATGAGAT
CCCTTGATAGCCTCCAATTCAGCCCTCAATTTTTCATTCTCTTTTTGAAGAGCAAAAACA
CTACCACAATTTGGCTGAATTGAGTTTGCATCTCGGTCCATTGATCCATAGAAGGCCCAT
AACAAAAAGCACAACTAGATGTGGATTTCTACATCCGAGGTAATGAACCAAGGCCACGAA
TGGTCCTACCCTTCCTGCCAAGGTCCTCCGCCATGATCTGGAACTCTGATTCCAATGGCA
CCTCAATGGAATCAAATGGAGTGCCCTCAGGAGCCTTATCAACTAGCCTTGCCTTAAGGT
CATCTCATTTCTGCTTCATTTTTTCTTGGAAAGTAAAGCCATAAAGTAACCAAGTTACTT
CCACATTAAATTTGATAAATATTAGCTAGGATTCAATCTGAATTATAATAACTTGAAATG
GTATTCATATTTTCCATGCGTCAACATTTGCAATATGTAATTGGATTATGCAAGTCATAC
ATGGAAAACAAATAGAAAAGACAAGAGAAAGGGCACCCAATCTACTCTAGACACCCTATC
CAACTAAAACACCAACCAGGAGAACCATATAAATAAACGGTTCTTTTTAGAATAACGTAA
CAAAACAATCATTACATCAGATTTACTCATTGTTGGCTTACATGTTTCTCCTGGGCAGCC
TCACTGATCCATTGTTGATTCCTGTCTAGGTGTGGATCCCCCAATTCTCAATGAAAGATG
GGGGCCTTCCATTCTTTGTAAATTAAAAGAACAAATGAGTAGGCATCAAAAGAACAACTC
AATTTTTAACTTCCATCATATAAATTCATTGTATTAAACATAATTTAAATTAACAATTTA
ACTTGTAGTCAAATACATACTTTCACTTTTGCTTGCACATGTCGTACAAATGGTTGTGCA
CCTCTTCTATGGCTATATTTTTGTTGTTTGCGATTGTTTGCATTAGCCATATAAATTTCC
TACATTTAAAAATTATATTGCATTGCCAAATTAAACATGAATGACAATAATAATTCATTA
TATAATATAACCAACCAATGAAACACAAAAAAATACAAATGTGTACCTGATAATCTGGAT
CCTTAAACAAATCGCAAAGCCAATTCCAATGAGAGAGGGGTCGACCATTCCATAACCCCA
TCTGAATACTCCTCAGTACATCGATAGCAATTATGAATCCACTGTCTATCCATATTGGAC
TCCTCAAACCAAATGAGTTCTTCTCTTTTATGGCCGGTGGTGAGCAACTCTAACATTATG
CTTTCAATTTCAGAAAAAATAAGACATTCTCTAAATAGACAATACACACACACACATAAC
CATGATATAATATCTCAAAAAATTTCTTTTTAACCAAAATGAAATGAACAAGTTATATGC
AACCAACAAATTAATAAAACGTCATCAGTTTTAAAACTTCCAACCACATACGATAGCATG
TGGTTTCCAGATTTTGATAAACACAAAATTCAAACAATGACATCAAGGTTTTTGAAAAAT
CCTAAACCAGAGACAACAAATGAACAATACCAAATGCCCAACTTCAATAAATGAAGAATT
TATAGTGAAACCAAACAAATTATATGTTTTAGCAGACCAATGCTTCTAGAAAGACATAAA
CGTATAAAAAGAACAAGGCTTCTCAATCATATTAATGATAAAAGTTTATCAAAATCAACC
AATTAGTTATATTAAAACAAAAACAAAAGCTGAACAAGTTATGCGGACAAATTATTTAGT
AAAGCCTTATAAACAACGTGCATACCCACAATATTTGTAAATAAGTTAACCACATATTAG
TGCAGTGACAAATATACCTTATCCAACAAATTCTTTGAAGAACCTGCAAAGAAGAAGAGA
CCAAAAAAAAAAAAAAAAAATAGAGAGAAAAGAAAGCTTTTTTTACCCAAAATGAGAGAG
ACAACGATTTAATGGTGTGGTTGGGATTACCAATTCTAGGTGATGGCCATGGTGCTGGAA
AAACAGAGAATGAGTGGGTATTTTGTGTCTCTTCGTGCTACAAGAGAGGATGAGAAGTTG
GGATTAGAAAAGAAATTAAAAATTAAAAATTAAACAAAAAACTGAGAAATCAAGACCATA
TCTTCCAGCTAACCTGTGTGGGTGGGGTGGCCTTTGGTTTTTCTCTATGGTTGAGAGAAA
GTAAGAGGGTTAAATGGGGTTAGAAAGGAGATGAAGGAGGAGCTGGGATAAGCATAGAAG
GTTTGAGTCAAAAAGGAGATTATAGAATTTTGAGATAGAGTTGAGTGCCTTGAAAATATC
TTCTTTTTTTTTTCTTTTTAGGTTTTGTGTGTAAAAATGAATAGGCAACAATACCAATTG
TTACTTATTTTAATTAGATTCCTTGGTTTTATTAAAACAAAAGGAAACCAATTCCTTGCC
TTATGTATGTGACACGTTATTGCTCTTTCTCTCCATGTCCTCTCCTTATAATTTAAGCAA
CGATAAACAATTATTGCCCATAGCTATATGCAAGCACACATGTAGTTGTTGCCTATTACA
TTTTCATTTTGGCGACAAATTTCCTCCTCCATGAAATTGGCAACAAAATGAAATTAATAA
GCAAGGATCTAGGTTTCCCGCATTCACAGATGTTAGACTACGCAAGGACTTTCAAAAGTT
GTTACCTATTGTTGTTATAGGCAAGGAGATTTTAGTAATATTTCGTTGCCGAATCCATGT
TTTCTTGTAGTG
>CH250H1-B-R7581-Map4_reversed
AACGTATAATTTGGATAAGGTCCATCCAAATGACAATTAAAAAACGTTTCAGTTTCTCAA
AGTAGTGGGTCTACAAATAAATAGGTCCTTAATAATCTTGTTTACTTCTCCATGTATATA
TATACGCTTTATTCTTTTCTTAATTGATTCAAGTTGGGAAGGATAGGATAGATACACTTT
TTATGCTTTGATTTCTACTCTACACACTCGATCAACAGACAATACAACCATCATACATTA
TCATGTAGGCTTTTAATCAAAGCTGCTTTTCCACAGTTGAGCTGCTATTATATTCTTTTG
TTTTTGGTTTTGGTTGGAGGAATTGTTATTTTGTTCAAAATGATCATTTTCTTTTCATTA
ATTTTTTAGGGTCTGAAATTGCTCAAGGCATCATTGGAGTCTAACGCAGTTCTCACCAAT
GTCTTCCTTGGGAAGAAAGAGGAGTAAACATGTCAACTTTGCGCCTGATCAATTCTGGAA
ATGGAATTTTGGAGCTTGTTTGACTGTTGTGCGTCTGAGTTCGGACTAGGGATTCATAAA
GAGTGTCTTACACTGTCATTTTGGAGTTTTTTTGTGTGGTAATCAGTCAGTTAAATTGAT
GAAATCGACTTCACCATGCTCCTTCAGAGGATAGTTTCTTCTGTTAAGGTAGCTGAACTG
ACTTTTGCTAGAACTTCTGAGCTTGTGTGACTCGAAGATGTTTTTGAGACTCATGTCATG
TACTTTTGCTGTTGAATGAATCGTTTTTTTCATTTTTGCTATACTATAGCCGCCCGGCAA
AAAAAAAAGGCCCATTTTAATACAATGTTTAAGGCCATTTTACAAAACCCAACCCGTTAG
TTATATTAAAAATTAGGTCAGATATCTTCTTCTTCCCAGCGTCGCCTTCTCCTTCCTCTC
TGTCTCGATCTCTCTCTCTCTCTCCGTCATTCTTCCTAACAAGCAGCGGATCCTGCACGC
TTCAACCGCCCTTCGTCCACACCTCAACGGAAAAATGCCCTCCTAGAGCCGCCTAGAGCC
GCCTAGGGCCGCCTAGAGACGCCTAGGTCGAGCCCAGGAGCCGCCTAACTCCCTGGCGCC
TACCCCTAATGATTATGGTGAAATTGCCGCGGTGTCCTCCTGCCTAGCGCCTAGGCCGAT
TTTTCGAACCTATTTAAGATTACAGTTTTTGTGTGGAAATAAATTACATATGTATTCACT
CATCTGTTGATTATAGTCCCTATGTAATAAATACATATGTATTCACTCATCTGTAGATTA
TAGTCCCTATGTATAGGTAATGACAAATTTGTATATGTAGAGTTGCTTTGTGGTCGACTG
ATGATGCAGAGTCCAAGGTGATCCTCCACTTTCTCGATCCGTTCACCATTGCCATTTTTG
AATAATTTTGAATTTAGGATACTTTTTGTGTGAAGGTCTGTCCTTAATATCCCCTAAATG
GCTATCACCAACAGCGCTAGCGTGAGTTTGAAGCTTCTAATTGACACAAAAAGCCATAAA
GTTCTGTTTGCTGAAGCAAGCAAGGAAGTTGTTGATTTCCTTTTCAGTTTTCTGTCTTTG
CATGTTTTAACTGTTACTAGGCTCCTCTCAAGTTCTCAACTGATGGTATGGTTGGTTGCT
TAGGCAACCTTTACCGGAGTGCCGAAAGTCTTAGTGTCAACTCATACTTGCCACTCAATC
TTAAGGACACCCAGCTCAAACCCAAAACAACAATTTCTGCGGCCAATATCCTTCAATTGC
CATTGCCGACCAACAATGACTAGAATCTTTCTAAATTGTTCTACATTTGTGTGAGGTGCA
GTAACCGTATTTCTGAGAGCTATGGAATCCCTTGTCCACAGTGCAGATCATGTAACATTT
CCACCCCGGTGTCTTATGTTTCTCCATCTGCTCCTACTGGAGCAACCTCCAGCAATATTA
AGGCAGGCTATGTCAAGGGTGGTGTTATTTACATGATAATGGATAATTTGGATGTGAAGC
CAATGACCACCGAATCAAGTGTTGCAGTGCTTCAAAAGTTCAATGTGAATTGATGCATTT
CAAGTTAATAGTACCAATGTCTTCCTTGGCTATACTCCTTTTTTTATTTTTCCCTAAATG
AATAGTACAGCCGACCGGCTATACTCCGTGTTTTTATAAATTTTTTCATATATTAATAGT
ATAGCCGGGCGGCTATACGGTTTAAATATATCATATTCAAACAATACAGCCGCGCGGCTA
TACGTGGTTCATTGATCACTACAACAGCCTTATTGATGAATTAGTCGAGAATGGGATCAC
ACCCTATGTGACCTTATTGTACTTTGACCTACCACAAGGTTTGGAAGACAAGTACTTAGG
CCCTTTGAACCGTTCTTTTGTTGATGATTTCAAGGCTTACGAAATCTGTTCTAGAACATT
CGGAGATAGGGTTAAAAATTGGATCACAATCAACGAGCAGTTGATCATTGCCAAATTTGG
ATATGGCTTTGGAATTGCTGGGCCGGGAAGGTGTTCTATTTCAGCAGGGTTTCCATGCAT
AGCGCCGGCAATTCAGCCACTGAACCTTACATTGTGAGCCATAACCTTCTCCTAGCCCAT
GCCACTGTTGTTGAGCTTTACAGAGAGAAGTTTCAAGAGAAACAAGGTGGACAAATTGAA
ATTAGTCTTGAAGGACAGTATGTTAAGCCCTACTCAGAATCCGCAGAAGACAGAGCTTCT
GCAACTGCAACGATCATTTAGCTTCAATGCTGACCGAAAACAAAAATGGAGATCCTATTG
GTTCTCAGGCTGAAGGAAACTCGATCCTCTACATTATTTATCCACAAGGTGTGAAGAAAC
TGTTGGAGTTCATGAATAAAAATTATCGGAATCCGATAATCTACATTACTGAAAATGGAA
TTACTGAGCCAAAGGATAATAAACTTGGACTTGATGCTGCATTGAAGGATCCACATAGAA
TTGAAAATAATCTGAGGCATTTGTTCTGGATGAACGCCAATGAAGAATGGAGTGAACTTG
AAAGGATATTTCCACTGGGCTCTGCTGACTATGAATCGGTTGATGGATATACCTTAAGAT
TCGGGCTTTACTACATCGATTACAAAAACAATCTCACGCGCATTCCCAAAGAGTCTGCTA
AGTGGCTCCTTAAATTCGTCAAAGGGTGAGAGAAGAGAATAGAGATCAAGCTCTAGATGA
ATGTTGATGAAGACCAAGTTCCAATGTTGAGTTTCATTGGCACTATGCCCTGTACTATGA
TACACAATGTTGAGTTTCACTGCAATAAAGACAACGTACGTTTGAGTGCTTTACAAAAAC
AATATTGGCATACAATTATTATATAAGGAATATATAACCGTATAGTTCCTATGTCTTCCT
CATGACTAGTTCAATATGGCAGCAACCTCCAACGTTTGTGTGAGCTTGAAGCTCCTAATA
GACAGAAAGAGCCACAAAATTTTGTTTGCTGAAGTGAGCAAAGAAGTTGTTGATTTTTTC
TTCTCTTTGCTGTCTTCACATGTTGGCACCGTCATTAGGCTACTCCCTGAGGATGGCATG
GTTGGTTGCTTAGGCAAGCTCTACGAGAGCCTTGAAAATCTTAGCTACACATACTTGCAA
CCAAATCTCAAAAAGGAATCCAGTGAAGCTCGATGGTTTTTTGTTTGATGGTCAAAATAA
ACTATGGAAGAAGCCCAAAATGGAAGCTCAAAAAAAAATTGCAGATAAAATCTTAATTAA
AGCAACACAAGGAGTTCAAAAAGGCAAAGCCTAGTTTCAAAGAAATGAATGACAAATAAT
AATTGTTTTCCCGTGATTTTCATCATCAACATCAACCATTAATTCAAAAAAATAAAGGGA
GATTCACTATTATACCAATATATGGGCCCAAATTATAAAAATACCCTATATGAATCATGA
TCATCCTTCTTGGTCCATGTGAATCATGATCATCCTTCAGTTCCGATCAATAAGGGTTTA
ATCTCCATTGATCACGTGATTCTTCAGCTTCGAACTTTGGTCTCTTAAATTCCTGGTGTT
TAATTTCCATAAATTGTGCACACGTTATTATGCTATCTCCACTCCAGTAAATTATGTTGC
TTTGACGCAAGCACCTAGTAGCACTGTTGAAACGGAAACTTCCAGCGAGGAATATGTGAA
GAGTGTCGTTACATATATGATCATGGACAATTTGGAAGTGAAGCCTATGTCTACCATTTC
TGAATTCATTTATATATATATCATCTATATAGTTCCCTATTTTAATTAATAATTTTCTAT
TAATAATTTTAGACCAAAAAATTTCTTATTATAGGTTATCACTAATTTTGTATATTTTTT
TGTCCTTTCGTTTTCTTAGGGTTTGAAGCCGCTAAAGGCATCCTTGGAGTCCAACACTGT
TCTTACCGATGTGTTCTTGTGTAAAAGGAAGGCATAACAGTTTCTACTCTGTCCCTGATC
CATTGGAAATGGAATCGAAGTTTTGGATGCACGCCTAATTCAAATTAAATTATTGAATAA
TTCAAATTAAATGAAAGGTCACGTACATGATGACAATTTGTAACGTCTAAAAGATAGGTC
AACATTTGCATAGATAATGGCAAGTTATAATTAATATGGATTAACTTGAATCTCCATCTG
TACGCCTATAAATTACAGGTCTTCCTCCTAAGCCTAAAACATTGCATCAATATGGCAACC
TCCAACACCACAACCGTGAGCTTGAAGCTCCTGATCGACACAAAGGGTGGCAAAGTTTTG
TTTGCCGAAGCAAGCAAGGACGTTGTGGATTTTCTTTGCTCTCCTGTCTCTGCCTGTCGG
GACTGTGATCAGGCTCCTCTCTAAGGACGCCATGGTTGGTAGCTTGGGCAAACTTTATGA
GAGTGTTGAAAATATTAGCTACACATACTTGCAACCCAATCTCAAAAAGGACACATTGCT
GAAACCAAGGGCAGCAGTTGCTGGTTCCAGTATCCTTCTTTTGCTAACCAACGAGGTTGA
CTCGAATGCAAAACAGTTCTACATTTGTACAAACTGCGTTCGCCGTATTTTCGATGTGTC
TGGAACCGTTTGCCCAAATTACAGGTATGCCATGTCCACCCAGGTGGCTTATGTTTGCCC
ACAAGCTTATTCTACTGTGGTGGCAACATCCGGTGAGGGAGGGTATGTCAAGGGCGTGTA
AAGATATCAAAGGTCCTAATTCTGCCACATGTCAAAAGATTGAAGAAGAGAGTTGTTGAA
ATATTGTTAAGACTGTTAGGCAGTTCTGTTAAAGAAGTTAGAGAGGTTAAGAGGTTAGAA
ACGTGTACACAAAGCTTTGACAAAGCTAGTATAAAAACCATCACTGTACTGTGTTGAAAC
ATCAATGAATGAATACATCA
>Stella-B-R10771-Map4
TACATAGACTAATCTAACCATTCAATTCATTTTAAACTAATCCAATGGTTATGAATTGGT
GACTTGATAACCTAGTAACTATTAAAATATTACCAAAAAAAATTCAAAAAGTATTAGACA
ACCAGTTTTAGAACCAAACATGCTCGATTGTTTTCAATGGTTCAATCACATATTCCTCTG
TGTTTTCAGTGGGTAATTTCATTTGTGTTTTTATTTAATTACACTTCTTTTTTTGTTTTG
AGGTGGTTTTGAATTCCAACTACCCACCCCAATTCATTTAGCTGTACGTGGCTTCTTCCG
TTCTATTTTTTCCTGCATCAATTTTATCCTCACAAAAGAATATTCAAGTTTGGATTTTTT
ATCCTCAAAGTCCAAGAATGTCGTTTGAGATTACTCCACTACCATTTTATTGTATGGCAC
TTCTGTTTATTACATGAATACTGTATACAAATCAACCGAGCACATTCGACATGTAGATGA
CTGATATCCATACAAGCCCTTAGAGCGCGAGTGACATCATCACCTTCTTAACCTACCGAA
AGAGAACCCCCTTCTGAAGCGGTAAGCCACATGTTGATGCTCTCAACTACAGAACCTATG
ACCACAGACACATGTCACCTCCACAACAATTTGCACAAAGTCTCACATCAAAACTTAGTG
CAAAACTCTCATTTTCATTTCCCTATAAATAAGAAACATTACCCAAGTAAAAAGGGTAAT
TACTTTTCACCTTTACTGTTACTCTGTCAAAATTACCACATACTGCTGACTTAAGCATCG
GAGAGCCTACGGCAAGTAGCACAATAGTGCCCGAAGCTTGACGACTACTTCTTCTTTGTC
TCCTTCTACATGACTTCTCTATACTGAAGATTCGTGACCTTCGCACCATGTTGAAGAACA
ATTTATTCCCTAAGTTGACCCTCCCAAAAAGAGCATCAATAGTTTGGCATAGTCTACAGG
AATTAACTTTGAATCCCACTTCTCCACCAGTTCCCCTGGCTCCCTCTACTATCAGACCAC
GTCATCTCTTTTGCCCTCACACCCCGCTATGTCGAGTGAAGCTAGCCTTGATACCTAACA
TCATACCCCCTCATGGGGAGCCCTCCGGAAGGAAACTTTCGACCGATGAGCACCTCCAAG
CCTAAGTGGATCGTCTTCATGCCGATGTCGCGAAGATGATGGAGGGCTACGACCACCTTC
ATACCAAGAATGCCGAATTGGAACACGACTGCCAAACCTTGAAGCGTAATTAGGAGAACG
CTCACCACAATTTCACCCAACAGGACCTCACCCAGGGTGTTGAGCACACCAAACCGAACC
AACAAGTAGTCTCCCGTCATAGTGCCTCGACACAGCCTAGGCCTAACAAAGGCAAATGCC
ACCTTTATCCTGAAGCGACCAAGTCGCGACTTCTCCAAATCTCCCCATCAATAGATCAGC
TTCACACCTTAACCAAGATTTACAGAAATTGTAGGGACTACTTCTCGAAGCTTCTGCCAA
AGCTCATCCCTATTCCTGTAGACCTCGATGGCCCGCGGGTGGATCACCTTGGCCTCTTAC
CGAAGTCCACCCGCTTACCTACCCAGGAAGAGGTTGGGTACTCTAACGATTGGGAACCTT
ACCATCCTAAAGACTGGGAGCCTTACCATTCCGAAGCTTTCGAGGAGTGGAAAACTTATC
CACTCCCACCTAACCAACAAAACAAGTCTTCGACACTCGACGCCCTCCCTCATATGGACC
CTGCCATGTGACTTCTTTTCGCGAAGGTCCGCCGTCTTGAGGATGAGCAACACCTCTGCC
ATTAGCCCCTTTGGGCGAAGCTACGCCCTCGTCCCTTCACTGAGCGTATCCTCAACTATT
ATTAGAAAAAAAAAGTGTAGCTGCTTCGCATTGCCTTCTACACGAGCAAGGAGGATCCCT
TAACCCACATCCATTCTCTTCAGTCTGCCCTAGGGTGCAAGGGTCTCAGTAACAAAGGCA
TGTGCCTCCTTTTCCCTCCACCCTTAGTGGTGCCACTTTGAACTGGTTCTACCGACTAAA
CCTTGAATTATCAACTCCTTTGACTACCTGAAGTAGACTTTCCTATACAATTTCATGATT
CAAACAGATCATCTGTACTCTTCGAACGACCTATATATGCTTCGCCAGGGGTGAGGACGA
GCCCATGCAGGAGTACGTGTTGTCTTAATAATTAACACAAATAAATGTGTTAATCATCCA
AATAAAAATACCCGCAAGTGCATGAATCCATTGGGGTATAGATTCTGTAATTACGAGGTC
GATCCCACGAAGAACTGTCGACTTATTAAAAGTTCTAGTCTGAGTACTTAAAGAACACTT
ATTAACACAATACAAATGCATAATAAAATTGGAAACTAAAAATGAGTAAAGAAAGGTAAA
AGAAACAACAAAACAAGAAACCAAGATAAACACAAACATCAATTTCTATTACCCTTTTAT
CACCACTATATCACCTATTTATCACCTGTTATCACCATTTGGACAGATCCGTTTCTCTGT
TTTTCAGCTTCGACCTCTATTCAGTTTTTGGCCTATAACTTTCCAACCATTTGTCCAAAT
TTCACGTTCTTTATAGGGTTGGATTCAGCACAGAAAAGGAAGAACGCCACGTGGACCAAA
AGTCAAAAACAATTATGGAATACGCAAAAATCAGTGAATAAAACACACAACGTTTCAAAC
ACACAACATATTTGGGGGGGGAAGGGGGTTTTGATTTGGTTCAAGTGACCTAATTCTAAT
GCTTGAAAGTAATATAACTCTAAATTTAACAAGAATGACAGAGACGAAAATCAAAATGCG
AAAAAATAATATGTAACAAACACTAGGGTTTCGGAATCCACCCTAAACAATCCTACCCAA
GTTCATGGACACTTAAGTGATGAATCTAAATGTGTTGATGAAGATGTTCGCAATCAAGAC
CAGGTCTAGTGGCTCAAGATGCATTGATTCTCTCTAATATAAGTAGAGTGCAGGGCTACT
GCTACAATACTTGTGCCCTCCCTATAACCAATCTAGGTGTGCTTAGTATTTCAATTTGAT
TACAAGAAAAACTCAATAAGTTCAAAGAGAATATGAACATCACAAGAACCCTAATAGTAT
GATGTTTACATTAGGCATTCAAAAAACCAATTCACATAGATGATTCTTACTTCATCCATT
TGTTGCTTAGGAAAACATGAGGATACACATAATCTCAACAACCTCAATAAGCATGCTTTC
AAAGGTGATCAATCAGAGAAAAACATACATCAATGATAGATTATTTTAGTGAATGAGAAT
TCATCAACAATATCTAGAAATTCATATACTCAAGCATCAAAACAATTGAGTATTCATGTT
TAGGGCTTCAACCTAAGCCCTAGCAATATAAGAAGCTACATTGGAACTAAGAAAATACAA
GAAATAAATAAAATGAAAGAAACTAAGAACAATGAGGAGAAAGAGAATTACATCTTCAAC
TTCTTGGATCCTTACCTTTAGGCTCCCCAAGGCTCTCTCCAATTGTTATGCCATTCTCCC
CTCTCTTGCTCTCCTCCTTCTTCAAAAATCTAAAATTCCAAAGTGTAGAGAAGGATCCGT
TACTTGGTTGGTTATTGCCCCTTAGATACCTTCTCCTCTTTCTCTCTTCCCACTCATTAC
TCCATAGGATATTTCACTTTCACCCAAAGTTCTTTGGCTCTTCTCTCCACTTGTCTTTAC
TCTCATCATTTCTTTGACTTTCAATATATTGAGAGAGATTCCAGATTATCTAAGTGAAAC
GTTGTTACCAAGTGGTGTGGTAACAAGTAGAAAATGAAGGTTGGCATCCAATGGAGGTAA
ATGTGGTCCAAACCACAATTTCAAGGTTAGGATAAATGTTGGATCGATTGGACAATCTAT
ACTTATTCAATGGAACTCAAATTCGGATATGTTGTAGTCAATATCCATTGGAACAAGTTT
CATGAAGATCTTTAGCTCATCCGAGTATCGGAGCATGTTGATCCAAGGCCAAGAAGTTGA
CCTACGAAAATGAACAAAAACAGAATTTATAACCAATAATGCATTTTTAGTTCATTTTCT
TTCTAACCAAGGTAAAGTATAAGAAAACACAAAAAGGAAGTAAAAAGCTATAAAATGTCA
AGAACAAACTCAAAAGATTGGGTGAATAATATGATAAATCATGTGTAAAAATGAACAATA
TATAAATCATATGTAAAAATGAACATAATAGTACACCGCCCGCTTTAGCCACGAATATTC
CCGTTGTCCGGAGACAGATGATCGTGTTGCCTTCGACGCCTTCAATAGTGGCCTTCGTGA
GTCCAACTTTAGATACCTGATCCACAGCAACTCATGGAACACTTACGTTGAATTAATGAA
GCAGGCAGTCATCCATGCCAAGGTCGAGTACT
>Stella-B-R2549-Map3
AGCCCCGTGCCCCATTACCTTTATGTCTCTCTCACCTGCATGACGTGCATGGTCTTGTTA
CCCGTAAACTAGTGCCAGGCATGCACAGATGGATATAACTGTGAGTATATGCATAAAGAG
TCACATGTATACATACACTCATCCCTTTCAATGACCAGGTCATACCAATAACAAGGCAAC
AATATTGGAAGTGGTACACAAGCATGGGCCATGCTCTATATTCCACAAATCATCCAAAAC
TTCAACCACAAAAAGTGATGACAAATACCACGCTCAAATCCTCAAGCAAGACGAAGCCCG
AGTCAACTCAATCCACTCCCGCCTCAACTACAGAATCCACCACCCATTCACCCAATCCGC
CGCCACCACCCTCCCAGCCAAGTCCGGTCTCCTTCTGGGTTCAGGAAACTACTTTGTCAC
CGTCGGCCTCGGCACGCCCGCCAAGCAACTCTCCCTCGTCTTCGATACCGGTAGCGACCT
CACCTGGACCCAATGCCGCCCATGTCTTCGATCTTGTTACACACAGAGCGAGCCCATCTT
CGACCCTTCTCTCTCTGCCTCATACAAAAACTTATCCTGTACATCCGCCACGTGTACTAA
ACTCTCATCCGCCGTCATCCAACACGGTTGCTCCTCCGCCTCGTCCTCCTGCGTTTACGG
CATCCGGTACGGAGACGGGTCCTTCTCCATCGGGGATTTCGCCAAAGAAAAGCTTACATT
GACCTCCACGGACGTTTTTGAAGGTTTCCTCTTCGGCTGTGGCCAAGAGAACGAAGGCCT
TTTCAACGGCTCCGCCGGTTTGCTCGGTCTCGGCCGAAACAACATCTCCCTCGTCGAACA
AACCGCCATGAAATACAACCGCTTCTTCTCCTACTGCCTTCCGTCAACTTCCAGCTCCAC
CGGCCATCTCACCTTCGGCAAAGGAGGAGGCTCCGCTAACGGCGTCAAGTTCACCAAGCT
CACCACGTTATCCAAAAGAGCTTCATCGTTTTATGGCCTCGGCCTCACCGGCATCAGCGT
CAACCGGCGCCAGCTGCCGGTTGCGTCCTCGGTCTTTTCGTCTTCGGGAACCATCATCGA
CTCGGGGACGGTGATCACGCGGCTGCCGGCGACTGCGTACAGGGCGTTGAGGGACGCGTT
TCGGGAGGGTATGAAAAACTACAAGATGACTATGTCGATTTCGCTGCTGGACACGTGTTA
CAATTTCAGTGGCTACAAGACGGTGTCGTATCCGGGTATTGCGTTTAGGTTTGGGGACGG
GGTTACGGTGGACTTGGACCCGGCCGGGATATTGTATGTGGTAAGTAGTTTGCAGGCTTG
CTTGGCGTTTGCGGGACACAAGGATGATACTGGCTTGGGGATTATTGGGAATGTTCAACA
GAAGAGGTTGGAGGTGGTGTATGACGTGGCTGGTAAAAAAGTCGGATTTGCCCCTGCAAG
TTGCCCCTGAGTAATGAACATCGTCCATGGGGCATAATTGTAACACAAACTGCTAGCTAT
AGAATAAAGCATTGTGTTACATATTTTTCTGTAATGGGATTGTATTGGGAAGTATCCAAT
CTTACCTTCCCCCCTACTTGTATAAAATAGTCTAATGACCAATAATGCCACGTGTTGATG
TGATGTTTCTCTTTTAAAATAGCAAAAGTAGAACATGTTGATGTGCTTGATTTGCTTTTG
GACTGGACCAGGCCAACTCTAGCACAAAATGTCTTAAGAAGGACCCAAAAGAAAAAAAAA
AAAAGAAAAGGTCAATGAATTGGGAAGGCTTGGGGTGGTTCAACTTCAAAGTTTGACCAG
TGCCTAGGGTTCAGCGTATTGGTTTCAGTGGAGAGGCTCTGCAGTCTGCAGTCTGTGTTA
ACTAACCACTTTCTGATTGCTTTGGTAGCAAAAACCAGAGGACACAGAGAGAGAGGGAGA
CAGCCACAACACGCCATGATGTTTTATAACAAGAGGACAAAGCATCATAAAAAATTATAA
AACACCCTAGCGTATTATATTTGACTAATTAATTAGTTTAGTAAACCCGCAGCTTTTGTC
TTTTACAAATCCACTTCATTTGTGTGGACGAAATGAAACTCATCTGCATCATCAAGAACC
TCACCGTATCCATAATCCATATCCATCCATGCTCTCGGCGTAGCAAGTAATGCACATCAC
ACAAATATACAGAAAGCTCATAAATAAATAAATAAACTAATTGTTATTAGCACTTAGAAA
TAGTTGTTTTACATTTATTTAATGCAATCCCGATCTCTTGGACTACAAGGGTTCAAGAGA
TTTGTG
>CH250H1-B-R1839-Map14_reversed
CCAAGCCTCAATCAAGGGCAAAGAAAAAAAGGTTGAGACATATTGGATGGATGCTGATCC
AATAGAGTTAGAACCAGTGGATGCAACTCATCTTGATGTTTCAGACTTCTTTGTTGTTAT
AAATGGCATATGTTATGGGTTTATGATTGGTTATGGGATGCTCCACAATTAATTATCCTC
TATTAACCTATCTTAATACCCATCATTATGTATGTGTAACCTACCAAGATTATGGTTGGT
AAATTATTTAGGCCTCTTTTTCCTTATAACATGTTAGTTTGTATCTTTTTCAAATATGAA
TGGAATACAAGACTTTATTTGAGCAAATTATATTGTATTTGTCTTCCTCTTATTTCTCCT
TACAAATTCTCTAGTTTTACATACACGTTATCAACACGAAAGCTCTTGGCATGGAAAACA
ATCATGGATGCTCTCGTTTTGGGAGAAATGACGAAGATATTTGTCTTGCGGATAGTGCAA
CTACGCACACAATTCTTCGAGATAAAAAATATTTTGATAATTTACATTTATCAAAAGCAA
AGGTAACTACCATACTAGGTTCTGCAAACCTAATTGACGGCTCTGGAAGAGCTCAAATTT
TGTTACCCAATGGGACTCAATTCTCCATTGATAATGCTTTGTACTCTTTGAGATCGAGAA
GAAATTTACTTAGCTTTAAAGACATTCGAATGAACGGATACCATATTGAAACTAGAAAGG
ATCACAATGTGGAGTATCTTTGCATTACCACCAATATCAACAGCCAGAGGCGTATATTGG
AAACACTTCCTGCTTTCTCTTCTGGGTTGTATTATACAACCATCAAAGCAGTTGAAGTCC
ATGCTATCATGAACCAGAAGTTCATTGACCCAACGACTTTCATGCTTTGGCATGATCGTC
TTGGGCATCCTGGATCCACAATGATGCGTAGGATTATTTCAAATTCAAATGGACATCCTT
TAAAGCCTTACCATAGTACTTTGTCCATTGACCAGTCTTGCAAAGCTTGCTCCCAAGGGA
AATTGATCATCAGACCATCTCCGTCAAAACTTGGCTTTGAATGTCCATCTTTCTTACAGA
GAATTCAAGGGGATATTTGTGGGCCAATTCACCCATCTTGTGGACCATTTCGTTATTTTA
TGGTTTTAATCGATGCATCTACAAGATGGTCACACGTTTGCCTATTGTCAACTCGCAATG
TTGCTTTTGCTAGGCTCCTTGCTCAGATAATTAAATTACGAGCACAATTCCCTGATTATC
CAATAAAGTCAATTCGACTTGATAACGCTGGTGAGTTTACCTCCCAAACTTTTGATGCTT
ATTGCATGTCACTTGGGATTGATGTTGAGCACCCAGTTCCCCACGTCCATACTCAAAATG
GATTAGCAGAAGCTTTTATTAAGCGTCTCCAGTTCATTGCTCGCACTTTGCTATTGAAGA
CAAAGTTGCCAACTTCTGCTTGGGGACATGCAATTTTACATGCAGCAACTTTAGTCCGCT
TGAGGCCCGTTGCCCAACACCAATTCTCCCCTTTACAACTTGCCTTTGGGAGACAACCCA
ATATATCACATTTAAGGGTTTTTGGTTGTGTAGTTTATGTGCCAATTGCACCCCCACAAC
GCACTAAAATGGGTCCTCAACGTCGATTGGGAATATACATTGGTTTTGATTCACCAACTA
TCATTCGCTATCTCGAACCTATGACATGAGATACTTTTACAGCATGCTTTGCGGACTGTC
ACTATGATGAGACATTCTTCCCGCCGTTAGGGGGAGAAAAGACCGTTCCTGAAGAACGGC
GTGAATTAGGTTGGAACATATCCATTATGTCTCATCTTGACCCTCGTACAACTCAAAGTG
AAAATGAAGTACGAAAGATTGTCCACCTTCAGCAAATTGCTAATCAAATGCCAGATGCAT
TCACTGACACAGGAAAAGTGACAAAATCACATATACCTGCAGCAAATACACCAGCAAGGA
TTGATATCCCAATCGGATTAACCAATGTTGCAGCAAATGAATCATCTACTGCATGCCTGA
AGCGAGGTAGACCCATTGGTTCGAAGGACTCAGCTCCTAGAAAGCGAAAATCGAAAGCAT
ATTCCAACCCCAATGAAAACGCTCATGAAGATATTATTGGGAAAGAGATTGACCTTGAAC
CTACAATTCATCCAGAGAGTGAAAGTGTCATTGAAAATACACAAGCCACTGAAGAGGAAA
AGATACCTAATACAGAAATTTCTGTAAATTTCGCATGCAATGATGAATTGTGGGACCGTA
GTGAAATGGTTATCGATGATATTTTTTCTTTCGCAGTAGCTGCTGAAATTATAAAAGGTC
ATGAAGATATTGAACCACGATCTGTTGATGAATGCAAAGAGAGGCCTGATTGGCCAAAGT
GGAAAGACGCAATCCAAGTTGAGTTAAATTCCTTGGAAAAACGTGGTGTATTCGGACCTG
TGGTTCAAACACCGCAAGGTGTAAAACCTGTGGGATATAAATGGGTGTTCACAAGAAAGC
GTAATGAGAAAAATGAGATTGCAAGGTATAAGGCACGACTTGTTGCGCAAGGCTTTTCTC
AAAGGCCTGGGATTGATTATGAAGAAACATATTCTCCTGTTATGGATGCAATTACGTTCC
GTTATTTAATAAGTCTTGCAGTTTCAGAAAAACTTGACATGCGTCTTATGGACGTTGTTA
CTGCATACTTGTATGGGGAGTTAGATGCCAATATTTATATGAAAGTCCCAGAAGGACTCA
AGTTGGCAGAATCAAACACTAAATCACGGAACATGTACTCCATTAAGTTGAGACGTTCAC
TATATGGGTTGAAACAATCCGGACGAATGTGGTATAACCGTCTTAGTGAATATTTGATTA
AGGAAGGCTACATCAATGATCCCATATGCCCTTGTGTTTTTATAAAGAAATCAAATTCTG
GATTTGCAATCGTAGCAGTGTATGTCGACGACATGAACTTAATTGGAACTCCTGAAGAGA
TCATTAAAACTGCTGAATATTTAAAGTGTGAATTTGAGATGAAAGACCTTGGAAAAACTA
AATATTGTTTGGGCTTGCAGATCGAGCATCATCCCAATGGTATTCTTGTCCATCAATCAG
CTTACACTGAAAATTTTTTGAAGCGATTTTATATGGATAATGCCCACTCGTTGAGCACTC
CAATGGTAGTTCGTCCATTAGACACAAATAAAGATCCATTCCGTCCTAAAGAGGATGATG
AAATGATACTTGGTCCAGAAGTACCATATCTTAGTGCGATAGGTGCTTTATTATATTTAG
CCCAATGTACTAGGCCAGATATTGCATTTTCAGTAAATTTATTAGCCAGGTATAGCTCAG
CTCCAACACGTAGACACTGGAATGGTATAAAGCATATCTTGCGCTACCTTCGCGGAACAA
CTGATATGGGCCTGTTTTATTCGAACGAACCTTCCAACGGTCCAAATCTTGTTGGATACG
CGGATTCTGGGTATCTCTCTGATCCACATAAGGGTCGCTCCCAAACTGGTTATGTGTTTA
CTTGTGGAAATACAGCGATCTCATGGCGATCTACAAAACAAACTTTGGTTGCTACCTCTT
CTAATCATGCAGAAATTCTTGCGCTCCATGAGGCCAGTAGAGAATGTGTTTGGTTAAGAT
CCCTAGTTCATCATATTCGGAAAACATGTGATCTTTCTTCAACAACAAAAGCTCCGACAA
TCATGTATGAAGACAATGCTGCTTGTATAGCTCAAATTAAAGAAGGGGTTTATCAAGGGT
GACAGAACCAAACATATACCACCAAAGTTCTTCTACCCACATGAGCTTCAGAAGAATCAA
GAGATTGAAGTCAAACAAATTCGTTCCCAAGATAACCTGGCAGACCTCTTCACCAAAGCT
CTTCCGAAGTCTATATTTCAGAAGTTGGTATATGGTATAGGGATGCGACGACTTTACAAG
CAATCAGACTGTTGAAGATCAGGGGGAGATATCAATCGAGGAAACTCCTCAGTTTTACTA
CATCGGATGTATGTGCAATGTACTCTTTTTTCCTTCGATCAGGTTTTTATCCCATGTGGT
TTTTCCTGACAAGGTTTTTAACGAGGCAACATTTAGCACGTCCAACATGATGTCATTGTA
TGGTGGACATCCAAGGGGGAGTGTTATAAATCCATACGTTATGGGTTTATAGGTTATGGA
TGCCCACAATAATAGCCTACTATTAACCTATCATAATACCCATCATTATATACTTGTAAC
CTACCAATTATGGTTGGTAAATGATTTAGGCCTCTCTACCCCTATAAATAGTGGATCCAA
ATATGAATGGAATACAAGTTGATTTGAGCAAATTATACTGTCTCTTTCTTCCTCTTATTT
CTCCTTACAAATTCCCTAGTTTCACAACA
>Meihua-B-G3428-Map7
TATATACACATATATATATATATATATATATATATATATATATATATGGGGGCGGATCCG
TGGCACTATATTTTTTACACAAGTTTTGACACAATTTTTGGGCCATTAGATTACTCTACT
TTCAGTGGTTGAGATTAAACTTGACATGGGAAATAATTTTAATTTCTTAATTAGACAATC
ATTAATTTTATTTTCTCTCTCACCATAAAAATAAAAGAAACAATTTTCTCTCTCCTCCCT
TTAATCTCTCTTCTTTCTCGCACACATCTCTCTCACTCTCTTTCATGAGACCATAAAAAA
CATCGATCTCTTTTTCTCTCTTTATCTGCAACAAGAGTCTCCTCCCTCCCTCTCTTTCAT
GAAACTAGAAAAGACCTCCATCTCTTTTGAGGGTTTGATTTAGGGATTTTAATCTTCTCA
TATCTGAAAATTTTGACTATTACTGTGTTTTTTTTTCATTAAGAACTTTTATCGTTTTAA
TAGAGAGAGAATACATAGTGAAAATTTGATGCCACAACACTTGTTGATTATCTCGTGAAG
AAGGCAAGTTCCACTGATCAACCTTCACTTTTACCAATTAGATGAGCTTAGAATTCTTTA
ATTGAATCACCATTCATGATTAAAAAAATAAGTTCTATGACCGGCAGCTATCCTTTGGGA
ACTATTGAAATTCTTTAGATCATTGAAAGTAGACAAATGGCTTAATTTTGATTAAGATTT
TTATGCTTGAAAACTTATAGATAGTATTCTTACAATGTGAACAGGAATATCAAAACATTA
GAGATGAACAATGTCCAAGATGGCACCTGGCATGGTCGGGTTATACAATATATACAGGTA
GCCTTGGGGGGAAAGTCATTCTTTGAGCTACAGATTGTTGTGAATTCATGAGCTTAATAA
ACTGGGCATTTACCATTCTAGAAATTAGCTACAGCTATGATTGGGAGTTGACTTGAAATT
TAATTAATTTTCCCGGAGATATGGGACTAAGAGTTGGAGGAAATATCTTGTGGGTGCTCC
AATATTTTGATTATACAATATCTGTATTAACATAGGCGAAATTGCTTTGACATAAAAGAA
AAAACTACATAAGATGAATTGATGGCTGCATATGCATGCACGGTTTGGGCCTTTAGTTTT
TGGTGAAATTCTTTATTTATTACACCTTAATAAATATTAGATATTAAAGAGGCAGTTGGG
ATTACGTCTCCAAGAAAAAAGGGAGGAGAGAGAAAATCATTTCTTTTATTTTTATGAGAG
AGAAAATAAAATTAATGATTGTCTATTTAAAAAAATTAAAACTTCTTACCATGTGAGGTT
TAATCTCAACCATTGAAAGTGGAGTAATCTAATGGCCCAAAAATTATGTCAAAACTTGTG
TCAAAAACATAGTGCCACGGATCCGCCCCCATATATATATATATATATATATATATATA
>Stella-B-R2500-Map5
AAAAATTTTCTGGAGCTACAGTGGCGTGAATAGTGCTGTGCTACAGTCATGAAAAATGTC
GGGCTACAGTCTGTGAACAGTGAACTGCTACAATACTGTGAACAGTAGCTGTGCTACAGT
ATCCGTGAATAGTGCCGAGTGGATTTGATGGCTGGAGATAAAGACGAATCTGTGAAGGAG
AAGGAGTCGGCATCGTCTTCGTCGGCACCTAATAGACATCCAATTGCTACTACAAGGTTA
GAGGTTGATAAATTCAATGGCTCTAATAATTTTGGTATGTGGCAATGTGAAGTTATGGAT
GTATTGTATCAACAAGAGCTGGATATGGTTCTGGAGGATAAACCCGAAGATATTGATGAC
AAGCAGTGGACGCGAATTAATCTTCATGCTTGTGCTGCTATTCGATCGTTCCTTGATAAG
GAGTTGAAATACCCGTATATGAAGGAAACTTCTGCTAAGGAGTTATGGAAGAAATTGGAG
GAGAAGTATATGACCAAGAGCGTAGAAAATCGGCTCTTCTTGAAGAAACGACTCTTCCGA
TTTCAGTATCGTCCAGGTATTTCTATGCACAAACACCTCAATGATTATAATAAAATACTT
GCTGATTTAGCAAACCTTGATGTGATAATTCTTGATGAGGATAAGGCACTATGTTTGTTA
AATTCATTGCCTGATGATTATGATCATTTGACAACTACTTTGTTGTATGGAAAATCCGAG
GTGAAACTTGATGAGGTGTCTGCGGCATTGGTGAATCATGAGTGTCGTAAGAAGGAACAG
AAGACTCACAATTCACAAACCGAGGCACTCGTTGCAAGGGGTCGAATAGAGGAAAGAAAA
TATGGGAAGCGGGGAAAATCTCGTTCAAAGTCACGAGGGAAGTTTCCTGCTAAAGATGAA
TGTGCCT
>Mands-B-R352-Map10_reversed
AGGGAGCTGATTTCCCCACTCCCAAATTCTCCACTTACACTCCCTTTTGCTTTATAATAA
TTTTTAATCAATTTTTTTCTTTTTTGTTCTTTCTCTTTCCTCTTATACCCTTATTCTAAA
TTAATGTTTTGATAATTCTAAATTAATGTTTTGATAATTAAAATTAAGAAAAGTTAACAT
AAAATAAAAAAAGAAGTCAGAACGTCTTCTTCAGAGCGTCTTCTTCTATTTTGATACCCA
AACCCTCTTCTTCTCCTTCATCGTGTCTTTCCCACTTCTCATACCTAGAGATACTCAATC
CTTCTCCTACCCAAAGCAAATACTCTTAATTATTGGTGAAAGGTTAGCTATGGATGAAGA
ACAAAAATTAGAGTATGAGTTGCAGAGGATTTTAGACATGGTGGGCAACAGTGATTTTAG
AGTGGAATGACAGAATTTAGTAATCCTTCAAATTCTCAAGATATTATGCAGGGTACGTTT
TATTTCTTACTTAATCTAACTTTATCGATCATTAGCAGCTGAATTAGCATATTGGTTTTA
TGTATGTGTGTGTATCTTTACGTTTAACCTTTTCATAAGGGATTTGTTAACCTTGTGGGG
AGATGGTATTGATGGTTTACATCTCTGTGTCCAAAAGGAAGCTTTTTGAACTCTAGAAGA
TGTTTCTGTATTAAAAAGAAATTCACTTTGCTGAGCATTACATATTATCTTATTCATAGG
TTCAGTTTTACGAAATACTTGGTGCTCTGATGAATTGCAATTCAATTTTGAGTTAGTTTT
TTGTATGCTCTGTCTTTCTTTTGCCCTATTATCTTCTCATGTGCACACAAAGACAAGTTT
AAATTAGTGCCATTGCTATCTCTTTATTTTTGCCCTTGGGTAAAGGTCGTGGTGACCTGC
TGGTGCGACCCATTGGAGGCGCCAACCAACTGCTCAATGAAATGTCTCATAGCAGTACAT
ATTATGTTATATATATATATATATTCATTCTTAACTAATATGTGATAGGCAGTGAAGCAT
AAACATTCTTCATAGCTGTAGTCAATGTGTAGTTTATGTTTCATATAAATTGGATGGTTT
GTGATATAGGCAGTGAAGCATCGATTGATAAAAGTGACAAAATGCTCTCTTTGACAAACA
AAAATTTTCAAAGTCGGGAAGACCTCATTGAAGCTGCTCGTAAGATTGCCTTTGTGCAAG
GGTATGCACTAGTTATTAGAAGATCTAAATCCGAGATATATGTTGTCCTTGGTTGTGATA
GAGGCGGTAATTATAAAAGCAGAAAAGTTCCACTAGAGGAAAGAAAAAAGAAATCAGCAT
CTACGCCTCATAAACTGTCCATTTGAAATTTGGGGCAAAAAGAAAAGGAAACTTCAAGGA
TTTTGGAAGTTGGAGATTAAAAGTTTGTTGCATAATCATGAACCTTCAACGGACATGTCT
GGACATCCCTATTGTCGTCGATTTTCAAATGAGGAAATTATGCGGATTAAAGAAATGTGT
ATGGCTGGTATACCACCGCGCCAAATTCTCTCTTCACTTCGACAGAGCAATCCTCATCTT
CGAGCAATTTCCCGAAACATTTACAATAAGAAGGCTAAAATTTTGGAAGAGAGCCTAGCA
GGACGTACGGTTATTCAAGCATTAGTGGATGAACTTGGTGAAGGTGGTTTCTCTTATAAC
ATTGAGTATGACCAAGAAGGGCATTTGACTCATTTGTTTTTTTGCTCATCCTATGTCAAT
TGAATTGAGTAAGAGTTACCCACATGTCTTTTTGATGGATTGCACTTATAAAACTAATAA
GTATAAGATGCCATTATTGGATATAATAGGAGTTTCAAGTTTCAACACTTCATTCTACTC
TTGTTTTGTCTTCATGCAAAAAGAAGAAGAGAAGGATTATGTGTGGGCTCTAGAAATGTT
CAATAAAATTTTGGGAGTTCATAATCAGCCATTGGTGATCATATCAAGATAGAGAATTGG
CCTTAATGAATGCTATACGCATTGTATTCCCAAGTGCTTGTAATTTGTTATGCGTGTGGC
ATATTGAGAAAAACATTCTTGCAAATTGTAAACCTCATTTTAGAGAAGAAGTTGATTGGG
TTGCTTTCCTATCTACTTGGGCTGATTTAATCAAATCTCCAAATGAATCATCATTCGATA
AAGCTTGGGATCGTTTTGAAAATGAGTACAAGGAGAATGCAGCTGTTTTGAACTATATTA
GAGGTACTTGGCTGCCATTGAAAGAAAAATTTGTAAGTGCATGGACAGATGAGGTTGCAC
ACTTAGGTAATCGGGCTACTTCAAGAGCTGAAGGTGCGCATGCAACACTAAAGAAGTATC
TTCAAGTTTCAACCGGAGGTCTTCGTGAGGTAAAAGAAAAAATATGTCTTGCTATTGAAC
ATCAATTTCAAGAAATCAAAACTCAACTCTCAAGTGAAAAGGTTCGTGTTCCACATAGAC
TTTGGATTCCATTCTTTGAAGAAGTTGTTACTCATGTATCTATGTTTGCTTTAGATGAGT
TATACAAGCAACATGAAGCTGCAAAATATGGTAATCTTTCATCTCAATGCACAGGCCATT
TTTTCAAAACGATGGGTATTCCTTGTGGACACATGATTAAGGATATGAAAATTCAAGTAT
TGCCTTTAAATGCCATACATAATCAGTGGAGGATGGATGCACGATTGTTTAACAATGATC
AACATGGAAGTTTGGATGATGAAAATGATCAAATAAATAGTCTTCTATTGGACTTCAAAG
AAAAGTATGAAAAACTGCCCATTCTTCAAAAAGATGATACAAAGAGACAACTATCTCAAT
TTGTTGGTACTTCTTTTCCCTTAATTCTGGAGCCTAAGATTCAACCTCATAAAGGACGGC
CACTAGGGTCAAAGAAGAGAAATGAATCTAGCTCTACAAGGCGTGAACCTTCGAAATTTG
AGATAGTTGAAAAGTCTCGTAAATGTAGTGTTTGCAAAGGTGTTGGCCACAATAAAAGTA
CTTGTCCATTTCAAGTTGCCTCTTAATTCTACCTTTTGGAAATGGATAGAAATGTAAGTA
TTTGTATGCCAAATTCTTGAATTTTTTTTTTATACCAAGTATGTGAGTACTATTTATCTT
TGTTGTAGTTAATAGATAATAAATTTTTTCGACTAACATGTTTACAGGTAGAAGAACCAA
AGAATGTTACTAACCAAACTGTCATTAGGAGCTTAGATATGCAGAGAGCAAGGTACTTCT
TATGCATAATAGTCTCAAATTTTTATTCTTTCATAATTTTCAAAGTAATTGTACATGTCT
TCTTATTAAAGGGAATTGTATCTCATCAAATTTTACAGTAGTAAATAGTATTATGAGAGA
TCAATTAGTTTGTTAATTAATTAGTCTTCTTTCTTGTAGGTATTTTGAAGTGGTTGGATG
GATTCATCCTTATTTCACATGTCTTTTTTTTTTTTTTAACACAAGGAAGAAGTGTTGTAT
GGAATGATACAGTTTGGTTAATGGAGCTAAATTATCTTTTTTGTGGTTATAGCTTTTCTC
TGCTCTTGTCTGGAATGATATAGTTTGGTTAATGAAGCTAAATTTTTTTGGCAACCACGA
TGGTTTTGTCTGTACTTTTTGGTTGTTACTCTTGTTGCTATCTCTATTTAGCCATATTTT
TTGGCTTTCAATGAAGTTTCAGCTATTGACCAAAAAAAGAACATGCCAATGGAGCTAAGT
TTTTTTATTTCTTTTATTTCCCATGTTATCTTAACAGTCCAATGAAGCATCTAAGTAAAT
ATTTATATTTTGTTCTCGAATGGATCACTATTTTCTAGTTCAAGAATGGGAGATGCCAAA
TGCAAATGAATCACTAAAGAAATATTTTGCCTATTCACAAAAAATAAAAATAAAAATAAA
AATAAATCCCTATGGTTGCAAGGTTTATCCGTAGGCATGTGTTTTTGTAGCAGGTGGACC
ACATAATTTTGCCTAGAAAAATATACACTGTTAATTATTTCTTACTTGATGAAAGGAAAA
AAAAAAAGCAAGTTGGAAAATTAAGTATAAAGAAAAAGTAAATAATATAAAAGTGAAGTA
AAAAGAAATAAGATAGGGTGAGGGTAGAATAGGAAAGAGAAAGAACAAAAAAGAAAAAAA
TTGATTAAAAATCATTAAAAAGCAAAAGGGAGTTGTAAGTGGAGAATTTGGGAGTGGGGA
AATCAGCTCCCT
>Meihua-B-R9671-Map3
AGAGAGAGAGAGACCTGCATTGTCTGCTTCCGCATCATCTGCCAGCAAGCTTTTCTGTAG
CCTGACAGCCTTCGGAAACATCAATGTGTTTGAGGAGATTATTGTTTTGATCATGGCACT
TTCAATGTGGGAAAATTTAAATTTTTCAGTCCACATTCCAACTATTTCTATTGAAGCTGG
AATGATCAGATTTTCCACATTTAAGAAGTGAAGGGCCTGAAAAATAAATCATTGTATGAG
GATTGCTTAAAAAAAAACTAGGCCAATGACAATCACCATGTAAGGAACTATTATATATCT
ACTTATGCAACAACTTACAGATTCAATAGCTACTAGAAATTTTCGAAGAAATCCTTGTCC
CCTGCACTTCGATTCGGTTCCCACAAATGGCATCTCTGCCATCTCTCTTCCATGTATTCT
GCAAAAGCATAATGTGATAAGCAATTAAAGAATGATGCTCCTATTCATCTTCCTATTAAA
CTTTTATGACACACACATGACCTTTACCTTATAGATGCTGCAGAGATGATTTCATCGTCC
TTCTCTAAGATGGCAGTATAGAAACCTCTAAAATTTAACCGACCCAAATTTGACCTGAAA
AAAAAAACGATTTTTTACAAACAATTTTCAATTTAGTCACACAGAGGCAAAATATGACAC
AAATAAATCAACAACACACGGATGTTTATAGTAGTTTGATTTTGTAGCCTTTGTGCAGTT
CACAAAGGGTAAGGAAATTTCACTAGTAACAAAAGGAGATTATAGAGGAGTGTCTAACTC
TCACAAACACAAATCCCAAATTCACCCAAATCACTCCCACACATATGAGTCAAGAACAAA
GTTTAAATAAGAAAACAAAACCAGATCTGAAATAGCTCAACGGCAAAGAAAAAAAACCAA
AATCACTCCACACAGATGAGTCAATAACAAAGTTTATATATGAGAACAAAATCAGATCTG
AAGTAGCTCAAACCAAAAATGGAAAAAAATCACTCAAATCACTCCCACAAAGATGAGTCA
AGAACAAAGTTCATATTAGAGAACAAAACCAGATCTGAAGTAGCTCAAACAAAAATGGGA
AAAGAAAAAAAAAAAACCAAAATCACTCCCACACAAATGAGTCAATAACAAAGTTCAGAT
ATGAGAACAAAACCAGATCTGAAGTTGCTCAAACCAAAAACGGAAAAAAATCACTCAAAT
CACTCCCACAAAGATGAGTCAAGAACAAAGTTCATATTAGAGAACAAAACCAAATCTGAA
GTAGCTCAAACAAAAAAGTGAAAAGAAAAAAAAAACCAAAATCACTCCTACACAGATGAG
TTAATAACAAAGTTCAGATCTGAGAACAAAACCAGATCTGAAGTAGCTCAAACCAAAAAC
GGAAAAAATCACTCAAATCACTCCCACAAAGATGAGTCAAGAACAAAGCCAGATCTGAAG
TAGCTCGAACAAAAAAGGGAAGTAAAAAAAAAAACCAAAATCACTCCCACATAGATGAGT
CAATAACAAACTTCATATCTGAGAACAAAACCAGATCTGAAGTAGCTCAAACCAAAAATA
AATAAAAAATCACTCAAATCACTCCCACAAAGTCAAGAACAAACCTCAAATTAGAGAACA
AAACCATATCTGAAGTAGCTCAAACAAAAGAGAAAAAATGTATTTTTCTCTCACAAAACA
AAGAGAAGATTTTCTTCACTTACAAATGTTGTGAGTCACACTCCATTCACCTACCAAAAC
AAAAGAGAGAGTTTTCTCTCTTACTAAAATGTGGAGGCACACTAAACACAGTGAGAAGAT
GATGTATATATAGGTGATTGTGGGTGACTCGAAACCTTAAGCCACCAGAACAAATGGGCC
TCATGGGCTTACTGAAAACCAACCAAATGGGCTTTCAAATTTAATTTACCAAATCAACAT
CTTTTTCATCGTTCAATAACTTGAAGAAAAAAAACCCAAAAGAAATTAGCTATTTAAGAA
CTTTGTGCTTACTCCTGACTGTGTATTACACTCTGAACAACATTTGTTCCAGTGAATCGG
TCGATGATGTTCTCAAAGCAGTGGTGCATCAAGACCCCTGCCACTGCGATCTTGGAATTG
CATTCTAATTTTTTGTGCAAATTTTCAGTATGGCCACTTAAGTTTATATCTTCTCTCTTG
AGAAGTCTCCAAGAATATCCGTTGTCTAAATCATTCTTGGCCCCAACCATCGGCTCCAAT
TTCTCAAAAATCTATTACAAAAGTTCATTTATGTCAACATTTTTGTACCACAAAAAAAAA
AATTTGATAAAAACGATTAAATCTCTGTGTAAGTAAAATGTACTAAAGTATGTACCTCGC
TACAACTCTTACTGCAAAATGATGAAGTTAAGAGATTGAGATCAATTTCATTTGGCGCAG
GGCAACTCCAATGAACTACACAAAGGTTACTGATATTTTAGCAATACATTTCTTCTCACA
GGCTATAAATTTTGTCCTTATTTTGAAAGATTCAAATTGGAGCAAATATCCAAAAGCTAA
GGGCCTGTTTGATATTCAACTTGAATCCAACTTTTTAAACTCAAAAACAGAATTTGAGTT
CAAAACAAAGAAAACCTGTTTGATAGCCCTATTTTTAAAAAACTCAAACTCATGAACAAC
TGAAAAACACCCCAATTATTAAAAACAAAAAATATATGTTTTTTCAGTTTTTTTTCTAAC
AACCCACAAGTTCTCAAATTTTTAAGATTTGAAAACAGTTTTCAAGTTGCATACCAAACA
AGTTTTTGAATCATAAAAATAAATTTAACAACTCCTTATTTTTAAGAAAAATCAAAGTTT
TTGACTTCTCTATTTGAATAAGATATCAAACGCCCCCTAAGAAACTTCTAATATGACATT
CATTTTAGAAATGAAGAGGCATACATTTCTTCTCACATACTGAACATGTAAGGAACTTCC
CACGAACAAGTCCACAATGTATGCAGACACAGTAGGAACATCCCCATTCTCCTTCGGGAA
CTCTCTGCAGTTCAAAAGTTGAAGAAATGTTTTACGAAGTTGAGTTATTTAACAAAGCAT
AAAATTTGCAAGAAAGGACCTTCTCACCTCCATGTTCATGCATGAAGGGTGGAACGCGGA
AGGACATTTGTCACAGCACATCAAATCCCCTCCATCTGCGCATATCATACACGAATCGTC
ATTCTGGTCTGCTGGTGCTGTTCGGGGCCTGCTACGATGGAATCCAAATTGTGGTGCAGA
TTCAATGTGGCACTCCCATGCATCCATCAGGCATTGGAGGAGGGAGTTTCCATTGCTCTC
GACCAAAATATATTCGTACGGCCTTCTTAATTCGCTTTTAGCATGAACCTCGAAATTCCA
CACTGTAAACATTTGTTCACAACAAGTGCACAAAATTCCAGCCCTTTTTATTGTCCCCTT
CAGCATTATCTCATTGTTATAAAAGACTGCTGCGTTATCCTCAACTATATGGAGGTCAAT
CAACCATGACAATATAGTTCTGCTATCTTTGAGATTCTTTGTCTGGTTTGACGATCCAGC
AGGGTTGCTATATGAAAATCGAGCTCTTGTTTGCCTCCTAGGCTCGGTAGTCTTTCGAGG
ACGACCCCGTTTTGGCCTTACTGATTCCAAATTCCCAGCTGAGGTTGTAGCTGGCCCCGC
TTCAGCCATTTGAGCAATACTGAGGTTGTAGTTCTTTGCTTGCCTTCTTGGGGGCCTCCT
TGTATACTCAGGATCAGAACTATCTGTTTCGTCACTCGAAAACACTGAACTGCTACAGTT
ACTTTGATATACCTGCAGCTTGTTCTTTCTATCTCTGAGCTCGTAAGCCATTGTCTTGGT
CCAACAATATTCCTGCTTTGTAGTTTTGGTCTGGCAAAAAAAAAAAAGTTAAGAAAGTAA
CAATGAAGCAAATATATGTATGGATAATCATAACATGCAGGTTTATTTTTTCTCATAGCA
AAGATCATTTTGATTTGTTTCCATTCTTATTATTTGACGCCATTTTCTCCTCAATTTTCA
TTCACAGTTGACACATTTGTAATTGAATTAGCATAAATCTTAACAGCTAGCTTTTAAGTG
GCACATTTCAGTAACTGAAAAGTGAGAAAGGACTGGTCCGTTTAAGCTCCTCGTATATAT
AGTAGTTAAAGCTCTGCTTAAAGATTACATCAGTGTGTAAGCAATCCTCCATTCAAGTTA
CAATCCGGTTCTAGATCCCACCTTCATTTCAATCTATTAACCCGTTAACTTAACAATTCA
AGTATAAATAAAGACTAATCCAATCCAACTTAATATGATATACA
>RojoHC-B-R2493-Map11
TATGTTGAGAATTAAGCTACTCACTGAGCTTAATAAGAAACTGCAGATGACAATCCTGCA
TATTGTTCCTGAGAAGAATGAAGAATTGAAGAACTTTCCCTTTTGGGAAGTAGCCGTTAG
CTACTCTAGCTATTTTGGGATAATTTCTACAGTTGGTTTTTTTGTCTGTTTCTTAGCTGT
ACTGTGTTAACAGACTCTAGCCTAGGTGTAAGAATCGTAGCCTCCAATCATTATGAATGG
TAGGAGATGAGTCCTTGTATCCTAAAATTTAGGATCCTGATTTTGGCACCTTATGTCATG
TATATGAGCAGGTTTTTGCTCAGACCTGAATATAGAAAAAAATACAGAACATTTTCTCAT
TCTCTCTGGTTTTTTCTTCTCTCTTCTGCATAAACGTTTTTCAATATACCAAAAACCAAC
ATGGTATCAGAGCTCCTGGTCTGAATCCAGAGAGGGGCGTGAGCTGTGAGAGAGAGAGGG
CTTTCCTGAAAAATTCCCAAAAGGGATAAAGGTTGCTCTTTTATTGTTTGGTTCACTAAG
ACTCACTAGGAAAATGGTGGGATCAGGTTCTTCAGGTGGAGATCTACGAACTCCACAGTT
TGATGGTGCAAACTATGATTTTTGGGCTGTCAAAATGGAGACCATCCTCATAGCACATGA
TCTATGGGATGTAGTTGAGGTCGGAGTACAACCTCAGCCAGTTATTGAGGAGGAAGAAGA
CTCTGGAGGTGAAGGAAGTGAAGCTGAGCAAATTCCAGCGGAAGCACCTACTATCTCCAG
AGAAGACAGAATAAAAAATGCCAAGGCACTGAGTCTCATTCAAGGAGCCTTAACTGATGA
GCTCTTCCCTCGCATCAGAAATGAAAAGACTGCAAAAGGAGCTTGGGATACTTTGAGAAG
AGAGTACAGAGGAGATAAAAAGGTAAGAGCTGTAAAACTTCAAGCTGTTAGAGCAGATTT
TGAGTATATGAGAATGACAGATGGTGAAAGCCTAGATAGCTATTTGTCTAAGTTTTTTGG
AACTGTGAATAATTTGAAATCACTTGGTGAAGATGTGTCTGAAACAAGAATTGTGCAAAA
ACTCTTGATGAGCCTAGGTAGAAAATATAAGTCCATTGTGTCTATCATTGAAGAAACTCG
AGATCTTGATGTTCTTAGAGTTGAAGAAGTTATTGCATCTGTCAAGGTTTATGATAAAAG
GGAAGACTTGCATGATGAAAGAGATAAAGTGGCTGGAACTGAGAGAGCTTTTAGTAGCCT
CAAGGTTGGAAATAACCAAGTTCATGGCTCTAATAAGGGCTCACAGAGTAGACCAAATCA
AAAGTGGCAGGGACAAGACAAAAAGGGATCAAATTGGTCTCAAAATAACAATGGCTCAAG
CTGGAATAACAATGCTGGAGGAAATTGGAACAATAGTTTCAATTCTCAGAACAAGCAAGG
TAGCAGCAGTCAAGGAAGTGTGAAACCACAATGCCAAGTCTGTCAAAAGTATCATTTTGG
TGTGTGCAGGCACAAAGGCAAACCTAGATGTGGAAAATGTAATAGGTTTGGTCATACTGC
AAAAGACTGTGAAGGCAACAAGCAGGTGGCTAACTGTGCAAAGGAGGAAGAGGTAATCAC
AGGCACCATGTTCTATGCTTGCCACTCTGCAAGTGTGAAAAATGGAAGTGTATGGTTTGT
GGACAGCGCCTGCAGCAACCACATGACTTCTCAAGAGTCTGTGTTAATAAACATTGACAG
GACTGTGACTTGCAAAGTTAAAATGGGCACTGGAGATCTTGTACAAGCAACTGGAAAAGG
CACTCTAGTAGTTGAAACTCAACATGGGAGAAGGTATATACATGAAGTGTTGCTTGTTCC
GGGCTTGGATGAGAATCTATTGAGTGTAGGCCAAATGATGGAGCATGGTTACTATGTCCT
ATTTGGGGGTAACATGGCAGTTATTTTTGATGATGGCAGCCTCAACAATGTTGTAGCTAA
AGTGGTCATGGGAGGAAATAGATGCTTCCCTCTCTCACTAGAATCTATGACACCTGCAGC
TAGAAAAGCATCAGTGACTGAAGATTCTTGGATCTGGCATAGAAGACTTGGACATTTGAA
TTTTGTTAGCATGAAAAAAATGCAGCAGATGGAAATGGTGGCTGGACTACCTGTGTTAAC
CGAAATGAAGGATGTGTGTGAAGGTTGTGTTTCAGGAAAACATCACAGAGAGAAGTTTGA
CAAAGAGGGAGCATGGAGAGCAAGCTGTCCACTAGAATTAGTGCACACAGACTTGTGTGG
ACCAATGCAAAATGAGTCAATTGGTGGAAATAGGTACTTCATCACATTCATTGATGATTT
TTCAAGAATGTGCTGGGTATACTTTCTCAGAAACAAATCTGATACCTTTAATGTGTTCAA
GAAATTCAAAGCCTTTGTTGAATTGCAAAGTGGATTTAGTTTGAAAAAACTAAGGAGTGA
TAGAGGTGGTGAATATACCTCACATGAGTTTCAAGAATTCTGTGCAAGCATGGGAATGGA
GAGGCAATTAACCATTGCCTACTCTCCTCAGCAAAATGGAGTTGCTGAGAGGAGAAATAG
AACAATATGTGAGATGGCAAGATCCATGATGACAGAGAAAGGAATCCCTGTGATTTTTTG
GGCAGAAGCTGTAAGTACAGCTGTGTATCTCCAAAACAGATGTTTTACAACATCTGTGCT
AAGCAAAACACCATTTGAAGCATTCACAGGAAGAAAGCCAGGAATCAAGCATCTGAAAGT
GTTTGGTTGTATCTGTTATACTCATGTTCCATCACCCTTGAGGCAGAAGTTTGATGACAA
GGCTAGAAAGGGAGTTTTTATGGGATATGGAAGCTGTGAAAAGGGTTACAGAGTGTATGA
CCTGCAATCTAAGAAAATTGTGCTCTCAAGGAGTGTAATTTTCAATGAGGACAAGGCATG
GAATTGGAAGAGTGATCAAGAGGAATATGTTCCAATACCATTCAACCTTGGAGGAAATGA
AACAGAAACTGAATTTGGTGAAGAACAAACTGAAACAACTCAGTTTGATAATGGTGGCAG
CTCTCACTCAAACACAACTGTTGGTGTTTCAGTAGGAAATAACAGTCAAGCTTCTACACC
TAGCTCTACTCCAGTGAAGTTGAGAACTTTGGAAGACATATATGCAAGATGCCACATGTG
TATCATTGAACCAGAGAACTATCAAGAAGCAGCTGGTGATTTAGCTTGGCAAGAAGCTAT
GAATGCTGAGTTGGAAATGATAGAGAAGAATAATACCTGGGAATTGGTTGAGAGACCAGC
AGATAAACCTGTTATAGGTGTGAAGTGGGTGTTTAAAACCAAGCTTAATTTGGATGGAAC
AGTTCAAAAACATAAGGCCAGACTTGTAGCAAAAGGGTATGCACAGAAACCTGGAATTGA
CTACAATGAAACCTTTGCACCAATTGCAAGGTTAGACACAATTCGAACTCTCATTGCTCT
TGCAGCACAAAAAGGATGGAAGTTGTTTCAGTTAGATGTCAAGTCAGCATTCCTAAATGG
TGTGCTTGATGAGGAAGTATATGTAGAGCAGCCTGAGGGTTTTGAACTGAAAAATGCAAG
TCACAAGGTTTACAAGCTGAAAAAAGCCTTGTATGGACTTAAGCAGGCTCCTAGAGCCTG
GTACAGTGAGATTGATGCATATTTATCTATGTGCAAGTTCAAAAGAAGCATTAGTGAAGC
TACTCTGTACACTAGATCTGATAATGAAGGAGGTTTAATCATTGTCTCAATCTATGTTGA
TGACATTGTTTATACTGGAAACAGTGAGAGGATGCTTGCTGAGTTTAAAAGGGAGATGAT
GCAGAGATATGAAATGTCAGACCTTGGACTCCTTCATCACTTCTTGGGCATGGGAATACT
ACAAACTGATCAAGGGGTTTTCATTCATCAAAGCAAGTATGCCAAATCCTTGCTTGTGAA
GTTTGGGCTTGAAGATTGCAAACCAGTATCCATTCCATTGCCTACTGGTGAGAGACTCAA
GAAAGTGGATGGAAGTGACTTAGCTGATGAAGGACTCTACAGAAAGATAGTAGGAAGCCT
ACTATACTTAACAGCAACTAGACCAGATTTGATGTATGCTGCCAGTTTGCTGTCAAGGTT
TATGACTAGTCCTACAAAGAAGCATATGGGAGTTGCAAGAAGGGTCCTAAGATATGTGCA
AGGAACTCTCAACTATGGCATTGAGTATGTGAAGGATAAGTCTGCAATTCTCATTGGATT
CTGTGATGCAGATTGGGCAGGCAGTGAGGATGATAGCAGGAGCACTTCTGGCTATGCATT
CAGCTTTGGAAGTGGAGCATTCTCTTGGGCCTCTGTGAAACAAAATACAGTGGCACTATC
AACAGCTGAAGCTGAGTATGTCTCAGCAGCTGAGGCAACAGCACAGGCTATTTGGTTAAG
GTTTGTCCTTGATGATTTTGGTGAAATGCAAACTGAGGCAACACCTATTTTATGTGACAA
TATGTCAGCAATTTCTATGGCCAAGAATCCAGTTTTTCATCAAAGGACTAGACACATAAA
CAGGAGGTATCATTTCATAAGGGAGGCTCTACAAGAAGAAGTGATTGACATGAAATTCTG
CAGAAGTGAAGAACAACTTGCAGATATTTTTACAAAGGCACTGCCTAAAGACAGATTTAA
TCAACTAAGGTTGAAACTTGGAGTTAAGCCAGTAAGCAGCTTAGGAGAGGCTGTTGAGAA
TTAAGCTACTCACTGAGCTTAATAAGAAACTGCAGATGACAATCCTGCAGATTGTTCCTG
AGAAGAATGAAGAATTGAAGAACTTTCCCTTTTGGGAAGTAGCCGTTAGCTACTCTAGTC
TATTTTGGGATAATTTCTACAGTTGGTTCTTTTGTCTGTTTCTTAGCTGTACTGTGTTAA
CAGACTCTAGCCTAGGTGTAAGAATCGTAGCCTCCAATCATTATGAATGGTAGGAGATGA
GTCCTTGTATCCTAAAATTTAGGATCCTGATTTTGGCACCTTATGTCATGTATATGAGCA
GGTTTTTGCTCAGACCTGAATATAGAAAAAAATACAGAACATTTTCTCATTCTCTCTGGT
TTTTTCCTTCTCTCTTCTGCATAAACGTTTTTCTATATACCAAAAACCAACA
>RojoHC-B-R2308-Map9
TATTTCTGTATATGCAAGCAGAATGGTATTTTGTACTCTTCTGTCATGTGTAGAATTCTA
CTTATTGTTGTATTATTCTAAATTTACATGTAGCCTTGTGTAATACATGATTATTTATAT
TGCTAAAATTAATGCATGGTTATTTATATTACTTTTACTGAAAAAATTTCCTTTATATTA
TGCCTAGATATGGATGAAAGAAAGATTGTGGCATACTTTATTATTAGATTGTGGTTCTTG
CATATCATGGTTTGGTGCATGATGTGGTTCATGACAAACTACAATTTGGAACAACGACGC
CAACAACGGAATGCCATTAGGAGTCAAAGGTTTTTCAGGATTGCAACTCGGTCAAATTAT
TTAGATAGCATTATAGGAATTGATGACATACAATGTGTGAACCAAATTAGGATGGATAGG
AGTAACTTTCCATTATTTATGTCAATTGGTCCGTGATGATGGGAGAGTGAGAACAAATGG
TTCAGTAACCATAGAAGAGCAAGTGTGTATATTTTTACATACACTCGCACATCATGTGAA
GAATCGTACAATGAGTAGTAGATTTAAGCGATCGGGGAAGACTATTAGTAGGTACTTCAA
TTCAATCTTGGATGGAGTGATAAGATTACAAGGTAGACTTTTGAAGGTGCCGGAACCCAT
ACCTGATAATTGCACCGATAATAGATGGAGATGGTTTAAGGTACTGTAAAATTAAATTAA
GATTGGCCAATTTTATTATTATATTTATATTTTAAGTTTCTAAGGTACCTTTTTTTTTAA
TTGCGTAGAAATGCTTGGGGGCGTTGGATGGGACTTACATTAGGGTTCGTGTCCCTGAAC
AAGATAAACCAAGATATCGAACACGAAAGGGGGAGGTTGCAACCAATGTATTAGGAGTTT
GTACTCCTGACATGAAATTTATATTTGTTTTCCCTGGTTGGGAAGGATCTGCGTCAGATT
CTAGGGTGTTACGAGATGCAATTAGTAGACCAACAAGATTAAGAGTTCCTACAGGTAATA
TTAGATTTTTGTGTTTCATTATGGTAATATTAAGCTTGATTATCTTTTTGGTAAGGTACA
TAATATTTGTTTAATTGTTAGGATGTTATTATCTTGTGGATGGTGGGTACACAAATGGTC
AAGGATATCTGGCTCCTTATAGGGGTACAAGATATCATTTATCTTAATGGAGGAATAGAA
GGGCACCTAATAATCATGAAGAGTATTTCAATATGAAGCATGCTGCTGCAAGAAATGTGA
TTGAAAGGTGTTTTGGACTTCTTAAGATGCGTTGGGGTATCTTGCGAAGTCCAACATTTT
TCCCAATTGAGACACAATGTAAAATCATTACAGCTTGTTGCCTATTACATAATCTTATTT
GTGGCGAGATGGCTGTTGATCCATTGGAGAATGAATTGAATGGTACTGAAAATGGGGAAA
CTAACCAAGATGGTGATGTACTTGGCACTATTGAACCTTCAGATCAATGGACTACATGGA
GGAATAATTTGGCTATGCAAATGTATGATGAGTGGAATAGGAACATACATTAAGTTGTAG
TTCATATAATTTATTTGTATTTTCTTGTAATAGACTATTTGTTTTGATAATTAGTATTTA
TTTTATTTGATCTTCCAACTTTTTTTCTTAATTATATATATGCAAATTATATTGTCTATA
TTGGCTATAGGAATGGAGAGTGGACAGTCTAGTCAATCAAAAGGAAGTAGAAGGGTGTGG
AAAGCACATGAGGAAGAAGCATTGTTGACCATACTTGAGGATGTAGTCAACCGTGGTTTA
CGATGTGATAATGGTTCCTTTAAATCTGGAACAATGATCCAAATTGAAAAATCATTAGGC
TGAGAAATTTCCCAATACTGATTTAAGGGTAGTCCCACATATTGAGTCCAAGATGAGATT
TTGGAAAAAAATTGTATGGGATAATATTTGACATGATTAACAAAAGTGGTTTTGCTTGGA
ATGATTCTTTGAAATGCATTGAGGTTGACAGCGATGAAGCATGGAACACTTATGTGCAGG
TTAGTACACTTGTTAAGTAATATGTAATTCTTATATTTTTTAATACTTATATTTTTATTT
ATAATTTTTCCATTTTGATGCAGCATAACAAGGATGCTGATGGTTGGAGGGGGAAACAAT
GTCTAATATATGATAGGTTGAAGAATATATTTGGGAAGGACCGAGCAACTGGTAGAGGGT
CTGCAACTCCCACTGAAATGATGAATGAGCCTGTGCATCACATTGATGTCAATGATGATG
ATGAGGAAGTTGAGGTTGAACCAGATCATTCTGCCTCTTTGCCAAGATCAAATCAACAAA
ACTCAGCTAGCTCAAGCAGTCGACACCGCAAACGAAATGCAGATACTGATATTCAAAAGG
AAATGGCTAAAGCATTTGGTGAGATGATTTCTGAGTCTGTTGACCAATTGAAAACTATAA
CTAATAGTTTGGTGAAAGGATCAGAACCAAGACCTGACATTGCTGCTGAATTGGCAAAGA
TGGACTTGTCTATTAATGACCAAATTAAGGCACTACGGCTAATTTTGGAGAAAGCAAGTG
ATGAGAGAACATTCCTGACATTGGATGGTGCTATGCGAAAAGCATTTGTTCTTCTCTTAC
TTGGGGCGAGGGAGCTGTGATTCACTCTTTGATGTAGTTTGGTTTATGAACAACTTTCCC
TTTTGCTTTTATCACCTTAGTATGTGATCACTTTGAATTATACATTATTTGGTACTGTTT
TTATTAACGTATGCGAGTATGTTGGAATTTTTATGAGATACTACAATTATGATAATGGGT
TATATGAAAAAAAAATATCTTGGCAAAAACAATTGAAAAACAAATCTTGTCATATGAATC
TTACCAAAAAAAAATTCGTGTCATTTGAATCTCAATTTCCATTAAAATTATCAAAGAATT
TTTTTTTATTTTAAAAATAGTCTGATCTGATGTTATCCGGAACATCACCAAACACAGTAT
AACTTAGTCAGACTATTTATCCGGAACAGCACCAAACGCCTTATAATATTATGGATAAAT
AGTCAGTACTCTCCGGAACAGATTAATACTATCCGACGGAAATTAGTCAGTACAGTCCGA
CGTACCAAACGAGCCCT
>Stella-B-R3228-Map6
TAGTATTTAAATATTTCAATTAATTTCATAAAAATGACTTAATAAATACAAATTAATTAT
ACTCAATTATCTTAAATAATTTTGTGGAATATAAAATAATTTTAAAAATAGTTTCAATTA
ATTAAAAATTCTAAAATTGAATTTTAATCTCCAAACTCTAAATCCAAGTCTCGAACCAAA
AACCATAGCTTTCAAACTTGTCCGAACTTGTTCCAAAATCGTTCGCATGCCTTAAACTCT
AGCTATAAATCTACTGTAGGGCACTTAGGACTCAATTAGGCTTGGATAATCACGTAACTC
GACCTAGGGCTTTACGATTTAGGTTTCGCTCTCAGTCTTGGGTTAGTCTGACGTAACCGA
ACCTACACTAGACATGTCTCGGCGAATTTTGTCGAGATAAACCTAGCCCAACGAACTTTA
ACGGGATAGACTTATCCCGGCGAACTTTGATGGGATAGACCTATCCCGGCGAATATGTGT
CGCCGGTCGCCCCCTTTTATTCCTTCACAGCCAGAGCCACTGTGTCAAAACGACCGGTCG
CTCTACCCAAACTACCGGTCGCTTTGTCCTCCTTTCCCGAACATTAAGCCTCTGTGTCAA
AACAACCGGTTGCCAGTGAAAAATGATTGAGCAACTCCACGCTGCCAAAATCATTAGGAG
GAAGTTGAACTGTTTTTTGAGATTTTGCCCAATTCGGACCCACATTCAGCTTTAGTACCA
CACCAATCACCTTCAGAAGAAGTCGTTTAGGTAACATCTCCTCCTGAAACTAATAACACT
AATGAAATATACCATGATGATTTGATTTCAGAAAACATAAAGGATGCAGATACCCCTATA
TACCAACTTCCAGAAAGAAAGAATCATGGTAAACCTCGAGTACAGTACGAAGCAGATCTT
AAAGCGAAAGGAAAATACACAATCAATAATTATATATCTCTAAGCAGATTATTAGAGTCA
CATGTATACTTTGTGGAGCAGTTGGACAGATATATATGTCCCCAATAGTGTGACTGAAGC
ACTAGAAGACTCAAAATGGAAAGAAGCCATGAATGAATAAATGCGATGACAGGACCCGAC
CCAAATTCCACTTTGGAATTCGTGTCAAACCCAGTTTTGCCCACCACCTGGCACGTGTCA
GGCACGAATGACCAAAATACGCTTATTGCCCTAATCCAAAAACTGATTTAGGGTTTGACT
TCTATCGGAAAACCGGCAGAGTCTCCGTTGAAAAATGCACATGCACAGCAAACTCAAATA
GTCCCGAGCATTCAGCACAATCAACTTTACAAAACTGAACATAACAGACAATCAAAAACT
TGTGACTGCACCTAGGTTAGCCTAGGTTGCCCAAGTACCCTTACTGAGGGATCAAGCCAC
ACGTAGTTCTTTATACAAGAAAATAAAGTTCAACCCATATGTAAGCATATGAATTAAATA
TTCCATCGCACTTTCCTAAAACCAAAAGCTTCAAACTCTAATCAATCCGCTGAAACTTAA
GCAAAAGATATTGATTTTAGAACAATCTTCCACCCATCACATATGTGCATATACAAATAC
ATATATATATAAAATAGCTCATTACAGATAAGTAGGAAAACTAGAAAATTATTAAAATAA
CATTGGCCACATGAAACCTTAATATCAATATCAACAGTTTGAATAAAACATGCTTCCATC
TTTCACATGTAAAAACAAACTCATCACTCAAGAAAATAGTTGTGAATTGTATACAATCCT
TAAAATTTAGAAAACTTTCAATCCTTGTCTCATAAATCTGAATACATGTATTAAAACTTT
CACCAATAAGTACCAAGATAAAATCATCAATTTTAGTTTAAAACATCTCCAAACTCAAAT
ACTCTCCACCTAGGCATACCCCCAATCATAATCCGTCAATTCCAATAAAATTGCATCAAT
TCCAAGTACCATATATGTTACATCCTTGCAGAACTCGGGGGACCCATGGTCAGCCCGAGA
ACTCATGTCCTCGCAGAAGTCTAGGGACACGTAGGCAGCCCGAGAACGCATGTCCTCGTA
GAACTCGGGAAACACGTGGTCAGCCAGAGAACGCATATCCTCGCAGAACTCGGGGGACAC
GTAGTCAGCCCGA
>Mands-B-R3281-Map4
AATTGGCAGACTTATTGAGAAGTGTTTGATTGACTGGGGTATAGAGAGGGTAATCACAAT
TACCCTAGATAATGCATCTGCAAATGATAAATCTGTATCTTATTTGCAAAGTAAGATGAA
AGATTGGCCGAATGAAGGTTTATTGTTAGATGGTGTCCACTTACATATGAGATGTTGTGC
TCATATTGTAAATCTCATTGTAACTAATAGTTTGAAAGAGTTACATAATTCTGTTAAGAG
TATTCGTGATGCTGTCATGTATGTAAGATCTTCCCCCCAAAGATTAGAAACTTTTAAATC
TTGCATTGAAAAAGAAAACATTGATTGTAAAGGCTTAGTTGTCTTGGATGTGCCAACTAG
GTGGAATTCCACCTACATGATGCTAGAAGCTGCTTTAAAATTTAAAAAGGCTTTTTCTAG
GTTGGAAGATGAGGATGGACATTTTAAAAGCTACTTTTGTAGAGGGAATACACCACCAGT
TGAGGAGGATTAGGCAAATGCTTTTGTCTTTGTCAAATTTTTAAAAAGTTTCTTACTTCA
CCTTGAGGTGTAGTGCCACTTTGCATGCCACAACCCATACTACTTTTCATGACTTATTTG
CAATTGATTGTGAATTGGCAGAATTGAGTGTAGTAGGCAATCCTCTTCTATCTAACATGG
CTCAAAATATGAAATTGAAATATGACAAGTATTGGGGATCACTTGATAGTGTGAACCAAT
TCTTGTTGATAGCTGTTGTTCTTGATCCTAGGTATAAATTGGACAATTTATCAATGCATA
TTGCTGATTTGTATGTGCAAAATGATGCTTATGTTGCCGAGAAGACAGCTGGTGTGAGAG
ATCTTTTGTTTAAACTTTATGGGTTGTACAAGGCAAGTTTCATTAGTAATCCAACTCAAA
GTTTTAGTATTTCTACTACATCCTCAAGTATTGGCAGCAGCATAGTGACTGATAGTTCTA
ACTCCTCAAGCTTTGGAGGTGATAGGAAAAAGGCTATGAAGGAAAAGTGGAAAAAGAGAC
AAGAAGATAAAGAGGCAGTGGTTCTATCTCATGAGATAGATAGATATTTGTCGGATGCTG
CAGAACAAGATATTGAACAGTTTGATATTTTAAATTGGTGGAGGGTGAATGCTTCTAAAT
ATCCAGTTTTAGCAGCCATTGCAAGAGATGTGCTTGCAATTCCAGTCTCTACAGTTGCCT
CAGAATCTACTTTTAGCACGGGAGGGAGAACAATCAACTCATTTCGTAGTTCCTTGAGTC
CTGCTATGGTTGAGGCTTTAATTTGTACACAAAATTGGTTGAAGTCCACTTCAATATCTT
TACAAGTTGAGCCCACCATTGAGGAGATGGAGTTTTATGAAACCATTGAGTCAGGTATAT
CTATTTTTCTCGATTAATTGCTTATAACGTGTGAGTTTTATTGTGCTAAAGCTAAATATA
TGATTATGTATATTTCTTATATAGAAATGCGGAGATCAAATGCTAATGCGCCTGTGCACA
TTTTCATTGATTGATTCTCTATTGATACACAACCTTGCAGTTATGGTAATTTTCTTATTC
ATTTCTTATTTTGATCATCTTGTATCCTAAAATTTGTGTTGATTGAAACTGCTTTTATGT
GCAGTATGGGGACATGCTGGAAATGGGCAGCCTTTAATTAAATGGAAATTATAAACTTGT
ATTTTGGGCAGCCTTTCATTTCTTAGTTTTATCATCTTGTATTCATTTCTTATGAACTTT
AGAATGTTTGTTTTGATGGAAATTGTGAACTTAGATGCATGCTGGAAAATGGACAGCCTT
TGATTAAATGGAAATTATGAACTTGTATTTTGGTCAGCCTTTCATTTCTTAGTTCATCTT
GTATTCATTTCTTATGAACTTTAGAATGTTTTGATGGAAATTGTGAAATTAGATGCAATC
CGAAAATTGGACAACCTTTGATTAAATGGAATGTTGTTGTGTTAGCCTTTCATCGAATGA
TATAATGGCAAAATATTACCATTATAATGTAAGAGCAGGTTGAAAAATGCATGGTTTTGT
GTTAGGCACAAACCGGCCGAACCAATCCAAACCAAACCGATTA
>Mands-B-R4696-Map3
ATAAAATTATAACATTATAATGAATTATAGTATGGTTATAAATTTGCTATTATAATGAAT
AAGGATAAGTCGTCTTCTTGAATCTTAAAATATTCCTTTCCTATTTTCCAATTAAATCGA
TTAGAAATCAATAAAAGAAAAAGTAAGTGGACCTAACCCATTGCATCATAATTATATCCA
CTATTCTGATATTAAAATTCGATAGAGATGAAATTTGATCTTTTTTTTTTTGGACTACGC
GGGAATCTGTCGATATATCCGATTAAATCCTCTTGTTCCTAGATGTTCTATACGAAAGGA
ATAAATTAGGAATGAATAAATTACTATTCCCCTCCTTTACAGAGAAACATTTATTACAAG
TCACGCCGTTTTAAATATCTTTCTTTGATTCCAATTCCAGAACACAAGATCAATTTTTAT
TTTATTTATTTTATTAGTTATATCTTATCTATCTATTTATATATCTAGCAAATAACTATT
TCATGTACTAAATATTTCCATCCATATTGATACATACGATATTTTTGTTCCGACAATGTG
ATGGAGAATGGATGCGAGAAGGATACTTTCATTTCTAGTCTCCTATTATTTATTTAATTT
AAATAAAATATATTAATAAAATAATAGGAAATTTTTTAAAATAAAAGAGTAAAATATAAA
GTAATAAAATATATGGTATTAGAAGAATACATAAAAATATTTATCAATCTCCCCCCTTCA
ACGGGATTCAAGACTAAGATTAGTTGATGGAACGAGAGGAATATGTATAGGATCTATCGG
TATCGAGAAAAGGGATCACTTGTTTCTTGAACAATTCTAAAATTCATCTATCTGATTGAT
GGATCATAAAACAATTCATGGTTCGGGCAGTTATTAAGAATAGGAAGGGATAACCGAATT
GAGTTCATGGATTAAACTAGGTCGGGTTACAGACCAATAAATTATTTTTCTATTCGAAAC
CCATTCAAAAGAAGGGACAGTGTACGAGAAATCAAATAATACATAAATGATAGAAGCCTC
GAACGTTCGGAAAATGCTATGAGGTGTTCGAAAATGGTTGAAGTAGTTGAATAGGAGGAT
CACTATGACTATAGCCCTTGGTAAATTTACCAAAGACGAAAATGATTTATTTGATATTAT
GGATGACTGGTTACGGAGGGACCGTTTCGTTTTTTTAGGTTGGTCTGGCCTATTGCTCTT
TCCTTGTGCCTATTTCGCTTTAAGGGGTTGGTTCACAGGTACAACCTTTGTAACTTCATG
GTATACCCATGGATTAGCAAGTTCCTATTTGGAAGGCTGTAACTTCTTAACCGCCGCAGT
TTCCACTCCGGCTAATAGTTTAGCACACTCTTTGTTGTTACTATGGGGTCCTGAAGCACA
AGGAGATTTTACTCGTTGGTGTCAATTAGGCGGTCTGTGGACTTTTGTTGCTCTACACGG
CGCTTTCGGACTAATAGGTTTTATGTTACGTCAATTTGAACTTGCTCGATCTGTTCAATT
GCGACCTTATAATGCAATCGCATTCTCCGGTCCAATTGCTGTTTTTGTTTCTGTATTCCT
AATTTATCCGCTAGGTCAGTCTGGTTGGTTTTTTGCCCCAGTTTTGGTGTAGCAGCTATA
TTTCGATTCATCCTCTTTTTCCAAGGGTTTCATAATTGGACATTGAACCCATTTCATATG
ATGGGAGTTGCTGGGGTGTTGGGCGCTGCTCTGTTATGCGCTATTCATGGTGCTACCGTA
GAAAATACTTTATTTGAAGATGGTGATGGTGCAAATACATTCCGTGCTTTTAACCAAACT
CAAGCTGAAGAAACTTATTCAATGGTCACCGCTAACCGCTTTTGGTCCCAAATCTTTGGG
GTTGCTTTTTCCAATAAACGTTGGTTACATTTCTTTATGTTATTTGTACCAGTAACCGGT
TTGTGGATGAGTGCTCTTGGAGTAGTCGGTCTGGCCCTGAACCTACGTGCCTATGACTTC
GTTTCTCAGGAAATCCGTGCAGCGGAAGATCCTGAATTTGAGACTTTCTACACCAAAAAT
ATTCTCTTAAACGAAGGTATTCGTGCTTGGATGGCGGCTCAAGATCAGCCTCATGAAAAC
CTTATATTCCCTGAGGAGGTTCTACCCCGTGGAAACGCTCTTTAATGGAACTTTAGCTTT
AGCCGGTCGTGACCAAGAAACCACTGGTTTCGCTTGGTGGGCCGGGAATGCCCGACTTAT
CAATTTATCCGGTAAACTACTGGGGGCTCATGTAGCCCATGCCGGATTAATCGTATTCTG
GGCCGGAGCAATGAACCTATTTGAAGTGGCTCATTTCGTACCAGAGAAGCCTATGTATGA
ACAAGGATTAATTTTACTCCCCACCTAGCTACTCTAGGTTGGGGGTAGGTCCGGGTGGGG
AAGTTCTAGACACCTTTCCATACTTTGTGTCTGGAGTACTTCACTTAATTTCCTCTGCAG
TATTGGGCTTTGGCGGTATTTATCATGCACTTCTGGGACCCGAGACTCTTGAAGAATCTT
TTCCATTCTTCGGTTATGTATGGAAAGATAGAAACAAAATGACTACAATTTTGGGTATTC
ACTTAATCTTGTTAGGTATAGGTGCTTTTCTTCTAGTATTCAAGGCTCTTTATTTTGGGG
GTGTGTATGATACCTGGGCTCCGGGGGAGATGTAAAAAAAATACCAACTTGACCCTTAGC
CCAAGTATTGTATTTGGTTATTTACTAAAATCCCCTTTGGCGGAGAGGGGGATCGTTAGT
GTGGACGATTTGGAAGATATAATTGGAGGGCATGTATGGTTAGGTTCCATTTGTATACTT
GGTGGAATCTGGCATATCTTAACCAAACCTTTTGCATGGTCGCCGTGCACTTGTATGGTC
TGGAGAGGCTTACCTGTCTTATAGTTTAGCTGCTTTATCTGTTTTTGGTTTTATTGCTTG
TTGCTTTGTTTGGTTCAATAATACCGCCTATCCTAGTGAGTTTTACGGGCCCACTGGACC
AGAAGCTTCTCAAGCTCAAGCATTTACTTTTTTGGTTAGAGACCAACGTCTTGGGGCTAA
CGTAGGATCTGCTCAAGGACCTACCGGTTTAGGTAAATATCTAATGCGTTCTCCGACCGG
GGGTTATTTTTGGAGGAGAAACTATGCGTTTCTGGGATCTGCGTGCTCCCTGGTTAGAAC
CTTTAAGGGGTCCTAATGGTTTGGACTTGAGTAGGAAAAAAAAAGACATACAGCCTTGGC
AAGAACGGCGGTCTGCGGAATATATGACTCATGCTCCTTTAGGTTCTTTAAATTCCGTGG
GTGGCGTAGCTACCGAGATCAATGCAGTCAATTATGTCTCTCCTAGAAGTTGGTTAGCTA
CTTCTCATTTTGTTCTAGGATTCTTCCTATTTGTAGGTCATTTATGGCACGCGGGAAGGG
CGAGTGCAGCTGCAGCAGGATTTGAAAAAGGAATTGATCGTGATTTTGAACCTGTTCTTT
CCATGACTCCTCTTAACTGAGACAGAGATCCAATGCTTGAAGTAGGAATAAAATTGATTC
CACCAAACCTAATATGTATGGTGGATCAGGTCATATTTTAAAAGTATTCCTTTCTTTTCT
ACTCATTTATCTCTTCTAAATCTATTTTTTTTTCTGGCTCGGCTATCCCACTTAGCCGAG
CCATTTCCTTTTATGCTACCGATTTCTTTTATGCTACTGAGCCGGGCAAAACCAATAAAA
TAAAAAAAATAAACGAATTTATTAACCGAGTATAAAAGAGAGAGAGGGATTCGAACCCTC
GATAGTTCTTTGTTTCGAACTATACCGGTTTTCAAGACCGGAGCTATCAACCACTCGGCC
ATCTCTCCGAAATAAAATTTATATTTTATTCCACCCAATAGAACATGGACATATGAGTTG
ATACCATTACTATCTATAGAAAGATATCAGGTGTGAGTCTATAGGTCTATCTATCTGTAT
ATATATAATATAGATGCATGATCCAGCAAGCATGCCCCTTTGTTTTGTAAGTAAAAAAAA
AAAAAAAACCCTCGATTCCATGCATGGCAAAGGGTGGTAATAAGTCATTACAGAATCAAT
GATGGATTCATGGTAAAAAAATTCCATGATTATTTTATATTATTTTATTATTTTTTGATA
AAGGGATCAAATGGTATAATTCTTTTGTTGGTAGATTGGAGGATTAGAAACATGACTATT
GCTTTCCAATTGGCTGTTTTTGCATTAATTGCTACTTCATTAATCTTATTGATTAGTGTA
CCTGTTGTATTTGCTTCTCCTGAGGGTTGGTCGGGTAACAAAAATGTTGTATTTTCCGGT
ACATCGTTGTG
>Meihua-B-R10480-Map3
TCTCTCTCTCTCTCTATCTCTCTCTCACATCCCCTCCCCAAACCCAATCCCTAGCGCACC
TACATCGCAACCCACCCCTCATCTCCCTTTGCCTCTCTCTTCTCTCCCTTCCCCAACCCC
CATCACAACCCACCTTTCCCATCTTCTTTCTTTTTTGTGTCTCTTTCTCTTACTCTCACT
CTCTCTACGGAGATAGAAGATGATGAGGAGTGGCTATCGAGGAGTTTTTAAAAAAATTTC
GAGTGGTGGTGGTTTAGGTGTGTTGAGTAATTCCATGGAGGGTTAGATTTGGGGTGGGGG
TTGGGTCTAGGGAGAGGAGAGAAAAGATAGGCAGAGAGAGTGAGAATGAGAGAGGTAGAG
GGAGGGAAGGGGTGGGGTGCGCTGGGGGTTGGGTTTGGGTTTGGGAAGGGGATGGGAGAG
AAGAGATAGAAGATAAAAGAGAGAATAAGAGGATGGGGTAGGGTGGTTGGGTTGCGGACG
GGAGACACAGAGAGAGAGAGAGAGAGAGAGAGAGAGAGAGAGAGAGAGAAAAGTCATTTA
AAGGGAAAATGAGATCGCTTGGAGGGGAGAGGGTAACATTTGAGATGTAGTGGGAGAATA
GGGGTTAAAGTGAGGAAATTTGAGTTTCAGGTGGTTAAGTGAGAGCGAACTCGAGTTCTA
AGGTGTGAAACAGTAAATAAGCCATATAAATATCACAATATTTTTTTATTTACAAGTTAT
AGTCTAAAATACTCTAAAATAATCTAAGTATGAGATTTTGAACTTGGGTGCAAAAGAATG
GACTCAATGTCATTGCCAACTGGCCTAATAGACATCTACAAAATATCACTATACTTAGGA
GTCATTCTATAGTGAGGGCCTTATATATGGCCCTTAGGTGAGGTCATATATCTTAACCGT
TGGATCAAGCTAACCAATTTGATCCAACAACTAACCAATTTGATCCAATAAGATTAGGGC
CTAAGGGCCATATATAAGGCTATCACTGTAGAATTCTTGCTATACTTAATTATCTAGTTG
GGTCTAAAAAGAACTCATAAAGCAAATGAGTCAGCCCAAATTATAAGTTAAATCCATAAG
ACCATCTCCAACCCATGAGGCCAAACCCAAAAAATCCCAAATTATTGCCCAAAACTTCTC
CCAACCCAAGAAAATGAATGGCCCAAAATTTGGGAAAACCCAAATAGCAGTCCAAGTGTT
GCCCGAACCTAAAAAAAATTAGTGGAGCCCACTTGTTGCGTCAGCAGCCCATGTGCAAGC
TTTCCTTTGCTGGGCCCCCCCAACAGCCCATGTGAAAGATGCTGCCTTTGACTTGTAGTG
ATGTTATTTGTTTTTTTATTTTTATATATTCTAATATTAACTTAAATCAACGATATATAT
TAAATCTAAGCTACTTTAATAGTTAAAAAAATAAAAGATCTAGTGGTTGAAATTTAAATC
CAAAGATCAAAATAATATTTTAACTTAATCTAAATCCGATCCAACATCAAAACTCACCCC
AAACTCTATAATTACCCACTCATTTCTAAAATAATCTACCAAAAACATTATATTTGTAGA
ATTTCAATTTTTTAAGGTCAAATTGTTCAAAAAATTAAATTATGAAGTTATTTAAAAAGA
TTAAATGAAGAAAATTTATCAATAAAAAAAAAAACTTAAATCATTCTTAAACAATTTAAT
AAAGTTGCGGACTTAAAATTTGAGTTCGGAGGGTTAGGAGGAAAAACGATTTGAGTCCGG
GCAAAACCCAAATAATTACTTTTTAGAGGGAGAAAATTTGGGTTTAGCCCCTCATGAGTT
GGAGAAGGCCTAACATCAGTCAACCTGATTGTTGTTATTATTATTTATTTTTTTAAATGG
AGCTGACTGGCTTATTAGCCCAAAGACATTTTTGCAATTTATTTATTTATTTTGGTATGA
ATAATGCTACTCTTACCACATTTGTATACCACATTCCCATATCACCTTATATGGCACATA
AGATGACATGTGAATGTGATAAGAGTAGCATTATTCTTTCGATATATACAATTTTTTCAA
TTTCCAACTATGGCTAATTCGGTCATTAAAAAAAAAAAAAAAAACTATGGCTAATTTGGT
TAATAAATGTGATTGAAGATCGGCCATTTTCTGGTCCACTTCCTTTTAATGCATTATGCA
ACGACAAATGGTTGACTAAAACAAAAACATTACCAATAAATGTATTCCACTACAGAATCA
ATAAACCATGAATTCTGGTAATCATCAATCATCAATAAAGTCAATCAATTTTCCAACAAC
TAAACATAGAAAAGAATACACATTACAGCATCTGCCACAAGACCTTGCTAAGGCAACATC
CGTGCCATTCTATGCCATTTCGCATCGGTTTGTTCCTCAGCAGAGTTTTGTCAAAATTCA
AAACCTAAAAGAAGAAATCACAAGTCACAAGTCAATACTTTAATTACCTCATCAGATCCT
GCCTCAGTAGTATTCCCATTCTCGACTCCAAGCTCTGTCACAAGTCAACACAGAACATCC
AATAGATGCAAGTTTTGAGCCCAAAAAAGCTTCGGAAAATCCATGTAGCCAAATGCAGAT
GGAGATAGAGAATATACGGCTTATTTTACCCAAAGTAAATGATACTATCAATTAAAAGCA
ATATTTTATTGGAAACTTAAGATACGTATTGGAAGTCAAATATTTATTTGGTTTACATGC
AATTAATTAAAAATAAATCATTCCCATAATATTTGGAGCTCATTTAATTTCACGTTTTAT
AAATCAACACTTCAACATGGAAAATTTGATTAATCAGAAGAAGTATTTCGGTTAAGGTTG
ACGAAAGAATTTGAATTCTCAATTGATTGGTTGATTGATTGAATTTTTTTTTTCTTTCTA
CTTTTCGTTGTTTTGATCACATGCATGCATGCACTATACACATTATATATATACCTCACC
TCCCACTGACATTTCACTGTGATCTGAGTTACTTCTAGAGCTCCAAAGCCTTGCCCTTTT
TTCTCTCTCAATCTAAACCCTAAACCCTAAACCCATTAGAAATGAAGGTCCCGCTTACCG
CCACCGTTTTGCTCCTAACTATTTGGCTAATTGCTTCACCTAATAGTTCATGTAGTGCTA
GAAGAGTCGTGCCAGATGATTTCGATTTGTTTGATTATGGTGCTGTTCATCACAACACCC
CAACTGATGATGAGGGTTTTTCTCAAGTATATTCACACTATTTCTTCATCCTCTTTTTTT
TTTTTTTTTCCATTGATCTAATTTGCGTTTTCTTTTTAATTTTATGTTTTGTATTAATTG
TGCAACTAAAAGGAGGCCTTCCGAGAAGGATGGAAGACTGAATCAACAACAAGAGACTCA
TTCAATCGTGCGAATGCCCAAACTGAAGAATATGATCCACAAGTACACAGTTCTTCATTT
TCTCTCTTTTTTTTCCCCATTGAATTTTCTATTTTCTAATGAATTTTCTTCTTCTTGATT
GTGCAACTGAAAGCAGGCCTTCCTGGAAGCATGGGAAGCAAAAACAAATACTTTCAATGT
GGTAGATTACGGTGCTGTTGGGAATGGCCTAGTAGATGATACAAAGGCCTTCCTCAAGGC
ATGGGGAGCTATGTGTGCGTCATCAACTCAAGGCACCCTCACCCTGGTGGTACCAAAGGG
CAAAAGATTCTTGTTAAATGCTGTGGCGTTTGAAGGGCCTTGCAGGGCTAGTAACGTAAA
TTTCCAGGTAAACAAATGTCGATAATTCACATTAACTAAAGAAAACTAAAATAATAATTG
ATGCCTGGATTGCTATTACTTTTATTTATAAACTCTCTACGTTTTACAGATACAAGGGAG
CATTGTTGCACCGAATAACATTGGTGCATGGACAAACAAGGAGATGTGGATTCATTTTTC
GGATGTACAAGGTCTATCGGTCAACGGAGGAGGTCGAATTGACGGAAACGGCGCCGTTTG
GTGGAAAGCTTGCGGTAGCAGCAAGGACTGCCAGAGACCAACTGTATGTTAATGATCCGA
ACCGTAAATTATTATTTTTTTGTCATCTAAAATTGAAGTTTAAACTGTTAGTAAGAATTA
GTATTTATTAATTAACGCATGGTGGTGCAGGCTCTCCATTTCAACAAATGTCATGGCTTC
CAATTGAGTCGTCTGGCAATTTTTAATAGCCCTAAAAATCATATAAGCATTTGTGGCTGC
AATGGCCCCCGAGTTTTCGGTCTCTTAATTTGGGCTCCTAAAGACAGTCCAAACACAGAT
GGAATTGATATTTCCCGATCAACCCGAGTCACAATTCAATCTTCTCATATAGCAACTGGT
AATTATATATGGTAAACCTTTTCTTAATTAGTTTTAGTTTATGGTGGTATTGGTGTAAAT
TATTATTTGTTTTGCTATATATATATATAGGTGATGATTGTATTGCCATCAATAGCGGTT
CATCTTATATCAAGATTAGGGATATTAAATGCGGACCGGGCCATGGTATTAGGTAATCAT
TCGTTCATTTTAATTACATGAAAATGGCTTAGTTATTAATTAATAATAAATTATCTGATT
TGTATGTGTGTGTGTATATGTATGGTAGTATTGGAAGTCTAGGTGAACATGGCGAATACA
GTCAAGTGGAAGAGGTGCAAGTGAGCAATTGCACCTTCAAGGGGACAACAAATGGAGTGA
GAATCAAGACATGGGAAGTAAGTGAGACATGCGTATCAAATTGAATTGAATGCGAGAGTA
ACTTAATTAATTTTGTAACTAATGTGATTTTTGTACGAATTGAATGAAGGGCGGATCGGG
ATATGCTAGGAAGATCACTTTCGAGGGGATCACATTTGAAGACACCAAAAATCCTATCAT
AATAGACCAGCACTATTTCGATAAACGACCTACTTCAGCAACGGACATAAGCAAGGTGAA
ATAAAATAACATAATAAATTGATTCTTTAAATAGAGCAATATGATATGATTTGTAACTAA
TTAGAGTGATTTTGATTGTGTAATTTGGATTGTGCAGTCGGTACAAGTTAGCGACGTGAC
ATACCGAAACATAAACGGAACTTGCACAGATGAGAAAGCCATAACTTTGGCCTGCGCAGG
GGGCGGATGCACAAACATTGTGATGAACAACGTGAGCATAAAATCGGATCTTCCAAACAA
GAGGTCTTATGCTTACTGCGACAATGCCCATGGCACCTCTTCCTTCTCTTTGCCTTCTGT
CCCATGCCTTTCGCATTGACATAGCTCCTACCCCTAGCCTTAGCCCTAGCCCTAGCCCTA
GCCCTAACCTTGTAGTTGGTGGCTTCTATGTTTATTTTGGTTTTTCTTTTTCCTTTTTAG
TTTGCTGTTGTAACAATAAATTAATTACCATTAATTAATAAGAATGGAATCATTTATGTT
TTGACATCTCCTCCAAGCAATATATAGTTCACAGATTTCTTCAGTGTCAAATTAATTCCC
ATTGATTTATTTCTAAAATATATTTTGTTTACAGAGCTCAAAAGGGAAAAGAAAACAACA
TTTCAGCGCTCTTGCCTGAATTGCTATGAGTTTTCAATTAACATCCCAATTAAAATGCGC
TCCGAATCTTTGAAATATAGAGTAACTGGAAACACTGATCTTTCTCTCGTGTGGAATAAA
GGTTTGTATTCCGACTCCAAGCTTTGACTATTTTCTCCTTCGTAAAGGAAGGAAGTATTA
GATATGGAAACAAAATTCAAGGAAAACAAGGTAAATCTTCAGTTTTAGTTGGAAGAAGAA
AGTAAATCATATTTCACCAGACAGTGGTGGATCAAGGAATTTTCGTTCCGGGGGTCAACA
TGTGAAAAAAATCATCTTAATAAGGACTTTCCCTTCCAGAGCATATTAAAAAAATGTTTA
TTATGAATTTCAAATAGGCACAAAATTGTTTGTTCAGCAGAGCATTGTTCCAGTGAATTT
CTATTTCCATTCTTGATTCTTCATACTTTTCCAAAAATGGCAGAACAAAATCACCCTACT
TTGTTATTAAAAAAAAGAACAGAAATTTTGTTCCTTGGGAACAATTAGCTGTAGAAATTA
GAAGGCCCAAAGAAGAACGAAGAATGAATATGTGCAGAAAGATCACTAAAGAGAGCAAAG
GGACTGACTTTAAACAGCACAGAGAAAACGATTATTATTAGAGGACGTATTTTCTGCTGT
TGCTGATGTCAAAGTTTTTTCAGTTAGTTAAAAGAAGTTGCTGGGCTCTGCACGTCCCTT
AGGCATTTTATCAAACATATTGCAGGAGTCAATTTTTTCCTCTCATAAGACGGATTCCGG
GGTTCTAGGGGTTAATTGACCACCCTTTCTACTCTATGAATCTGCCCCTATCACCAGGTA
TATGCTGGGGTGGGCATCAGAACCGAAGAACCGAACCAAACCGGATCGAAAAAAAATTGT
GTTGACCAAAAAGTCAAATCCAATTTAAAAAACCAAACCGAATCAATTCTAACCGGTTCT
CGTTCCAGTTTTATATCCCAACAAACCAAACCAAGCCAAACCAGATTGGCCAAATTAAAA
AATACATAATTTTAATATTTATTTATATCCAATGCTATATTTTTAATCTCATAAATAATA
TTTACCCAAGCTCAATTTCAAACATCTCTTTTTTCTAGCCCCAATATTTCTTTTTGTATG
AAATTGGATAATTTGTTAATCAAGCCAAAAAAATAAAATTTCAGTTGAAATTTGTATTAA
AAAATAATTTGAAATAATAATAATAATAATCCGGTTCAAAACCGAACATGACCGAAACCG
GTTCAACCCAAACTAGACAGTTTTATAAATAAAAAATTATTAAAATCAGACCGAATCAAA
GCAGGTAAATAGTACCGATTACGATTCCAATTTGAGGCAAAAATCGGCCCGAACCGAACC
ATGCTCACCCCTAGGTATATGTGACTAGAATATGATTGGGGGGGG
>Marouch-B-G897-Map6
TTTGCTAACATGGTCCAAATTGACATGTTTGCTTAGATGATCCAAATTAACACCATGTTT
GACTATCTAAATTTACCCAGTTGCTCTGAAACTTGTTCTGCTGCATTAACGCCCGTAATT
TTCCAAATTTCAATTCTCAATCTTTTTGATTTTTCAAGCCATTTATGATCATCTTCGTAT
TTATTCAGTTGAGTGTTTGGATTTTTGAATATTTAATTAGCGAAGTTCTTGTTTCATTGA
GTAGTGTTTACAGCAGAAGCAGCAGATTTCCAATGGCGTTGAGCACCCAAAGAGCCTCTG
CTTTTCATCCTTCAGCTGATCAGTCGGCTCCTCCTCAATGGAACTACGATGTGTTTTTGA
GTTTCAGGGGTGTAGACACTCGAAATGGCATTTTATCCCATTTATACCACGAATTGCAGA
ACAGGTGCATTAAAACATTCATGGATGATCCAAAGCTTGAAAGAGGGACAACTATTTCTT
CTGAGCTCTTCAAAGCAATCCAAGAATCAAGGCTTGCAATCGTTGTACTCTCGCCAAACT
ATGCTTCTTCTTCCTGGTGCTTGGATGAACTTACAAAGATTCTCCAATGCATGAAATCCA
ACGGCACAGTTCTGCCTGTGTTTTATAATGTGGATCCCTCCGATGTGCGAAAACAAAGCG
GCAGTTTTGCAGGCGCGTTCGCTGAGCATGAGAAAGGGTTTAGGGAAGACATAGAAAAGG
TGAAGCGCTGGAGAGCTGCTTTAACAGAAGTTGCCAATTTATCTGGGTTGGATTCAAAAA
ATGAGTAAGCAACTTCTCCATATATACTTGGGTTTTTCGTAAGACAATTTTCACTTTGAT
GTACCTTTAGACCTTGTTATATCTATGGCTTATACTTTTGACTTAATCACTGTTCTTCCT
TGTAGGTGTGAAAGAAAGCTCATTGAAAAGATTGTTGAAT
>KZ_H1V2-B-R5906-Map5
CTCACTTGTTCAAGAATATTATTATTGGCAAAATAATTGGACACATGAATGCATTTTCAA
GAGTATTTTTATTAGCTCAATTATAAATATTATTAAATTATTAAAACTTGTAAAAGAAAC
AAAAAAAAAATTCCCTCATCTCATCAGCCTCTCATACAAAGTTGGATCCTCTCACATTTT
CTCATTTATGCAAATCCCTTCAACTGATGAAACCCATTTAAATAGAACTAAAACAATGAT
TTTTCTTAATTGGCTGAGATTTCAGTTCACAGGATTGACAGAGGAGGAGGGAGATGAAAA
CGAAAAACGAAGAGGACCGTCTCCTCCAACTGGAACTCAGTAAGGAAAGTGATAAACAAC
GATGAAGAAGTTGAGTGAGCAGTGTGCTTCTAGTAAATTTGTCTGCAAATTTGTTTTGTG
CGGCCATGGATACCAGAACCAAACAAAGGTTGGTGCTTTCACTTTCAGTTCTTTTGTTAT
GCCTGTATGTCAAAACCCATGTTTCCCTTGCAGCTGACACCATCAGTGAAAACCAATCTC
CCTCTGGTGATCAAACCATTGTCTCTGCAGGTGGGGTTTTTGAGCTGGGTTTCTTCAAAC
CAGGTAATGTCTCAAACTACTACTACATAAGGCATGTGGTACAAGAAAGTATCTGTTAAG
ACCATAGTTTGGGTGGCAAATAGGGAACAACCAGTCTCTGATAGATTTTCTTCAGAGCTG
AGGATCTCAGATGGTAATTTGGTTCTCTTTAGTGAGTCCAAAGCTCCAATTTGGTCAACA
AATTTGAACTCCACCACCACTTACTGGTTCTGTTCAAGCACTTCTTTTGGATAATAGAAA
CCTTGTCTTATTAAGAGGTGGTTCATCTGAGCCTTTATGGCAAAGTTTTGATCATCCAAC
ACATACATGGCTACCAGGAAGTAGACTTGGATTCAACCATGTTACCAAACGAACCCAAAT
TCTCACTTTATGGTAGAGTTCAGAGGATCCTGCACCAGGTCTTTTCTCTCTTGAGCTAGA
TCCAAATGGAAGCAATGCATATCTGGGGCTGTGGAATAGGTCTAGACAGTATTGGACCAC
TGGATCATGGGATGCAAGTTCAAGTAGTTTCAGCTTGGTTCCTGAAATAAGGCTCAACTA
TGTCTACAATTTCAGTTATTTTACTAAAGAAAATGAAACTTATTTCACCTATTCTCTTTA
TGATCCGAAGAAAATAGCTCAATTCGTGATGAACACCTCAGGGCAGTTGAAGCTTTGAAG
TGTATACAGGTAGGATTTCTTTTGTGTTCAAGAAGACCCAGCGGATCGGCCACAAATGCA
GAAGCCTGCAAGGTTAACGCTCGTTGGATTCAATCCAATGGCTAAACGCCAAAAAGGGCA
GGCTGCAAACTAAAGAGACAACGAAGCATGGTGGATGACCTTTGTCCACAAATGCTGGAC
TAACTAAAGCCAAACGACTCAACTGTAGGTGTGTTAGAGCATCCACAATCATGCTCTCTA
TTTTTCAGTTAAATTTAAGCTAAAAACATAAAAAAGTTATTTTAGGAACTCTCTATAAAA
TTTAAACTTCAATCATGCTTTCTAGTTTATGGAGTCATAAATGCTATAAATTTTTTTTTA
ATTGGTCAATCTCTATTAAAAAATAACATAAAAAATAATTAGCATTAATTAAAGGTTTGA
ATACTCATTAAATAAAACAGCATTAAATTATAGGAAGTCACTAGGAGTTCTTTCTCTCTC
CTCATATTTAGAAGCTCCTAGAGGTCTCCCTATTTTAGGAAGTGGATAGGAGCATGGTTG
AAGTTGTATTTTTTCAATTTCTCTCTAAAATTTGTTTAAGAAGATGATTTAGGGAACCCA
TTGTGGATGCTCTTACTTGACCCTTCAACAGTTGACTTAGTTGACTTGGAATGATCAGCT
GGCTTCAAGTATTGCTATATTTTTTCCATAAATGTTCAATTCTAGTACCATACAGCATCT
TGGTTGTCTGAAAATTTTTTGTGCATCCATGGATACCAAAAGTAACCCAAAATTCGTGTT
CAACATTCTTTTATTATGCCTATTTCTCAAGTCCCATATATCCCTTGCAGCTGACACCAT
CAGTGCAGACAAATCTCTCTCGGGTGATCAAACCATTATCTCTGCAGGTGGGGTTTTTGA
GCTGGGTTTCTTCAAACCAGGTATTTTCTCAAACTACTACTACATAGGCATGTGGTACAA
GAAAGTATCTGTTAAGACCATAGTTTGGGTGGCAAATAGGGAAACACCAGTTTCTGATAT
ATTTTCTTCAGTCTTGAGGATCTCAGATGGTAATCTAATTCTCTTCAGTGAATCCAACAC
TCCAGTTTGGTCCACAAATTTAACCTCCACCACCACCTCAGGTTCTGTACAAGCAGTTCT
ATTAGATAGTGGAAACCTTGTCTTAAGGGCTGATGGGTCAAGTACTAATACATCAGAGCC
TTTGTGGCAAAGCTTTGATCATCCAGCTCATACATGGATACCAGGAGGTAAACTTGGATT
CAACATTGCCACTAATCGAACCCAAATTCTCACATCATGGAAGAGTTCAGAGGATCCTGC
ACCAGGTCTTTTCTCTCTTGAGCTTGACCCCAATGGAAGTAGTGCATATCTCATACTTTG
GAATAGGTCTAGAGTCTATTGGAGCAGTGGAGCATGGGATGCAAACTCACGTATTTTCAG
CGTGGTTCCTGAGATGAGGCTTAACCATATGTACAATCACAGCTATGTTACAAACAAAAA
CGAAAGTTATTTCACCTATTCTCTAAATAATCCCAAGACAATATCTCGACTCGTGATGCA
TACCTCAGGGCAGATTCAGCAATTCACATGGTCGGAGAATTCCAGAGAGTGGAATTTGTT
TGGGAGCCAACCAAAAAGGCAATGTGAAGTTTATGGTTTATGCGGGGCATTCGGCAGTTG
CAACGACATAAGCACGGTCTCCTGTAATTGTTTGACAGGTTTTGAGCCAAAGTCAGAGAT
TGAGTGGAATTTGCGGGCTTATTCTAGTGGGTGTTCAAGAATAACCAACCTGCAGTACTG
TGGGACTGATGTTAGTACTAGTGCTAAATATAGGGAGCCAGACGTGTTTCAAGAAATCCG
TATCATGTCATTGCCAGAAAATAAACAGTCTGTGGTGGTTGGAAATATTTCTGAATGTCA
TCCAATCTGCTTAAACAACTGCTCTTGCACTGCTTATGCTTATGATAGCAGCACTAGATG
CTCAATTTTCACTGGAGATCTCTTAAATTTGCAGCAACTGGGAACAGGTGAAAGGAATGG
AACAACTTTATACATCAGACTTGGATCTGCTCTTCCACTGCTTAAAAGTAATGAGGAAAT
GATTACTTGGCGAGCCATCGTGTTAGTGTGTTAATTAAAATAAATTTGATCTTTCTCTTT
TGTTTTCTTTGCAGGTGTTAATGCTAATAAACGATCCCTTGTGATTGCATTAGTCTCCGG
AACAGCAGGATTGCTTACAATAACTTTTGGCTATTTCTTATGGAAGAAAACATGGGGAAA
GGAAAGGTAAAGCTATTTCTTTTGGAAGAAAACACACACGCACTCATTTGCAGGGACACT
GATTCTTGTAATCCGAAAAAAGATACTCTAACAATAAGAATGAAACAGGGAGCGTAGGAG
GAAGAATGGTGAGACTAAAACATTGGAAAAGGAAAGGTACTGCTACCACTCTCTCTCCCT
CTCTCGCTTGCTCGCACACTGATTCTTGTAATCCTAACAAATGATGATCTGACTAAATAA
TAATGAAATAGGAAGCATAGGAAGAAATATGATGAAATTTTAAGTAATGTTGGTGATGGA
GGCGGAAAGAATGATACAGAGCTACCACTCTTCAGTTTAAGGAGTATATTAGCTGTTACT
AACAACTTCTCTGAAGCTAATAAGGTGGGAGAAGGAGGGTTTGGCCCTGTTTATAAGGTA
ACACTTTCATAATACCACCGACCTATAAATCTCATAGTTTCATTTATACATTTCTTATAA
GGAGGTGGTTCTCTATAACTTCTCTTTATGTGTGGGATTTTTCTTCCACTACAGGGGATT
TTGCCTGGAAATCAAGTGGCCATAAAAAGGCTGTCAAAGAATTCAGGGCAAGGACACCAG
GAGTTCATGAATGAGTTAAAGCTTATAGCCAAACTCCAACACACCAATCTTGTTAGGCTC
TTGGGTTGCTGTATTGAAGAGGAGGAACTGATTTTGATCTACGAGTTCATGCCCAATCGA
AGTCTGGACAAGTTTTTGTTTGGTATGTTCTCAGCACTTCTAAGATTATTTCTTTCATAT
TGCTGATTTCTGGGACTTCAAATTTGATTACGTTTTTGCAAACCCATGTAATGCAAGATC
TTCTTCAATGTGTCTTAACATTTTTTTCTAAAGTAAATCAAAATCACTAATTAAGCTCAT
TTTTCTCCATGGTTTGTCCAATCAGATCCATCTGAAAAATTAGAGCTAGATTGGGGAAAA
CGTTTTCGAATTATAGAAGGTATTGCTCAAGGAATACTTTATATCCACAAGTATTCCAGA
TTGAAAATCATTCACAGGGACCTGAAAGCAAGTAATGTTCTGTTGGATGGAGCAATGAAC
CCCAAAATTTCAGACTTTGGAATGGCAAAGATTTTTGAGATAAATCAAACCGAAGCAAAT
ACTAACAGAGTTGTTGGCACATAGTAAGTAAATATATATATATATGGCACAGGTTTTCAA
TCATTGAAATCTTATGCAATCATTGCTTTGGCTTACTTCTCTACCGTCAATTTATGCAGC
GGCTACATGTCACCTGAGTATGCAAGATATGGCCATTTCTATGAGAAACTGGATGTGTTT
AGTTTTGGAGTGTTGCTGCTGGAGATTGTTAGTGGAAAGAAGAATGCTGCTTTTCATCGC
TTTGAACATTCACTAACTCTTGCTGGATGGGTGAGTATTAAAAATTCTAATGTATCCTAA
GCCTGAAAAATTTATAATTAACTATAAACTTGAAATAATATAAGTATGTGAACAGTCATG
CAAGACTAATGGGTTTACATGTTGAATCTTAATTAGGCATGGGAATTATGGAGAGAAGGT
AGAGGAATGGAGGTTATCGATGCATCAGTGAAGGAAACATGCCGGCCTGATGAAGCTTTG
AAGTGTATACAGCTAGGATTTTTGTGTGTTCAAGAAGATCCAGCTGATCGGCCAACAATG
TCTTCTGTAATTCTTATGCTGGCCAATGAAGCTACATCTCTTCCACCCTCCAAAGAACCT
GCTTTTTCAACACATAGGAATTCCGTTGCAGTTAGTTCTTCTCCTCAAACAACTCCCATT
ATTTCCAATAATGCAGTAACCATTAGTCTGCCAGAAGGTCGATAGAAGCTCAAAAATGTT
ACCATTCCTATACACATTTATTGTTGGATATACAAACGAAAAATGAAAAC
>Meihua-B-R9310-Map3
GGGGAATGCTAGCAACTTTCTCTCTAATCTTCTCTTTTAGACATTCTCCCTCCTCCTCAT
GACATGTATCATTTTCTTTACACTTAAAACAATGACATTAATGCATTAGACAATATATCT
TTTGTTCCCAAATTTACCCTTATTAAATGTATTAACTATATATTTCCTTCAATTTACAAC
TTAACTTAAACAATTAAATTTAAAAAATAAACATTAAAAGTTCAATTAAATAAATATTTG
AAAATAAAAAAGAAGTATACTTCCCTTAAAAAAAACTTTTTTTGGTTTCAAAAATAAGTA
TTACAATAAAACCGTTCAAAATTATGGAATTTAAAAAAAAATACAGATAAATATTTTTTA
AAATTAATGAACATTCTAATTTATTAAAAAAGTTAAAAGATAAAAAGAAACAGAAAAAAA
TAATAATAATAATAATAAAACCCAACCCACCGTGCACTGTACTTCTCATTCTCCTCCTTC
AATCCATACCCCAAAATCCATTCTCCCTTCCCTCACCAAAAAAAAGAAGTAAACAGAATT
TTTTTTTATTAATTTTTAAAAAAAACTGACGTTAATTTTGTGGAAGATTTTAAAATTCTC
TTTTAATTTTTTAACAAGGTGAAAATAAAAGTTAGTTTGTTCAATGCATTTAACAAGGGT
AAATTTGGAAAACAAAACATACATTGTCTAATGTATTAATGACATTGTTTTTAAGTGTAG
AGAAAGTGACACATGTCATGAAGAGAAGGGAGAAGGTCCAAAAGAAAAAGTTAAAGAGAA
GGTTGCTAGCAT
>Marouch-B-G3012-Map5
ACTAGGGGTGGGCATTTAAACCGGGAAACCGGAAAACCGAGCCGAATCGGACCGAAAAAA
ACCGAAAAAAACCGAGTTGACCAAAAACCGGGTTGAGTTGACCAAAAACCGAACCGGACC
GGTTCTGACCGGTTCCAGTTCCGGTTTGACATCTATAAAAACCGGACCGGGCCGAACCGG
ACCGGAATTAAATATAAAAATAAAAAAATGAATATATTTTGGTGGCCCAACTACTAATCC
CATGATTTTTCTCACTTCCCAAGCCCAACTACCAACATCTAACCTTACCTAAGCCCAACA
ACCAAAGCCCATCAACCAACACCTAACCCTAAAGCCACTTTTTCTTTTCTTTCCTTCCTC
TCTCCCTCATCTTTACTTCTCTCCGCCGCTTCTCTCTTTTATTTTGTCTCTTTCTTCTTC
CATTCCTCTCTTTCTTCTCTCTTTCTCTCTCTCTCTCTCTCTCTCTCTCTCTTTCTTTCT
TCTTCCTCTTTCTGCGGTTTGTCTTTCAGTTAATATCTATCTCATGGTTTCACTTGGATC
AGATCAGATCTATACCAATTCATGGAGACTGCTGTGGTAAACAAGGAAGAGATCGGGTAA
AATCTTTTTAAAATTTATTTTTTATTTTCTGGGGTATGTCTCTGTGTAAGTAACAGTTGT
AGGCCTAAAAATGTTTCTCTCAAGTTGTTGTGGGTTTTAATCCTTCTCTTGTCATTAATT
AATTTCTTAGAGGTTTATTGAATATATAATTTCAAAAGAATTTATGTTTGACTTGCATAA
ATTTTCTAAACAAATATTATGAACAGCAAGGTGAATTCTCCTCCTAATTTTCCTTGTGTA
ATATTGTTTTTGATAATCACGATCTCATACTTATGATGCACTGTTGATCCTAATGGACTT
CTTGCCATCTTGTTCTATTCTTTGCATTATTGCTCTTGAATTTGAGACTGAGGTGGTTTT
TCACCAAGAATTCATCAAAGGTCAAATCTGATGTTATAAAATCGAATGTTGTAATTTTAA
ATTTTCACCAAGAATTCTCTTTTTCTGCATGCAGGGTCTGGGAGAGGATCTTAATAGAGA
AGGTTTGAAGAAGATGCCTCTCCGTGTTGCCAAGGGGAAAGAACAAGGGGAAGATGGAGC
ATTTTTTGGTTTTTGTTTTCACTAGAAGATGGAATAGTTTGAATGTTCTGTAATTTTATC
TGTAATTTTATTTGTAATTTTATTTGATATATGTGTTTTTGTTTTGTAATTGGGTTGTAA
TTTTAAATTTAATGTTTGCTAGATTTTGTTTTGGATGATTGGATGGGAATTGGGCTATGA
ATTTGTAAGCCCAAAAGTTTTTAAAAAATCAGTTGGGCTTAAATTTCTAAAAATTCAACA
ACAAAAAAATAATTGGGCTCAAGAGCCGGTCCAAACTGGAAAACCGGAAACCGAACCGGA
TATAAACCGGTCCGGGTTGGTCCGGTTTTCTAAGGCATTTTAATGAAAAGCCGGACCGGA
CCGAACCGAATGAACAGTGCCGGTTTCGGTTTCGGGTTTAAGGGAGAACCGGGCCGAACC
GGACCGTGCCCACCCCTAAT
>RR_H1-B-P26.212-Map7
ATTAGGGGTGGCATTTTAGACCGAAAAACCGAAAAACCGCAAAAATCAACCGACAATTTA
CCGCAATGGAACCGCAATCGCGGGAAACCGAACCGCATTTGCAGTATGAAGAACTGAACC
GCATTTGCGGTTGCGGTTGCGGTTATGGTATTTGATTTTCAAAACTTGCGGTTACCGCAA
ACCACGACTATATATATAATATATATTTTTAAATTGCATTTTGTAGATAGCATTGGTGCT
CAAACAACACAAACGGGGTCCTTCAAATCCACTCACCACCACCAACACTTGAGTTTGTAA
CTTTAATTTGTAACATTGGTGCATTGCATTTTCCTTTTAGTTTGTAACTTTAATTAACTT
TGAATTGGATTTTTCCTTTGGGTTGTAACTTTAATTCATTTTGCATTGCATTTTCCTTTT
GGTTTGTAACTTTAAAGGATTTGGAATTGGAATGCTTGAGAAGTTGAGGTTGTGAATGCT
TGAGAAGTTTAACTTTAATTGGAATGCTTGGAATTGTAACTTTAATTTTCTTTAGGTTGT
GAATGCTTGAGAAGTTGAGGAGGTTGTGAATTTATATATGCTTGAGAAGTTGAGGTTGTG
AATTTATTTATTTAGGTTGTGAATTTATATTTTTGGGTTAAAGTATGCTTGAACTCAAAA
GGCTTCAAAAGAAGCATCAAAATTAGGCCTAAAATGTGGAAGATTGGATTTTTATGACAC
AAAAAGAACTTGCAGTTTTAAACCGCTAATTCACGGTAACCGACCGCTTTTTGAGGTTTA
CCGCAATGCGGTAAACCGCAAAAAGCGGTCGGTTTGCGGTTTCAAAAATCACCATACCGC
AAATAGTCGGTCGGTTTGCGGTTTGGGCAAAAATTCGCGGTTACCGAACCGCAACCACCC
CTAATAAATATAG
>CH250H1-B-G4631-Map4
TGTGGGAACCAATTAAATCAAAACCCTAGGTCAAATAATTCCTTCCATTTGGGGATTATT
TGACCTAATTGGGAATTACTCAACCTAATTGGGAGTTACTCAATTTAATTGGGAGTTACC
CAATTAAATTGAGAATTACCTAATTAAGTTGGGAATTGATTTGATTCCTACCCCAATTCC
CAATTAAATGAGGAGTTACCTAATTAGATTGGGATTTGATCTGATACCTACCACGATTAG
GGATTTGATTTACCCAAATAAATCAAATCCCTAATTAATCAAATCAATGCCAAATCAGGG
AGGAATAATTCCTTACCAACTACGGAATTATTCCTCTGAAACCCTAATCTCCGAGACCAT
TATAAATAGTTGGCTACGCACAAAGGTCAAGGTACGTCTAAATTCCTACTGAAACTCTGC
ACAAATTATTTCTCACAAACCCTAGCCACCACTTTCTTTCTCTCTCTGACACAAGGCTCC
GGCCACCACACACGGCTCCGGCCACCCGGTTTTCCTTGAAATACCCTACCTAACTTAGGC
ATCGGAGGGCCTTTGGCCAACACCCCCCGGGTGTGGTCCTTTTACCCCGATCTGTTTTGC
AGGGAGAAAGAGAAGTGGAGAAGACGAAGGAATCTTAGACGAATATTCCCGTGAGGAAAT
TTGTACAAACAAATTGGTGCTTTCATTGAGAGCACGAGATATATTCAAAGCGTGCTCAAA
ATCCATCTTTCACACAGTTTTTTTCAAACAACCATGGTTGATACAAGACGTACGAAGAGT
AACGCCACCACGACGGGCCCATCTCATGGTTTCGTGGTGGAAACCTCAATGCAACCGCAC
GGAATCATGCCTGCCAACGCCCTGCAGCCGTCTTCTAGTGCTTTGCAGCCGCCTTCAACT
GCTGGAATTGCAGAACAGCCGCCACATGACCCTGGGACCTCCACAGCCTTGCAGTCGCCA
GCGCCGATTACCGGAGCTGCTCTGCCTCGCTGTCCTGCCGTCGGAGCACAGCAGCAGCCA
CACCACTTAACTACTGGACTTGCTGCACAGCCCCATGGCTACTCTGACATCGTCCCAGTC
TTGGAGCAGATCCATTCTCTCCCTCCTCTGCGATCACACTTGACATATGCACCTGTGTAC
GCGTCCAATGGAGCCCTAGCCCACATGCCGTTGGGCCCAATGCACACCACCCTACTTGAC
CCGGGCAGTCAGGTGGACCTTAACTCGCGGGTTGATCAACTCACACAGAAGGTCGATGAT
CAAAACAACCTGATTGGCCAGCTACTCAGGCAGATCAACTTGAATCAAGGCCCCAACCTT
GGACCCCGTGACGAGGAGAGGAGGGCACACGAGCATGCTGGCGAGCAGTTCGAGAGGTCC
CAGGCTAGTCAGACAAGGGCAAACCGGCAGGGAAGAGAGCGAGATCGTGCAGACGAGACG
CAGACAGCTGCGAGCCGTACACTGAGCCGTTCGAGGCTAGGACCCAGGACCAATGTGCTC
GAGAGGCTAGGCCCACAATCCAATGTTCGTGCTCGCTTAGGTCCACAAGGAGCTCGAGTT
CGTGAGCGGTCGCGGCGACAAGCTGTGGAGGGATCCTCCCAAACTCAACCTTCTCTCCTG
CCCCATCGGCAGGGCAACCAAGGGGATCGACCCTTGGAAGCCGGAGAAGAAGTTAGCCGA
TCACGTTCGAGGCACCGAAGACGTCGACCTGAACGACCTTCCTTGCAAGCAGAGGATGAC
GATCAACGCTCACCAGCCCGCTCGAGGTCCAACATGCGACGACAAGCTGTGGAGGGATCC
TCCCAAACTCAACCTTCTCTCCTGCCCCACCGGCAGGGCAACCAAGGGGATCGACCCTTG
GGAGTTGGAGAAGAAGTTAGCCAGTCACGCTCGAGACTCCGAAGGCGCCGACCTGAACGA
CCTTCCTTGCGAGCAGAAGGTGACGATCGACGCCCACCAGCCCGCTCGAGGACCAACACG
CGGCGACAAGCTGCAGAGGAATCCTCACAAGCTCAACCTCCTAACCTGCCCCACCGGCAA
AGCAACCAAGGGGATCGACCCTTGGGAACCGAGGAAGAAGCTAGCCAGTCGCGCTCGAGG
CACCGAAGACGTCGGCCCGAGACTCCAACCCTGCGAGCAGAGGATGTCGCAAAGCTGGTA
AATGACCAACTCCGAGGTCTCCGACTCAAAGGAAGCGCGGAGGAGGCCCTGTGCAAGGAA
ATTGATCGAGTTGACCGCTCTCCCTTTACCGACGAGGTGGAACGAGCCCCGCCGCCGAAG
CGGTTTACAACGCCATCCATCACTCCATTCAAGGGGGACTCTGACCCTGAGAGCCATTTG
AGGCACTTCAAGAGCGCCATGATCCTGTACAAGGCAGACGACGCCCTGATGTGCAAAGTG
TTCGCGATGACCCTGCGAGGAGCAGCTCAGGATTGGTTCCACACTCTACCGTCCGCGTCA
ATAGGCAACTTCATGGAGTTCGCCATCATTTTCACAAAGGAGTACACCTCCTACAAGACG
GTCAGAAAGCATGCAGACCACCTGTTCAACCTGCGCAAGAAGCCAGACGAGTCTCTACGA
GACTACCTGAGACGGTTTAAGGCTGAGAAGGCTAACATCATAGGATGCAACGACCAAGTT
GCATCCTCAGCATTCAAAAAGGGCTTGCCAACCGAGCACGAGCTATACCGGGAGCTGGCC
ATAACTCCAAGTCAAACCTTGGCAGAAGTGTTCGCGACGGCAGAGCGCTACGCACTTTGG
GACGATGATCGTATCGCCGCAAAGAAAGCTAGCAAGCAAGTTGACCACCCGACGAAGCAG
GCAAGCCAAAAGAGCAACAAGTTCGAGCAAAAAGCCCGAGATAAGCGCAGATCGCGGCCC
CAAGAGGGAAGCTTAGAAACAGGGACCTTCACTGAGTTCGCTATCCCAATCCACCAGATC
CTAGCTCAGGTGAAAGATAAGCCGTGGGTGAGAAGACCACCACCCATGAAGGGAGACCCC
TATAAAAGAGACACCAGCAAATACTGCGCATTCCACGGGGAGCACGGTCATTACACCAAC
AACTGCAACGCTTGGAAAAGGCACCTTGAGGAGCTGGTCAGAGAAGGCCATTGCACAGAG
TTCGTTGCAAAGAAGGCTATACAGCAGATCGAGGATCGTGATGTAGCTGCCAAGGAACCT
CCCCAAAAGGTCATTCGAATCAACACCATTCTAGCCGACTCCCAAGAGTCCGGGCTGACC
ACCAAGGAGCGCAAGAGAAAGATCGCGCAGGCAACTTATGTCTCCCAAGTCACAACGGGA
GTACCAGCTGTTGGGGATACACCTATCATCGGCTTCCAGAAGAATGACTTGATCGGGCTT
GACCTGCCACATAATGACGCCCTAGTCATCTGCATCCAAATTGAACAAGCTGTGATCGAG
CGAGTTCATGTAGATGAGGGCAGCGCAGCCAACATCCTGCAACTATCTGTTATCCAACAG
ATGGGGTTCGAGCCCAAGATTAGCAAACTTGCCAGATCGCTCACCGGCTTCAATGGGGCC
ACATCAATCACTATTGGAACGATCGACTTGGATGTCCACTCACCCCCAGTAGTCTGCTCA
CAGACCTTCATGGTCATCAACGAGGTTTCCCCCTACAACGGAATCTTGGGCCGACCGTGG
ATCAGCAAGATCGAGGCCATCACATCTGCTCTACATCAGAAGATCCGCTATCCCATCCCT
GGGGGCGGAATCGGGCAGATCAACAGTGACCAAGCCATGGCAAGGAGATGCACCGCCCAA
GGGCTCAAGAAGAGCAAGCAGCTGCAGTTCACACCAGTAATGCAAGCTGCCAACGAGGCA
AGAAGCGCTCTTAGCAGACAAGCAAACCCGAAAGGGAAGGAAGTTGCTGCCTCACAATAG
CAGTTAAGGAACCAGGATCGAGACGAGGGAATCCGCCCGGAAGACTCCCCTGAAAAGGGT
TGGAAGCCTGAGGATGACGTTGAGTTAGTACCTCCTTATCCTGGCCAGCCAGACAAAGAG
GCGCAGATCGGCTCGTGCCAGAATCCGAACAAGAAGGATCGAGACGAGGGAATCCGCCCG
GAAGGCTCCCTTGAAGAAGGTTGGAAGCCTGAGGAAGACGTTGAGTTAGTACCCCCCGAT
CCTGACCAGCCAGACAAAGAGGCGCAGATCGGCTCGTGCCAGAATCCGAACAAGAAGGAT
CGAGACGAGGGAATCCGCCCGGAAGGCTCCCTTGAAGAAGGTTGGAAGCCTGAGGAAGAC
GTTGAGTTAGTACCCCCCGATCCTGATCAGCCAGAGAATGAGGCGCAGATCGGCTCGCGC
CAGAATTCAACCAAGAAGGATCGAGATGAGGGAATCCGCCCGGAAGGCTCCCTTGAAGAA
GGTTGGAAGCCTGAGGAAGACGTTGAGTTAGTACCCCTCGATCCTCACCAGCCAGACAAG
AAAGCGCGGATCGGCTCGCGCCTAAGCCCAGACGAGAAGATGGAGCTGACCATCTTCCTC
CAGAACAACAAAGACATGTTCGCGTGGTCACCATCTGACATGCCTGGCATTGACCCAAAT
ATCATCTGCCATCGGCTCCATGTCAACCCTGCTAGCAAGCCCGTGGTGCAGAAGAGACGC
AACTTTGCTCCCGAGCGGGTCGCGATCATTGAAGCCGAGATCGACAAGCTCCTAGCTGCC
GGTTTCATTGAAGAGGTCTCCTACTCGGAATGGCTGGCTAACGTTGTTCTGGTGGCGAAA
CAAGAAAAGGGAAAATGGAGAGTATGCGTTGATTACACCGACCTCAACAAAGCATGCCCT
AAAGACAACTTCCCATTGCCGAGAATCGACCAGCTCGTGGATTCAACTTCCGGCAACCAG
CTGCTCAGCTTCATGGACGCTTACTCCGGCTATAATCAAATTATGATGTACGATGATGAC
AAGGCGAAGACCTCTTTCATCATCGAAAGAGGGACCTACTGCTACAAGGTCATGCCCTTT
GGGCTGAAGAACGCTGGAGCAACCTACCAAAGGCTCGTGAATAAAATTTTCAAGGAGCAG
ATCGGCAGAACCATGGAGGTGTACGTGGACGATATGCTGGTTAAAGCCCCCAAGCGGGCA
GACCACCTCAAAAACCTCACCGAGGCGTTCAGCCTACTCCGCCAATATCGCATGAAGCTG
AATCCAAGTAAATGCACGTTCGGTGTATCGTCTGGCCGGTTCCTAGGGTACTTGGTGACG
CAACGAGGTATCGAGGCACACCCGCGCCAAATCAAAGCCATTCTCGAGATGAAGTCGCCT
TCCACAGTGAAGGAGATACAAAGCCTGACGGGCAGAGCAGCGGCCCTTAACAGATTCCTC
TCAAAATCTACCGACAAGTGCAGACCATTCTTCAAAGCTTTGAAGAAAGGACAAAAAGAC
AAATGGGACGAAGAGTGCGAAGTAGCTTTCCAGAATCTAAAGACCTACCTTACTTCACCT
CCCTTGCTCTCAAAGCCAGTTCCTGGTGAAGACTTGTTCGTGTACCTGGCAGTGTCCAAC
TCGGCCGTCAGCTCAGCTCTCATTCGAGAAGAACTTGGGGCCCAACATCCGATATTCTAC
ACGTCAAAAGCTCTCCTCGATGCAGAGACTCGTTACCCGAAGTTGGAGAAGCTCATTTTG
GCCCTTGTGGTTTCTGCGAGAAAGCTGCGACCTTATTACCAAGCTCACCGAGTCATCGTC
ATGACCGACTTTCCTTTGAGATCAATCCTCCACAGCCCTGATGCTTCTCAGCGACTCATG
AAGTGGGCTATAGAGCTAAGCCAATACGACCTCCTCTACCGGCCGAAGACTGCAATAAAA
GCTCAAGCCTTAGCAGACTTTGTTGCAGAATTCACACCATCAGCCGAAGAAGAGAAGCTG
GTCAGCAAAAAGAAGGAAAGTTCGAGAGCAGACAAGACCTCTACTGAACCTGACCAACCC
AGAGACATGTGGCAGTTGCGCGTAGACGGAGCGTCGAACCAGAAAGGAGCTGGAGCAGGC
GTCGTCATCATCACCCCAGATGGAACCCTGTTAGAGCAAGCTATCACGCTTGGCTTCCCG
GCTTCAAACAACGAGGCAGAGTACGAGGCGTTGCTCGCTGGCTTGCGCTTGGCAAAGGAG
CTATCAATCAAAAAGCTGGCCATCTACTCAGATTCCCAGCTGATCACAAGTCAAGCCTCA
GGAGAATACATGGCGAAGCACCCAAGGATGATCTTGTACCTTGACAAAGTTCAAGAGTTG
TTGAAGGCATTTCCCACCTTCACCATCCAGCAAGTTCCCAGAGCAGAGAACGCGCACGCA
GATGCACTAGCAAGCTTAGGATCGGCGCTGGATACCCAGTTCAGACGTTCCATCCCGGTC
GAGCACCTTGACCAGCCTAGCATAGAGGAGGCAGAGCAGCCGGACCTGATGCAGATCGAT
GAGGATCCTAGCTGGCAAGACCCAATTATTGACTACCTAGTGAATGAAAACCTGCCCAAG
GACAAGTCCGAGGCCAGAAAAATCAAGCAGAAGGCTGCAAGATACTACATGAAAGGCGAC
ATGCTTATCCGCAGATCATACTACGGGCCTCATCTCACTTGCATCAAGTACCCACAAACG
CTCGAGGTTCTCTGCAAGATACACGACGGCGAATGTGGAAATCACGCTGGGGGCAGATCG
CTTGCTCAGAAGGCTCTCAGCATAGGCTATTTCTGGCCTACCATGCGCCAAGACTCCACG
GAGTATGCTCGAAGATGTGATCGATGCCAACGCTACAAGCCGGTCCCTGGCCTGCCCGCT
GAGGAATACCATCCGCAGAACAGTCCATGGCCATTCATGCAGTGGGCCATTGACTTGGTG
GGACCTATGCCGACGGCACCTGCCAACAAAGAGATGATGATCGTTGCCACTGATTACTTC
ACCAAATGGATCGAGGCCGAGGCTTTATCTTCTACCAAGGAGGCCGATGTTGAACGGTTC
ATCTGGAAGAACATTATTTGCAGATTCGGTTGCCCGCAATCGATAGTCACCGACAATGGT
ACACAGTTCGTGGGCAGGCAGATCACCGCATTCTTTGCGAAGTATGGCATCAAACAACAC
CTGTCAACACCCCGATACCCGCAAGGCAATGGCCAAGCAGAGGCATCCAACAAGATAGTG
CTGGACTGCCTAAAGAAAAGACTAGAAGGCGCAGAAGGAAAATGGGTCGACGAGCTGCCA
GGAGTCCTATGGGCTTATCGCACGACCAAAAGGAGATCGACCGGAGAGACACCATTTTCC
CTGGCCTATGGGACAGAAGCAATTATTCCCCCACACATCACAGTCCCTTCCATGAGCATT
GAGGTGGGCAGCCTTGACCAAAACTGCAAGCAGATGAAAGTCAACCTTGATCTGCTTGAA
GAAGAACGAGAAAAGGCTATTGTTCGAGTTGCCGCCTACCAGCAGCAGTTGACGTCCTAC
TACAATAAGAAGGCTAAGATAAGACAGTTTCAGCCTGGAGACCTTGTGCTTAGAAAAACT
TTCATCACAGCACCAAGGCAAGGGTCAAAGAAAATGAAGCCAAACTGGGAAGGCCCCTAC
GTGATCAGCCGATCTGGGGGCAGAGGAAGTTACACCCTTGATACTCTAGAAGGAAAAGAA
ATTCCAAGACAATGGAATGCCCACCACCTTCGAAGATACTATCCATGAAACTCCTCGCTT
ACCAACTTGGCTGCTAGCAGGCGACGAGCCTCCTGTACTTCCATTAAAGACAAACTACTT
TTGATGTTACCTTTGTTGTTAATTTCCTTTATTCAATAAAGCGATGTATTCACACCAACA
TCAATACAAGAGCAAGCTTTTCAATGAAATACTTTTCTGAGCATTATGTCTTACGAACAT
ACACATGGCGGCAGCAAGCCCCATCTCCATTGCAGACAGGCTGCTTCACGAAGCACAAAC
TCAATGGAGTCTTTTTCGAGCATTTTGTCCCTGACATACGCTCGCAGGCGACAAGCCTAA
TCTCCATTGTAGACAGGCTGCTTCCCGAAGCACAAACTCAATGGAGTCTTTTTCGAGCAT
TTTGTCCCTGACATACGCTCGCAGGCGACAAGCCTAATCTCCATTGTAGACAGGCTGCTT
CCCGAAGCACAAACTCAATGGAGTCTTTTTCGAGCATTTTGTCCCTGACATACGCTCGCA
GGCGACAAGCCTAATCTCCATTGTAGACAGGCTGCTTCCCGAAGCACAAACTCAATGGAG
TCTTTTTCGAGCATTTTGTCCCTGACATACGCTCGCAGGCGACAAGCCTAATCTCCATTG
TAGACAGGCTGCTTCCCGAAGCACAAACTCAATGGAGTCTTTTTCGAGCATTTTGTCCCT
GACATACGCTCGCAGGCGACAAGCCTAATCTCCATTGTAGACAAGCTGCTTCCCGAAGCA
CAAACTCAATGGAGTCTTTTTCGAGCATTGTGTCCCTGACATACGCTCGCAGGCGACAAG
CCTAATCTCCATTGCAGACAGGCTGCTTCACGAAGCACAAACTCAATGGAGTCTTTTTCG
AGCGTTGTGTCCCTGACATACGCTCGTAGGCGACAAGCCTCATCTCCATTGCAGACAGGC
TGCTTCACGAAGCACAAACTCAATGGAGTCTTTTTCGAGCATTGTGTCCCTGACATACGC
TCGCAGGCGACAAGCCTAATCTCCATTGCAGACAGGCTGCTTCACGAAGCACAAACTCAA
TGGAGTCTTTTTCGAGCGTTGTGTCCCTGACATACACTCGTAGGCGACAAGCCTCATCTC
CATTGCAGACAGGCTGCTTCACGAAGCACAAACTCAATGGAGTCTTTTTCGAGCATTGTG
TCCCTGACATACGCTCGTAGGCGACAAGCCTCATCTCCATTGCAGACAAGCTGCTTCGCG
AAGCACAAACTCAATGGAATCTTTTTATTTCGAGCATTGTGTCCCCGACATACGCTCATA
GGCGACAAGCCTTACCTCCATTGTGGGCAAGCTACTTCACGAGTACAAACTCAATGGGAA
TCTCTTTCAAGTGCTATGTCTCCGGACGTACACTTACAAGATATAATGAGAATTGAAGTT
TGAAAGATAACTGAAAATTTCATAGCAAAGCGGCCAACCAGCCAAATTCAACAAACAAAA
GGGCGGTCAACCAAAGACCACTTATTGAAAGAAAATTACAAAGTTCAAAAATAGCAAAAA
TGAACTACATCTACTAGGGGACTTCAGCAGGTGACCCTTAGCCGATCACATCCTCAGCTG
CGCTGGCAACGGCCTCACTCTGCTTAACCATCACCACCTACTCAACTGCCTTGGCCGCTT
GATCCTTACCCACCTCAGCTGACCCGCCTTGGAGCTTGTCTTCCTCCGTTGCGGCTTCAT
CTGCTACCTGCTCTTCAACTGCCTCTGCATCCACAACATTGATCTGCTTACTGTGAGCAG
GGGGCAGATCAAGACTGGACTGCTCATCATCGTCATCTTCGAGAGGACAGCAAGGAGGAG
CGCCGTTCTGGCAGTCCAAGTATCCCAGCTTGTACGCATTAGCAGCAATCTCATGTTTGG
ACACCTCCATGGCTTCCACATGGTTGTCAAACTTGACCAGCAGCCTATCACGATCTTGGG
CCAGAGCAGCATGCTTGCGTTCGAGGCTAAAGTAGGCTTCCTTGCGTTCGAGCAGGGTAG
CCATAAGAGACTTGACTTCGTCATCTTTTTGGCCAACAGAACTCTTAAGTGCGGACATAC
TCTCCTTCATCTCGGAAATCCTCGCGTCATGGCGAATCCGCTCGTTCGAGAGCTTGTCAG
TCAGGTCAGCATTCTTCTTCACCAGCTCGTCAAGCAGGGCAGAAGAGGGGGCAACATCAT
GCGAGTTCTGCATAGCCCCAACAGCAAAAACCATCCCTTTTTGAAGATGATACAGGGCAG
CTTCTTCTTGTTTACCCAAGGGAAGGCTCGAGAAGGCACAAAGATCAGCAGCTCGATACA
CATGGTCAGCTAGCTTAGCACAAGCAGATGGACTTGATAGAAAGCCCGTTTTCAGCAGAT
CAGACACAGGCTCACCCCCAACAGAGTTATCACCAATCCCCAAACCAGCAGTTCGCGCGA
CTGGAGGACTCTTTGCTCGAGCAGACGACTCTTTAGCTTTCTTGCTTGCAGCTTGCAACA
TCGAGTCAGCTCCGCGCTTGATTGTTCGTGGTCCTGCAGACGAGTCATGGTGGCTGGGCA
GAGGTACAGTCCTCTCAGTTTGGTCCCCAGACCGGCGCAGACGCCCCGAACCTTGCTTCT
CAACGGCCTCCTTACAGGGCAGATCACAAGTTTTGGGCAATACGGTTGGCGACTTGAACA
ACATATCCCGAACTTCCTGCATGCCGTTGGCCTTCCTGCTGTTCGCGCCGACGAGGCGTT
TGATCCCGGCAGACGAGGCCTCCTGTGAGGAAGACTTGTTCGTGGCAAGAGAAGATCTCG
GCTGCCCCCGCTGCAGGGACGTATCCATTGATCGAGAAACTGCAGCTCCGTCACGGGCAG
GTCCACTGCACGCCTTTCTATCCTCGGGGGACTCGGTCGATGACTCATCCTGCTCAACTG
GCAAGTCACTTAGCTTCAGGCAGTGCGACTTCCATCTTTCAATATCTTCAGCAGGGGGCA
GGCCACCGACTTTCTTCCGATGTTCGCTCAACAACCAGCGCCATTCACGAAACTTGGCAG
GGATGCTCAAAGCCTGCCGAACCTTCATCATGTCTGGGTCGAGGACGAGCTTCTTTCGGA
TGGCATCATCTGCAAGCAGAAGACAAAAGTTGGTCAGACACACGACATGAAAAATCCCTC
AACAAACAGAGCAGACCAAAGGGATGCAACTTACCGTCACAGTAGGTGAGAGGAACGAGC
GGACCGTCGCCAACCTCCCCTTCCCATCTGCCACTGACCTCCAGCACATCCTTGCTCCAC
ACATGATCGCCTTGACTTAAACTATCAAACAACTTGGGTTTGCGCGCACGAAGTTGGGCA
TACTTCTCGAAGCGTCTCACCTCGAAGAAATAGAAGAATTCCTGCACTGTCAAATCTAGC
TTGAAGAAGTGACTCAAATTTTCAAAGCAGATGACCGCTCGATAAAACGTTTGGAGTACA
CTGGCTCGGGGCACACTCCATGGCGCAAAGCACATCCCTGAAAAATTTCGACATCGGAAA
CGTGAAGCCTAGCGAGAAATAGAAGGGGCGGAACGTGATGATCCTGGCACCTGGATTGTT
CGAATCCACCCGTGGTACGCTGTCGGATGAGGGCTCTGCTAACTTGACATGTACGTCCTT
GGGAATGGCGAAATTGAAAAGGGCACGCCATGTTTTGAACTGGGCCTCGGTGGTGACACG
GTGCAGATTGGCCACAAACTTCTCTTTGGGAACTTGAGAGCCACCCCATAGGTACAAGGG
TACTTGCGAGCTTGGTGATCGGCTCCTTCTTTCAGAAGACATGGTCGTTGAGTAGCTGCA
AAGAATAACAAAGGAAATTGCAGGTTAAAATCCCTAGCTCGTGAACAAAAAAAAAAAAAT
CAGAAAAGAAAAAACAGCAACAGCAGAAAAAAAAAAGAAAAAAAAAAAAAGAAGAAGGAA
GCAGCCCAGCATGAACTGCCCAGCGCGCGCAGCCCAACTCGCGCCTCCAGCCCAGCGCGA
ATTCCAGCCCAGCTCGAGCGCCCAGCGAGGCCCGCTCCGCATGCGAGGCCCAGGTGATGC
GCCAGACCGCCCCAAACTGGAGCACGTGGCCAGCTTGCCTAGCGCAAGCCCATGTCGCGC
GATGGCCCAATTCCCCCTTGCTCCAGCTCTTGGTCCAGCGCCTCCATGCCCCTGTTTCGA
GCCCAACAAGTGCAAGGCCTGATCCTGCCAGCCTGCCAGACCTCCCATCATACCCCAGTC
CAATCACAAGGCACGGACCACCTCCTTGCAGCCAAAAGTCAGAACAAAAGGAAAAATATA
TATGCTGCCCAAGACAAATTACCTTGGGTGTGTGACGAGAACAAAGCCAGCTGAAGCAAT
TTTCTAAAGTTTTCTCTCTCACTGACGAAATTGGAGGATCAGATTGTGATGTGAAAATAG
TTTGAGGGAGCCCTATATTTATAAGGATCAAAATTCCTTGACCTACAAGGAATCTCAAAC
ACTTTCCAGTCAGGTGTTCAGGAAATTAGCAAGTAAAAAGCCTCCTCCACGCAGGAGCCC
AAATTAAAGAAGGAAGTCCAGTTACAGCTGGAAAGCCCAACAGACAATTCACATCTCCTA
CATGCCACCACGCGCCATGCAGAAGCTGGGGGGCATTTGTGGGAACCAATTAAATCAAAA
CCCTAGGTCAAATAATTCCTTCCATTTGGGGATTATTTGACCTAATTGGGAATTACTCAA
CCTAATTGGGAGTTACTCAATTTAATTGGGAGTTACCCAATTAAATTGAGAATTACCTAA
TTAAGTTGGGAATTGATTTGATTCCTACCCCAATTCCCAATTAAATGAGGAGTTACCTAA
TTAGATTGGGATTTGATCTGATACCTACCACGATTAGGGATTTGATTTACCCAAATAAAT
CAAATCCCTAATTAATTAAATCAATGCCAAATCAGGGAGGAATAATTCCTTACCAACTAC
GGAATTATTCCTCTGAAACCCTAATCTCCGAGACCATTATAAATAGTTGGCTACGCACAA
AGGTCAAGGTACGTCTAAATTCCTACTGAAACTCTGCACAAATTATTTCTCACAAACCCT
AGCCACCACTTTCTTTCTCTCTCTGACACAAGGCTCCGGCCACCACACACGGCTCCGGCC
ACCCGGTTTTCCTTGAAATACCCTACCTAACTTAGGCATCGGAGGGCCTTTGGCCAACAC
CCCCCGGGTGTGGTCCTTTTACCCCGATCTGTTTTGCAGGGAGAAAGAGAAGTGGAGAAG
ACGAAGGAATCTTAGACGAATATTCCCGTGAGGAAATTTGTACAAACAG
>Meihua-B-R3228-Map4_reversed
CACTGATGATGTTGGTTTCAGTTGTGTAGTGGCACATTATTCCCATTGCTACAGACTACA
GAGGGTCCTTGTGATATTTTCCTACAGATAATCATAGCGTGGTTCACTGATGATGTTGGT
TTCAGTTGTTTAGTGGCACATTATTCCCATTGCTACAGACTACAGAGGGTCCTTGTGATA
TTTTCCTACAGATAAACATAGCGTGGTTCACTGATGATGTTGGTTTCAGTTGTGTAGTGG
CACATTATTCCCATTGCTACAGACTACAGAGGGTCCTTGTGATATTTTACTACAGATAAA
CATAGCTTGGTTCACTGATGATGTTGGTTTCAGTTGTGTAGTGGCACATTATTCCCATTG
CTACAGACTACAGAGGGTCCTTGTGATATTTTCCTACAGATAAACGTAGCTTGGTTCACT
GATGATGTTGGTTTCAGTTGTGTAGTGGCACATTATTCCCATTGCTACAGCCTACAGAGG
GTCCTTGTGATATTTTCCTACAGATAAACATAGCGTGGTTCATTGGCTATTGGAGTGTTC
TCCAGTAGCTAATGGATAGTTTTTTTTTTTTTTACCTGTCCATGTCCATGGAATGGTTCC
ATGTCTGTGTCACTGGTTACTCCACCATCTGGTTCAACAAGAACCGTCTCTAAGAACTCT
GCGAATTCAACATCCGAGTCATTCGCTGCAAATGCAGGTTGCAACGCATTGTAATCAACA
TATTCCTGCATTTGGAAGAAAAAATAAGTTCTGTTTTTGTTTTTCCAATGTCCAAGCAAA
TTTGGGGGAGGGGGAATCCAATACAGGAGCTTGAGTGCATAGATAAAAGCTCTTAAATAA
AAGCCCCTTGCAGCACTGCACCGGATATATACGAAGAAGCTCATCTCAGGAAAATGAAAG
CCTCACCTCTAGAATATCATGTGCTGGTGGATGTTCGAAATCAGATGCAATGTGAGTACT
AGGCTCACCTTCATCACAGGTTGTTGCAACATCAGTATGAATCTCATCTGATTTTTTCAC
ATTTTTCTTCAAGTGACAGTGACAGAGAACGAAGTCCCTCTGCATATAATTAAGTTGGAA
AACCAATTATGTAATGAAAGCAGAGGCAATAGAAAATCAAATGAGGTAACTTCTAACGCA
AGCCGACATCTCTAAGTTTTGCATATTTACATAACAAACCAATTTGGCTCGTAGGTAGGG
GTTTTGATTTCGAGCCATCTGTTGATTTCGAAACTAAATTTCTACAGCACAACATGTGTA
TCATTTTGTACAAAAAAGAAAGAGAATGATGACCTGGTTGGCATGGGCTTTAGGGATATA
ATACTCATGCATGACCCAGTTGGTCTTGTCGGAATTGCGACCATGACCTATGTAAAAGGT
CAGAATCCTCTTTTTGCCGATGACGGTTCTTCTCATGTCTCGAGTCCTGATTTCATGTTC
TCTGCCTGTTATCTTCCAAAAGCCTACCTCTGTGCTCCTCTTGGTATTTTTTTTTTGGGT
GTACTCTGGTTGACTGAAGAAGAACCCGTTCTCATCGTCCGGCTTCATCAACGATTTCGC
TGCATAACATAAAACAAAACATTTGGATTGGACCCAATTGAGTTTGAGACTGATTCAAAT
GCAAATTACAAGTGAAGTAAGAAAATTGAAGAACTGATATTGTTGATAATTACCAACTAA
ATCCCATGGCTCGAACTTGAGGATATCAATTTCATCAATGATGCCTTCGGCATGGAAATC
CGTGCCCTGCACCTTATTCTTCAAATAGTAGTCCACCAGCTCTTCATCTGTGGGACGAAA
TCTAAACCCCACTGGCAGTGACAAGTCACCTTCTTCTGCTGCTGCTCTGCTGAAGCTGAT
CATCTCTGTCTGTCCTTTATGAAGAGAGAATGTTACAATTTGTTGATTTGATTAATTCAA
CTATCTGTATGTTCCTGTCAAGCGTTGAGTTGTGAGAGGCAATTGGGAAATTGGAATGCT
GGGTTTTGAGATTAATGCGTTGGTTTTTCTTTTCTAATGATTAAAAACAACAGAACAGTA
CGGAATTGACTTCCAAGTCTTTGGCTTCCTGCGTACTGCTTTGCTTGTGCGGCTTACATG
TCCTTAGAATTTTTGTCGTGGTATATGGTAGACCCCCCCGCGCACTCCCGCTCACGAGAA
GCTTTCCTATCATGAAGCAATTCTTTAGTATGACCGTGACATTGATACTGCTAATACAAT
CATGTTATGTATGTATACAACAATCTTGTACGTATGACCAAAGTCCATCATATAATAATC
TTGTCAATCATCCAAATTAAATCTAATAACATTACGTAATAATGTGATCGTGGCACCGTT
AGTTTTGTATCTCTTTCTGTGCCAATATATACATTTTTCTTTCCTAATCATATCTTTTAC
TGAAATATGAGACCATTTTCAAGATGGATTCTATTTAAATGAGCAGTGTAATTAGAAAAT
GCTCTATGATTTTACTGCAACTAGAATTGGCGTACCTAATCTTCCTAGATTGCATGATTC
TTTGATGCAACCATGGTCATTTTACTTTATCAGAATTAGGATTGGCATCTTCCAAATTTA
GTCTGTTCTTGCGTAGAAAAAGAAGCAAACATGAGCCTGCATCTTTTATGTGATTGTGGG
TCCATCATTTTTTCTTGTGTCCCCACTAATAATGTAAGGTTAGAGTTTCTTCTTTATTGC
CATTACAACGGATATGTGGACATCGAATAATCAAAAGAAAGGATTCATGACTATCACATC
ACATTTCATTGATGATGCATGGAATTTACAAAGCCGACTAATAAGGCAAATTTATTATAT
TGTTCTTATTTGAATTATTAATACTCTTTTTTTTTAAATAATTAGATTGTGACTTATTTG
GTTTTTATTGTAAGTTTATATACGTTCCATGTCGACACATTGCGGATGTACTTGCTGATG
CTTTATTGGAATGCATGTTCGAATGGAATCTTGACCGTAAGTTGTCTATCTTAACTGTAG
ATAATTGTTCTACAAATGATTCCATGATTGCGATAGTGGTAGATAACATTTGCTCCAGTT
CACTTATGTTAGATGGACGTTTATTCCACATGCGGTGTTGTGCTTATATTCTGAATTTGG
TGGTGAGAGATGGCTTAGAGGTAATTAAAAAGGGTATTGAGAAAATTAGGTACAGTGTTG
CATTTTGGCTAGGAACCCAAAAAAGAGAGGAGAAATTTCTTGAAGCAGCAAGACAATTGG
GAGTTCCAATCTCTAAAATGTTAGAACTTGATTGTAAGACTATATGGAACTCTACATATT
CCATGTTTAAGACTGCAATGATATACAAAGATGTTTTTCCTTGTTTGAAGCATCGTGAGT
CGTTGTACAAAGAAGTGCCTAGTGAAATTGATTGGGCAAAGACAAATGAGCTTGTTGATA
AGTTGGCCATGTTTTATGATGTGACTGTGCTTTTTTCAGGGACCAAGTATCCTACTGCCA
ATCTTTACTTTAAGAATATTTGTGCTATTAGATTAGCTATTTATGATTGGCTTAATTCTG
AACAAGAAGAAGTGCAAGCAATGGCATTACATATGCAAACAAAGTTTGAGAAGTATTGGG
ATACAATGCATGGTTTGATGGGAGTTGCAAGTATTTTGGATCCAAGGTATAAGATGAAAC
AAATTGAATTTTTATGCCCTCTAATATATCCAAACAATGCAGCTCAAGAGATTAAGAAAT
ATAAAGATATCCTCTATGACTTAGTCAAGGAGTATCAGTCAAAATCTCAACAAAGTCAGC
AGGTCCAATGTGAATCTTTGATTCCTACTTCTTCATCTAGGCCATCTATGCCTAAACTTG
ATTTGGTAAAGCAATTGGATGTGTTTGTTTCTCACTCCACTACCCATGGACATGTTAAAT
CTGAGTTGGATCACTATTTAGAAGAGTCTCTTTTACCTAGGAATGATGATGATGATTTTG
ATATATTGTGTTGGTCGAAATCAAATGGGATCAAATATCTTACTTTGCATGATATTGCTA
GAGATATTTTGGCCATTCCTGTATCCACAGTTGCTTCAGAGTCTTGCTTTAGTACTAGTG
GAAGGATTATAAACCCTCATCGTAGCCGGCTTCATTCAAAAAAAGTAGAGGCATTGATGT
GCGCTCGTGATTGGTTATGGAGTGAGATAAGAGGTATTGAAATATTTTTGTAGTTATATT
TTTCATATTAAGTAAAACATTTTATTATTGTTTTTTGATAATTTTTTTTTATTTATATGG
TTAGCTTCAAGCTCTAATGAGAACGAAGCTAAAAGACTCACCGTTCAAGATGAGGAAGTT
GATAATAATGAGGAAGAGGTAACATTCTTATATTTAATAGCTCTCCTTATTTTTTTTTAA
ATGGATTTTTCTTATATTGGCCAATTTCTTACTTTCTTTTAAATAATTGTAATGCCTTTA
TCTTATTAATTTTTATTTTTTTGTAGGAGTCTACCATTGAAACAGAGAACATCTCTTTGT
TTTTTTTTATTAAAGCTATGAATGAGGAAGCATATGAGAGTTCATTGAAATTGTGAAGTT
TTATTTGATGACAAAATATTGTCAATATTTCTTTGGGATTGGTTTTCTAATTTAAGACTA
TATGGATTTGTTGTGCTTACTGAAAAAGTTTCTAAAGATTCGGATTGGGAAATTATTTCA
AGTTTTGTGTCCTCCTTTGCCTTGTTGAGAAATTATTTTAACAAGAAATATCTTGTGGTG
GCTGTTTTTAAAAATTTACAATGATGTGACTGTGCTTAGAAAATTATTTTAACAAGTATC
TTATTAAAAATCGGGGATTGGGGCGGGTATGGGAGGCACTTACCCGAGGGAACGGGGACG
GGGATTCCCCGAAAAGCCTAAACTGGGGATTGGGGAGGGGACGGGGACGAGGATGGGGAA
CGGGGATGGGGATGGTATTGTCATACTCGGCCCTAACCGGCCCGTTGCCATCCCTAGTTC
TGTTCGTACTAGAATGAAATATTTTTTGGTGAGTGAGCTTAGCTCCACTCCCCATATAAG
AACGTGGCGGTGAAAGCCTTGAAATTTAGCGGCGCCCTCCGGAGCAAATATAGCGTCGTT
TTGCAAGTCAAAATGAAGACTTTCTCGTTGTAGGCCCGAGACGCCTGGCATCCAAACCGG
TTCTCGACTCCCGCTTCTTTGAAGTAGGGTTCCTTGTTGAGAACCAGGCCTTGGATCGAC
ACCAGAACCTGAAGGATCGTCGACTGAGATGGGTCCCACTTCTCCTTCCCTTTTCCCGGT
CAGGTGTTGAGCAGGCTGAGGCAGACATACCCGCTCGCGTAAAGGTTCGGGTTGGGCCTC
AGCCCGAACGAGTGGTAGTGGACCTCGGTGGGGTGTGTCAGGTAATCAAAGGGGAAGGCG
ATGTCGAAGAAGAAGAGCGCGTTGAGGTAGGGCGTGCCGGAGGCTCCGATGACGTAGATG
GAGTCCGGGAGGTGCTTCTCCAGAATCTTCCACTCCTGCATGATCTTCTTCTAGACCCGG
CCGCCGCCGCTACAGCCGTTTTTGTTGTTGACGTAGTGGTGGTCTGAGTGGTCCGAAATG
ACGTCGAATCGCTTGAATACGTTGGGCTTCAACGTCGTTGTCTTTGGCGTCACAGAAGAA
GATGAAGAATGGGCCATCATCGTTGCGTTTTCTTTTAAGACTCTTTGGTGATTGGACTGG
CAGTGGACTGTTGTGACTGTGGACTGTCAAGGCTGCGGGGCCACTCGGATTATGGACATA
ATAGACGGTGATTAAAGCTTTTCGTCTGAATAGGGTAAACAAGTAATGAGTTGAGAATAA
GTTGGTAATCTACTAACTAATGGATTAGGTTGGCCTGGCCTAGGGCCAAGTGACTTGTGG
TGAGTGGCTTTGGCTTAATAGTTTTGTTTTGTGCGTGTTTTTGACGTGGGGAAGAATTTA
AGCAAATTCCTAAAAAGTATTGCTTATGTTGTACATTAATTACTACTCCTTAGATACTGT
CCTGATTTTGATCAGGAGATCCTTTACTTCAACATGTAACAAAGTGAGAAAAAGTGAAGA
AACAAATTTAGAGTTTTAATCAATGATTTGCAATTTGACAAGTTCTTGAAATATGCAAAA
TCTTTGGATGAATCTTTAATCCAAAAGAAAAAGGGGGGAATATGGAAAGTAGAAGCAGCC
AACTTGGCAAAGAAGAGCGACATAAAACAAAGATTAATGCAATCTTAACAAACTTTTATC
ATATCGTATGATGAAAAAGTATTCAGTGTGACCGTTACACTGACGCATAATATTACAATC
CGTTCATATTATAAAACGTATATTTATTTATTAATATTATATCATAGGGCCCTAAAGCAT
AAGCTATGTCTTTAACCAAATATTATAATGAGTTTTCTATTGATTGATAAGGGATGAAAC
ATTTACTTTTGGGTTTGGTAATTTGAATTTCTATTGATAAGCCTAAAGCCCCATAGTTTT
TTTAGACACAAGTACATGATAAACACCAAAAAGATACCAGCATTCCTCAAAGTCAAAAGG
GTGGATTGTTTAGGCGTTTTTGATGAGGCTCCAAGTTGGGTTGGGACTTCTTTGGTGGAT
GATTTGTTAGGGATGTCTA
>Mands-B-G6279-Map4_reversed
TGTGAGAAATTTAATATTATTTTATTTAATATTAATTTTCTATTTGAATGGAAATTAATA
AAATCCATTGGGTTAAAGACATCTTCAATTGGGGGGGTGACAATTCTTCAGACCAAGGGA
TGCATTGTTTGCCTTTTCAGATTGGGATACCTTTTTGGAAAGGGTATTTCATCATCTATA
AATAGAGCAATCCTCCTGCAGTTTTATTCATTCAATTAATTCTCTACATATAGACTTTCA
TATATAGAGAGCATTAGAGTTTTCATAAAGAGAGGTTCCTGCATAATTTTGGTTCAAAGT
TCCTTGTGAATTGCAGTGCTTCTTTCATAAGGAGGGGAGTCATTGTATCCTGGGAGGCGA
ACGCTAGTGAACCATAAGCACCAGTGTGGGGCGTAATTCGTCTTAAGGTCAGAGTGTCCA
ACACTTGCCTCGACTCAATTAAGGTTCTTCTAATTCAATTCTCCTTTCTGTAAAAATATG
TTTTGTTTGCAGTATTTATTTTGTTTATTTTATAGCAATTTATCACTCATTTTTCCAACA
ATCTTAAGACGAAT
>RojoHC-B-R2281-Map16_reversed
TAGGGTTTTTCGCAGCAATGGTCCCTCAACTATACCCGTAGTTGCATTTGGGTCACTGAA
CTCAATTATTAGTTGCAGAGGTCACTCAACTATGTGTTTCGTTGCACCAGTAGTCCTTCC
GTCAAGTCCATTAGTTTTTTCCGTTTAAAATGATGACGTGGCAAGCATATGTGAGAATCT
CATAGATTCGTTATGGGCAAATCTGACTTTTCAGTTAATTAAAATGAATCTTTTGGTTTT
GAAGAGAACGACAGTTGCACAGAAATGGCAGTCTGAGCAAAAGGGGAAAATCGCGAAGGT
CTAGGGTTTTCAAATCGAGAGGCATTGGACTTCGATTTTTGGGGGATTTTGGAACATTAT
CTCAGCATTATGCGTTAATGGACTAAGTTGCGAAGTATTTTGAGTTAAAAAAGCGATAAA
GTACAGATATAGGATTTCAGTTTCGTGGAAATCACAGAGAAAAGTGTCGGGTCTACTGTG
TGTGGAGGCTTCTTCAAATGGAGACAATTTTTCGGTGGTCTGGAGAAGCCCCCCCAAGTA
TGGTAAGTTACTATAACCTAAATATTCCTTCTGCATTTTATATTGCAATATATTATGTTT
GCAAATGTGTGGTCCTGTTGTTGACAATGAAGTTTTGGCTTTAAGGTTGAAAAAAATGTA
AGTTGGAGTCTTTATTATTGTCTGTGGTCCCATTTCTGTCGGTTTGTCATGGAAGTGATT
TCACACTTGCACATGCCTGCACTTACTTTGTCTTCATTGTTTACTTTGTCCTCATTGTCA
TGGAAATTGTTTGTAAGCATACCTTTGTGTAATGTGGTAGATAAAGAAGAGCTGTGTACT
CTTGAACTCCACCACTTTGGTATGTTGGAGAATGGCGTGTATAAGGGAGGCAAAGTATGC
TATGTTGACAACTGTATTCATGACTATCTGTCATTATTGGATTTAAAGAAAATTGGGATA
GATCTTGGATACAAAGTTGATATAACACAAAGGGTTACAAACTTAAAAGTTTACTATAAG
GGGCCTGCAAAAAGTGGTCAGCATGTTGTGAATGAGGTTGTAAATGATAGTTGTATTCCA
GGGTTGGTTGGGAGCATTTCATCATATCAGGTATTGGTGTTGTATTACCATGATCCTACT
CATAACAACGAGCTAGAGAGTGAAGATAAAGAGCAACAACAGCATAGTGAAGATGTTGGC
AATGAAGATGAATATGAAGAGGAAGAGGAGGAAAAAGAGGATGTTATTGTTGACAGTGAT
TATGAATTAAGTGAAGAAGAAGAAAATGGTAATAAAGAGGCTGCATCAAGAGCACAACCA
AGGAACGATGCACCAAATGTTGAATATGCACAATGTTTTGAAGAGATGAATGAAATGCCT
CTTAATGAAGCTACAGGGGAGATATCAGATGATGATGAAGATAGTGATCGACTTCCTTCT
GATGGTGATAGCTCTGGTGGTGAGGAAGATGGTCAAAAAAAGACAAGCAAGAGGAAATGG
AAGAAGCCAAATTTTAAACAGTTTAGGAAAGAAACTGATTTGAGAAATCCAGAGTTTAGA
ATTGGAATGCAATTTGCCAATAAGGATGAACTCAAGGAAGCTATTAGGGAGTATGCAATT
GTGCAAGGGAGGAATGTTAAATTGGTGAAGAATGATAATAAAAGGATTCAAGCAAAGTGT
GTAGGTCACACGAAATGCCCTTTTATTCTGCTTTGCTTCCAAGATAGACAGAGATGAGCA
GACATTTGCCATAAAGACTCTCTCCTTAGAGCATGAGTGTACTAGAGTGGACAAACTTAA
ATATACTAATTCAAGGTGGCTGTCAAAAAGGTTTGCTGACAAGATTAGGAAAAATCCTGA
GTGGGATGTAGGGGCATTCAAGTCTGAGGTATTAGAAAAGTACCATATGAATGTTTCAAG
GCATCAGATTTATAGAGCAAAGAGCTTGTCCAAGGTGATCATTGAAGGAAGCTATGTGGA
GCAATATGCGAGGCTATGGGACTATGCAGAAGAATTGAAGAAGGCTAACAAGGGCAGCAC
TGTGATTATAAAGAATAAGATGAAGGGTAATGTACCTGTGTTTGAAAGAATTTATGTATG
TTTGGAAGCTTGTAAGAGGGGATTTTTGGCAGGATGTAGACCTCTCATTGGTATAGATGG
ATGCCATTTAAAGGGACCTTACACATGGCAAGTTTTAACAGTCGTTGGTGTTGATGGGAA
TAATGGAATGTACCCAGTTGCTTATGTTGTTGTAGAGGTGGAATCAAAAAGTAGTTGGAT
TTGGTTCCTTGAACTTTTGATTGAAGACTTAAAAATTGAGAATGGGAAAGCTTGGGTGTT
TATGAGTGACAAGCAAAAAGGTCTAATACCTGCAATTGAGACATTGCTTCCAACAGCTGA
GCACAGAATGTGTGTTAGGCATCTCTACAGCAACTTCAGGACAGAGCATGCTGGCCTTGC
ACTGAAAAACATTCTCTGGGCTGCGGCAAGAGCAACTACCATTCCCTGGTATGAAGCAGA
AATGGACAAGATGAAAGAGCAAGATGAAGAGGCATGGAAGTGGGTTATGAAAAGACCAGC
CAAAAATTGGAGTAGATCTCATTTTGAGCCACATTCTAAGTGTGATCTGTTGTTGAACAA
CCTCTGTGAATCCTTTAACTCTTGCATTTTAGATTCAAGAGACAAGTCTATCTTAACATG
TCTAGAAAGGATTAGAGTTTATATCATGTTAAGGATGGCTAATAGAAGGATTGCTGGTAT
GGTTTGGAGACATCCAGTTGGGCCTAGGATTGTCAAGATCATTGAGAAGAACAAGTTGGG
AGCTAGTCAATGCATTCCTAGATTAGCAGGTGAGAGCAAATACCAAGTGAGCCATATGTA
TAGGGGGAGAGTATGTAGTGGATCTAAAAGCCAAGACTTGCTCTTGTAGAAGATGGGATT
TGTGTGGGATCCCATGTTCTCATGCTATTTCTTGTATCTTTCAAAAGGAGGCAAATGTGT
TTGACTATGCACATGACTGCTATAAGAAAGAAGCCTACCTGAGTTCATATGAACCTATGG
TACACCCAATACCATCCATGGACCAGTGGCAGAGAACTAATTGGCCTCCAATTAAACCTC
CTCCATATAAGAAGTAGCCTGGAAGACCCAAGAAATCAAGGAACAAAGAACCAGCTGATG
TTGAAGTACCTGCTCCAGTTCCTCCAAACCCTTTGCCCCCATATTACAATCCACCACCTA
CTAAGTTGAGAAGGATTTATGTCAAGATAAGATGCTCTATTTGTGGCCAGGAGGGACATA
ATAAGACACGGCATGCCAACCAAGGGGCAGCACATGTATTTTGGTTATATTTTCTTTAGT
TTAATTTCCTTTTGTTATTATTTACTTTAATTAGTTTTTTGTTTTTGTTTATTGTAGGCC
CTTCCTAATCAGCCCAACCAAGGAACATTTGGCTCTTCTACAGTCCAAGGGGCAGCTCAG
GTATTTTAGTTAAAATCTCTTTAGTTTAATTCTTTTTTGTTCTTTAGGCCCAACCAAGGT
TCATTTGACCCCTTTTTTTTTGTTATTTGTTTAGTTTATATTTTGTTTAATTTTGTTTTT
TAGGCCCAGCCTAATCAGCCCAACCCAACTAGAGGCAGAGGGAGAGGTAGAGGTACTACT
ACAGGAAGAGGGAGAGGAAATGGGAGAGGAGAAATGCCAAATGGAAGAGGAAATGTAAGT
GACAACTCTGTCATGCTACTTTGGTTGGTTAATTTGGTCAGAAATTTAATTCATGTACTT
TAGTTAGTTAATATGGTTCCATTTTATTTTAGGTTGGAAATGGGACAACAGAAATGCCAA
ACAAGCCATCATCATCACAACCACTCCCATCATCATCACAGCCACTCTCTTACACTAGAG
CTACATCATCATCATCACAACCACCCAAGTCTCCTGCCAAGAGATTCAATTCTCCTGCCA
AGAGAGTGAAGTCTCCTGCCAAGAGATTCAAGTGTCCTGCCATGAAGCTTAGACCATGGA
TGTTTTGAAGGCTAACTAGGAGGATGTCTGTTGGATGTCTTTTTTGAAGTAGTTAGATGT
GTTTTATGAATGGTTTGTTAGATGTGTTTTTTGAGTCTCTGGGCTGGAACCTAGTGTGGT
TGTTTTGTATTTGGTACATTTTGGAACCTGAACTGGGTGTTTATGTTCATCTATCTTTAT
GCTTCTGTTTCACTTGGAACCTGATTTGGTACATTTTGGAACCTGTAACTGGGTGTTATA
TATGCTGAAGAAATTGTTTTATATTTCTCACACCTCTTGATTGACACCACTACTATTTGT
TTATATCACAATTATCCACTCATGCCCTCTCATCAACAAAATGGAAACAAATTGAATACA
CCAACACCAATATGTCCACCAAACTCGAACTGAAATTTCATTGCAAAATGAACTACATAT
CGGTTACATTTCGACCTAATTGATCATAAGCTTTTCATAGTTTCCACCCGGAAATGTCAA
CCAATTGCTCAAGATACAGAGCATCATCATAATCACCAAAAACCCAAGACCCAATGACAG
AAATGAAACCCCCCAAATTTGATTCTCTCTTGGTCATTGGCCTATTCTTTTCTCTTCCAA
CAGTCTTTTCTGCTTGCCTAATTCTCCAACTTTGTACTCTAATTCCTTCTTTTCTCTCTC
CACCATTTTCAGCTTATCTTCCACTTCTTTCTTCTGTTCTTCTATTAACTTTAGGTCCTC
TTCCATTGCTCTCATTCTTCTTAGCAACCCAGGAATTAGTTCTTTTCCTCTTGCACAGGT
CGGTGCGTCCAGCCACTCCCAATGATGCCCATTTCCTCTGTTTCTCTACAAAGTACGTTT
CATAACATCAAAGCTAAACCCATCAAGCAACAAAATAAAATTTCACAGATTAACTTACTC
GACTCATCTCACAAGCCTCAAATCTTCTCATAGGATTTAAATCAGTCCATGAAGTCCAGG
TTTTGATATATCCCCCGCACCTGCATAGCTTCCTTGCACTAGGGCTCTGATTTGTTGATG
AAGAAGAAATCTACGACATTTTTGCGCATGCATTGTGTGGGCTTCCCAGATTTCCTTCGA
ATTTCCAAAATTTCAACACATCTACTGTTTTTATGTGGATTTCTTCGAATATAAATGGGA
ATTGGGGATTTATTTGGCGCCAGATTTGACATTTTTCGGAGGGAAGTTACTTTAGATGGG
AGGTTGGACATTGTAGACTTGAAAAGACAAATTTGCCCATGAAATTGACACCACGTTAGC
CAGACTTGACGAAAGGACTACTGGTGCAACAAAACACATACTTGAGTGACCTCTGCAACT
AATAATTGAGTTTAGTGACCCAAATGTAACTACGGGTATAGTTGAGGGACCATTGCTGCG
AATAACC
>Meihua-B-R933-Map20
AAAAAAAAAAAAAAAAAAAGGGAAGTGTGACTAATGTAGTCACGGCTCTAGGAAGGTATA
AGGTGGTTTGATTGAAGAATCTAGAGCAAAGAGCCGTAAAATTGGGCCATTCAAAGCACT
TATGTTCGGGATGTGCAAGTACCACAAAATCAATCATCAAATATTTTGTCAATAGAGAGT
GCTGATTTTTTGCTGTGAGCCCATACTATGATCATGTCTTAAGAATGCAGTGTATACGTG
TCTCTCCAAGAGAGATTAGATATCATCTCTTGTGTCCCTTGGCTCTAAACCACCTTCTTT
CCTAAATATGCCTTGTCTCTGAGCATGAATTGCATCTCATTGAGTGTCTCTCAGAGTTGA
TTGTCTATGTACACTGCATATGGTTTTAAACTACTCCTCTTTTTCATTCTCTTTTCTTCA
TGTGTTGAAGACTTGGTTAGACTATTGTGCTAATGCCACCTTGGTCACTTGATATATGTG
CTGGTTCATGCTTATAATTTAAAAATAATCAAATAAAAAAAAAGAACCAAAATCATGTCT
TTCACAGGGTCGATATTATTTGGTGTTTGTCATAATGCTGGTTTAGTTGCCTAGTCATCT
ATGCTTATGGTTGCCTAGTCATCTGGGTGGTTTGCCTTGCTGTTCTTTCTCATATTGCCT
TAGTTGACTGGTCATCATATTGTGGTTGACTAGTCATCATATTTGTGATTGACTAGTCAT
CCGGCTCTGCCTGTGCCAATAGTGCCTGGGTTGACTAGTCATCTTGCTTGTGGTTGACTA
GTCATCTGCTTTGTTTCCTAACCAATGCGTTCTTTTTCATTTTTCGTTTTGGCGGTTATT
TTTTTTCCATTTTTGGTTCTGAGCGGTTCTTTTTTTTTAGGTCGTGTCGTTTGCGCCTTT
TTTCCTTTTTAGGTCTTTTATTTTCCCTTCTTCGTCAGTTTCGCTTGCCTCTTATCTCTC
TCTCTCTGTTCTCGTCAGTCTTCCATTTCAGATTTTTTCTCTCCCGCTCACTCTGTTCTG
GTCTCTTCGCCCCTTCTTCCATTTGTTTTCTCTTCCAAATTTCTTCCCGCTGCTGACCAT
GTCTTCCTCCAAGCCTCTCCACACTTACCACCGTCGCTCCAAATCAAAATCCACTGACAG
GGTGGATTTCAATCCGTCAATTCCTAGGGTTCCTCGAACCCGTTCTTCTTCCTCTGTTCC
TGTTAGAGATTCTTCTCCTTTTGTGTCTAATGAGGCTGCCTCCTTCTTTAATGAGGTTGT
CTCAAAGAGAAAATTCATTCCTGAAAGGTATTACCAGTTTGATGCTGTTCCCTTGGCGGC
TCAAGAGTCTGCAAATCAGATTTTGGAGCACTACCACCTTCAAGCCCTAAATTCTCTCTC
TAGTAAGTTTAACATTCCTGTTGTTCAAGAATTTTACTCTAACTTTTCTGCTGACCCTAA
GGATTCAAAAGTATCAGATTTTGGTTAGGTCAGTACCCATTACTCTGAAACCATCTGTTA
TCAATCGAGTCTTAGGTTTTCGATCATGCCCTGGTTTTGATTTTGCAAAATTTGCTCTTG
CTTCTGCTGAATACTCTGTTGATCTGTTTAAATCCATGGCATACACTGATCAATCTTTGC
CTTTGACCTCTAAAGGTCTGCCTATCAAGTCTTACCTGTCCCCATTTTATAAATTTTTGT
GGGATTTTATCCGTCATAATGTTCTCCCCACTGGGAACAATTCTAATCCCACTCTTGCTG
CCTGCCAACTCATGATATCCATGGTGAATCATGATAAAATTCCCCTTGGTGATATCCTAT
ATAATTCCATTCTTGGGAAAACCATTGGTCATGGTACCAAGCACAAGGGGACTCTTGTGT
TCCCCTGTCTGATTCAGCGCCTTTGTGAGAAAAATGGGGTGGCATTTCTTGATTCCGATC
AGTGGCATCCCCCCATTGCTCCTTATGGCAAGGCCTCTGCTACCTTTAGCCAGAGAGTTT
CCAGGACATTTCTCACTTCTGTGTCGTCTTCCTCTGAGAATGCCTCTCTCAAAGCTCAGT
TGGCTGCCAAGGAGGAGTATATTCAACATCTTTTGAGCCTCATTCCATCCACTTCGACTC
CGGCACCTCCTGCTGCTGCTGCTGCTGCAGATCCTCAGCCTGCTCCTGCCACTAATGAGG
ACTCGGATGACTCTGTGGATTCTGGTGGTTCTTTGATCTTTTAGCTTGGTGTTGCTCTTG
GCTGTGTCCTAGATAGGAAGATTACGTCTAGATAGGTTGTGCATTTTGAAAAGGGGAGGT
GTTTTGTAATCTCATTGTGAGTAGTCTGTGCATTTTGCTAGGAGGGATTGTTTTTGTAAA
CACATTGTGGGTAGTCTATGCATTGTGATAGGGGAAGTTGTTCTGTCCTATTTTGAACAA
CTGGTATTTGACTAGTCATAACTCTATGGTCTGTACTGTTTTTAAACTATTGTTGGTTGA
CTAGTCATCCATCTATGAACATGTGCTGTTATCCTTGTTCCTATATGCCTATCACTTTGT
GGTTAATCCCTTTTATCTGATGTTTCTATCTCTCTGCCTTTTTGCACTTTCCTTATCAAC
AAGGGGGAGAACACTCTCAACCCCACATTGCATATTGTTTTTTAACAATTTCTGTGATAA
TATGCTTGTTTTTGTGCTGGGAAGATTGGTTGTTCTTGCAGGTACCTTCACTACATCATC
TCCTTAGTCTCGGTTTTGGGTTGAGTGTTCTTAGAGAGTGTGTTGTCAAGGAAAGCCAAA
AAGGGGGAGATTGTTAATGTATGGTTTTTACTAATTTCTTTTGGCTTCCCTTGACAACTT
TGTAATAGGATGTGTAATGTAATTTATCAAGCTCAAGTCTAGATTAGGGAAAACTTTTAT
TGGTGCTCTTCTCTAATCTCTGCTCTATGGTGGCTCAAGCAAGTTGACAAAGGTATTGAG
CATTGCATATCATTACATAAAACTGTCTTCATAAAAATGATGACTAGTCAACCGTTTCTC
ATATGACTAGTCATCCTTGCCCTGTAGGATTTCCAGCTGGATAACAAACTGTTTTGTCCT
ATTCTTCTTTCTCTCTCTCTGCTGTCAAGTGGGTTTGGCTGACCTAACGATTTTGTTGGT
CTGTATAGCCCACGATATTTCTCATTTGTGCTGTTGTCTCTTTTCGGGTGGAAGTTTTGG
AAAGTTTGGCTTGCCATCTTTCGCTTCTTCTTCCTCACGAGAGAACCATCTTATTTCATC
TATGAGTTTTTCCAATTGATTTCTTTTTGAAAAACTGCATTTGAAACACGAATCTGCATC
TAGCTATTTAAATCATTCTATCATTTATATCTAGGTCGGATTCAAGATTGATTTCTTCAA
GAGTATGGTTTCTTGAAGAAATTGATCTTTCTCCTTTGAATCCAAATATTGGTTTCGGTT
TGTGTTGGAGCTTGCAAGCTAGTGCCATGGGATGAACGAGCTGGAGAAGGAGCTGCCATT
GCCATGAAGGACTGAGCTTCAAGCTTTGCTAAGTTGGAGAAGAAGATTGCACAAAGGAGG
TATTGCTCATATTCCTAAATAGACCTAGGTGCTTCTTGAGCTTGGTTGTGTTTCCTTTGT
AAGAATCTTTTTCTACTTAGTGGATTGCCTGGTCGGTTGATGACTCCCAGTTTTTCCCAA
TGGTGGGTTTCTGGGTGAACAAAATCTGTTTTGCATATCTGTAATTTTTTCTGGGTTTGT
GTTCTTGGTGGTTGACTAGTCATCTGTATCTGCTGTTTGATGTTTACATGATAATGATGA
TTTCACACACTTTCACCATAGTTGTTGCTAGCACAGGGGATGCCTAGATTGATGGGTCCT
TCTGAGTGCCTAGGTTGTCACTAGTAATCTTCTAGGATTGCAGGTACATTGTGGCATGCT
CTGTGTATTCTATTGGTTGTGATTGTTTCTTGACTAGTAGTTGACTAGTCATATGTGTAT
TTGGTCAAGGTTTAAAGTGTGTGAAGCTAGCTGTGTTGTTGTGTCTTGTTTGTGTGATTA
AGTTTACCCCTCGTCACCTAAGTACCATTTTCAATTGGTATCAGAGCGTCAGCTCTTAAC
AAAAATAGAGAGATCCTAGGATTTGTTTTGGTGTTTAGGTGTGCTCACTATGGAAAGGGA
TCGAGTTGCTGGATCTTGCAACTCCCCTCCCTATTTTGACGGCAATAACTATGCTGCATG
GAGAGAAAAATTTGAGATATTCCTTGATGCTCTTGATGAGTATGCAAGTGGGTATCTCAC
AAAAGAGTGGGTTGCTCCGGTCAAGACTGTTGAGGGTGAACTTGTGTCCAAGCCTAGGTC
AGAATGGACTGAAGCTGAGGTGTTTGCCTGCATATTCGAACAAGAAGGCCAGAAATGCCT
TAGTTACAGCTTTGTCTAGCACACAATTTGCACATATACAACACATCCCTAATGCTAAAC
AAGCTTGGGATAAACTAAGGGTAGTTCATGAAGGGGATGACCAAGTTAGAACCCTAAAAC
TTCAGATGGTGCTTGCACAATTTGAAGAACTTAGGATGTCTGAATCTGAGTCCATTTCTG
AGTTCTATGGAAGAGTTGAGATGATCACAAATGAAGCCATGAGTCTAGGTCAACCCATTG
AAGAGCTTCTTGTTGTTCAGAAAATTCTTCGTGTTCTACCATCTAGGTTTAGAGCAAAGA
AAACCGCAATCATGGAGGTCCAAAATTTAAATGAAATTAAGCTTGGCAAGCTTGTAGGAA
AATTGAAAACCTATGAGATGGAATTGAATATGGAAGAAAATGACTCCAAAAAATCAAAAA
ATGTTGCACTTCAAGGAGTGCATGTTTCCTCTCCGAAAGGTGGTGATAAATCCTCAGGTT
TTGAGGATGAGATGGCCTTGTTTGTCAAAAAATTTAGGAGAATTCTTAAGGATAAGGGAA
AGTTTGCTAGAGAGGGCAGCTCTGGTAGTGAGAAAAATTTTAGACCATCAACTGATCGGT
TTAATGAGAGGAATAAGGATGTCAAACCTTTCACGAAAGATTTTAGAAAATCTGTCAAGT
GCTTCACATGTGGAGGCATTGGACACTATGCTGCTGACTGTGCAAACAATCAGAAAAAAT
ACTCCAAAGGAAAGGACAAGGCCATGAAAGTGAGCTGGAGTGAGAGTGAAAGTGAAGGCT
CTCAAGATGATTCATCTTCCTCTGATGATGATGACCAACATGTTGCCTTTGTTGCCTCTG
TACAGCCCATGTCTGATGAATCTGATTCTGAGTCAGATGACCTGTCATACGAGTCATTAG
GAAGAAAATATGATTGTTTGTTTAAAGAGACCTTGTCCTTGAAAGAAGAGAGCCTCAAAC
TTGAGGCAAATAAACAAGATCTTCAAAATGAAATTCTCATCTTAAAAGAAACCAAAAAGG
AGTTGAGTGACAAATTTGAGTCTCTAGAAAAAGAAATTGATGCTCTTGTGTCAATTAGGA
GTAACCTCGAGAACCAAGTTAATGTGCTCAAGGAAAGTAACATTGGTTTCCAGAACTCAA
ACAAACAGCTCCTAGGTGAATTGAATGAAGCAAATAGGAAGATTATATCTATGACCATTG
GTGCATCAAAAATTGACAAAATGTTGAATATGGGAAAACTTCATGGGGACAAAGGTGGTC
TTGGATTTAATCACTTTGGTTCTAGTTTGTCTAGTTCTACCACTAAGTTTGTCAAATCAG
AAAATCCAGTCACGATTCCTCTTGATGTTCAGCAGGTTGTCAAGAAACCTAAGTTTGTTC
CAACTTGTCACAGGTGTGGGTTGACTGGTCATATTCGACCAGTCTGTCATATGTATAGCA
AAGATAAGACCAGAAAATTGTCTCCAAAATCTAAAAGGAATCCCAGATCTTTGCAAGATC
AAGTTGATCATTTGCTGAATGAGGTCACTAAGATAGCCAAACTTGTCTCCCTCAAAATGA
GTTCTCCTATTGTGCCTAAGTCTACTTGGATTGCAAGAGGTCATACCAAATCTCTTGTTG
TGCTAAATGCTTTTGCTGCTTCAAATATCAACTCTTGGTATTTTGATAGTGGTTGTTCCA
AACATATGTCTGGAGATAAAAATGTTTTCTCATCTCTCAGCCCCTTTGATGGAGGCACTG
TGACTTTTGGTGGAGGTCATAGATCTCAAGTTGTTGGAAAAGGTACTGTTTGTATCCCTG
GTCTGCCCGAGCTTAAGAATGTTAGATTTGTTGAGGGTCTCACATCCAATCTCATTAGTG
TGAGTCAGCTGTGTGATGATGGAATAGTAGAAGTCAGATTCTCCAAGCATGGCTGCAAAA
TCATTGGAAAAGGTGGAAATGAGATTGTTGTGGAAATGAGATTGTGAGCGTGGCAAGGTC
TAGGGACAATTGCTTCTGCATTGATGGTGTCAACGATGCAAAAGAAATAGTTTGCAACAA
GGTTGTAAATGAAACAAGTATTTTGTGGCATCAAAGGCTTGGACATGTTAATTTTAGAGA
CTTGCATAAATTGTCCAAGAGAGAGCTAGTAAGTGGCTTACCAAAGCTGGAAAAATCTGA
TGAGCATGTTTGTGAAGGATGTCAATTAGGCAAACAAGTCAGAGTGTCACACAAAAAGGT
CAAACACATTCAAACAAATGTAATTCTAGAACTTGTTCACATGGACCTTGTTGGTCCTAT
TCAAACCGTGTCCCTTGGTGGAAAGAAATATATTCTTGTCATGGTTGATGATTTCTCTAG
GTTTACTTGGGTCTCATTTCTACGTGAGAAATCTGAAACTTTTCAAAGGTTTAAGTCTGT
TTGTCATCTTTTGCAAAAAGAGAAGATGACTAGTCATCTGCCTCTTGTTAGAATTAGAAC
AGACCATGGCTCTGAATTTGAGAATTCTCAGTTTCTGAAATTTTGCGAAGAGATGGGAAT
TAAACATGAGTTCTCTGCACCTATTACACCTCAGCAAAATGGTGTTGTGGAGAGAAAGAA
TAGAGTGCTTGTAGAGATGGCAAGGGTGATGCTAAATAGCAAAAATCTTGCTAAACACTT
TTGGGCTGAAGCTGTCAATACAGCTTGTTACATCTCAAACAGGGTATTTGTGAGGTCTGG
TACCAAACAAACTCCCTATGAGATTTGGAAAGGAAAGAAGCCTAATGTGTCATATTTTAA
GGTCTTTGGTAGCACATGCTATATTTTGAGAGATAGGGAGCATCTTGCTAAGTTTGATTC
TAAGTGTGATAAGGGAATCTTTCTAGGATATTCCACTTCTAGCCGAGCCTATAGAGTGTA
CAATTGTAGGTCCAGAACCATCATTGAATCCATAAATGTCACTATTGATGATTTTGCTGC
CTCTATAGAGATGGCATTAGATGAGGATGGTCTTTTTCCTCCTCCTCCACTTGTGCAAGA
ATCTCCAGGTCTGGATCTTGTGGTTGACCTGTCAACTTTTGAAAATTCTGTCCCGGTTGA
CCTGTCAACCCCTTCAACTTCTAGTTCCATCTCCTCTGTCCAGGCTGACAGCTCTCATAC
TGATCATAGTTCTCTCACTCCATCTGCGAGTGTCATTATTGGCCCTCTTAATCAAGGAGT
GAGAACTAGGAAACAACTTGCTCAAGAAATTAGCCATGTGTGTTATGTTTCCAAGGAAGA
GCCTAGAAATGTGAAAGAAGCCTTGCACCATGGTGAATGGTTTCTTGCAATGCAGGAAGA
ATTAAATCAATTTGTGAGAAATGATGTTTGGTACCTTGTTCCAAGACCAGTCCACACAAA
TGTCATAGGCACTAAGTGGATTTTCAAGAATAAAACCGATGAACAAGGTAATGTGGTGAG
AAATAAGGCTAGATTGGTTGCTCAAGGATACACTCAAATGGAAGGCATTGACTTTGATGA
AACTTTTGCCCCTGTTGCACGATTAGAATCAGTTAGATTGCTTCTTGCCATTGCTTGTCA
TTTGAAATTTAAACTTTATCAAATGGATGTCAAAACTGCCTTTTTAAATGGTGTCCTAAA
TGAAGAGGTCTATGTTGAGCAGCCAAAGGGTTTTGAAGATCCACATCATCCAAATGATGT
GTTTCGTTTAAAAAAAGGCTCTCTATGGTTTAAAACAAGCTCCTAGAGCATGGTATGAGA
GGTTATCCTCTCATCTTCTAGGAAATGGGTATGTTCGAGGGTCCGTTGATAAAACATTGT
TTGTGAAAAGGTTTAAAAAGGATGTCTTGATTGCTCAAGTGTATGTTGATGATATTGTGG
TTGGTTCTACATCTGATTTGCATGTTCAAGATTTTATTCATGTCATGACTAGTGAATTTG
AAATGAGTCTTGTCGGTGAGCTTAATTATTTCTTAGGTCTCCAAATTAAACAGAGCCATG
ATGGGATCTTTGTATCCCAATCTAAATATGCAAAAAATCTTGTGACAAAATTTGGTTTGG
AAGGAGCCAAATCTGCAAGAACTCCAATGAGCACTAGTGCTAAGATTCATAGAGACTTGC
ATGGCAAAAGTGTGGATCAAACTCTCTATAGAAGCATGATAGGAAGTCTTCTCTACTTGA
CTGCTAGTAGACCTGACATTTCTTTTAGTGTTGGTGTATGTGCTCGGTTTCAAAGTGACC
CAAAAGAGTCTCACTTGTTTGCTGTTAAGAGAATTATAAAATATGTGAGTGGGACTAGTG
AATTTGGGTTGTGGTATACCTATGACACTTGTGTCAATCTTGTTGGGTATAGTGATGCCG
ATTGGGCAGGTTGTAGTGATGATAGGAAAAGCACTTCCGGGGGGGTTTTCTATGTAGGCA
ACAATCTTGTTGCTTGGCATAGCAAAAAACAGAATTCTGTCTCCTTATCCACTGCTGAAG
CAGAGTATGTTGCCGCTGGGAGTTGTTGTACTCAACTCCTTTGGATGCGACAAATGTTGG
AAGACTATGGTCTTGCTCAATCATGTTTTCTAATCTATTGTGACAACATGAGTGCCATAG
ATATTTCAAAAAATCCTGTTCAACACTCTAGGACTAAGCATATCGACATTCGGCACCATT
TTATTAGAGACCTTGTGGAAGACAAAATTTTAACTTTGGAATTTGTTCCCTCTGAAAAAC
AGCTAGCAGATATACTCACCAAGGCCTTGGACTTTCAGAAACATGGTACACTAAGGCAAT
CCATTGGCCTTTGTTCCATTGATTGATTAGCTAGTCTGCTCCTTGTCTTCAGCACACTTC
CAAACAGTTGACTAGTCATCTTGCTTGTAAGTTGCCTAGTCAAGTCCACAATGTTTTGAT
GTTGATATGTCACTGTTCATATCACTCATCTCTGCTGGTGTGCATGACTGAATGTTTTTT
GTGCTTTGTTTGACTTGTGCATAATCCCTTTTTTCTTGTTTTTGAGCTGTTAGTTGAGAC
CAAAATCTTGCTATCTTGTCCTCTTGGTGAGCCATGTATCTCGGCTTCATTTTGGGACTG
TTCTTGTTATTCTCTCTTAGCTGGTCTCACTCTCTTAGCCAATCTATTTCAAATTTTAAC
AAAAAAAAAAAAAAACAAAAAAAAAACAAAACAGAAAATCAAAAAAAAAAAAAAAAAAAA
AAAAAAAAAAAAAAAGGGAAGGGAAGTGTGACCAATGTAGTCACGGCTCTAGGAAGGTAT
AAGGTGGTTTGATTGAAGAATCTAGAGCAAAGAGCCGTAAAATTGGGCCATTCAAAGCAC
TTATGTTCGGGATGTGCAAGTACCACAAAATCAATCATCAAATATTTTGTCCATAGAGAG
TGCTGATTTTTTGCTGTGAGCCCATACTATGATCATGTCTTAAGAATGCAGTGTATACGT
GTCTCTCCAAGAGAGATTAGATATCATCTCTTGTGTCCCTTGGCTCTAAACCTCCTTCTT
TCCTAAATATGCCTTGTCTCTGAGCATGAATTGCATCTCATTGCGTGTCTCTCAGAGTTG
ATTGTCTATGTACACTGCATATGTCTTTAAACTATTCCTCTTTTTCATTCTCTTTTCCTT
CATGTGTTGAAGACTTGGTTTAGACTATTGTGCTAATGCCACCTTGGTCACTTGATATAT
GTGCTGGTTCATGCTTAAAATTTAAAAATAACCAAATACAAAAAAAAAAAAAAAAAATAA
CCAAAATCATGTCTTTCACAGGGTCGATATTATTTGGTGTGTGTCATAATGCTGGTTTAG
TTGCCTAGTCATCTATGCTTATGGTTGCCTAGTCATCTGGGTGTTTTGCACTTGCTGTTC
CTTCTCATATTGCCTTAGTTGACTGGTCATCATATTTGTGGTTGCCTAGTCATCATATTT
GTGGTTGACTAGTCATCCGGCTCTGCCTGTGCCACTTTTGCCTGGGTTGACTAGTCATCT
TGCTTGTGGTTGACTAGTCATCTGCTTTGTTCCCTAACCAATGCGTCCTTTTTTACCATT
TCTCGTGCTCTGCCTGTGCCAATTTTGCCTGGGTTGACTAGTCATCTTGCTTATGGTTGA
CTAGTCATCCGCTTTGTTTCCTAAACATTGCGTCCTTTTTCATTTTTCGTTTTGGCGGTT
ATTTTTTTTTACCATTTTTGGTTCTGAGCGGTTCTTTTTTTTTTTTAAGGTCGTGTCGTT
TGCGCCTTTTTTTTCCTTTCTTAGGTCTTTTATTTTATCCCCTCTCTTCGTCACTTTCGC
TTGCCTCTTATCTCTCTCTCTCTGTTCTCGTCAGTCTCGACTTCGTCTCCGTTTCAGAGT
TTTTTCTCTCCCTCTCACTCTGTTCTGGTCTTTTCGCCCCCTTCTTCCATTTGTTTTTTT
TCTCTTCCAAATTTCTTCCCGCTGCTGACCATGTCTTCCTCCAAGCCTCTCCACACTTAC
CACCGTCGCTCCAAATCAAAATCCACTGACAGGGTGGATTTCAATCCGTCAATTCCTAGG
GTTCCTCGAACCCGTTCTTCTTCCTCTGTTCCTGTTGGAGATTCTTCTCCTTTTGTGTCT
AATGAGGCTGCCTCCTTCTTTAATGAGGTTGTCTCAAAGAGAAAATTCATTCCTGAGAGG
ACTTACCAGTTTGATGCAGTTCCCTTGGCGGCTCAGGAGTCTGCAAATCAGATTTTGGAG
CACTACCACCTTCAAGCCCTAAATTCTCTCTCTAGTAAGTTTAACATCCCTGTTGTTCAA
GAATTTTACTCTAACTTTCCTGCTGACCCTAAGGAGTCCAAAGTATCAGATTTTGGTTAG
GTCAGTACCCATTACTCTGAAACCATCTGTTATCAATCGGGTCTTAGGTTTTCGATCATG
CCCTGGTTTTGATTTTGCAAAATTTGCTCTTGCTTCTGCTGAATACTCTGTTGATCTTTT
TAAATCCATGGCATACACTGATCAATCCTTGCCTTTGACCTCTAAAGGTCTGCCTATCAA
GTCTTACCTGTCCCCTTTTTATAAATTTTTGTGGGATTTTATCCGTCATAATGTTCTCCC
CACTGGGAACAATTCTAATCCCACTCTTGCTGCCTGCCAACTCATGATATCCATGGTGAA
TCATGATAAAATTCCCCTTGGTGATATCCTATATAATGCCATTCTTGGGAAAACCATTGG
TCATGGTACCAAGCACAAGGGGACTCTTGTGTTCCCCTGTCTGATTCAGCGCCTTTGTGA
GAAAAATGGGGTGGCATTTCTTGATTCCGATCAGTGGCATCCCCCCATTGCTCCTTATGG
CAAGGCCTCTGCTGCCCTTAGCCAGAGAGTTTCCAGGACCTTTCTCACTTCTGTGTCGTC
TTCCTCTGAGAATGCCTCTCTCAGAGCTCAGCTGGCTGCCAAGGAGGAGTATATCCAACA
TCTTTTGACCCTCATTCCATCCACTTCGATTCCTGCACCTCCTGCTGCTGCTGCCGCTGC
TCATAGATCCTCAGCCTGCTTCTGCCACTGATGAGGACTCGGATGACTCTGTGGATTCTG
GTGGCTCTTTGATCTTTTAGCTTGGTGTTGCTCTTGGCTGTGTCCTAGATAGGAAGATTA
CGTCTAGATAGGTTGTGCATTTTGAAAAGGGGAGGTGTTTTGTAATCTCATTGTGAGTAG
TCTGTGCATTTTGCTAGGAGGGATTGTTTTTGTAAACACATTGTGGGTAGTCTATGCATT
GTGATAGGGGGAGTTGTTCTGTCCTATTTTGAACAACTGGTATTTGACTAGTCATAACTC
TATGGTCTGTACTGTTTTTAAACTATTGTTGGTTGACTAGTCATCCATCTATGAACATGT
GCTGTTATCCTTGTTCCTATATGCCTATCACTTTGTGGTTAATCCCTTTTATCTGATGTT
TCTATCTCTCTGCCTTTTTGCACTTTCCTTATCAACAAGGGGGAGAACACTCTCAACCCC
ACATTGCATATTGTTTTTAAAAAAAAATTTCTGTGATAATATGCTTGTTTTTGTGCTGGG
AAGATTGGTTGTTCTTGCAGGTACCTTCACTACATCATCTCCTTAGTCTCGGTTTTGGGT
TGAGTGTTCTTAGAGAGTGTGTTGTCAAGGAAAGCCAAAAAGGGGGAGATTGTTAATGTA
TGGTTTTTACTATTTTCTTTTGGCTTCCCTTGACAACTTTGTAATAGGATGTGTAATGTA
ATTTATCAAGCTCAAGTCTAGATTAGGGAAAACTTTTATTGGTGCTCTTCTCTAATCTCT
GCTCTATGGTGGCTCAAGCAAGTTGACAAAGGTATTGAGCATTGCATATCATTACATAAA
ACAGTCTTCATAAAAAGATGACTAGTCAACCGTTTCTCATATGACTAGTCATCCTTGCCT
CCAGCTGGATAACAAACTGTTTTGTCCTATTCTTCTTTCTCTCTCTCTGCTGCCAAGTGG
GTTTGGCTGACCTAACGATTTTGTTGGTCTGTATAGCCCACGATATTTCTCATTTGGCAG
TTGTCTCTTTTCGGGTGGAAGTTTTGGAAAGTTTGGCTTGCCATCTTTCGCTTCTTCTTC
CACGAGAGAACCATCTTATTTCATCTATGAGTTTTTCCAATTGATTTCTTTTTGAAAAAC
TGCATTTGAAACACAAATCTGCATCTAGCTATTTAAATCATTCTATCATTTATATCTAGG
TCGGATTCAAGATTGATTTCTTCAAGAGTATGGTTTCTTGAAGAAATTGATCTTTCTCCT
TTGAATCCAAATTGGTTTCGGTTTGTGTTGGAGCTTGCAAGCTAGTGCCATGGGATGAAC
GAGCTGGAGAAGGAGCTGCCATTGCCATGAAGGACTGAGCTTCAAGCTTTGCTAAGTTGG
AGAAGAAGATTGCACAAAGGAGGTATTGCTCATATTCCTAAATAGACCTAGGTGCTTCTT
GAGCTTGGTTGTGTTTCCTTTGTAAGAATCTTTTTCTACTTAGTGGATTGCCTGGTCGGT
TGATGACTCCCAGTTTTTCCCAATGGTGGGTTTCTGGGTGAACAAAATCTGTTTTGCATA
TCTGTAATTTTTTCTGGGTTTGTGTTCTTGGTGGTTGACTAGTCATCTGTATCTGCTGTT
TGATGTTTACATGATAATGATGATTTCACACACTTTCACCATAGTTGTTGCTAGCACAGG
GGATGCCTAGATTGATGGGTCCTTCTGAGTGCCTAGGTTGTCACTAGTAATCTTCTAGGA
TTGCAGGTACATTGTGGCATGCTCTGTGTATTCTATTGGTTGTGATTGTTTCTTGACTAG
TAGTTGACTAGTCATATGTGTATTTGGTCAAGGTTTAAAGTGTGTGAAGCTAGCTGTGTT
GTTGTGTCTTGTTTGTGTGATTAAGTTTACCCCTCGTCACCTAAGTACCATTTTCAA
>RojoHC-B-R3196-Map14
TTTGAGGACCTTGACTATGCCTATTTCGAAATTATTCATCTGCGCCGCAACACACAAACC
ACTGCCCAGAAAAAATAATTGATTATGAAATAACTTCTCTGCCCAAATCGGATCGGAAGG
CAAACTTGTGCATAATTTGTAGCTGGCCTGATCTGAACCGATAGCTCCTCCAGTATCAAT
TAATGGATGCCAGGAAAGCCTCATCTTCATCCTCACCATCCTCCCCATCAAAACGTTGGA
AGTACCAAGTGTTCTTGAGCTTCAGAGGTGAAGACACACGCAAGGGCTTCACAGGCCACC
TCCACGCCGCATTATCTAATGCCGGAATCAGCACCTTTCTTGACGACAAAGAGCTAAAAA
GAGCGGAATTTATAAAAACCCAACTGGAGCAGGCAATCGACAGGTCCATGATCTCCATAA
TTGTCTTCTCCAAGAGCTATGCCGATTCCAGTTGGTGTCTTGACGAACTGGTGAAGATCA
TGGAGTGTAGAGAACGATTGGGGCAACAGGTCATTCCATTGTTCTATAATGTTGAGGCTT
CAGATGTCCGGAAACAAACTGGTAGTTTTGCACAAGCTTTTGAGAAACATGAAGCGGGCA
AACATGAGAAAGAAAAGGTACAGCGATGGAGGAATGCTCTCAGTCAAGCAGCAGATTTGT
GTGGGGAAGATCTTAAAAATGCTGACAATGGGTAATTACTAATTTCTTGTTCCTTGGATT
ATCATCTCCTTACTTGACAACCATATGTTTTCTGTCCTTTTTGTTTTTGTTTTTGTTTTT
CCAACTATGTTTTCTTTTTTACTTTGAACTTTGGTGTTTGTTGGTTTGGTTTGGTTTGGT
TTGGTTTTAACTAAGCATTCTTTCTTACTTGATAATGTAAGATCCATTTAACATTTGATG
TTAAATCCCAATCTTAATTGTATAAAAAAAGAAAATAATATCTTAATTCTAAATTATTAA
GTTAGGGATTCAATTTAACCTTGTAGTTTGTTCCACATCGAATGATTCGTAGTTCTGCTT
CTTTGTTTAATTGCCAGGCATGAAGCAAAGTTTATCAAGAAAATTCTTGGGGAGGTTAAT
AAGCAGTTGTACAGCAAATACCAATTAGACATCGAACACCTTGTTGGAATTACTTCTCGG
GTGAAGGATGTTGATCGTAATCACTTAGATATTGAAAATTCAGGTTCTAAGGATGTTGTT
CGCATGATTGGTATTTTGGGGATGGGCGGCATTGGGAAAACAACGCTTGCCAAAGCCATT
TATAACAAATTTGAAGGTAGCTTTGAAGGTAGGAGTTTCCTTGCAAACGTGAGGGAAGTA
ATTGCAAACCAACCCATTAATGGGTCTGGTTGGTTTGCAAGAACAACTTCTAAATGATAT
CTTGAAAAGCGAGGGCCCCATAAAGGTTGGCTCTGTTGCTAAAGGGATCGATATGATAAG
AGCAAGACTTTGCTGTAAAAGAGCACTTGTCATAATTGACGATGCAGATGATCTACAGCA
ACTAAAAGCAATAGCTGGAGCTCGTGATTGGTTTGGTCCTGGAAGTAGAATTGTTATAAC
AACAAGAAATAAACATTTGCTAGAGCAAGTTGGAGTGGATAGCACATATATGGCTCAAGA
AATGGATGAGGAAGAAGCTCTAGAGCTCTTTAGTTGGCATGCCTTCGAAAGTGGTTATCC
TAATCAAGAATATCTTGACCTCTCAAAACGTGTAATTCGTTACTGTCAAGGCTTGCCACT
AGCACTTGAAGTTGTAGGGTCTTTTCTGATTAAAAGATCCACAGCGGAGTGGGAAAGCCA
TTTGGAGAAATTGAAAAGAAGTCCTGATGGAGATATTCAAAAAATACTCAGAATAAGCTT
TGACGGGCTACCTGATCATACAAAGAGAAAGATATTCCTTGATATATCTTGTTTCTTTAT
TGGAATGGACAAGGACTATGTAACACAAATATTAGATGGATGTGGCTTTTCTGCAACGAT
AGGAATCAGTGTCCTCATTGAACGGTGCCTTGTAACTGTTAGTGAGCAAAACAAGCTGAT
GATGCATGATTTGCTTCGAGACATGGGAAGAGAGATCGTTTGTGAAAATGCCCACGGTCA
CCCTGAAAAATTTAGTAGATTGTGGAAACATGAAGACGTAACAGATGTATTGAGCGATGA
ATCTGTAAGTACTTTCCCAGTTAAAGTTTTAGAATGCATCATGCAAGAGAAGCATATGTA
TCCCGTGTCTATAATAAATTAAAATGTTCCTTTTCCATTTCTTTATTTTTTTTTGTTTAG
TACAAGCGATAGTCTAAACCAAAGTAAAAGAGGGGGTTCTCACACATCCACACTACCAAG
GTGCCATATGAATTTGAACCTGAGACCTTAGTCTGCAAGTTTAGACCATTTTTCACTTCG
CTAGACCCCTGTTGCCATTTCTTATATTATATCCATTAAGATCAAAGCTCAATTAGGCAT
AACCAACAAAAAATATGTGCTTTGATTGCAAACACAAACTATAGGGCGTAACATGGTCCA
ATACTATTAATTATACCTTTTGGTTAATACATACACGGATTTTCATGTTTGTAAATCATT
TTTCTAACTCGGTATCTTTTGTTAACAGGGAACTGAAAAAATTGAAGGAGTTGCTCTAGA
TTCGGATCTAGATTTGAATAGATTCAGTGCACAAGCATTTACCAACATGAAAAAACTGAG
GTTACTCCACCTCAGCAAAGTAGAGCTCACTGGAGAGTACAAAGATTTTCCCAAAAAGTT
AATATGGTTGTGCTGGCATTATTTTCCTTTAGAGTCCATACCAGATGACTTTCCTATGCA
ACCAAAACTAGTTGCTTTAGACCTGCGGTATAGCAAACTCAAAATAGTTTGGAAGGATTG
CAAGGTATAATAATCTCAACCTAGTTGTTGTTGGTTCTTTCCTTCTGGTTCTATACATAT
ATTATACTTCACCTTCTCTTCATTTTGGTTTAATTTCTGTATCAGAGACCTTCCTTTTGG
ATTTTAATTTCCATTCTAATTTTGTTTTTGTGTAACAGTTGCATCAGAATTTGAAAATCC
TTAATCTCAGTGATTCCCATAAGCTAACAAAATCACCAGACTTTTCAAAACTCCCAAATC
TCGAGGAATTGATATTGCAACACTGTGTGAGTTTGTCTGAGGTTCACTCATCCATCGGGG
ATCTTGGAAGACTTTCTTTGGTAAATCTTGAAGGCTGCAAAAGGCTAAAGGATCTCCCAC
TGAATTTCTATAAATCCAAGTCTATTGAAACTCTTATACTTAATGGTTGTTCAAGTTTTG
AAAAGTTGGCTGAGGGCTTAGGGGACATGGTATCATTGACAACTCTGAAAGCAGATTACA
CAGCCATAAGACAAATACCATCTTCCATATTAAAATTGAAGAAACTGAAAGCTTTATCTT
TATGTAATGTGAAAGGGTCGCCATCAACAAATCTTTTGCCTCCTTCATTGCAAAGTTTAA
GCTCTTTAAGAAAATTAGCTCTTGCAAACTGGAGTTTAACTGATGATGCATTCCCCAAGG
ATCTCGGTAGCCTAATTTCCTTAGAAAATTTAGATCTTGCAGGAAATGATTTTTGCAGCC
TACCAAGCCTCAGTCGTCTTTCAAAGCTTCAAGATTTGTCTTTGAATAAGTGCAAAAATC
TTCGTGCAATCCCAGATTTACCAACAAATTTGAAAGTCTTACGAGCAGATGGCTGCATTG
CATTGGAAAAAATGCCAGATTTTTCAGAAATGTCAAATATAAGAGAATTGTATCTAAGAG
ATTCGGGCAAACTCACTGAGATTCCAGGCCTGGATAAGTCATTAAACTCCATGACAAGGA
TTCATATGGAAAACTGCACTAATCTCACTGCCGATTTTAGGAAGAACATCCTACAGGTCA
ATCCTTCTCTCTCTCTCTCTCTCTCTCTCTCAATCACACACTTACATGTTTCTCTTTCTA
TCACATACAACACACATGTACACATGCATGCATAAGAATGTATTTCTTATAGAAATTTGG
ATCTACATGGTATAGGGATGGACTTCTTGCGGATATGGTGGCATTTTTCTCAGTGGAAAT
GATATTCCTGATTGGTTCCACTGTGTCCATGACGATGATATTGTAAATTTCACCGTGCCT
CAAAGTGTTGGTCGTAATTTGAAAGGGTTAACTTTGTCCTTCGTTTGCTCTTCAGGCTTA
>CH240_H1-B-G175-Map6
GATGCGCCAGCTTGCTTCATTATGAATGACCATCTGTGAAGGTCATAAATCTTGGCTTCA
TAAGCACCATCTGAATAGGTTTGCTTGATTGCAACCCAGACTTGCTTTGCTGTGTCATAA
CGAATAAATCATTTAATCTGATTAGGTTGTATGGCGTCGAACAACCAACTCTTGACTTGG
CAATCCGATGCACGCATCCCACATTTAATAAATGGCGGATCTGCATCTGCAGGATTGCCA
ATATCACCAGTCAAGAGTTGGCCATGTTGTTCGACGCCATGCAACCTAATCTCTATGATT
AAATGCCATATAGAATAATTATTCTCATCCAGTTATGATTCACAGCAAAGCAAGTCTGGG
CTGTCAATCAAGCAAAGTGCCTATTCAGATGGTGCTGATGAAGCCAAGATTTATGACCTT
CACAAACGGTCATTCATAATGAAGCAAGCTGGCGCATCATCGTTGGCCAAGATATTGGCT
TACAAGTGAGCTCACTGAGATTTTTCAGAGAGCTTGATCAATTAAGTCCAAGCACCATGG
AGCATCCGAAAGACATTGAGACTAGACGCAAAGAGGTTGATCGTCTCCGAGTTTATATAT
TTCTTGCAGGTTTGGACAATAATTTCGATCAAATACGAGGAGAGATTTTGCGAATGGAGC
CAAAGCCCGAACTTGAGGCAGCATATGCACATATTAAAAGAGAGAGTAACCGATAGGGAA
CCATGTCTGAAGCTGGTGTAACCTCCGAAGCCACAGCCTTGGCTGCTGCGAGGTCCAAAC
AATCTCGGCCGAACAACTATAGTGTCGACCCTACTCGTAACCGGCCTCCAATGAAGTGTA
CCAAATGTGGTTTAGATAACCACACAATTAAGGGCTGTTATGAGATCATTGGTTATCCAG
AAGGATGGGTCCACAAAGGGCAAAAAAAGGATTCGACCAGAGCCTCATTTGCATTCGCTC
AGTCATCCGAGGAGACTGCATCAGAACCTCCATCAGGTACATCTGGCTCCAAGGCCTTGG
CCACCTCAGGTACCTCTTGCACATCTTCACTTACTTGTAATAGATCATGTATTATTGACA
CTGGCGCTACTGATCACATGACATCTAGTTTTACTGGGTTGCACTCTACCAAACCATCAA
GCCAAACACATATTACCAGTGCCAATGGAACCACCTCCCAAGTTATGGGAGAAGGGTCTT
TATCTCTTACATCCTCATTAAGTCTTGATCATGTCTTAGTTGTCCCTTCACTCGACTATG
ACTTGTTATCTGTTCCTCAAATCATTGATTCCCTTAATTGTACCGTGTGTTTTTGGCCAT
TGTATTGTCTATTTCAGGATCTTCTCACCAGGGCCGTGATTGGATGTGGTACTAGGAGGG
GAAAGTTGTATTATCTGGACTTGACATAAGACAGCAGTACGAGATTGAGTCACGCACATC
ATGTGAGAGGAGATGAGTCTATCAGGATGAAGAAAATTTAGCTATGGCATAGACGATTAG
GGCATGCTTCTTTTGGTTATCTGAAACTTTTATTTCCATATTTGTTTTCCCAGTTTGCTG
AATCAGACTTTCATTGTGAAACTTGCATTTTGGCCAAAAGCCATCGTATTTCTTACCCAT
TAAGATTGAATAAAAGTTCTCTGCCTTTCATGATTGTCCATTCTGATGTTTGGGGACCAT
CACGAGTTCCCACTATTAGCGGTTTTAAGTGGTTTATGACGTTTATTGATGATTGCACCC
GGATGACCTGGGTTTTTCCCCTAAAGCAGAAAAGTGAAGTCACCGCCAAATTCAAGTTAT
TTTATCAATATGTTGCTACTCAGTTTGACAAGAAAATCACTACACTTCGGTTTGACAATG
GAGGAGAGTACGTCAACCATGACCTACATAATTTTTTAAGTCAACATGGAATTGTTCATC
AAACCACATGTGCCTATACACCACAACAGAATGGCGTCGTAGAGCGTAAGAATCGTCATC
TCTTGGAGGTTGTTCGTGCCTCTTTATTTGAGGCCCGTATGCCTCATCATTTTTTGGGGG
AGGCTCTTTGTTCTGCTGCTTACCTCATTAATAGAACACCATCCAACACTCTTCAGTATC
AAACTCCATTTCAGACATTGACCACTCTCCTCACCATGCCATCCACACCAAATCTCGAAC
CACGTCTCTTTGGTTGTGTTGCTTATGTTCAAGTGTATCCACATCAGCGTGGCAAGCTTG
ATCCGTGTGCACTGCGTTGTGTCTTTGTGGGTTATGTTGACACTCAGAAGGGCTATAAGT
GTTTCCATCCTCCCACTCAGACCATGCATGTTACCGCAGATGTGACTTTCCACGAGAGTG
AGTTCTATTACTCATGGGGAGTTCCTGAGCATCCTCTGCAGGGGGAGAGCTCTATCTTTG
CAAAAGATACTCAGATCATCCAAATTCAACAAAATGTTTTAGAGCAGTCAGTGTCCGAGC
AACCAGCTACAGTAGTGCAACAAGATCAAGAGTTACTGGAAACTCCAGATAATGGTTCAG
ATAATTTCCCTCCTACTACAGTACCATCACCAATCATCCAATCAGGTCCTGAAGATTCCC
CGCAGGTAACTGAACATTTAAACTCCAACTTAAGCACTTTACCTGAGTCAAGTCATACAG
GAAACACAAGTTATCAGTTACCTATTCGTACCACTAGAGGGATTCCTAGACAACAGTATG
ACCCGGACCCAAAAACAAAAGTTAAATACCCTATTGCTAATCATGTGTCCCTACATAGGT
TGTCTCCGTCATGTGCATCATTTGTATGTCAATTATCCACTGTATCTATTCCAAGTAATG
TGCAGGAAGCTCTGAAAGATCCCAAGTGGACTCAAGCGATGAATGATGAAATGGAGGCCC
TCCAGAAGAATTCCACTTGGGAGATGACTATCCTTCCTAAAGGGAAGAGAACAGTGGGTT
GTAGATGGATATATACAGTAAAGTTCAAGGCAGATGGCACCATTGAACGATACAAAGCAA
GATTGGTGGCGAAAGGTTATACTCAGACTTATGGGATTGACTATGGGGAGACCTTTGCCC
CTGTAGCCAAGATAAACACAATTCGGGTACTTCTTTCTCTGGCAGCAAACCTAAACTGGC
CATTACACTATATCCTTGAAATTTTGACTGACACTAGAATGTTAGCCAGCAAACCAGCAA
ATACGCAAATGGAGTTGAATCATCAACTTGGTGAATATCCTGATCAGGTACCCACCAACA
AAGAAAGATATCAACGCCTTGTGGGTAAGTTAATCTATCTAGGACACACTAGACCTGATA
TAGCATATGCCGTAAGTGTGGTGAGTCAGTTCATGCATGCACCAAGTGAAGCCCACATGG
ATGCGGTAAACCGAATTCTGAGATACTTGAAGTCATCTCCTGGAAGAGGATTGATGTTCG
CACGACATGGTCATCTAGATGTTGAGGGTCACACTGATGCAGACTGGGCGGGCTCTGTTA
CTGACAGGCGATCTACATCTGGATACTTTACCTTTGTGGGAGGCAATCTAGTATCTTGGC
GAAGTAAAAAACAGAAAGTAGTGTCAAGATCAAGTGCTGAAGCAGAATATCGAGGTATGG
CACACGAAGTATGTGAGCTACTCTGGATAAGGAATTTGTTGGGGGAATTGGGGTTCAAAC
CCAAACATGCCATGCAACTGAATTGTGACAACAAAGCCGCAATAGACATTGCACATAATC
CAGTGCAACATGATAGAACCAAGCATGTTGAAGTTGACAGACATTTCATCAAGGAGAAGC
TCAAGGCGAAGATCATTAAGGTATCATTTGTTAAATCCAAAGATCAACTTGCAGATGTCC
TCACCAAAGCAGTCACAGGCAGGGTATTTCACAGCTCACTTAGCAAGTTGGGCATTGACG
ACATATATGCTCCAACTTGAGGGGGAGTGTCAATGAGCTGTACATTCCTAATTAGTCTAA
GTCAACTATTTGATTCTGCAAGATTATAGGAACATAATTACTTTCCTAGAATAGTTTCCT
AGGCTCTGTATATATAACCTTCCTATTGTTATATATCAATATGAATGAAGTATTATTTTT
TACCCAATCTGATA
>CH240_H1-B-R276-Map20
TTAGAGCATTTCCAGCAAGCAGGGCCTGGGGGGAGGGCTGGGGGGGGGGGGGGCTGGGGG
GGGGGGCAAACCCAAAATGCTGTTTCCAGCAACACAAAGCTGCCAGGGCAAGGAGTGGGG
CCCAGCTACCTGGGCTGGCCCGAAGGGGAGGCTGGCCCGAGCGCCAGCCCGAGGGCAATC
TGACGTCAGCGCGCTACAGTGCCGCTACAGTGCCCGCTACAGTGCTTTTTTTGTCCAATA
AAAAAATGAAAAAAATCGAAAAAAATACCCAAAAAATACTGAAATTTTTTTTTTCTATAA
ATACCAACCAATACTCTTCACTTTTAACACCAGCAGCCAATATTTTTGTAATAAAAAATT
GAAAAAAAATACCAAAAAATTACTTCTTCTTTATTTATATTTTATTTTTTTTTTCTCTCT
ATACCTTATTTCCATTTTCAACATTTAAGTAAATGTCTTTGTCCTTTTACTTTTATTTAT
TTTTATATTACTCCATTTACTTAAGTTTACAATGTAAATAAGGAAGTACCCCCCATTTGG
ATTCAAATAAAAATACTAGAAAATCAAATTCCCACCAAATCAAAATATGAAAAATCGTTT
TTAGTGCAAAATACGATTTAGGCTAAAAATGATGGCTAATTAAGTCAATATATACTTCAT
ATTAAAATCCCATAAAATCAAGTTTTCTTATTTGATGTGTAAGGAATAAAAGCCGCCAAA
AATTTTCTTGAGAAAATGATTATTTTGAAAAACCATTTTTCATACTTAGTCAATATTGCA
CCTCCGCTAAAAATCTTGAGAAAATGATTTTTCATACGTAGGAACCCAAAAATCTTATCC
GAAAATATTATACAAATTAATTGTTGAAGTAAACAAAGTTGTGAAAAAAACAACAAAAAA
ATGAATAGTATTTGCCATGGCAAGCCTTGCATTGCTGGAAACACAAATTTTTTTTTGCTA
AGGGGGGGCCAGGGAGGGTAGGGCAGCCACTATTCACGTGAATAGTACCCGCCCTAGGGC
TCCCCTTGCCATGGCAAGGGGCTAACTGGTGGAAGTGCTCTTA
>RR_H1-B-R3338-Map8
CTGAAATTTGGATGTTTGCAGCTGAAATTGGTTTTGATTATATCTGAAATTTTGATTATA
ACTGAAATTTGGATGTTTGCAGCTGAAATTGGTTTTGATTAAATCTGTATGTTTTCAACT
GAAATTTGGATGTTTGCAGCTGAAATTGGTTTTGATTATATCTGTATGTTATTATATATG
AAATTTGGATGTTTGCAGCTGAAATTTGTTTTGATTAAATCTGTATGTTTTCAACTGAAA
TTTGGATGTTTGCAACTGAAATTTGGATGTTTGCAGCTGAAATTGGTTTTGATTATATCT
GTATGTTTTGATTATATCTGAAATTTGGATGTTTGCAACTGAAATTTGGATGTTTGCAGC
TGAAATTGGTTTTGATTATATCTGTATGTTTTGATTATATCTGAAATTTGGATGTTTGCA
GCTGAAATTTTGATGTTTTGCAATTGAAATTTGTATAGCTTGTATGATAATTGGTTTTGA
TTATATCTGTATGTACAGCTTGTAATTGGGAAATGAGACATAGTTGTTTTTTTTTTTACT
CAAGTGTTTTGTTTTGTTAGTTCGATTGTATAATATTTAATTTTCTGTTTTTTTTTTTAA
ATTGAGGGCTTGTTTTTTGTTAGTATCATGTTTAAGTTGCTTTTTTTTTTTTTTTTTGTT
TCTTAAAGAAATCATGAATGAGTCAAACCCATTTGGAGAGGTACATCCCACTACTAATAG
TGAAGTTGGTTCATCATCCGCATCCGTATCCACATCCGCATCCGCATCCGCATCTTCTTC
AACACCTTCATCCACTTTACCTAACCCTCAAACACTAACTCAAAGTACACCTCAACCGAG
TGGTCTTCCACCATTACCTCATTCCGGCCCAAAAAGAGAAAAATCGGAAGTATGGGATCA
CTTTGAGAAATATGAAGAAGTGGTTGAGAGTGTGAAGGAGGATGGGAGCAAATATGCAAC
CACTAAGAAGAGAGCTAGGTGCAAGTATTGCACTATGAGCTATGCAGCAGACTCTACTAG
AAATGGGACCTCAAATTTGAGGAAACATATTGAAAACTTATGTAAGAAATATCCGGGGAG
GGTTCCTAAAGATAAACGGCAAAAGCTCTTGTCTTTTGACCAAGAACATGGGGTTCTTAC
ATCAACAATGCATGGTAAAGAAGAGTGGTTAAAGGCATGTGTAGAGATGGTAGTAATGGA
TGAGATGCCGTTTAGTGTGGTTGAAGGAAAAGGGTTTAGGCGGTTTTGTAATTCTTTGAA
CCCCCATTTTCAAGTGCCATCGCGTAGGACACTTGTGAGGCATTTCATGGTAATGTATGA
TGCCATGAAACAAAAATTGAAAGAAGAATTAGCACCACATAGAGTATGCCTCACAACGGA
CACTTGGACAAGTGTTCAAAACATCAATTACATGGTCATCACGGCACACTTCATAGATGG
TGATTGGAACTTGCACAAAAGAATCTTGAACTTTTGTGTGATTTCCAATCACAAGGGGAA
CTCAATTGGTAAACTCCTTGAGTCATGCTTGCTTGATTGGGATTTGAAGAAGATATTAAC
CATCACGGCCGATAATGCTTCTTCAAACACAAAGGCTATAGATTACTTGAAGTCGAAAAT
GGGCCATTGGGGAAATGGTAGTCTTTTATTAGAGGGAAAGTATATGCACATTAGGTGTTG
TGCTCATATTGTGAATTTGATAGTTCGTGATGGGTTGAAGAAGTTGGAAAAAAGCATAGT
GTGTATAAGAAATGCTGTGAAGTATGTAAGATCTTCTCCCAAAAGGTTGGAGGACTTTAA
GAGTTGTGTTAAGAAAGAGCAAATTGAATGCAAAGGGCTTGTGGTGTTGGATGTGCCAAC
AAGGTGGAATTCCACATATATGATGTTGGAAGCCGCCTTAAAGTTTGAAAAGGCATTTTG
GAGAATGGGAGAAGATGATGAAGGCCCATATATTTCTTGGTTTGGTGAAGATGAACCGGA
TCTTGAAGATGGGGTGGTTATGTCTCATTATCCTAGAAAGAGGGAAGGACCACCAACTAA
TGAAGATTGGAACAATGCTCGTACCTTTGTGAATTTTTTGAAGGTATTTTATGATGCTAC
ATTGAAGATGAGTGTCACTTTGCATCCCGCTTCCCACACCACATTTCATGACTTGATTGC
AATGGAAGAAGAAATTGAGGATTTGTTGATGGAAGAGGAGGAAATATTAAGTGAAACCCA
AACCTCCAAGGTTTTGAAGGACATGGCACTTAACATGAAGATGAAGTTTAAAAAGTATTG
GGGTGACCTTGATAAATTGAACCAAATTTTGATGGTTGCTCTTGTTCTTGACCCTCGATA
CAAATTGGGGAACTTGGAGTTTATCTTGAAAAGCCGGTTTGAAAACCCGGAAGATGCGGT
TAAGAAGAAGAATGAGATCAAAGAGATTTTAAAGAAGTTTTATGAAGAATATGCCATGCC
ACCACCACCACCACCACCTACTCAAAGTAGTAGTTATTGTTCTAGTGATACTACTACAAT
GAGTACAAGTAGTAGCCAAAGCCGAGGGGGAAAGAAACGAAGGCAAATGACCGAAAATTG
GAGAAAAGAGACTCGAGCAAATGATGTTGTGGTATTGGAGCATGAGATTGATAGGTACAT
CACCGACCCTATTGAAGATGTGGTTGATGAATTTGATGTTTTGAAGTGGTGGAAATTGAA
TGGGGTTAAGTATCCGGGGTTGGCACTTATTGCAAAGGATGTGCTTGCCATCCCGGTATC
AACGGTGGCTTCGGAATCATGCTTTAGCACGGGTGGTCGGGTAGTTAATTCATTTCGTGC
TTCTTTGACTCCTAAGATTGTGGAGGCCTTAATTTGTTCTCAAAATTGGTTAAGGTCGGA
TGACATTTCCTCTTTACAATATGAGCCAACAATTCAAGAGATGGAGTTCTATGAATCGAT
TGAATTAGGTATGTCTTTGTAATTTTATATGCTTTATTAATGTATTATATAATGTGTATG
TTTGACTAATATTTTAATGGGTTTATGTTTTTTTTTTATGTAGATATTATGAGTTCATCC
ACACCTAGCACCATAGCTCCAACTACTTTTCAATGTTAGGAGGAATTTAATGAAGTTGGA
TTGAATTTGGGTTGTAATGTATATTTGAATTGAATTTGGGTTGTATTTGGCTAGTAATTT
ATTTTGGAACTTATTTTGTTGAAGTTTGATTGAATTTGGGTTGTAATTTATATGTTGAAG
TTGGATTGAATTTGGATTGCATTTTTGTTGAAGTTTGATTGAATTTGGGTTGTAATTTAT
ATGTTAAAGTTTGATTGAATTTGGATTGCATTTTTGTTAAAGTTAGATTCATTTTGATGC
GTTGAAAGCTTGATAGAACCTCAAATTTGAGGTATGTTAGTATATAAATTCATTTTGGGC
AGGTTTGTTTATTATTATTTAAAAATAAAAAAAAAAAAAAAAAACCGGAACCGTTGGATT
CGAACCGGAACCGGACAGGTCCGGTTTGGTTCGGATTTCTGTATGAATATTGAGCAGAAC
CGGTCCAAACCGAACCGGATTGCACTATTGGATCAGGTTCCATTTTTCTCCAAGAACCGG
TCCAAACCGAACCGTGCCCACCCCTAA
>Meihua-B-R11909-Map6
AAACTAGGGGTGATCTCAGTAGAGCCCCCTCCGATGGTGAAGTCAGGTAAGGCAGTAGGG
TAAGGAGAATGTATGTAGGGTTTACTTTGTGAGAATGGTTATTACCTTTGTACAGAGATA
GGTAGGGAGTATTTATAAGGGGAGAAGGAGGAACCAATATATTTTATAGAAGAGATCTTT
CTTCCTATCCCCCTGAGTTGAGTTACATTTATTGTTATGTTCTGATCATCCTACTTTTCT
GACAGCGGTTAGGTGGAGAAGTGACAGGTGGACAAGGATGAGAGGTACATTAAATGATCC
ATCTCCATCACCAACCTGTTCATTCGGAGATCAAAGGGTAAGGCGACACCTGTTTAAGGA
TGGGATGTGTAAGAACCGACCTTTGTTTGCCAGGTTGTTCCATTTAATTAATGCATCTTT
AGTTGATCATGGTGCCATAGTGGTCGGGTGGTTCCTAACCACCCAATCATAGGTCTAGCC
CTTGATTTGCCATACTTCTCCTGTGGGGCTTACTTTTTGAGATAAAGGGTTTTCATACAT
GAACGGCTCGGTATGAAGGTGTCGGCATCTCGCATCACATGGTACTTTCTGAGGAGCTCA
GCTCATAGTGATGTTATGAGCTATCAACACCTTACAACTACGGGGTCAGTTGTAATATCC
CCTCAAATTGTGCTAAATCGTAAATAGCTCCCTTCGTTAACTCCATTTGTCAACCATACA
GGCTAATACATGCATTAGTACGTTGCTAAACGAAGACCAACTGAATCATCATAAAGTTAA
TTAGACTGCATTCGACTGCTATATGGTTGCCAATAATTATTTTGCTCAAGTGGGATTACA
GTCTCCGGTTTGTTTAACATGTCATGACTTCAAAATCTCATGAATAAGAATTTGTTCAAT
TGTTAATAAAAAGAACACAAAAAATCTGGGAAAACCTCAAGCCCTCCCAGAACATTTGTA
TTTGAGCTTGTAACTCTTATCTCTTTTCAGAAATTTGGCATACATTGGTTTTTTTTTTTT
TTTTTTTTTCTTTTCTTTTTCCTCATCGGGGTATATCATCAGAAACCGTCAAACCATTGA
CACTGCAAGTATAAGCACCAATCTGATGGTGGTGGTTTTCAGACCTTCCAGTAAAAAATG
CAGGTCGCTCAGGTTTGGAAAGACTAATAGTTTCAGTTTTCAGCATTAGAACAACTGATG
ACATGGTTGGCCTATTGTTTGCATCCTCTTGAACACACAATAGTCCAATGTTGATGTATC
TCAAAAATTCATTTGGGCTGCATGAATCTTTCAACAATAGTGGATCCATCAATTCCAACA
CCTTTCCTTCATTCCATAATTGCCAAGCCTGCAACCAATAGTACTTTATTGAGGATGTAA
AGAGCACTACACTTTGATAGCTACCAAAATAATGATTTGGACAATTACAATGTTGGATGG
TTAAATTAGGGGACTGCTTGGCTCCTCTCCTGAAAGGAATCATTTCTCTTTGGTGCAAAT
TACCGTTTGAAATTATATATATGTAAAAATAACTCATTAAAATAAAAAATTAATTTTTTC
TGCGTACGTATTAAACTGTGATTGGTAGATAAATAGGAACGATTACTTTTAAGGAAAGGA
GGCTTGTACTAAAACTAAGTAATTACATACTTACATATGCTAGAAGAGTAGGTACACATT
CGTCAAAACCCAAAAAGTTCCTTTTTCCTGTTATGATCTCAAGCAAGAGTATTCCGAAGC
TAAAGACATCAGATTTTATGGAATACAATCCCTCCATTGCATATTCTGGAGCCATGTAAC
CACTGGCATATCAAAATTAATGCACTCACATAAGAGTTTTAAGATATGAAAATTATCATA
CATTATTCTTCTTTGTGGTGCATCATATCATAAAAAGTATATAGAGTTAAATAAATTGGA
ACTTACAGAGTGCCGACAATTCTTTTGGTGTTTCCTTGAGTTTGACCATCAAGTCCAAAC
ATTTTAGCCATGCCAAAATCTGATATTTTTGGATTCATATCGCCATCTAACAAGATGTTG
CTAGCTTTCAAATCACGATGTATAACTCTAAGTCTAGAATCTTCATGAAGATATAAAATT
CCTCGAGCAATTCCTCCTATTATGATGCAGCGTCTCAACCAATTCAGCTGCTCTCGTTTT
GTGGGTTCTGCACAAACATTTATCAAACACATGTTACATTCAAGGTTGAATTAATTTACC
ACTTAGAACTATATATATATATATATATATATATATATTGACAAACAAAGATACTCATGA
TATTCACAAACCAAACAGAAAGTGATCGAGACTTTTGTTGGATACATATTCATAGACAAG
TAGGGTTTCTTCTCCTTCCAAGCAAAATCCCAGAAGCCTCACAAGATTTCTATGTTGAAG
TTTGGCTACCAATACAACCTCATTCTGGAATTCTTGCACACCTTGTGTGGAGCTTTTTGA
TAGCCGTTTTACTGCTATTTCTTGTCCGTTACCAAGTGTTCCCTACAAGGTTATATATAG
TAAATCATTTCCATTCTTAGATCATCTTAAGTCAGAACTACATGATCTTCAAGCTAAGAA
TTTCTAATAAAGTACAAATTAAAAAGTTCTCTCTACATGCAAAGAGATATCTTCATACCT
TGAAAACTGCACCAAATCCTCCTTCACCTAATTTGTTGTTGTCTGAAAACTTATTTGTGG
CAGTTTCAATAGTTCCCAAATCAAATTGCAAGGACTCAACAGTCTTCATATCATTTCCAA
CTAAGCAAATATGAGTTTTCCAAGTGATTAGATGTACTAGAAAAGGTCTTAAGAAAACGA
AGGAATTAATGATCTCTTGGGTTCCAAGACTAGACTAAATCTTTTATTCAGTTTTTACCT
TTTTTCTGTTGTTTTTTGGCTTGGTATTTCTCTCTGACTCTTCTCAGTCTCTTGGGAAAG
AAGCATCCGGCCACAATCACAACGAACACACAGAAAGAAACAGGACCAAGAGTACTAGCG
ATGATTATGAATGTGACTTTGCTTCGTCCTGTATGAACAAGAAGAAAAGTGCCAAAGGAA
GATTGCCAAAACATTTATTAATTCCCCTCTAACAATTGCAAGTCTTTTTCTTTTTCCTTC
GATCAGATTTATGTTTTTTTAGCCAACTAGCTTTTAGTCTAGATTTATGTTCTAATCTTC
CCTTGTTAATTTTTTTTTATTAAAAAAAAAAAAGACTTATTAGTAAGATAATAAGTCAAT
GTAGTAAAAACAAAATGTTCATATCAATCCATATATAATAAAACATTTAGTTGTAATAGA
ATATTTACCAGGTCTGGTCGACAGAGGCGCAGATGGCGGAGGTGGCAGCGATGGAGGCAA
GGCGGGTGGAGGAGGGAGTGATGGCTCGGGTACAAGCGACGGTTTTGTGGTACTTGTCAC
CTCTTGGTAGAAGGGGTACATTTCGAACCTAACATTACAACTTGGATATAGAACTCGTCC
TCCTTGCTTACTCATCACCAACTGCGTCGCCCCTTCCCGGAGGCAGGCATTGCAATCCGC
GGCGGACAGGTCCTGCGTGCACTGCCCGAGGCTGTACACCGTATACAAAATCAGGTCCGC
CGTAAAAGTTGCTTTTTCCGTCGCAAACTTGTCGGTGGCATTGGCTGCCTTGGGGACCAA
GTTGTCCAAAGTCGTAACCAGCACATCGTTAAGCTCAGCTGGTTCCGCCACATACTGTGT
CAAATTCCGCGGGCTCCAGGCTGTCATACTAGGAGACGTGGCAGCCTCAGAATAGAAGGG
CTGGTTTGAGTAGCGTAGCATGCAGTCGTCGTACCAAACCACGGCCTGTTGGTTGTCGGG
ACAGCGTAGGAGCGCCTCCGAGGTTGCGTTGGCCACGCATTCTTCGCAGACACGGGCAGA
CACATCACGACGGCAGAGGAAGAGGCCGTAGGCGGTGCCGACAGTGGCGTTGTAGAAGCC
TGCGGTGTCGTTGCGGTTGGAGTTGGAGGAAAGGGTTGAGAGGAGCTGGTTAAGATTGGA
TTTAAAGGTGGAGGTGGAGTTGCCAGCCAAAGTTGAGCAGTTATGGCCGATGTATTCAGC
TTCAGTGGGGAAGCTAACAATAAGCATGGAGGAGAGAAAGTAGAAAAGGATCATTTTTTT
TTATTAATCGGATATTTTGCATGGAAACTAAGGTGTGTGTATATATAAACATAACAAAAT
CCCAACAATACACGCAGCTTGACTTGAGTCTAAACAAGAACTAGGTCGTTGGCAGTTCTC
TAAGAATTTTGGTTCTACTTCTAGAATCAACGACCAGAAAGACTTGGCAATAAAACTATT
ATAATGATCACATCAATATTATTATGAAAATGAATGTATGTCTATCAATACAATTTCTTC
ATCAAAATCGGATGATGAGGACATTGACCCAAAGTCGCGCTACTCACTTCAATGTTTCCG
TGTGTTGAAAAGTATCTGTCTCTGTGTTTTTTATTTTTGGGTATATAGTTAGAAAAGGAG
GGGATTCTCACACACAATCCCACGATGTTCGAACCTGAGACCCCTAGTATGTTGCACACA
ACACCCTTTAGTTAAAAACTTTATCCCCAAAACATAAGTTTCCTTTTTCTAAAATTTATA
TAAAAAAAGGTTTAAATACTAACCAAACTCCTACAAATTTAGACTACGTAGATATTAGTT
TTTTAGACTGCCATTTTGATCTTGAGTCCTCAGCACCAAGTGCCGCCACATGTCAACTGG
CTAAAATTTTGTATAGCGTAGTTATTTTAAACCTAGTAGTAAATTGCTTACATTTTCTTG
GTCTGAAGATATATATATATATATATATATAATTTTTCTCTAATGCGGATGTCCGCATAC
TGATAGACCAAGAAATATATATATATATATATAAATTTTCTCTAATGCGGATGTCCACAT
ACTGTTAAAATCCGGGCGTCCCCTTTGCAACTTGTTTTTTGCAGTTGGATTGGATTCTTG
CAATTCCAAGTGATCCACAATTTGCCAATATTTATTTTATACATAAGAAATCATGGGTTT
GGGGTTTGGGGACATGTGCAAACCACTTGGAATTGCAGGAATCCAATCCAACTGCAAAAA
ACAAGTTGCAAAGGGGACGCCCGAATTTTAACAGTGTGCGGACATCCGCATTAGAGAAAA
ATTATATATATAT
>KZ_H1V2-B-R2689-Map5
TTGTTTACCAAACGATCAGCTAGATCTGAGTTTCTTCTTGTTAATTCCATCGATCCAGTA
GCTTTTCTGTTGCATATTTGAATTTCTTAAATGGAGTTCTGCCTCTCACATATATAATTG
TTTTTCTCACCGTAAGCTCCGTGTTTTAAAAATTCTCTATGAATTTCAATAAATATATAT
TTTTTTTTCATACTAATGATAGTTCAACTTCAACTGTTGCAGCTCACACTGTTGGCGAGG
GCAAGCTATGCTGCTGCTGCCAGAGACCCAACGCAAAGAAGTTTCTTCTTGGAGAAGGAA
ATGAAACCCGGCACAACCATGAAATATAGCTTGGGTAGAAATATAAATGGGGAATGTTTC
CTGCCCCGAAAAATTGCTCAATCGATCCCCTTCTCTTCCGCAAAACTGCCAGAAGTTCTC
AACAAATTTTCTATGGAGCCAACGTCCGTGGAAGCCGCTGTAATTCAGGAAACCATTCAA
GATTGTGAAAGTGGAACCCTTAATGGAGAGGACAGATATTGCGCCACCTCCTTGGAGTCA
ATGGCTGACTTCGCCATGTCCAAGCTGGGAAGAAACGTTCAAGCATTCTCGACAGAGGTC
GAAAAGGGAGCCACCCTGCAGAAGTACACAGTAAAGCCTGGCGTGAAGAAGGTGAACGAT
GGTGGCAATTTCATTTTGTGTCACAAGCTGACCGACGAGAATGCTGTCTTCTTTTGCCAC
ACATTTGGACAAACTAGGGCTTATGTGGTGCCTCTAAAAGGTGCTGACAGGACGACCGCT
AGCGCAGTAGCAATCTGCCACCTGGACACATCTGCATGGAACCCCAAGAATCATCCCTTA
CAAGAGGTCAAAGTTAAGCCAGGAACCGTCCCTGTGTGTCATTATCTTCCCCAGGGTCAT
ATTGCTTGGGTTCCAAAATAGAAAGAAATGTCCCC
>Longw-B-G4293-Map11
AAGGCCTGACAGCCCATGCCATTACACGCGACGGCATGCCACTTCACGCGCGGTGGGAGG
GGGGGCGCTGGAAAGCCAACCCACGGTCATATGGCACGGCTCAAACGTGGCTTATATACA
CTTAGGCGTTATAAGCTAACGGATGCGATCATACCAACTCACATGCACCGGATCCCATCA
GAACTCCGAAGTTAAGCGAGTTTGGGCGAGAGTAGTACTAGGATGGGTGACCTCCTGGGA
AGTCCTCGTGTTGCATCCCTTCTTTTTTGCTATTTTGACGTTTCGGTTGTCGTGGGCGTT
TGCTTTCCGTCGTCTTATTCATCTCGCTGCCTTTGTTTCTCCGCGACCCCGTGACGCAGC
GTGACAATCGGGGTAAAGTGTGCTCAAATACTCCTAGAAAGCCTAGGATTAACAGCGGAA
TTAAAACAGGAAAATAACGGAGTTTCCAAAAACTGTAAGAACTGGATTTCGAGCTAGTAA
ACGATGTCGGATGCCCCAAAAAGCCCATGAGTCATCGCATCGCAATGAGTTTTACTCGTG
ACGCCATTCTCTTCAAATCGAGGGTTCATGGGCCCAATTATGAGGTCGGAGCCCAGATCT
GCGATTTGCCGGTTTTGCAGTTGCACGCGCGTCGCTCCAGCTCCTCTTCAGTCGGTTCCG
CCATGTGCATAACGTCACCCCGCGGAGCTCGTCTCCAACTAACTAGGCGCCGGAAAGGAA
CGAAAAGACCTACGCACTGCCGAAACTATTGTATCGGGGTTGTTCTTAACCTCCTTTCTG
TTCAACGGGCCCCGCAACCGATCGGAACCGGCGGCCCGGCAGGCCTGCGCGTGGCACCAG
GTAGGGGTGGCGACGACAAGGCCTGACAGCCCATGCCATTACACGCGACGGCATGCCACT
TCACGCGCGGTGGGAGGGGGGGCGCTGGAAAGCCAACCCACGGTCATATGGCACGGCTCA
AACGTGGCTTATATACACTTAGGCGTTATAAGCTAACGGATGCGATCATACCAACTCACA
TGCACCGGATCCCATCAGAACTCCGAAGTTAAGCGAGTTTGGGCGAGAGTAGTACTAGGA
TGGGTGACCTCCTGGGAAGTCCTCGTGTTGCATCCCTTCTTTTTTGCTATTTTGACGTTT
CGGTTGTCGTGGGCGTTTGCTTTCCGTCGTCTTATTCATCTCGCTGCCTTTGTTTCTCCG
CGACCCCGTGACGCAGCGTGACAATCGGGGTAAAGTGTGCTCAAATACTCCTAGAAAGCC
TAGGATTAACAGCGGAATTAAAACAGGAAAATAACGGAGTTTCCAAAAACTGTAAGAACT
GGATTTCGAGCTAGTAAACGATGTCGGATGCCCGAAAAAGCCCATGAGTCATCGCATCGC
AATGAGTTTTACTCGTGACGCCATTCTCTTCAAATCGAGGGTTCATGGGCCCAATTATGA
GGTCGGAGCCCAGATCTGCGATTTGCCGGTTTTGCAGTTGCACGCGCGTCGCTCCAGCTC
CTCTTCAGTCGGTTCCGCCATGTGCGTAACGTCACCCCGCGGAGCTCGTCTCCAACTAAC
TAGGCGCCGGAAAGGAACGAAAAGACCTACGCACTGCCGAAACTATTGTATCGGGGTTGT
TCTTAACCTCCTTTCTGTTCAACGGGCCCCGCAACCGATCGGAACCGGCGGCCCGGCAGG
CCTGCGCGTGGCACCAGGTAGGGGTGGCGACGACAAGGCCTGACAGCCCATGCCATTACA
CGCGACGGCATGCCACTTCACGCGCGGTGGGAGGGGGGGCGCTGGAAAGCCAACCCACGG
TCATATGGCACGGCTCAAACGTGGCTTATATACACTTAGGCGTTATAAGCTAACGGATGC
GATCATACCAACTCACATGCACCGGATCCCATCAGAACTCCGAAGTTAAGCGAGTTTGGG
CGAGAGTAGTACTAGGATGGGTGACCTCCTGGGAAGTCCTCGTGTTGCATCCCTTCTTTT
TTGCTATTTTGACGTTTCGGTTGTCGTGGGCGTTTGCTTTCCGTCGTCTTATTCATCTCG
CTGCCTTTGTTTCTCCGCGACCCCGTGACGCAGCGTGACAATCGGGGTAAAGTGTGCTCA
AATACTCCTAGAAAGCCTAGGATTAACAGCGGAATTAAAACAGGAAAATAACGGAGTTTC
CAAAAACTGTAAGAACTGGATTTCGAGCTAGTAAACGATGTCGGATGCCCGAAAAAGCCC
ATGAGTCATCGCATCGCATGAGTTTTACTCGTGACGCCATTCTCTTCAAATCGAGGGTTC
ATGGGCCCAATTATGAGGTCGGAGCCCAGATCTGCGATTTGCCGGTTTTGCAGTTGCACG
CGCGTCGCTCCAGCTCCTCTTCAGTCGGTTCCGCCATGTGCATAACGTCACCCCGCGGAG
CTCGTCTCCAACTAACTAGGCGCCGGAAAGGAACGAAAAGACCTACGCACTGCCGAAACT
ATTGTATCGGGGTTGTTCTTAACCTCCTTTCTGTTCAATGGGCCCCGCAACCGATCGGAA
CCGGCGGCCCGGCAGGCCTGCGCGTGGCACCAGGTAGGGGTGGCGACGACAAGGCCTGAC
AGCCCATGCCATTACACGCGACGGCATGCCACTTCACGCGCGGTGGGAGGGGGGGCGCTG
GAAAGCCAACCCACGGTCATATGGCACGGCTCAAACGTGGCTTATATACACTTAGGCGTT
ATAAGCTAACGGATGCGATCATACCAACTCACATGCACCGGATCCCATCAGAACTCCGAA
GTTAAGCGAGTTTGGGCGAGAGTAGTACTAGGATGGGTGACCTCCTGGGAAGTCCTCGTG
TTGCATCCCTTCTTTTTTGCTATTTTGACGTTTCGGTTGTCGTGGGCGTTTGCTTTCCGT
CGTCTTATTCATCTCGCTGCCTTTGTTTCTCCGCGACCCCGTGACGCAGCGTGACAATCG
GGGTAAAGTGTGCTCAAATACTCCTAGAAAGCCTAGGATTAACAGCGGAATTAAAACAGG
AAAATAACGGAGTTTCCAAAAACTGTAAGAACTGGATTTCGAGCTAGTAAACGATGTCGG
ATGCCCGAAAAAGCCCATGAGTCATCGCATCGCAATGAGTTTTACTCGTGACGCCATTCT
CTTCAAATCGAGGGTTCATGGGCCCAATTATGAGGTCGGAGCCCAGATCTGCGATTTGCC
GGTTTTGCAGTTGCACGCGCGTCGCTCCAGCTCCTCTTCAGTCGGTTCCGCCATGTGCAT
AACGTCACCCCGCGGAGCTCGTCTCCAACTAACTAGGCGCCGGAAAGGAACGAAAAGACC
TACGCACTGCCGAAACTATTGTATCGGGGTTGTTCT
>KZ_H1V2-B-R2393-Map5
AACACAAACATAACATAAGTCATAACTTCTATTTTCCCCATAAATCACTACTTTGATTGA
TGCCATAAGGAAAGCTGCAATCAACCAGATATAATTCCCTAAACAAATAATGAGCAGAAA
TTTTGCTTCATAGTATTAGTACCTCTACCTTCTCATCCCCATCCCCATAAAAGTTATATA
TCCACAACAAATAATTTGTGTCTCTGTCTTTTATTACGTAAACTCCACAACAGATAATTT
GATTAGTTTCTTATGTTCAATCATCAATCTAAAAGCTCCTCCACATTCTAATTGTTCTAA
TCAGCAACAAAAAATGACAAAGAAGAACCATGTCTCATCCCTCACACGTTTCTAATTTGG
ACACAGAATTTCCATTCCAATGCTGTTTCTTCACGGGCCCATAAGAAAAACAAAAAAAAA
AAAAAAACAAATAAAAATAGGCATCAAAGTTCGATATAATTCCCTAATTCCATGAACACT
TTTCTTATCTTATTTTTAAGATCTAAAAACAACATAATAATAGGCATACAGTAATATGAA
TTTATGAGTTTTGGGTTGAGTAAATAATCCAGCAAAAAAAGCAAACAGAGATTGAAATTT
TCAGAGAATAAATCGCTCAATAAAAGTAAATGAAAATGCAAACAGAGATTGGAAATAACA
ATATTGAAGATTAAGCATTTACAGAAGAGTGAGAAATTCACCTTTGGTAGAGAGAGAGTC
TTCAATGGCAAAGTGACGAGAAGGAGTGCGCGGCTGCGTCAAGGGGAGAAAAAAAAGAGT
GCGTCTGCTGGAAGCTGCAACCTACTCTAGAGAATATGGATAATGATCTGCACGAACTGC
TGATGGAGGACAGAGATGGTCAGACAGAGAATCGAAGGGGGAAAAGAAACAAAAAGAAAA
GAAGAAAAAAGAAAGCCAGAATCGAACCTGCTTGCGTGACGACGGCGCGACGACTGAGAG
AGCTTTGGCGGCGCGACGGCTGAAGAAGAACAAGGATGAGGTTTCAGTTTCACGTAGAGA
GAGAGAGAGAGAGAGGAAATCAAATCGAAGAAGGAAAAGAAACCTAAGTCTGTTTTAGTT
GTGATGATCCTATGTGTGTGTGTGTACGGTAAAATTTTAGACACCCAATACAAAACAGCC
ACATGTTAACTATATATATAATATATAAAATATTAAAATATATATTAATTAATTATATTG
GACCCATTCGGATTGGACCGGTTCCTTATAGTAGAAAACCGGAATCGAAACCGGTCTAGT
TCGGATTTGACTCGATTTTTGACTTTTTTTAGTCAACACGGTTTTTTTCCAATTTTTTCA
GCTTGGTTTGGTTCGGTTTTGCGGTTCTAATGCCCACCCCTAGAATTGAAGGGTTTGGGC
TTTACAAATCGTATGAATTGAGTTTGGGCTTTAAGGTTCAAATTCAAGTGTTTAGGGTTT
ATGGTTCGTTGTTGTTTAGGCTTAACGGTTAACATTGAATTGGTTGGGCCTTAGGGGTGA
AATTGAATTGAGTTTGGGCTTTTGGGTTGAAATTGAAATGGGTTTGGGCTTTAAGGTTAA
AATTGAATTGAGTTTGGACTTTACGATTAAAATTGAATTGGGTTTGGGCTTTCGGGTTGA
AATTGAAATGGGTTTGGGCTTTAGGGTTAAAATTGAATTGGGTTTGGGCTTTAGGGTTAA
AACTGAATTGGGTTGGGCTTTAGGGTTACAATTATATTGGGTTGGGGTGAATAGTTACAA
TTGAATTGGGTTGGGTTTTAGGGATCGTATGAAATGGGTTTCGGCTTTGTGGTTAAAACT
CAAGGGTTTAGGGTTTATGGTTGACGATTTACGGTTCAAATTGAAGGGTTTGGGCTTTAC
AAATCGTATGAATTGGTTTTGGGATATATGATTCAAATTCAAGTGTTTAAGGTTTAGGGT
TTGTGGTTTATGCTTAAAAGTTAAAATGGAAATGGGTTGGGCTTTACGGTTAAAATTGAA
TTGGGTTTGTGCTTTAAGGATCGTATCAATTGGGGTTGGGCTTTATGATTAAAATTCAAG
GGTTTAGGATTTACGGTTAAAATTTATGGTTGGGCTCTATGGTTAACACTAAATTGGGTT
TGAGCTTTAGGGTTCAAAGTATGGTTCATGTTTAAAATCGTATTGGATTCAGGTTATACA
CTAGCCCCAAGCTTGGGTTTTAATATTTTTAACTGATTCAAGTAGTATGTGATTGTCATA
TATAATTTTTAAAAGTAGCTATACCAAGAAAAATGTTCACGTAAGGGTTACCCGAAAAAA
TTAACCCAACCAACAAATGTTTTCAAACAAACCACGTTTTTGTTCAAACAAACGAAACGA
TTGCATTTAGGGGTGGGCATCGGGACTGGAAAACCAGAACACCGAATCGAACTGGTGAAA
AAAACCGGAAAAAAAAAACGGTTGACCAAAAAAGTCAACAAACCGGAACAGAACCAGACC
AAACTGGTTCCAACCGGTTTCGGTTCCAGTTTTACACCACACCGCACCGCACCGGACCAG
TCATATATATTTTTTATTTTTACAAAATTTTAAAATCTAAAGCCATATTTTAAATTTGAT
AATCACTATTTTTCCAAGTTCAACTTCAAAAAATTTCTAAATGTATGAATTGGATTATTT
GTTAATTTTTAAGCCAAAAAAATAAGTTATTTAAAATATTATAAAATAATAAAATAATAA
TCCGGTTCAAAACCGAAACCGAACCAAAACCGGTCAGAACCGAACTGGTTAAATAGTACC
GAGTCCGGATCTGGTTTGAAGTGAGAACCGGACCGAACTAGACCTCGCCCACCCCTAATT
GCGTTCGTTGAGAAAAGTTAGCCGTTCGCCCAAAAAATGTCCCCAACCAACTTACTTTTT
CAAACAAACGGAGTGTGGCTTATACCAAACGCAAGGGTTGCATTCATTCAGCAAAGTTAA
ACATTCCCCCAAAATTGGGCCCAACCAACTTAATTTTTCAAACAAACGGAGTGTTTGTTC
TAGAGAACGCAACTATTGCGTTGGTTAAGTAAAGTTACCAGTTCCCCCAAAAATGGGCCC
AACCAACTTACTTTTTCAAACAAACGGAGTGCTTGTTCTAACGAACACAAGAGTTGCGTT
CGTTCAGTAAAGTTACCCATTCCCCGAAAAACAGGCCCAACCAACATAGTAATTTAAACA
AACGGGGTATTTCTTCGCACGAACGGAATACGTGCGTTTGTAGAGAAAAGTTACCCATTC
GCTCAAAAAAGGCCCCAACAACCTTACTTTTTCAAACAAACGAGTTACTTCTTCAAAAGA
ACACAAGAGGTACGTTAGTTGAGGAAAGTTTTCTGTTCGCAGAAAAAATATATCCAACCA
ACTTACTTTTTCAAACAAACGGAGTGATTGTTCTAGCAAACGCAGGTGTGCATTCGTTCA
GTAAAGTTACCCATTCCCCCAAAAATGGGCCCAACAAACTTACTTTTTCAAACAACAGAG
TGTTTGTTCTAGCGAACGCAAGGTTCGCGTTCGTTCAGTAAAGATACCCGTTCCCCGAAA
AATAGACCAAACCAACTTACTTTTTCAAACAAACGGGAAGTTGTTCAAACAAACGCAAGG
GTTTGCTTTCACTCAGAACAATTAGACGTTCCGACGGAAAAGATGGCCAACAATGTTACT
TTTTCAAACCAACAAGTTTTTTGTTCACACAAACGTAATACATGCATTCGTGGAGAAAAG
TTACCCTTTCGCCCAAAAAATGGCCCAACAACCTTACTTTTTCAAAAAAACGGTAAACTT
TTTCAAACAAACGAAATATGTGCGTTAGTTGGGGAAAGTTTCCTGTTCGCGGAAAAAATA
TATCCAACCAACTTACTTTTTCAAACAAACGGAGTGTTTGTTCTAGTGAACACAGGTGTT
GCGTTCGTTCTGTAAAGTTACCCGTTCCCCCAAAATTGGGCCCAACCAACTTACTTTTTC
AAACAAACGGAGTGTTTGTTCTAGCGAACGCAAGGATCGCGTTCGTTCAGTAAAGATACA
TGTTCCCTCGAATAAAGAACAAACTAACTTTTCCAAACGAAAGTGATTTTTGTTCATACT
AACGCAAGGGGTTCGTTCATGGAGGAAAGTGACCTATTTGTTAGAAAGATGGGCCCAACC
AACTTACTTTTTCAAACAAACGGGGTATGTGTTCAACCGAACGCAAGGGGGTGCGTTCAT
TTAGAAAAATTCGACGTTCCCACGAAAAAGGGACCCCAGTCCAAACTACCAAGTCCCAGG
TACCAACTACAGACGAAGTATTATTTAAGGAGTTACTTCCTATACATTTCAACTCAAAGA
CTTCCAACTGTTTTACTAATAACATTACTCATACACAATCTGAGAGAGAAAAAAGAAAAC
CAAACAATGTCACATTCAATGGTTGGTAGCTCAAGAGGCTCCTCCACGCCTAAGAAGAAT
AGGGTGGGTGATGATGATGATGTTGATTCTTCGAATTATGTCCGGCAGCAAGTGAAACGA
ACCCATGATGTCACCGAGGCTAGTAACAACGTCTGTCATGCAGGAGATTCAATCACCAAG
TACCACATTTACCATGGAGGGATTGAGATCGGCTTTGAGATGTTTAGGAAATATGCTCAA
CATGTTGATGCTAGTTCAAGTAAGTGGGACAAAATCCAGGTATTCGAAGCAATTGCTATT
TTGGAGAAGCGAGGTCCATGAAGCACCAGTATTTTATCATTTGCATTGTGTTGTTTGTCA
TAATTTCGGATGTAATTTCAGATGTTATAATTCCAACCGTAATATCGGATGTTAAATGTT
ATAATCAGTATGGTAGAATAGTTTGAGGGTTTAGTTTTGTAACAAAAAAAACCCCTAAAT
ATGGTTAGGAGACCTTTATTATCAATGAACTAGGAACTCATGTTTCGTAAATGAAGTATG
GGCCCCAAATATGCTATAATGTTCCCATTGCGGCAACAAAAAAACTCATGTGTGCAATGT
ATTACACAAAGTAGATAACGTGCAATTGGAGGTCATGTAATGCAATTGTACATGATATAA
TGCAAAAATAACGTCCCTACATGCAAAAAAAAGAAACGTACATGCAATTGCACTTGCTAT
ATTACAACGAACCTCAACTGTACGCAAATAGGGATATATACATGCAATTACACCTAATTT
CTAAACTGTAATCCCTTATGACCTACTGTCAAACTTTCTACTTTGCCTGGGAGCGTATCA
TTTTCTTCCTTGCGATGGGATGATGAGGGATGAAGGGACAAAGTTCGGCGAACTTGTCAA
GTTCTTCGTCAACAACTCTTCGAGCAAACTCCCTTACTTCCTTTAGACGCGTGTTTTTTG
GGTTCTTCAGCAATGATAGTGCAATACGAACCCGCTCACTTGCATGTTGAAACTACAAAT
AAAAAACATCCCGTCAAAGAAATGATTAACAAAAAAGATCTGACATGGAAGACAAACGTA
TGAAACGATGTATATGCCGACTCACTTTATTTGAACCGTGTGATTTGCATTCAATGTCTT
CTAGCAAATTCATAACGAAGATACCACAATCGCATCCATTTAGTTGTCTGCGAGCCTTGT
CACTTCGCACAATGTTGAATTTTGCAAACTGCCATCCCTTTGAAAATATTTGACAATCTC
ATCATTGTAAATGTAGTCCAAAGCTTTCATCTACAACACAATCAATTCAAATCAATTCTT
AGTCGGGATGTTAGGACAATAAAAATACCAACCAAAATTAGGTAAATTAAACTTACAATT
TTTTCCACCAATTGATAACAACCTGCGTTGTATTGAGAACCAAGGAGGCTATCCCATATT
TCAACCTTTTTATCACCAATAAGCACCACTAGCAAATACCAATGATTCCCGATTCGATCC
AATACGGGAATGAAAATTTACAACCACAATGACTTGCTTAGAAAAACATGCGTAAAAAAA
AGCGCACTAAAAATATTGTAAAAAATAACTTAAATTGATACCTTCTCGCACTTCTTAAGG
CCTACGGTGAACCGGTTTGAGTTTTCCCTTCTAAGTTTGGCACCCAATTCAAAAAGTTTA
CCATCACTTGTATTATTAACTTGCTCCTACATTCACATATAGTGTAAGCGTAAATTCATT
TACTAAATCACAAATTATAACAGTTTGAAAAATATGAAAGCTTACCGACATATACATGTG
GAATTACCAATTCCCTAACCCCTTTTCTTGTAGATAATACACTTGCGTGTTCAATACTCT
ATCAGAAATCCACATTTCGGGCCTCAAGCACATGAACTCATCTCTCGTGACATGATGTTC
GTTTCCAATTTGAATTATAACTTCCTTACTACAACGAATGAAGAAAGCAATTGTTACAAT
TAAATTCACGTATGCGACAACATATAAGGAATTTGGTCAATTTCATAATTCAACATTTGT
AAACCTTGAAAGGTTGTTAGACCTAAAAATATAACTAAATAACTCAAAATCGGAGTCTTG
TAAGTCCCGGGTTTTAATTTGAAAGGCCCAATTTTAATCTTAGACGCTGTCTTCTGCACA
GCCTTTCCTTTTGCGCTTGATGGGTCAACCCATGGCTCTCTACAATGAAGCCCTGGACGC
CTTTCGGCCGTTCGACGTGTTTGAATTCCACTATGATCACCACGGGCCAATTTTGTGAAC
TTCTTCTTTTCCACGCCAATTTTCAACTGTGGAAAAGGGAATTCAAATATTACATTTACG
AAAAAAAACATTTTAGTATTTTACAACTATGTAAATAAATGCATACTTAATAAATCTAAA
ACATAACAAGAAACCCGATCTTGAAACTCCTAATCGCTCATCATACCTCGGGTTCACTGA
AAGTCTGTCCATCCGGTAATGGCGTCCAAGGATCGTTTACATCAACTGCACCTTTCTCCT
TTAATTTGCTAGATTCTTCACCCTTCTTCTTCACAACATTCTCACCACCTTCATCTCGTA
TTTTCAGTGGCCCGTCCTCCTTAGTTTGATTTACATCTTCATGTCCCGGATGAATATGTT
GTCATGCGTCTTTCATGAAGGAGCTCACTTGACTCATTACCTTGTCAGTGAGTTCCAACA
CTGACCGCTGGACCTCTGCCTGTATTATTGGCCCCAAAGCAAGTCCTTCAACTGATCGCT
TCACCTCAGCCTGTATGACTGGCGCCAAACTCATAGAAACTTCTTGAACAATTCTTTCAA
GGTTTACTCCGGACACTTCATTCGTTGGACAGTGCTTTGAAACAACCCGAACGGTAGGAC
TATCAAACCCACCTTGCTTTCTAACCCATTTAATCATTTTCCACACCGACTTATTGTCCC
AGGACACAATGGGATCCAAAGACTTATCAACATATACTCCACCATGGACAATTGAATCCA
AATAGAATAGTTGCAAAAAAAAAGCAGTGACCCATTTACATATGCAACTTTCTTCGCTTT
GAACGACCTAACACCTTCACATAAGAACTTGAATCCATGGTCGGCCCAGTTCTTGGTCTC
TATCTTCCCTGGGATCGTCAAGAAAGTTAAATAGTTCCCGGTCACTGATGGTGAAGATGT
CGGGCAAAGTACAGTGCCAAGTGCGAACATCACAAATCGAACTTTAAAGTCCTCATCCGC
ATTTTCGCACTTTTCCAGTTGTTCAGCTAAACCCCTTACTAATACTCTCTTGCCATTTCC
ACAGAAACTCTTCACTAAATGTTTCACCTTTTCATCTTCTACCGGCGAGTCGAGTTCAAC
ATCCTCGTCGGTGTTCTTAAGGCCCATAACACGCCCAAACTCAACGGCACTTATTCCAAA
CACTTTGCCGTGCAGTTCTATAGAAGACGTATCTGGATTGAACCTTTGAATAAAAAATTG
GCATAGTTCGCGGTGTAAACGAGTGCAGGACAAAGATGACACAATACCGAACCCAATAGC
ATTAATTGCTAACCGCTTCTCATTCAACAATTTTTCCACCGTACGATGGAATCGGTCCGG
GCTGCATCTACT
>Stella-B-G3550-Map3
GAGGCAGCCTCCTATTTACTCCTCAAGTCCCAATTCGACCAGCCCCTAACCGTGAAGTTC
CTCAGCTGGGCTCGGAACCATGGTTTCTTCACCTTCCAATGCAAGTGACTCGCCCTCCAC
ATCCTCATTCGCTTCAAGCTCTACAAGAGCGCCCAACCCCTCGCCGAGGACGTTGCCGTC
AACACCATCGACGACAGGGGTAATTTGGTCTTTCAGTGCCTCAGTGACTCCCTGCATATC
TGCAATTCGAGCTCGGCGGTTTTCGACTTGGTGGGGAAGTCTTACTCTCTCTTGAATTTC
ATTGATGAGGCTCTGAATATTGTTAATTTAGCCAAAGTTCATGGATTTATGCCAATTTTA
GATGCAATAAGTAGGTCAAAAGAGTCTGTTCAATTTTCTGAGGAGCTGTTTTCTGAGATG
ATTAGCAATGGGGTATCCCCGAATGTGCATTACTTACAATATTTTGATTAGGGGTTTTAG
CGGGGCGGGGAATTTGAAAATGGGGCTGTAGTTTTTTGGTGGAATGGAAAGAAATGGATG
TTTGCCGAATGTGATTACTTATAATACGTTGATTGATGCATATTGAAAATTGAATAGGAT
TGATCAGGCATTTGAACTGTTGAGATTGATGGCGTTGAAGGGGTTGGAGCTGAATTTGAT
TTCGTATAATGTGGTAATCAATGGGTTGTGTCGAGAAGGGAGGATGAATAAGACAAGTCA
GGTTCTCTAGGAGATGAAAAGAAAAGGTTTTGTTCCTGATGAGGTGACTTGTAAATTGTA
ATTCACTTATTAGTGGGTATTGCGAGGAAGGTAATTTTCACCAAGCACTTGTTCTGCAAG
AGGAGAGGCGGAAGAATCACTTGTCTCCCAATGTTTTCAATGTCATTAATGCTAAGTGTA
AGGCTAAGAATTTAAATCGAGCAATGGAGTTTTTCGATCAGATGCGTGTTAGAGGACTTC
GTCCAAATGAGAGGATGTATACTACGTTGATTGATGGTTTCTCCCAACAAGGGTTCTTAA
ATGAAGCTTATGATGGTCTGAAGGAAATGATTGGGATGGATTATCACCTTCAATTGTGAC
TTACAATGCACTTATCAATGGATACTGATTATTGGGGAGGATGGAAGATGCCATTCAAAT
CCTACAAGTTATGACAGGGAAAGGGTTTTCCCCTGATGTACGAAGTTATAGTACTATTAT
AACTGGGTTTTGTCGGCATCAAGAATTGGAGAGCGCATTTTGAATGAAGCTGGAGATGAT
GGATGAGGGTGTATCACCTGATGCTGTTACCCATTCATCACTCATTCAAGGTGTCTGTCA
GCAATGAAGACATGGTGAATCTTGTGATCTATTCCAAGAAATTTTGAGTATGGGAATGCC
TCCTGATGAATGTACGTACACAACATTAATCAATGCTTACTGTGTGGAAGGGGATTTAAA
TAAGGCTCTTCATTTGAATGATGAAATGATACAAAAATGATTCCTACCTGATGTTGTTAC
CTACAGTGTGCACATATAATACGCTAATAGAGAACTGCACTAATGGTGAATTTAAGAGTG
TGGTTGCTCTAGTAAAGGGATAATGTATGAAGGGTTTGATGAAAGAAGCACACCTAGTTT
TTGAGACAACGATTGAGAGGAAACACGAGTAACGAAGCAGTTTATGATGTTATTATTCAT
GGTCATTGTAAAGGTGGAAATGTTATCAAGGCATGCAACCTGTACAAGGAAATGTTGCAT
TCTGGTTTTGTTTTGCGTACTGTGACGGTTATTGGGCTGGTTAAAGCACTTTTCACAGAG
AGGATGAACAATGATGAGTCAAGTCATAGGGAACACACTGAGAAACTGTCAGCTTTCTGA
TGCTGAACGTGCAAAACTACTCGTTGACATCAACCATAAAGAAGGAATATGGATGAAGTT
TTTAATGTGCTTAGTGATATGGCCAAGGACGGCCTCCTTCCAAATAGTGGAGTAAGAGCT
TCTGCAGGGGGATAACTAATGGCAAGCATTCTCTTATTAAAGGGGGCAAAAAATGATGGC
AAAAGTTCAAGCTGATTGCTTTTTTCATCATGGAAGAGAAATGGAAATACATTGGCCGTA
CAGATTGTTGTTTTTTTATACCATGTGTACTCATGACTCGTTATTGGACTTTTCAGTTTC
AGTTAACAGATAGTTGCAGTTTAATCTATTCTCTGCTACTGAGTCGTTCTTGAGAAGATA
GAATAAGTTTCATACCAAAGCACAAGCAAACAAGGGCCTGAAAAGCATTAGGTCCTGTCT
TCCTTGTACTGTTAACTGCAAATAATGTTTCTCTGCACTGCACTGCCATCTTCGCTTGCC
GGTGTTTCTGGAAGTTGACAACTTGTGTTGCCTTAAATGTATCTTGAGAAGCCGAGGATG
TGGATTTCAAGCTGCATCTGATGAGATTTGAAGAATAATATACTGTCCTAAATATTGACT
TATGGTGATTAAATCTTCAGATTTTACATATGTATATATGTCTGATGATCTGCTGTATTT
TGACAGCACAGTATACAAAATTGTAACCTGATATTTTATTGTCGTCTTCATTTGTAAGT
>Stella-B-R8260-Map4
TTCTCTCTCTAGTTCCGAAGTGCCGCCCAATACATCTTCTCTGAATATGCCTGAGGTAAG
TATCGTAAATGATTGTGTAACTAATCCAAGTGTAGGTACTTATAAATTGCCACCAAGACA
AAATCGAGGTGTGCCTCCTGATAGGTTTTCTCCTGAAGGAAAGGTGAAGTATCCGATAGC
CAACTATGTATCATGCAATAAGCTTGCACCAGAGCGTCAGACTTTGGTGAGTAATATGGA
GTCCATCCATGTACCAACTCGAGTGGAGGAGGCTCTAAAAGATCCGAAGTGGGCAAAAGC
AATGGATGAGGAAATGTTGGCATTGCAGAAAAATAATACTTGGGAGGTGATGCAGCTACC
CGTAGGGAAGAAGACAGTGGGATGCCATTGGGTGTTTACAGTTAAATATAAAGTTGATGG
AACAGTAGAAAGATACAAAGCAAGGTTAGTGGCTAAAGGATATACACAAACATATGGGGT
AGATTACCAGGAGACTTTCTCCCCGGTTGCCAAGATGAATACGGTACGTGTTCTTATCTC
TTTAGCTGCAAACATGGATTGGCCATTAAAACAGTTTGATGTGAAGAATGCATTTCTCCA
TGGGAATTTGGAGGAAGAAGTGTATATGGATTTTCCTCCTGGATATAGCAATGGTGGGAA
CACTGGAGTATGTCGGTTGCGTAAGTCACTCTATGGACTTAAGCAATTGCCCCGTGCATG
GTTTGGTAGATTTACTCAAGTCATGAGGAAGAATGGATATTGTCAGAGTCATTCTGATCA
CACTTTATTTGTGAAGCGTAGACAGAATAAAGTAACAGCCTTGATTATCTATGTAGATGA
CATGATCATAACAGGAAACGATGCTGATGAGATGTCCAAGTTGCAAGGAAATCTCGCGGT
CGAATTCGAGATGAAGGACTTAGGGGATTTGAAGTATTTCTTGGGAGTTGAAGTTGCTCG
CTCGTCAAAAGGTATCTTCTTGTCTCAACGTAAGTATGTACTGGATTTATTAAAAGAAAC
TGGTATGTTGGGATGTAAGCCAGTAGAGACTCCTATTGTTGAGAAGCATCATTTGTGTTT
GGATCCGGAGCAGGAACTAGTTTATAAGGGTAGATATCAGAGACTTGTAGGGAGACTGAT
TTATTTGGCTCATACTCGTCCTGATATTGCCTATGATTGTGAGTGTTGTGAGTCAGTTCA
TGCATTCACCGAGTGTGGATCATATGGCTGCTGTTATGCGTATCTTGGCATACTTGAAGT
CGGCACCTGGAAAATGAGTCTTGTATAGAAAAAATGGGCATTTGAGGATTGAAGGGTTTA
CTGATGCGGATTGGGCAGGTGATGTAACTGATAGACGGTCTACTTCTGGATATTTTACCT
TCGTTGGAGGGAATTTGGTGACATGGCGAAGTAAAAAACAGAAGGTGGTGTCACAGTCTT
CAGCTGAGGCCGAATATAGAGGTATGGCTCAAGGAATCTGCGAAATCCTTTGGCTACGAA
AACTTCTTTTGGGACTTGGGTTTAAACCAAAGGATACCATGAAGTTGTTTTGTGATAACA
AGTCAGCAAGGGACATAGCTGATAACCCAGTACAGCATGATAGAACAAAGCATGTAGAGG
TTGATCGTCATTTTATCAAAGAGAAGCTTGAGAAGAAGATTGTATCAATACCGTTTGTGG
AGTCAGAGGGACAACTTGCAGATGTTCTTACTCATGCAGTATGTAGCCGAAAGTTTGGTA
ACTCACTTGACAAGTTGGGCATGTGTGATATATATGCACCAACTTGAGGGGGAGTGTAAA
CGTGAGTTATTTAAATAAGTATGTAAATATATTGTGAATACTAGGAGTCCTTTATTAGGA
AGGATTTATTGTTGTGTCCTTTATTGAGTAGTGTTTCCTTGTAGAACAAGGATTATATAT
GTATATATTTCAAGGAAGTAATACAATGAAAAATTACCCCGTAATATTCTATT
>RR_H1-B-G6365-Map4
TTAGAGCATATTCAAGGGAGATGTCAAATACCAAACATCAAATTTAAATTTGATTGCTGA
TGTGGTAATTTGACATTTACACAGTTTTACACTCCGCCCGATATGTCAAATAAATAATAT
TGTAACAATAAAATCATTTAAGATAAAGAAAAAAAATATATATTTAAAAAAAAGGAAAAT
AATAAATGAAAGTAACAACCAACTATCTTTTAAAAATAATAAAATATTCATTTGACATTT
TGCTTTTAGAATATCAAAAATAACATCTCAACCTCCAGCCTTCATTCCACATCAGTTTTG
ACATATCGGTTGGAGTGATGTGAGATGTTATTTCTAGCCGTTAAATATCTATGTGGCACT
TTTGACATATTAGTTGAAGATACTCTTAGAGCATCTCTAAGGGAGATGTCAAATATCAAA
CATCAAATTTAAATTTGATGGCTGATGTGGCAATTTGACATCTTACACAGCTTTACACTC
CACCCGATATGTCAAATAAATAATTATTGTAACAGTCAAATCATTTAAGATAAAGAAGAA
AAAAAATAAAAAAAGGAAAATAATAAATGAAAGTAATAGCCAGCTATCTTTTAAAAATAA
TAAAATATTCATTTGACATCTTGCTTTTGGGATGTCAAAAATAACATCTCAACCTCCAGC
CTTCATTCCACATCAACTTTGACACATCGATTGAAGTGATGTAAGATGTTATTTCTAGCC
GTTAAATGTCTATGTAGCACTTTTGACACATCGGTTGGAGATGCTCTTA
>Mands-B-R9307-Map3
CATAGTTGACAACTCAACCATAGAGATCTAATAACAGTACAAGTTACAACCCAAAATGGC
AAACCATGCCAAAAGCCCAGAAATAATAAATGACACCAGACAAGACAAGAACCCAAACAA
CTAAAACAAATAAAAATAAAGAACCAAAACCAAAGTTAAGTACTCTGAGACCAATATGCA
AAGTGTAAGGCAGAGTTCTTGTTTACTAACAACAAATGCATCATCTCGATCGTTCTTGCT
TCGGCTACCAATGATGAAGGTATTGATCATAGCAGAGGCACAAACAAAAGAAGCCACCAA
AACATGCAAATCCTGCGGTAAGTAAGAAAATCACAAGTCATCAGAAAACTCCTCTTGATA
TCCACTAAATCAGATGACTTGAAGCTTCAGAACTTTTCAATTTTCATTTCAACTTTTTTC
AATTACCTTTTAGTTCTTTTAAACTTAAAAATAAAAAAAAAAACAATTCAAACACATGCC
ACGCACGCATGGCTAGCCTCTTTTTTCTTTTTGGTTATTTCTGAAGAGAGAATTCTCTCT
CATGGGAACTTGGATTATTGAGATTAGGTCCCGCCTTGATGACCCAGCTATTGGGAACAC
GATCGATCTTCATTAGAAAAGCCAGATCATGGCAGAACCATACACAGATCAAATACTGCA
TGTTGCTTGTTTAAATCAGATCAAATACGTACTGCAAATTTTTATTTTTATTTATTTTTA
TAACTACTCTAAATTAATCTAATCTACAGGAAGGTAACTCAAACTTGGGTGCAACGAGGT
GGGATCACTAAAATGCTGCAAATTTGGTCAAAGTTTTATGGGTTTGTAATTTTTCCTTCA
CGACCATAGTTCATGGCTGATTGGTTTTGGACAATGACTATAACATAATTTAACCGAACA
TAAAGTAAGACAGAGATCTAACAAAATAGTACAAGTTTCTTACAGCCCAAAATGATCAAA
TGGCAAACCTTGTATGCAGGTCATACCATGTACACACAAAAGTTAATCTCAGATCAACAC
CCTAACTAGAATTATTATGTAGTAACAACAGTTTCCTCCTTTATGTCAGTGAAAGGTACC
TTCAATTCATTTATAATCGAAAAGCCAAAGAAAGGAGATGCAGGCCTTATGATCAGCTTG
TCAGTTACCATGAACACCGTTGATGCTTTCAAATACCCTTGAGTACTTTTATGATGCTTC
AATTTGAGTGGAAGTGTCACTGCGTTAGAAGGGATGAGTGTTTTATCAGTAGCCAATATA
TCCCGCAAACGTCCATCCAGCCAATATGCATAATAATATGTGGCCACCGGGCCATCCTCA
ATTCCTAAAAGACGGTTCTCGTAGCAAAAACCAGGATAAATCTTAGGACTCAGTAGAATT
TCCCTGTGGTAATTTGACTTCAAGTGCTGCTCGTCAAGATCTTTGACACATTTGTGCAAC
TGATCAATGCACCCTTTGAAAGAGGCATCCCTCATATGCTTTACTATGAAACCAAGTGGA
ACAGTCAAAAAACTGAAGAGCAAATGAACAAAATCCTCCCCTGCTTCTGCATAACAAACA
ATATTCTTCGATACGCTGACTGTCAGCTTAACAACAATCTTTTCTTCTTCTTCCTCATTC
ATCGTGTCTTCAAGCATTAGAGATTCAATACATGTCAATATTAGTTGGTCCAGATTTAAA
TGGCTCAAATTCGGATTTGGTACGGGATTATGCTTCAGAAAAGTTTCAGACAGAGGTTTC
TTTGATACTAATGAGCGCAGAAGCAAGTTCAAAACCTGGAAAAAAGACCATGAGGTCAGA
AACCACAAACACTACAGTTGTATTAAAAGAAAAATAAAACAATTGGCAAACAGCATTCAA
TTACCTCAGGAGCTCCTATATTCAAATTCCGTTGTTCAGTTGTGCTATTCTCATTCATGG
CTCCAAGCTTTGTAAATACAGGATTGCTTGCCATGGATAACGGGGACATCACATGTAAAT
CATCAGTAATTATGAACCTAGCTGATTCTTTAACAAAGATGCCCCCACCTTGCTCAGCAG
AGGATGAAACTGAAAGTGAGCACTTCAGATTCATGCATCTTCCACATTGACAAAGAACAC
CTTTGTAATGACTTATTGACTTATTTTCGAAGGTGCATTGCCAACTATCACACAGAAAGT
ATCGTGTCGGCTCATCATTGTCAATTTTCAGTTTGAGGTTTTTGCAATGAGATTCAGCCC
CATTGTGGGGACATAGCAACATCTCTTTACATGCTTCAGTCTGGAAATGCCGAACATCGA
TATTCGCAACACTGGCGTACAAATTGATCATGCAACCTATTTCCAGCGGTACTGAATGTT
TACGGGCACGCCTGACAATTGTTCCCATTGGTATTGTCAAGAAACTCAAGAGAACATCAA
TAAAATCGTTATCAGACTCTACGAAGATAATTGTGTTGCTCCTCTTGTCCACAAGGCCTT
CAAGCTTATAACATTCTTCACAGCCATTGATACTGTAAGAAAGTACAAATTTGGCTTTTT
TATCCTTTCCTTGTACAAACTCAGTTGTTTCCCTGCTTAAACATGAAAGGACTTCAACAA
ATCAACTACGGCGAAAGAGAGAGAAAATTTTACAGCATGAAATTAAAGTAAAATTAATTT
TTGTACGCATGGTGCATGGTTTCACCACATTAACTAGTAGGAAAAGAAAAATAGGCAGCA
TTGACGTATTGATCTACAGGTTCTGCTGTGCAGGAAATGAAAAGTCCTCCCCCATGTTCA
ATTTTAAAGGAGGCTCTGGTTTTTCTTTTTTTCTTTATACGAAAGTGGTGGGCGAAAGAC
CGTATGCATCATTCAAACCGGCCATTAGGGAGAGGAGCCAAGGAATTAGACGGCGCCTGG
GAGCCCGCCTAGGCGGTGGTGGGCGAAACACCGTATGCATCATTCAAACAGGCCACTAGG
GGGAGGAGCCTAGGCGGCCTAGGAGCGCCTAGGCGGCCCAGGCGGGTCTAGGCGGGTCTG
GAGGGGCGTTTTGCCGTTGAGGATCAGACGAAGGTCGGTTGAAGCGCGCAGGAGCCGCTG
CTTGTTAGGAAGAAAGAAGGAGAGACAGAGATGAAATCGAAATAGAGAGAGGAAAGAGAA
GGCGACGCTTGGGAAGATATCTGACCTAATTTTTAATATAACTAACGGGTTGGGTTTTGT
AAAATGGCCTTAAACATTATATTAAAATGGGCCTATTTTTACTTTTTTTCGCAGTTTTTT
TTAAATATCAAGGTTACTGAAAATACAAAAATAAAAGTCAGATAATATCAAGGTTGGAAA
ATATTAAAGTTTTCTATTATATTTGTTATTATTTTGCATGATTTTGGTATAAATTTATAA
TTCAAAATACAAAATAATTATTTAAAA
>Meihua-B-R10326-Map3
ATTTTATCTGTCTATTGTGGATGATTGTACGCGTTTCGTCTGGTTGTTTCCATTAGTCAA
GAAGTCGGATGTGCTTTCTACCTTCATTGTTTTTAAACGGATGGCTGAGAATCGATTTAA
TTGCAAAATTAAACTATTACAAACTGATGGTGGTGGAGAGTTTACTAGTCGCTTATTTCA
GAATTTTCTTCGTGATCATGGAATTTCCCATAAGTTATCATGTCCTTACACTCCACAGCA
AAATGGAGTAGTTGAGCGAAAGCACCGACACATAGTGGAAATGGGACTATGTTTATTGTT
CCAATCAAAATTGCCTAACAGTTTTTGGGTAGAGGCTTTCTCCACTGCAGTTTTTCTCAT
TAATCGACTACCGACGCCACAACTTGACAACATGTCACCCTTTGAGAAATTATTCAAAAA
ATTGCATGATTATCATTTTCTCAAGACCTTTGGATGTGCTTGCTTCCCTCACTTGGTGCC
GTATAATCGTCACAAGTTATTGCCTAAATCCATCAAGTGTGTCTTTATTGGGTATGACAA
TAACTCCAAAGGCTATCGATGTTTAGATGTTGCCACTGGTAAAGTTTATTTGTCTCGCAA
TGTTACATTTGATGAATTAACATTTCCATATCCAGAGTTGTTTTCCAGGCACCAAACAGC
AGCAAAGACATCACAGCACTCCCATGCCATATTAGACACCGTCCTACCAATTGCTGCTAC
ACCACAATTCTCTATTCCAGATAGCCCAAGGACACCACCTCAAAGCTCCACACATGAGCC
CAATTTAAGCCTCAATTCATCCAGCCCAAGTCCAAGTGCCTCTCCACAAGCCCACATGTC
TCCACCAGCCACTAATTCACCTTGTAGGTCCTTTGATATATCACCACACCCACAGAGTCC
AACTACATCACCCGAAGCAGCATCCAATCATGAACAAATTTCGCCTCCTTCATTTTTCCC
AAATACTTCCTCCACAATTTCGACTAGTCCTGATTATTCACCTATG
>RR_H1-B-G3906-Map4
AAAATTAGTGAAACACCCAATTCTAGACATGAAACTATAATAAAACCCTAGACTATTTAA
AACATATAAACACACCCAAAATAAACCCAAAAACCAACAGCTGTCAATTTTTGGATTTAT
TTTCTATGTTAGATTACGGTTTTGACCTTTTGGTCTGAATTCTTTGAAACAGGCCCAAAA
TTCGCCAGCTAGGATAGGAATATCTGAAAATTTACGTTGGTGACCTCATAACAGAAACCT
GTTTGGCAGCCTCAGCAGATCGAATATTCCAAACGAGCTTCGTTCAGTTCTTCGAACGAA
GCGAGCTTCGTTCACCTCTTCGAACGAAGCTCAGTATGATGTGGTTTCAGATCTTCTTTT
TGGATTCTTCTGAGCTCAGTATGGTGTAGATTGGAGTTCTATTGCTTCAATTTTTTTGTT
CTTTGCTGTTTGATTTGGTAATTTTTGGATTGATATTGCGCTGCAAGAGACTCGATTGGA
GCTTGGTGCGATCTGTGATCTTCGATTTTGAGGTATTTCGATTTTTTCTTGTGAATTCAT
ATTCGTTTTTTGAGGATTCGATTATATTGTAGTCTGATTTTTGGTGATTTCATGTTCGAT
TAATTAAGTTGCTGATTAGGTTTTCGTTTCTTTTTGTTTATAATTTGGATTGATTTCAGA
TTCGTTTTGATTGTGGATTTGCTCTTGTGTTTTGATTTGAGGTGTGGTGAAACTTTTGTG
ATATTCGATTTGGTTTTCATATTAATTGAGGTTTTTTCAGTTGAATCTGAGTATATTCGT
GTTTTTTCTGTTTATGCACTATTGGTTTTTGAGTCGACTATAATTCACTGTTAATACCCG
GCATCCACTGTTATTGCTAGTAGTCATTTTTGTTTTGTTTGTTGTTTTTTTGTATAGATA
TGGATGATTCGAGAGTGGCAAAGTGCACCTATGGTGGTGGAACTTTAATGCTTATTTTGT
CTTCAACTACTACTTTTGATTGGCTGTCCAACGAGTTGTGTAGTAGGTTCAAGCTGAAGT
TAGGTCATTTTGAGTTGAGGTACTCTTATACGGATTGCTCCAATTGTTTATTGGAATTGG
ATGATGATTTGAAAATCATGTTTATGGTATGTGGACTGACGAAGGATCAATTAATTCACA
TTGCTGTTAGGGATAAGGCTGTAGTGAATTATGTTCAAACTGTTAATACGAACATAATTG
CTTCTCCTTTTTTGTTGGAGGCTGTTCCTAACAATTACAGTTTTGCACAAGATGAGGATA
CATGTAAATATTCAATTCAAACTGGTAGTATTGTTGATTCAAATGCAGCTTCTTCTTCTT
CTTTGAGTATGGATTTTGATGGTATTAGCAGTGAGTATGGAAATGAATATTTAGGCAAAT
ATGGTAGTTGTGGAGGTCGTAAGTATTTGTCTACTGATTGGGAGGGTTATATTACTCATG
AGGGTCAGAAGTTTGAGGGTGGAGTTTGTGAATTCCGTGATAAGTTGGCTAAGTACTCGA
TTGAGAATGGTTTTAAGATGAAATATTTGAAAAATGAGCCTCGTCGTGTTACTGCTGTGT
GTGCTAAGAAGGAATCAAATGGCTGTGAGTGGCATGTGCATGCTGTTAAGTCGAATGTAA
ATGGATTTTTTTATATTAAGAACTTAAATAATGCACACAGTTGCAGTGGTTTGATCCGTG
AGAAGAGAAATAAGGCAATGGGGTCTCGTTTGGTGTCTTCAATTGTCAAAGATAAGGTTC
GTAGCAATCCTTTGGTAAGGCCTATTGAGCTGATTACTGATTTGAAGGAGAATTATGGAT
TGGATATCCCTTATCATGTTGCGTGGTATGGGAAGGAGTCGGCTACTAAGGATTTGCATG
GTGATGAGGAGTTGTCTTATGCTCACCTGCCTTGGTATGTGAATGTTTTGAAGGCCAGCA
ATGTCGGATCTCATTGTGTGCTTGACTGTGGCGAGGATGGTTCTCGTTTCCAGCGGATCT
TTATATGTTTTAAGGCCTCCATTGATGGTTTTCGGTGGTGTAGGCCTATGCTGTTCATTG
ATGGTACTTTCGTCACAAACAAGTACAAGGGTACTCTTCTAGGAGCTACTGCAAAGAATG
GAAATAAAGGTATGTAATGTAAATGCTGTAGTTGTTGACTTCCATTGAGTGGTATGAACA
GTGTAGTTATGCAAATGTAAATGCTGTAGTTGTTGACTTCCATTGAGTGGTATGAACAGT
TTCTATACTGTTCATACCCTGCATCTGAGTATTTTTATGCATTGTAGTTTTACTCTGCTT
TATGTGGTAACACTGTTACAGTTCAAACTAACTAATATAGTTCTCTGTTTCTTGTAGAAG
TATTCCCTTTTGCCTTTGCGATTGTATCCGGTGAAACTGTGGATAATTGGAGGTGGTTTC
TGCAAAGGATATCTGAAGTCTTGGTTGATGAAGGTAGGCAACTTACATTCATTTCTGATA
GGCATGGTGCTATTATCGATGCTGTTAGGACTGTTTTTCCTGCTTCTCCCCATGGTTTTT
GTCTATATCATTTGAAAGAGAACTTGAAAAAGAAGTATCCGCATGCTGTTGGTTCCTCTT
TCAAGGATCATATTTTATGGCTTTTTTGTAAGTTGTTGTATGCACCGACTGTTGAGGAAT
ATCAAGATACGTTGAAAAAATTAAGAGATGATGGCGGTTCAAAAATAATTGATAAGTTTT
TGGCTGATCTCCCTGTCCAAAATTTTGCTAATGCATTTTTTCCGGGAAAGAGGTATGGGG
AGGTTAGTAATGCCTTGTCCGAGTCGTTTAATTCATGGATTAAGGATGTGCGTAGGCTTC
CAATTTATGAGATGATTGACACTGTTAGGATCAAAATGATGGAGATGATTTCTAGGAGGA
AGCTTGCATCCGAGAAATGGAGTAGTGTTTTGTGTCCTGTTATTGAGGATGAGTTGAAGA
ATTTAGCTGCAAAGGGTCGTCATTGGAGGATATGTCGCGCGAGTGAATCTGTTTTTGAAG
TTCATGCTGATTTGAGTGTTATGGTCAATTTGGACGAGAGGTTTTGCTCCTGTTATCAGT
GGCAATTGCTTGGGTTTCCGTGTCAGCATGCGATTCAAGTTATCCAACATTCCGGGTTAT
GTTTGTACAACTTTGTGGATGAGTATTACAAGGCAGACTTTTATAAGGCTACTTATGCAA
CCCCTATATTTCCCATACCTGATATTGAGAAGCCTCCTCCTGCAGATGTTTTTCTTCTAC
CTCCTCATACAAGAAAGCCTCCGGGACGACCTCCGACAAAGCGCTTCAAGTCAAGCAGTG
AAACTAAAAGGCAGGTGAAGTGCAAGAGATGCGGTTCTTGTGATCGTCATAATAGGAGGA
CTTGCAAGGTTCCTATTTGATGTAAAGGTTCTGAGTATAAAGACTTGAATGAGAGTAGTT
AGTTTTTAACTAGTTAAAGTGCTATGTGATTGATTAATGACAATCATAGTTGAAAGGAAT
AGAAATTGATATGCAAGTTGTTAATACGGTGAAATAGCAGTCACTGCATATGAATACACT
TTGAATTTTTGGTATTAATACATAATATTTACCATTTTTGGTATTTTGCAAATTTCGGTT
TTGAAGTTTGATATGAATTAAGCATTACTGCTGTTTGAATAATCTATAAATGAACGAACA
CTATTTAATGCTCACTGTTCATGCCATTGTTGAAATTGAAAGATAGTTCTATGACATGGT
ATTAACAATTTATTTCTATCAAATAGCATTAACATTGAATTGAGAGTGCGTTGTTATTTG
TTGTAGTTCACCTTTTTAGTTGTTTTAGTGCTATGGAGACCATTATTTCAGGTTACATAC
ACTGTTAATTCACGTAAATAAACTGGTTTTTGAATAAGTACATAACTTGAATTTGAAAAT
CACTTTACTTCAATGTTCTAAACCTACACAAGTCCTAAGAAACTACAATATAAGCAAGAA
TTTTGGCAAAATATTTGATTACAACTTCATTATTTTGCATTTCTCTCTTCTCTTTCTTTG
ATGGAAATCCAACTTCTTTCATTGCTCATAATTTTCATGAGGACTTCTTTTCTCATTTGC
CAGACCTTTTCTTTGTTGAAATCTGATTCTATTTGTTGGTCTTTGGAAAGCTGCTTCATG
AAGTGCATGACAAAGACGCCACAATCATTGCTGCATAATAGAGATACGCATGCAGGAGTT
ATTTCAGTATTTTTTTAGTTGAATAGGATGAAAGTTTCACTGTTATTGCGTAACTTACGA
ATTGTTTGCTTGTTGGGGACATTCTCTGTTCTCAGTCAGCTTGAAGTTAGTAGTATCATG
ACAAATCAGATACTTCATTGTCTGAGCATATTCTGGTGTAAGTTCGTTGCTGGCAAGTAT
TTTTGTTATCATTCTAGCTGAAGCTTCATTAAGCCCTCTCGGCTTCTTGGCATCAAAATC
AGGAATTTGGACGAGTTTTGTTTTCAGTGATACTGCAGCACATTCCTTAAGAAGACAGAG
GAATATATTTGCTGTCTCAACCTGCATCATAGTCAAGTATGTGCTTAGTTTCCTTTAAAT
TTAGTGTCCTATGTATTAACAGTGTTAATCACCAGTCTTACTTACCAAAACAATTGCCTT
CTTGTGATAATATTGGAGAGTTTGTTCTGATGTCCCCCTGAATGAGTTGAAGTGTGTCCA
TTTTGCTGCACCGGTGTCAAAGACAAGCAGCGTATGGTGGTTCTCATCTGTAATTGGTAT
GAACACTCTATCAACTCTTCCAATATTTTCTAGGAGTGGCATATAGAAAGCATGATATGT
CAGCTTGTGTGAGGCACCTCGCAAAAACATCTGCAAAAGTCATGTGTTGGTGATTAGTGA
GCATGTTGATGATATAAAATTGATGTATTAGATGTGATCTTACATAGTTATTGGCGGACA
AATATGCATTTTTCTGTTTCTGAGGGTTCTGCTTCGCATCATCATTAAGTGCCTCTCCAT
AAGCATCGATGATTAGTGCAGAAATTGGACCATCTCCCATCAGCTTTTCAATGTTATGTT
TGTACAATATTGTCCTATTTTGTAGGTAAAAAGCGTCCCTGCGACAATAATGTTGTTTAA
AAATGAGCAGAATATAACTTCGATTCGCCGGCTTTCTCGTTATGGAGTTTGTCGTTGATT
GGTGGTTATGGAGGTTGTCTCCTGCCTGGTGGTTATGGAGGTTTTCGCCTGCTTTTGGAG
TGGGTCGCGTCGCAAAGATCGGAGTGAGAGGGTGAGTGGGTTTTTCGCTTTTTGGGTGCG
TGCGTGTACTCTGCGTTGAGATATTTTCTTTTTTTTCAATGGGCTTAGTGAAATTGGGCT
TTATTGGCTTGTTGAGTTTTCTGGGCTCTTTTTTTGGTTTGTTTGGGCTTTTTTTTGTCA
AATTAGACTGGGCCTTTTTTCTGTATTTTTCTATGGCTTGGTTGATTTGTTTTGGGCTTT
ACTTCGTTTCTGACCTTGATTTTCTCAACTTGGGCTGGGCTTTTTGAAAGTCACTGTTAA
TACGCATTTTGAACACTGTTAATTCGCAGTTTGAAATATAGAAGCAGCTATAGAGTAACA
ATTTTTTACATTTGAATCTCACTACACAGTAACTATTTGACATTTGAAAGTTAAGAAGCA
TCAAAAGATTTTGGTTAGAAGCTACATATTAACAATTTGACATTTGGAAGTTAGAAGCCG
AACATTTACTATTTTATAGTTCTAAAATTTGTGAAATCCATGCTTTCATCCTTCATTCTC
TTTTGTGAAATACCAACTTTTTTCACTTTCCATTGTCTTCAATAAAACTTCTTTTCTCAT
TTCCCACACATGCTCTGTACTCAAGCTTTCTTCAATTTGTTTTCCTTGTGACAACTTCTG
CATGTAGTACATGACAAATACTCCACAATCGTTTCTGCAAATTCACACACACACACACAT
ATATATATGCAACATTTAGTGAATCATAGTTTAATTTGAATTGGGGGAAGAAAAGTGTTA
TTGTGAAACTTACGACTTTTCAGGTTGTTGGGCGCATTCCCTGTCCTCCTTAAAGTTGAA
TTTGGTGGGATCATGTTTCATCAGATATTGTATTGTTTGAGCAATTGCTGGTGTAACTTT
CAGGTTTCGAAGAAGTTTTGCAATCTCGTCGGTCAATTCTTCATTGTAGACGGGCTTCTT
GAACTCAAGAAGTGGGAAGCTGTTTTTTTCTAAAATTGTTGGAGCACATTCCTTGACACT
ATTGAGGAAGACATTTGTTGCGTCTGCCTGCATTGTAGGCAAGTATGTTGTTAGCTTCAC
TGATTAACTGTTTTGTTCATGCCTTGTATTAACAGTTCATAGTAGGAGTCTGTCTTACCA
AAATTATTGCTTTTTTGTTGTAGTATTCAACGGTTTGCTCAGTTTCCCCCCTCAATGAGT
TGTAGTGCGTCCATTGCAATGAATTGGTGTCGAAGACAAGCAGGGTGTGGTGTCCGCCAT
CCGTTATTGGTATGAACACCTTTGAAGTTTTCCCTATGCATTCAAGGAGTTTGACAAAAT
ATTCATCGAATGTTCTTGGGTGCATTTTATCTGTGAGATACCTCTGCAAAATTAATAGTT
TCGGCATTAGAGAGAATGTGAAAAGTATAGGAAGATGAATAATTTGTGATTTTTACTAGA
AGTAATGGGATAGCTATGATCTTACGTATGCGTAGCACGTGATGTATGCATTCTGTTGTC
TTTTAGGGTCCTTCTTTTCATCATGATGAAGTATCTCGGCATACGCATCTATGATTTGTC
CATAAATTTCAGTATCTCCTAATAAGCTTTGTATGTCATCTTTGAACAAAATGCTTGTCC
CTTGCCAAAAAGCAGTGCTGTAACAGTATTTGTAGTCAGAAAAAATGGCAATAAAATTGA
AAGAACTGTTCAATAAAGTTCCAGTATAGGGTAATAATACTGCTTGTTTCCTAAAAAACC
TTTTTCTAACGCATGTCTACCATTGTAAAGTTCCAGTATAGGGTAATAACACTGCTTGTA
TCCTATGAAATCCTACATCTAATGCATGTCTATCACTGCAAAGTTCCAATATAGGGTAAT
AACACTGCTAGATTCCTCTGAAATCCTATAACTAATGCATGTCTACCCCCTGTAAAGTTC
TAGTATAGGGTAATAACACAATGAAATCCTATTTTCTAATGCATGTTCAATAATAGCATC
TTGCATTGAAAATGAATGAAACACATTGCCTTACCCATCAACTGAATTTTTCCAGTAATT
TCTCAGCTTTTCTTGTGAGAGTTCATCCAGCATGTTGTAGACCTGATATGTATTCCATTG
CAGGAATGAACCTTTGGCCCTCTTCTTTGATTTGGCTGGTTTTTTTTGTGCCTTTCTCTT
TTGTGCTCTCGTCTCTGCTTTAGGGAATGAGGAATCTGGTTTTCTTGATTTTATATTTTC
TGCTTCACCTTCTTTCTTTTCTTCTTTATCCTCTTCACTCTGCAGTTCTTGCGCTAATTT
TTGATCTCTCAACGAGACAATAACAGCTTCCTTTTCATTAATAATGTCCAAGTAGGAAAT
CTTCTCTGCAAGAAGTTGATCATTTTCTAGCTGCAGCTTTGTCATGTAGGATTTTTCCTG
ATGAACATCTAATTGTATGACTTTCTTGTGATGTGCTGCTTCCTTAACCATCTTCTGCAG
TTGCTGCTGATGCTTCAATAATTCTTCTTTTTCATTGTACAGCATCTGAATCAATTTATT
CTTTTTAATGCAAGATGCTATTGCATCACGGATCTTTTGATGCTCTCCTTTCTTCGTCCA
ATATTCAGCAGCATTATTGATCGCCATCATATACTCTTTTGTAAGCTGTATTTCATCCTC
CTTGTATTCTGGTACTGATCTAACAATTTCCTCAAACAACGTTGAATTCCGGTATTCTGG
GATTTCATTTTGGAGGTCTTCTTGTACCTGGTGGTGTTGCTGGACTTGATGTTCAGCAGC
ATCATCATGGTCTCCATTCACTTCAGCATCCTCCTCCTCTTCATTTTCTTCTTCAGCAGC
ATCACCATGCTCTTCATTCACCTCTTCAGCAGCATCATCCTTGTCTTCACTCACTTCTTC
AGCAGCATCATCATCATGCTCTTCATTCACTTCTTCAGCACCATCATCCTCCTCTTCATT
CTCTTCTTCAGAATCATCATCATTCTCTTCATTCTCTTCTTCAGAATCATCATCTGGCTC
TTGAGCTTTAGTGCTTTTTATCTGTTTGTTGAGTAGAGTTAGTATTAAGAGTGCACTTCT
ATGACATGGTATTAAGAGTGTAATTCTATGACATGGTTTTAATAGTGTACTTCTATGAAA
TGGTATTCATAGTTTACCTCTGTGACATGGTATTCATAGTTTACTTCTATGACATGGTAT
TAACAAGTATGTACATGACATGGTATTAACAATGTTGTCATATCAGCTGCAGATTATTTG
AAAGGAAAGAGTACCTTTATCTGGTTGTTCTTTAGATGATGAAGCTTCGCGCTGAGTTCT
TGAAGACTCCATTTGACAGCAGCTGGTGTCATTTGTTCTCTTCCAGGAATTGGAGTGAGC
AGGTTAGATCTTTGACACAGCCAATACTGCACAATATTTTTTTGAAATATCACGTGTCAA
TTCATATCATTAGAATAATGCTACGAATTTGCAGTTTGGAGATTTGTGTTCTTACCAGTA
TTAGGATTAGGCAGCCACTCACGCTTGGCTGCTTTTTTTTGTCCTTCTTGTTCTTCTTTG
CTTGTTCTAATCCAAAATACATGTAGTCCAAAACTCCTCGAGCCCAATTATATTTCCCCA
TCTCTTCTAAGGTGTCTATTGTGGTTGTATATGTCCAAGCAAGTGTACAACCAGAGTTGC
AGAATAGATTGGTCATGAAGAGTTGTAGGATTATCAATCTTGTTACATCCATAGCACCCT
CTTCTGTTTCATCTTCAAGTGCTAAATTCAAGCACTTATCAATTGAAGTCTTTGTTATCT
TCTTATACCGCGCGAAGTATTTCTCTACAAACTGCAATTTTGGCCTTGTTGAGGTTGTTG
TGCTTGGTAACTTCTTGCCACTGTTTGGCAAGCCAAAAATTTCAGCCACATCATTGCTTT
TCATCTCGCTGTCAACATCATTAAACTTGAACTTCTTTGTCTTTGTGTCATAAACTTGTA
TGAGTCTCACAATGTCGTAGTTAGACTTCATGCACTCTACCTTTGTTAACCTTCTCTGGA
TATATGCTTCTATTAATGCCCAAAAAGGTGTCTTTGATAGCAGTGTTAAGACATCGTGCC
GACGTTCAAGTCTCTGTCTGATGTTGTCAATTGTTGTTGCAAAAGAGAGCATGTTGCTCT
TGATCTGCACATAATTTGGGTCCTCCCATCTGCTAGGCTTCTTGTTTGTTGTTGTTTTGG
ATGATGACTGTTGGCCTTTTGTTTTGGAGTTTCTTCTGGCTCTTTCTTTCTTCATCTTTT
AATTGGTATACCTGCATTAGAAATAGGAACACGACAGTAAAGTATCGGTGTTAATACCCC
ATACTGGAACTTGACAGAGGTAGACATGCCTTAGAAATAGTATTTCATAGGGAACAATCA
GTGTTATTACCATATACTGGAACTTGACAGAGGTAGACATGCCTTAGAAATAGTATTTCA
TAGGGAACAATCAGTGTTATTACCATATACTGGAACTTGACAGTGGTAGACATGCCTTAG
AAATAGTATTTCATAGGGAACAATCAGTGTTATTACCATATACTGGAACTTTAT
>RojoHC-B-R4435-Map7
GTACAAATTCCCCCATAAATTTATGAACAAAACAACATATTCGATCCTTTAAATTTGAGT
CCAGTTACTTTCAAAGGAAGAATTAAAAGAAGAGATAAATGAAACTAAAAGCAAACTAGA
AAATGCAAAATAAAAAGTACAAGCATATTAATAATATGTATCTAGCCTCTAAGCCTTCTT
TTCATCATATATGATTTGGAAAGTTATCATGACATATCACTCACAAACTTAGAGCCTATC
TTGTAGATTGTCTATGAATCGAAAATACGCATATCTCCATGTCTTGTTAATAACTAAAGA
ACCACAGACTCCCCAAAATCCTACTATGAACCCCAACGCAGCGAAAATATAAAACCATGG
AAGTTGATGATGCCCATTGCCCTCGTCTTTGTTGTTCTTGTTATCTGCATCCATGTCCTT
ATTTGGTCTGCACTTATTTGGAAGTGGGGCACCACAAAGTTTTGGATTCCCCTCAAAGGC
AGAAGCGTTGAAGCTTTGGAGCTGGGTGCCTGTTGGTATTGGTCCTTCAAGATTATTGTA
TGAGACATTAAATTCTTTCAAGAAATTAAGACTCGCCAATGATGATGGGATTATTCCAGA
CAAGTGATTCATGGAGAGGTCCAAAACCTCTAAATTTTTTAGGTTAGATATTTGGTCTGG
AATGATGCCGGAGAAGTTGTTGGAGTCAAGAGACAATCCTTGCGGAGAAGCTGCAATTGG
CCGATCTCAGCAGGTATATAACCACTAATGTTATTGTTAGATAAGTCTATCCTTACTGGA
TAAAAAGACAATTTCTGCGATGGAAAAGTTTGATTTCCCCCTATGCTCATTTTGAAGCTG
AAGACAGGCAATTCAAATTCATATTTGTCTGCTTGAGATGCAATATTAGGTTCATAAAGC
AACCTTGGTAGTCGACAAAGTTGCTTTGGAAATTCACCTGAAATTTGGTTGTCTGACAAG
CTTATATAAAACAGTCTAGGAAGAGTCCCCAACCAACTTGGAATTGGCCCTGTGATTTGA
TTAGAACCCAGAGCCAAGATCTCTAGATTCTTGAGCTTTGATAACCATAAAGGTATTTGA
CCAGTGAGGTTAGAATTAGCCAAAGTCAACAACCGAAGATTTTGGAATCCATGAAAATCA
ACCATGTCATCATCAGATGGCATTCCCTCACCCACAAAGGAACCACTAAGCAAGAGTGCG
TGAAGACTTTTGCAACTCATCAATATCTTCATTGCCCCTGTGAGGTTGGTGAATCGGTTG
TAACCAAGAGAGAGGAAGGACAAGGATTTCAATGAAAGAATCTCAGCTTCTATTTGTCCC
TCTAGATGATTTCCAGACAATCCAATGGCTTTTAGGGACCTACATGAGTAAAGGCTTCTT
GGAACTGTACCAGTGAAGTTATTCTTCCTTAGGTCAAGTTTAGTAAGTTGACTAAGTCTG
GAAAAATCAAGCATGGAGATATCTCCTTCCAAGTTGTTGGATCCCAAATGCAATTCTACA
AGGTTTGTGCAATTCATCAAAGATGGGGGCAAAGCACCTTCTAAATTGTTGAAATCAAGG
GTCACAAACTTCAACTTAGATAGCTTCCCCAAATTGAGAGGAAGCTCGCCGCCAAAATGA
TTATAGTAGAGATCAAGGGTTGCAAGGTTAGTGAGGTTGACAATTTTATCACTAATGGCT
CCATGTAGTGAATTGAGAGGTAATGCAATTTCTTCAAGTTTGGTAGCATTATAAATATCT
TCTGGAAATAATCCTGAGAGGTTATTGTGACCGGCACGAAAAACCTGCAGTTTGGAACAC
TTCCCTAGCCCAGGAGCAAGGTTGCCACTAAATACATTGGAAGAAAAATCCAATAGCCTA
AGGAAGGGAGAAGAATGTTGGAGACAAATAGAGGATGGGACATACCCTGTGAAGATATTG
TTGCTGACATTGAAACTAGTCAAGTTGCTTGCTTGTTGGAAGAATGAAGATGGAATTGCA
CCAAAGAAGTGATTGCTGGACAAATCAACTGTCCGGATATTGCTGGATGGTAGAGAAAGT
GGTAGTTCTCCAAAAAGACGGTTATAGCTCAAATCAAGGATCTCAAGTTGATTCAAAGAA
AAGAAGAACTGAGTTTCAAGTGAACCATATAGTGAATTGTGGGAAAGGTTCAAGTGGGTG
AGATGTGTGAGATTTGCAAGTGAAAAGGGAGAGATATCTCCTTTGAGCCCTTTGGAAGGC
AAGAGCAAACGGGTGACCCAACCATCTTGATCACAAGTGATGCCCTTCCAACGACAGCAA
TCACAATCAATGGATGTCCAATTTAAAGGAGGAGAAGATAGAGTGGAGGCAAAAGACAGG
AGGGAGCTGCGTTCAGTTTGTTTGCAGGCATGAATATTTGTAGATATAATGCAAGAGAAT
AAGAGGAAGAGAAGGAAGCCATGAGCCATTAGGTTATAAGCTTGCACTAGCATGTTGCTT
TTGTGTATGTGCCGTTGCTCACATGTATTTATATATATAAGAACAACCATGCTTGAAAAC
GATGCAAACCACCACCACACAATGCAAATTGAGAAGTCGGGAAACAACAACCACTGAATG
CAAATTATTGATATTGAAACCTTTGGGCCACCAGAAGAGGACTTGGCCTTCACAAAGTAC
TCAAACTTGTTGCCGTGATATATCA
>CH250H1-B-R10042-Map3_reversed
AGTGTGTTTTTTTCAAACAAAGAGGGAGAGAGTTGATTAGATTGTCCAACGGTAGAGGTA
TAACCCATTTCTTCTTTGTATCTGCTACCGGATTAGACCCAATATTTAGCTTCAGTTTTT
TTTTCCCTTCTTTTGCTGCACTTGGTGGTAGAGAATAACTTCCCATTTGTTCATTTGCAA
CTTATTCAGGTAGAGAGAAAAAGAAGCAACATGACAAAAGTAAAGACCCCTTTTGTTTTG
TTTGCTAGCTGCCATGGGTCTCTAAACCCATTTTTTCAAGATATGCCTAGAATTTTTTCA
TCCACAGAGGTTATGAGTTTCTCACACATATGGATTTTTACATCCAAATAATTTCATCCA
CTCACCCCTGGATTTGCATCCAAATGATTTCGGGTTTCTCACCTATGGATTTTCATCCAA
ATGATTTTTGGGTTTCTCACCCATGGCTTCATGGCATACTATGCCTAACACAAAAAAGAA
AATGGAGATGACAGTATACTTGTAGCAAATTTTTCCTCTTCTTTGTACTGCTGTAATTTT
ACCAGCCGTCTTTTTCTTTTATCTCTCCCCTCCTTTCTTTCTTTTTCTATTGTAACCTTT
TTATAAACCAACTGGATAAGCCTCCCCTGGGCAATCAACACTTTTGAATTTCAAATAAGC
GTTGATAGGATTCAACCTCATTTTCAGGCCTATTATCTTTCATATCCACAATTTTGAAAC
ACGACACATATCCCAAAATTTTGGGAACACATGCTGGCTTGCATTTATCAATTTTTTTTT
TTTAAAAAGGATATAATTTACTTTGCTTACGAATGGCAAAAATGCCTACAGGGGCGAGTC
GCCATCAGGTCCCTGATCTTAACGGGGGAAGATTTCGGGGTTAAACTGGTATCGGGTATT
GGGATCCCCGAACTTGAAAAATCCCTAACTGATATGGATAGGGGATGGTATTGGTTTCCC
CATCCCCGAACCTGACCCAGAAATATATATGTTTATATTTAAATATATATATATGTATAT
ATAAATATACAATTATAATATTTATTTTTAACCCTAAGTTAACCTCCCTCTCTTAATTCT
TTCTAATCTTCTCTAGAATTTCATATTGATGTGATTTCGAATAGTTGAGTTGAACTTTAT
AGTTAATTTGGATGTGTTGAATGATAATTTAATATGAAGCTTAATGTTAAAATGTATGAC
AAATATTTTTTTATGCAAAAAGAATGGGGGATTTGGGGCGGGTATGGAGGATAGTCCCCC
GAAAGGGACGGGGACGGGGATTCCTCGAAACATATTAAATGGGGATAGGTTCGAGGATGG
GGGCGGGGATAGAGAGCAGGGACGAAGATGGCATTGTTATACCCGACCTGTTGCCATGCC
TAACTTTGATGATTTGTTTTATATCTCAATCGTCATTATTGTTTTATTGGTGGGTATTCA
AGCTATATTAAAATTCCAATAGCTCCAGAACATGAAGACAATACAACATTTATATGTCGC
TTTGGCACCTTCACATATCGAAGCATGCCTTTTGGTTTGTACAATGCTCCAACAACCTTC
CAAAGATGCATGATGAACATATTTTCAAAAATGGTGGAGAGGTTTATTGAAATGTTTATG
GATGAATCTCATGGTTCCATTCCTTTTTTGATCAATGCCTCAACCATATTTCATTCCAAT
GGTGTCAAGAAAAAAATTTGATCTTAAATTGGGTAAAAAAGGACATAGTCATTTCATCTC
CTCTCAATGCATTGAAGTGGATAGAGTCAAGGTAGAGCTCATTTCGAAGCTTCCTCCTTC
AACTTCAGTCAAGAAAGTTCAATCTTTTCTTGGGCATGCAGGCTTTTACAGAAGATTTGT
GAAGGATTTCTGAAAAGTCACAAAACTCTTGTTTGACTTGCTTGCTAAAGATTTTTTTTG
ACTTTAATGAAGAGTGTGTGACCTGCTAGCAGTAGTGTTCACATTGGAGAAGTTTCAAAG
CTATTTGATTCGGTCTATGGTGACTATGTTCTCTCATCACACAGCACTTCGATACTTATT
AACAAAAAAGGACGCAAAGCCATGACTTCTAATGTAGATTCTCCTCTTGTAAGAATTCGA
TCTTAACATCAAAGACAAAAAAGGGACTGAAAATGTTGTCACCAACCACCTTTCAAGAAG
GTGGAGAGCTTATCAATGAATCATTTCCACATGAGTAACTCTTCTCTATCGAACAATTTC
ATTGGTACACCGACATAGTAAATTACCTAGCGCAAAAGTTTATTCCGACATATTGGGACA
AGCAACAAAGGAAGCACTTCCTCTCCCATGTGCGACCTACTATTTGGATTATTCGTACCT
CTTCTAGCATTGCCTTGATCAAATCATTCGAATATGTGTTCCTCAAAGTGAAGTTCAAAG
TATCTTGAAGTTTTGCCATTCATATGCTTGCAGTGGGCATTTTTGAAAGAGGACGACTTT
AAAGGTACTACATAGTGGATTTTATTGGCATTCTTTATTTAAAGATGCATACCATTTTGT
TATAACATGCAATAGGTGCCAACAACAGGCAACTTATCCTCAAGATCGCATATGCCTTTA
ACTAATATTCTGGAAGTTAAGTTGTTCGATGTTTGGGCCATCGTTTTCATGGGCCCTTTC
CCTATATCTCATGGTTATCTCTACATTATTGTTGCCTTGGATTACATTTCTAAATGGGTA
GAGGTGCTGCCCACACGGATTAATGATCACAAGGTGGTGTTGAACTTCTTGAAAGAATAC
GTCTTTATCCGTCTTGGTATCCCGCTCGATATCATTTGTGATGGAGGCTCCCACTTTATC
AATAATCCTTTAAACACTCTTATGCAGAAGAATAATATCACACATAAAGATGCTACTCCC
TACCACCTGCATACAAGTGGCCAATTTGAAGTTTCTAATAGGGAGATTAAACACATCCTT
GAGAAAACAGTGAGCCAAATTTATGTCAATTGCATTTGGGAAATGTCTACAAGGATATGG
GGTTATTTTCTAAGGTACCATCTTATATTTAGTAGGATTTTGGATGTCAACTCATCAAAG
ACAATTGAAGCCAAACTAGGAAAGTGGAGTTACCAAGTCAAAAGAGGATTTGTTCCTTAT
TTAAAGAAGATCAGAAAAACCTTGATGTTAGAATTGAAGGAGAGTCAAAGAGCTTCTATC
ATTGTCAAGTTCTTGAGCATCATCACAATTTATAAGTTGTATTTTATGTTTGCTAGATTT
TTTATTATTTTTTCTTTGAACATGAGTGACTAAATTATTCTTTAGGGCGAGGGCCCGAGC
ATGGATAGTTATGATTTGTAATGTTATTTAATGGATTCTTAGTTTCTTTTAGATGAACGC
TTATCACTATTTTGCTATGTTTTTAAGTTCTTTGACTAACCACCTTAGGGCTTTGCATCC
AGTAAATTTGAAGAGTAATGGTGAATTACATTATTGCTTGACAAAGAGTAATAGTTTGCT
GGTTCTCTTGTTTTCTAAACCATAATGAATCCTACTTGTTAAATTCATACATTAACTAGG
AGAGATTACAAGATAGGGTATATGATCTTTGTTTGAACTAAATCTTACACTTGGGGAAAA
CTATAGTCTAAGTGCCAGAGAAGGACTTAGATACGGAATTATCATTTGAATAATTGAAAG
AATTTGTTGAATGCATTGAAATCTAACTTGGATTGCTTATGGTTGATTCCAAGACCCTAG
ACCTTCATCATTGTTTTTCAACCTTAAAATTCAAATGTTTTTATTCTCAATTGCTTTGAT
AAATTTCTTGTTTGTTTCATAAACTTTCACTACAACAATCTCTATAAATTCACTTGAGAA
TTAGTTATATTTAATTTTAGGTCTCTGAATATTAGATTAATTTGGAATCCTCTTGGGAAC
AATACTTGGACTTGTCAAACGTTCTACATCATTCTTGTGCACTTGCAAGGGCAGATCAAT
AAGTTTAAATTTGTTTCTTCTATTTTTAGGAAAATGGAGTGCTTGAATTTTTCCAAAAAT
AATATCAAATGGCTACAATGAAATTGATGGGTCTCTACAATTGGGGTAGAACCCCCATTG
AAGCAAATATTTTTTTAGCACCCAAAAAGATTCATTTATGGCATATTTACTAATATGTAA
TCATCTGAGAATGAATTGAATTGAGGAGCTCAATTGAGGAGGAGTCAGAATTCATATTCC
CATTGAAGATTCATTTACGACATGTCTAATTGTTGATTATGATCAATTCAAACCTCATCA
CACTGAACAAGAGACTTGTTTATAATGGGCCAAATCAAGTACTGATCGCTAAAAGTAGCC
CAATGTCTTGGCTTTGTACTTGTAAGTAAGTATTTAGCAATGAGTCCACAATGGTGGAAG
GACTAGGAGAGATAATCTAATTACTTCTCCAATGAACGACTTAATTTTGATTTGAAAGAT
TAGGTCTCATCAAGTGTGTATATATGTATATATATATATATATATATATATAAGGGATAC
TCTTTAAGGTCCCCTACAAAATAAAAATTCAACGATCTAAATCATCTATTTTCCACATCT
TCATTCATAGATAATCCTTGTAAAAATTCATGCAAATTGAAAATCTTAAGGTGTCTAATT
AAGATCTACAAAATCAATGCACACGGTGCTTCAAGAAAGTGCTTAAATTTCAATAATTTA
ATTGAGTAGTCAAATGATATCGAATTCAAGTGATTTTTGTAGAGATGATCTTTGAATGAA
TATCTACAAAATATGCAGTTTGGATTAGTGAAATACAATGCGCAGTGGGTCCTACAAAAG
TTTTCATCAAATAAGCTTATTTGAGGGATCCCTCAACGTGTAACACTCTGACCCAGTTTA
ATCGTTTTATTCAATTTATTTCTATTTTTGAATTTAAATATTCCTGTGGGGTAGGGGCAC
CCTAGTCACTTTTTAAGCCGGAATGATTTTGGGGATTTGAGTGGCACCATTGCGTAAAGC
TCACTCTCATGAGTTGGTAGACATGTAGTGGGCTCAAATCAAAGTTATAACGAAGAAATT
GTGGTTAACGGAAGTGCAGTGGCACAACCGTAAATTTTTGAAGTTGGGTTTTAAAACAGA
TCAGCTCTCTCTCTCTCTCTCTCTTCTCTGTGCAACACAGATTCTTTAAGTAGCGATTTC
GTCGCCGTCTGGGGACCAAATCTGACAATTCTTATTGTAATGGAATCGTCTCTTCCTCCT
CTACACAACCCAATACTTTTCGTAGCTCGAAACCACGAAGATAGTAGACGGTATCAACTA
AAAATTTCAGTTTTTTTGACGCCATTTTCGGCGATCCTGGTGACCATTTCTGTCGACCAA
GGTATGGTTCTTCATCCCATTGACGTCCTTTAGCTAATAGTATGAGTATAGGTATTGTAG
GGTTCATGATTTGGGTTTGATTCGATTAGCTCCAGCCACTTTTTGGTCGTGGTCCAAGAA
CCAAAATTACTCATCTAGTTGCACTTGCTGTTTTGGTATAGGTATTGTAGGGTGTTTCCA
GAATTTTACGTCGTCAAAATTTTCCCAAGACACCCACCCACTGTCGGCGGCGGGTGGCTA
AGTGTGGGCCACTGTGTGGTGACCCATTAAGTTCTAGAATATACCCCTTGTCGTCCTGAG
CACGACGATATGCTCGGATTTGGAATTGGCTACTGTTTGACAGTTGATCGAATATTGCAC
CTAATATGCGATATCTTGGTTTGATAGGTTCAAACCGTTTGATCAGTTCCAATTTCAAAT
ATGTTGTTCTCTGCACCTCTAGGATCATGTAGGAACTTGTGGATCAAGAATCGGAGTTGC
GGTTACTCCGAATCAATGATTCTAGTGTTAGGCGAAGAGATTGCCGTTTGATCATGTGAT
TGGCTTACATCCGACCGCTCGATCAAGAACAAACTTATAGGACATATTTAGTGGACTTTG
TTGGACCCATGTGAACTTTTGGATTGGAAATCAAAGGTTGACCATGAGCCTTCTGAGGTC
GTTCCACCTTTCGAAAGGCGTTAGATTGGCCTTAGAAACTCTCTGGCAGTCGGGCACACT
TACTTTGAGACCCGGGAACTAATGTTTGGGTAAAAGTTCGTTGTTGGGTACACATATTTA
TTAAGTCCATTCATTATCTTGATTAGGTACTCTTGCTTCACGTATTCCAGAGAAAGAGCT
CTCTCAGGATTGAGCAACGTGGACTTGTTGTGAGTGGACATTTGTTTTTAAATGAGCATT
ATTTTTCAAATATGGAATTGCATGCATAAGTGAGATTGGATTTAGAACTTGGCTTATTTG
GTTTATTGGGATTTGATATATGTTTTGCTTACAGTTTTATAGTATCTTATGAGATTACAA
GAACTTATTGTTAGTTATAAAGTAAACGAATTTTGGGTTTTAGATTATGATTTTATCGGA
TTGTGACATGGGTTTTCCAGGGATTATTATTGTTATTATGGGTATTAATAAAGTATATAG
ATTGAGTGATATGGAGTTTGATTATGAAAGTATTTTATGGATTGTCTTGCATATTTATGT
AATTTGGCCTATTTTGATTAGGGAGCTGATTTTCCCACTCCTCTTTTATCCACTTACACT
CCCTTTGTTAGAACTTGTATGTTCTCACTCCTCTTTTCTCCACTTACACTCCCTTTTTTG
TTATAGTAAAAACTATTAAAAAACAAAATAGAGTGTAAGTGGACAAAAAGGGAGTGAGAA
AATCATCACCCTTTGATTATTGAGTTTATGAAATTATAATATTGTTTATTTTGTGGATTA
TAGTATTTTATGGAGTTATTGGAGTTTATTTTGATATTTGGAGTTTATGAATATTTGGAG
TTATGGATATGATATATGGGATAATTTGATTTGGATATTTGTGAAAACGAGTTTGGGAAC
TTGGCTATGTTATTGGAAAAAGTATTGCAAGGGAGTTTGTGATCTATACTATGTATAAAT
TTTTATGTATTGAGTTATGGACGCTATTATTGTCCAGATGTCTATGTATATGGGATTGAG
TATATTGGAATATTTGGAAGTTGGGATATGGTTATGATATGTGAGTTGGGATGTGGAATA
CGTTATATTGGAGTGCCTTTAGCACAACTTTGTGTACCTCCCCTTTGATATTGGTTACTT
TACCCACACATGATGTTGGATTTTTCGGCGTGTGGGCTCACTTGGTTACTAGTACTTTAT
CACACATGGTTTTGAATTTTCCGGCATGTGGTAAATATCCGGGCACATTTGGTTGGGTGT
GCTGTAAGCCTTGATGGGAGACTACTGAAATTTCGGTAGAAGTTTAAAGTAGGGCTACAC
AGTTTTTAGTAAAGTGGGTCTAGCATCGGGTAGATGTTTGATAGGAAGCAAGGTTCGTCA
CTGATTCTGAGGGGAAATCCGGGACGGATCCTATCAATTTATGAAAGTATAGCATATACC
AAATAGATGTGTATAAATTATAAATTAAATAGATAGCAAAACATTTAATCCCCAAATATA
TATACTTTTAAAAATCCGAGTCTCCACAGTTTTTCATGGCATCAACTAAGAAAACTATAT
CAAACAACATACTTTCATGGGAAGAAGAAACAAATACATAAAAAATAACAAAAAATACCC
TCTATGTCGTGAGCCCCTCTATTGTGTTCATGCTCGTGCCTTTTCATTTCATGCCTCTCC
CACCTTTATAACTCTTATAACATGTGGTTTACAAAGATTCATACAATCATAGTGTTTCCC
TCTTTTCAGCCAGGGCGGCCGATGGAAGGAACTTTTGGTCCTTCTTCTTTGAATGTGGGG
CATGCCACCACCAAGCCCTGAATTTGGGCTTGAATGGAACGTGATGGATGTGTTGCGCTT
CTAACTTCTAATCAAACGATTGATCGGCCAAGCAAGAAACCTCATCTTGGCCTAGGTTCT
TTCACTTCCTCGGGCTCGAGGAGGGTTAGACTTCGTTCAGATGTTTATGTGATTTTTAGG
GTTTATAGTAAAAATAGTGCAATTAAATTAAATGTGCGTCTAAACGTAAAGACAAGAATT
AAAGTGCGACAAATAAAGCAAGAACGAAATAAAAACGATAAGAACGATAAAATAAAATAA
ACTTGAAATTAAAATTAATTGAAGTGCGATAACAATGAAAAGTAAAGTAATCGAAATAAA
CTTGAATTTAAATGACAAGAAATGTAAATCGAACAAGAATTTAAATGACAAGAAAATATA
AACTTACACTAGAAAAAGGAAGAACTCACTACACTACGTGCTTGAAAAGTAAAATCCTAA
ATCTAGGAAAAGAAAAGTGCAAGACGAAAAGTAGGTTTGTCTGTTTGATGTTGTGTCTTC
TACCTTCGTTTGGTGAGGTTCATATAGGGCATCTGTCAGCTTATGGGTTGGTCATTGAAT
GGCCAAATGTCAACTCTTCTTAAAAATCATTCCTTTTGAAGCCCCCCTAAATCCGTGGGA
TTACATTGATGGAGACACTCTGACATGATTGATTCTTCCTTGCTATGAAACATTATCAAC
CTCCTTGATTTCTTTCCTTGCAAGGCCTCTGTCGCATGCATATAATTCTCTGAAAATCCT
GGGCTTGAATCGGTATCTTGGGCTAAGACCTTTGATCTCTTGGCATGACATGAGGGTGCC
CTTCATGATCTTTGAATTCTTGGAGCTCTAAAATTGGTCCGTTGAGGAGCCTAATTCAAT
CTTTATATTCATTCACATATATATATATATATATATATATATATATATATACATTCATTA
ATTTACCCATATGGGCCCCCTTGTTATTGAAGTTGGTTGGCCGCACAACACATGAACTTT
TACATGCATGAATATTAATCTTTCCGCTTGGGTTTTATAATTCATATATATTTAACCTTC
AAACCCTTCAATATACCTTCAGACCTAGCAGCAACAATTCTAATATTCCAAACCAACAAG
ACTCTAACACTCCTTTGCCTAAGAGCCCAGCCACAATATTCATACTTATATATATAATTA
AACTTCCAACTCAAAGCCCTTCAGCCCAATTTGCCAAGAAAACAAATGCCCTTGCCGCCA
TTCTCCAAAGCCCTGTCTGTTCAAAACCGAAGACCTAGCCGCCATATTCTTCAAAACCCG
GCCGAGATTTCCTTGGCCTCCATCCATCGAACCCTGCCCGCATCTCCTTGGGCTCCATCT
GTCAAACCCCAGTCGACAATTTCATCTGGCCATAACCTTGCAAAAAATAAAAATAAAAAA
ATAAAATCTGGCCGACCTTAATCTCCAGTCATGTTTAAATTGCCCGGCCACGTCTCGTAG
GCCCAGCTTCCTCCACCAAAACCGGCCGTGATTTTCAACTGCCCCGGCTGCAGACTTCTT
CGCATAGCCCGCCAAACCCCGGCCGCAATATCTTTGCAAACTTCAAATCCGACCGTGATT
TTCAACAGCCCCAAACACATAGGCTTCAAATCAACACATATATTAAAGCATTTAAAAAAT
CAAACCCATATTCTTTTCCAAAACCCGTAAGGCGCATAAACCTTTGAACATTTTGTTCTT
GATACCACTTGAAGGAAAGATTGGATTTTTCATAAAAATATAGGTTCATTAAGGCGTGTA
GACAACAAAATATTACAAGTTGTGCAACGAAAGACTTCATGCAAAACTAGAGCCCAAAGT
CAATACCTTTAAAAGGACATGTTTCCCTCTTTTCGGTCGGGTGTGCCAATTGAAGGAGTT
TTGGGTCCTTCTTTAATTGAGTGCAGGGCATGCCACCACCAAGCCACGAATTAGGTTTGA
ATGGAATGTGAGTAAATGATGTGTCCGAAATCTGACTTTAATCAAACGATTGTTAGGCTG
AGCATGGAACCTCCTCACGGCCTAGGTTCTTTCACTACCTCAGAGTCAAGGCTTTATGTG
AGCAACCAAATGATGTGGAGTAAGTGGACATGAAGATTGAAGCTGAAATGTAATGAAACG
AAGAAAACGTGCATAAAGTAAAAG
>Mands-B-R4886-Map3
GATAGTATAGCATGTGTAAGTGCAAGGTCGATCCCACGAGGATTGATGATAGATTAATTC
AATTTGATTCCCTACACAAAACAGAAATAGAAACAAGATTCAAAGATGATTTAGAATAGC
ACATGAAATGAAAACATAAAATTAAACAAAAAAAGAAGACACTAAAACTAATTTTGGGTT
TAAAAACAATTTTAAAACACCAGGGAACAATCCAATTCTAAGTCTCAAGCAATCAAATTA
ACAAGTTCAATTCAAGTAAAAAGATTGATTCTATCTAATGTATAATCTAGCCATGATGTC
TGGTCTAAACCTTGTATTCCTAATTCCCTAATTAGATCCTTGTTGTCGAACCTAAATTAA
GCATTAGAAATCCATTAAGCATAGGAGAACATTTTAAACAACCAAGTATGTATCTAATCC
CTGTTGTCGAATGTCCATACATACTCTTCCTATTCATAGTTCAATTCGAATTAAGGCATA
TGGTGTCTACTCTTAATTCCAACCAAGATAGCTAACATACAAGTTTAAATGGTGATCAAA
CATTCAAACAAGCATATCAACTGATAAGCATAATGAATAAGAACAAGAACCAAAATTGAA
ACTTGGAAACCAGTCAAACTTCAAAAACTTAAAATCATCATGTTCATAACAATAACAGAA
AATTACAAGGTGTTTATTAAATAGAAAGACAAAGTAAAACTAAGGAAATACAAGAAGAAA
AAAAAAGGCAAAGGGAGGAGAAGAAGATAGGGACATCATGCTAGAGATGGAAAAGCTTCA
TCTCCATGGCTGCCAGGAGGCCAAAGCCTCCCAGCTGCTGCCTTCTCTCTTCTCTCCCTT
TGTGACTCTCAACTCTCCTTCTCTTTGTATACAATGTGATGGAATATAAATGAATCTGAA
TAAACCCCCAACTCTTTTGAGAATCTATTTATAGGCTTAAGGGAAGTAGAAATCCTAATT
TGGATATTGAGTTCACCAACCACACCTACTTCACCTAACACACAATTGCATTTAAAATTA
CTTCACCAACAACACCCACTTCATCTTATTTATTTCTTATGGCTGCTTAAAAACTCCAAT
TAAAACAGCTCACCTAACTTCCCCACCATAAAAAATCACCTCATGCTTAGGTCAGAATGA
CCAAGCAACAATTAGCTCATGCTTAGGCCAAAATGA
>KZ_H1V2-B-G1212-Map20_reversed
CTCCTTACACTACTACGTTTCACTATTTGCGCGACGAAACATTGCGCGACGAAGATCAAC
TCGTCGCGCAAACAATAATTGCGCGACGAAAAAACATTTTCGTCGCGCAATGCACTGAAA
ATTTGCGCCACCAAACTATTTCGTCGCGCAAAATGTATATGCGCGACAAAAAACATTTTT
CGTCGCGCAAACTGAGTTAAAAAAAGAGCGGGGAATTTTTTTAGCGCGAAACATTTGCGC
GACGAGAAATATCGTCGCTGAAGGCAACATTGCGCGACGAACAAATTATCCGTCGCGCAA
ATAGGACAGTCCCCTGATTTAGCGCGACGGAAAGACGTTTCGTCGCGTAAGAGAACAAGA
GATATTTTATTTTTTGGCGCCAAAAATGACCTGGGTGGGATAATTTTTTTTTGCGCGACG
TACTGACGTTTCGTCGCGTAAAGTTCAACGTTTACGCGACGAATACCTTGTTTTGCGCGA
CGGAATTATGTTTTTGCGCGACAATGTTGCGCGACGAAGTTTTGCGCGACGAAAATTACC
AGCGTCGCGCAAAAGTTAGATGTCGGCAGGTGTTTGCGCGACGAAAAAAAGGGTTTGCGC
GACGAATAATTTGGTTTTTTGCGACGGGACTTTGCGCGACGAATAAGTATGTTCGTCGCG
CAAAGTCCTTCTTCTTCATATTAGAATTCTGCCATTGCAGAGGCAGAATGCAAAAACAAA
GCATTCTGCCTCTGCCTCTCTCTCAACCTCTCTGCTGCTGCTAGGATTTCAATACATTGA
TTGGGTAAGTATTTTTCGTCATTAGTTTAAAAGTATTAATTTAAGTTCGTACTAAGGTTT
TTTAATTTGTTTTCGTTAGGGATATTTGTAATTAGCGATTGGTGGAGAACGATTGAGAAG
GTATTTTATTTGTTTTATATATGTTTAAAATGTTCTTGTGAAGTTATATTTATATTATGT
TGTGCGTAACGTAGTACAATCTGTTGTGATGTACGAAGTTAATTGAAATTAACTTCGTGC
TTTTATTTTTATGTTTAGTAACACTTAGTTTCCCGTTCGAGATTAGTTGGATTTCGTGCA
TGGATGCGTAATGCATGACTGCGGTCCAATTAATTCTTGAATTGTCCCATTATTTGGACA
GTTTGGTAATGCATAGTGTTGTCACGTAATCTATGGCTACAGGATTAGGTTTCGATTGTG
GATATTTCGTTGTCATCTCGGTACGTTCTTCGGGTGGTACATAGGTATTTATACCTATGG
CCACCTCAAGAACTGTAGCGAGATGCTGGCGAAATTCATCCACGTCGAAATCTAATCTCA
TGTAGTCGTAGGTTACGTGGCAGGAGTATGCATTCCCGAATGGGATAGGACCCTTACCGG
AGGCATAAGGTGACATTATAACTTCGTATGAAGTTGTTGTGATTGTTGTGTTGTGATTCT
GGTTTCAGGAATTATGGACAGAAGGTGGATACAAAACCCTAACAGATGCGCAGACGAATA
CTTGGATGGAATCGAGGATTTTATTGAGTTTGCACGTAGACACAACCCGGGTGCAACTAG
AATCCGTTGTCCTTGTAGGAGGTGCAACAACACGTTATGGGAGACAATTGAAAATGTTGG
ATTTCATTTAGTAAGAAATGGAATGATTGAGACATATAGCATTTGGAACCTTCACGGGGA
ACAATTAGAGCATGCTTCGTCTTCAAATGCCACAAGAGTGGACAATGTTCAACCTATTGT
GGATGCTAATGATGAAGTCATGGATATTATACAGGATGTTTTTCCATTTGCATCGACCAA
CATGAATCAAGAAGAGCAAGATGATGTGCCTACACCAATAGACAGTGCGGAGTTTGAACA
ATATGAGAAATTGTTAAAAAATGCCAACCAAGAGTTATACCCGGGGTGCGAGAGCTTTTC
CGTTCTCACGGCCATTGTGGAGCTAATGCACGGAAAAATAAAGTATCGTATGTCGAACCT
GTGTTTCGATTACTTTTTGGGGGTTTTCAAGAGAATGCTTCCGACGGACAATTGTTTGCC
GAAAGACCATAAACAGGCGCAGAAGGTGTTGAATGGTCTTGGATTGGGTTATGAAAAAAT
CCATGCTTGCAAAAACAATTGCATGTTATTCTACAAAGAGCATGAATCGTTGGATACATG
TCCTATATGCAATGAGTCGAGGTTCAAGATGACATCTCAGAATAGGACGACTAAGATCCC
ACAAAAAGTCATGCGTTATTTGCCCCTGAAACCTAGGTTGCAGCGATTGTATATGTCGAC
GCATACTGCCACAGACATGAGATGGCATCAGGAAAAACGGGTAGACGATGATGTGATGCG
GCATCCTGCAGATGGGGAGGCATGGAAAGAGTTCGATCGAACGTTCCCAGAGTTTGCTGC
TGATCCCCGAAATGTTAGATTGGGACTTGCCACTGACGGATTCAATCCGTATGGGGTTCT
AAACCAACACCACAGCACTTGGCCGATTTTCGTATTCCCATATAATTTGCCGCCTTGGAA
ATGCATGAAAAAAGAATACATGATGATGACTGTTTTGATAACTGAGGATCCTGGGAGGTC
AATCGATGTTTACTTAAGGCCGCTGGTTGATGAGCTAAAGGATTTGTGGACAAACGGTGT
TCGCACGTACGATAAATCAACTGGGAAGATGTTCACTTTGCGGGCAGCAGTTATGTGGAC
TGTGAATGATTTCCCAGCATATGCAATGGTTTCTGGGTGGAGCACAAAAGGTTATATGGC
ATGTCCTGTATGCAAGGAAGATGTAACTTCTGGTTGGCATGCTGGAAAAGTTTGTTACCT
TGGTCATCGGAGATGGTTGCCATGGGACCATGAGTGGAGGGAAAAAGATAAAGAGTTCGA
CGGGAACACTGAGCGTCGCCTTAGACCCAGAGAATGGTCCGGTGATGAGATATTGGACCA
GCTGAACCGGTTGGATTTTGCTCCCTTCGGGAAAACAGTTAGTCGTATCAGACCTTCTAC
ACATATGAACTGGACGCACAAACCTATGTTTTTTGAGCTCCCATATTGGTCGAAACTAAA
ATTGAGGCACAATCTAGATGTGATGCATGTTGAGAAAAATGTATTCGACACATTGGTGGG
CACGATTCTAGATATCGAGGGGAAGACAAAGGACACGATCAAAGCTCGTCTTGATTTGGA
AAGAATGGGCATACGAAGGGGTTTATGGATGAATAGGGACAATGATAAAGCTAGAAGGGA
TCTTGCATTCTTTTCTATGAAACCGAATGACAAGAAAGAGTTTCTAAAGTTTGTATCGTC
AGTAAAGTTTCCCGATGGGTATGCTTCTAATATCGCACGTTGTGTGAATGTTGACGGGGG
TAAATTTACTGGACTTAAAAGCCATGACTGTCATGTGTTTATGCAACGCCTACTTCCTGT
TGGTATTCGACACCTATTGCCGGAAGATGTAGTGAAGCCAATCATTTTGTTGTCCAGATT
TTTTTCCCAACTGACGGCGAAAACTTTGCGAAAAACGGACATGTTTCAGTTGCGCCATGA
CATTGTCCAAGTCCTATGCAAGTTTGAGATGATATTTCCTCCAGCTTTCTTCACAAGTAT
GATGCACGTGATGGTTCACTTGCCAGAAGAGGCATTACTTGCTGGTCCTGTCAACTATCG
CTGGATGTATCCAATAGAAAGGTATATAATCCTTATCATTTGTGTATGCATCATTATCAC
ATGCTTGCTAATTTCAATCATATCGTTTTATTTTGGCAGGCTTCTCGGAGAGCTGAAAAA
AAGTGTACGCAACAGGGCGAAGCCCGAAGGATCAATCGTAGAGGCTTGGGTTCAATATGA
GTCGCTTACTTTCTGCGGAATGTATTTAAAAGATGTGGAGACGGTTTTCAATCGTCCTCA
GCGCAATCATGATGGAGGTATGAGAAATGAAAAACTTTCTGTTTTTGCCCAAAGCGCACG
ACCCTTCGGAGATCCTGGACGCGGAGAGTCGTTTTCTAGAAATGACATGGAGGTAGCGCA
TTGGTTCGTACTGAACAATTGTGATGAGATCATGGGATACTTATATGAGCATGAAGAGAT
GATGAAGCGAGAACATCCATCACATTTGGTTGCCCAGAAACACCGTGAATTGTTTCCACA
ATGGTTTTTGGATTCTGTAAGTTATCAGTGTTTGTTATTTGAGAAATATAAATTTTTTTT
AATAAATTTTGTCCGACTAACATATGAATGGTTTTGTATAATATTAGGTGAATAAGTTGA
AATCATCGAATTCCCCAACTTACAGTGATGAGTTATATAACTTGGCGTTTGGCCCGATTC
GCGCTGAATTGTTCTCGGGTTGTAATGTCAACGGTGTCAAATTTTTGGCCGAAGCACGAG
ATGACAAGTTGTGTACGCAAAACAGCGGTGTCCATGTCCCAGGTGGAGGCGAAAGTACGG
ACATTGATTTCTATGGCAAACTCACAACTGTCGTGCAATTGCTTTACAAAGATCGATACC
AAGTGATCATGTTTAAGTGTCGATGGTTTGACACCAACCCAAATAGGCCGGGAAGTGTTA
AAATCGATCATGGCTTACTATCTGTGAACATGAACAGAACTTGGTATGATGACGACCCTT
ATATTTTGGCAAACATGGCAACACAAATTGTGTATCTAGATGACCCTAAAGCCGGAAGCG
GTTGGAACGTTGTTCAAAAGATGGATCACAGGAACGTGTATGCTATACCAGAACTAGACC
CAACTGACAACAACGTCAACAATGTAGCTGACCAACGTTTAGAATCTTCAATGGAAAATG
ATGCGGAAACACTTCGAGATACTAATGTTATACAAGAGCCATTTCAAATACAAGGAGTGT
CTTCAATCGAAATACCGATTCAGTCAATTACAATTGACCTCGGTGATCTTCCGCGATATG
ATGTTGCAGTTGGCCCGAGCAACGACGATGATGTAGTTATAGAGGAGGCGGAGGAGGAGG
AGGAGGAAGAGGATTGGGAGACCGAAAGTGATGATAGCAACGATAACGAAAGTTATTATA
GTTCAGATGATGAATGATTAATTTTTATTGTAATTTTATTATGTTATTAGACATATTTTG
TGTAATGCAAATGTTTTCATATATGTACTTGTTATATCCAAACAATATATATGATACCAA
GTGAAACATTATTATTACAATAATTGTAGTTATAAACCATTGGTAAATAAATATAGCCAA
CTAATTTGTATCATAAAGTTTAAATTTATTTTCACAAAAAACTTTTAAAAAAAATGAAAA
CCATATAACCGAAAAAATGAATACAAAGAACATAAGATTATCAACAATCCTTCCATTCTC
AAATCGAAAGAAAATATAATAAATCTTACTTTCATACAAGTAATTATATGTAATGATGAA
TACTTCAGATTAATAATATGTGAATGGAAATAGCAAATAATCAGTTTGCGCGACGAAGAC
ATAATTGTCGCGCAATTTTTGCGCGACGGATTATGTACACGTCGCGCATACTCTACCATT
TGCGCGACAAATAATTTCGTCGCGCAAGTCTCTTTAGCGCGACGAAAAAGAAACCCCGTC
GCGCAAACATATACATATATATATATATATATTTCTGAATTATACACACGTATATAGTTG
AAATTGACGATCGAAGTAGTTCACTGTATTCACATAGGGTTAAACAGTATAGCTTTAAAA
AATCATCAAAATCAGAGTCAAAATAACCGTTGAATCATGACTTTTCGTTTATAACCGTCG
AAACGTTTTGTCCCGTTACTTGAGCTCTGAATGTTTTTTTTTTTCTCATTTTTGACGTAT
AAGATCTCGAAGTATAAACAAACATATTTGACGGCTAGATTACTGAAACTAGTTTCCTAG
AATGCGTATTCCATAAAAACACAATATTCATAAAAACTGAATAATTTCTTTATACATTCC
TTCAGTCTAATATAAGATTATGTGATGTCTTGTACTGTAAATATCTGAAATTGAAGATCG
AATTAAATCTCTGTATTCATATAGGGTCAAGAACCGCAGCTGCAAAAAATTTTCAAGATC
GGAGCTAAAATCACCGTTGAATCGGGACAATTTGTTTACAACCGTCGAAACGTTTTGTCC
CGTTACTCAATCTCTGAATGTTCATTCATTATGATTTTTGACGTATACGATCTTGAACTA
TGAAAAAAGAAGATTGTCGGTTGGATCATTGAAACTAGTTCAGGAGTTCGGGTTTAGGGC
TTAGGGTACAGGTTTTAGGGTTTGGGGTACTAGGGTATGGTTTTGCGCGACGAATAGAAG
CTTACGCGTCGCGCAAACCTTATGCGACGAATAGAATAGTTCGTTCGTTGCGCAAAATCA
TTAAAAATTTCGCTCCCCTCTCAGCTCCAGCACTTAGTGAAATTTTTTTATCAAAAGCCA
GTTTGCGCGACGAATATTATCCCATTCGTCGCGCAAAATCAATAAAAAAATTTCCCTCTC
CTCTCCGCTCCAGCACTTAGTGAAATTTTTTTTATCAAAAGCCAGTTTGCGCGACGAATA
TGAGTCCATTCGTCGCGCAAAATCAATAAAAAAATTTCCCTCCCCTCTCCGCTCCAGCAC
TTAGTGAAATTTTTTTATCAAAAGCCAGTTTGCGCGACGAATATTAGTCCATTCGTCGCG
CAAAATCAATAAAAAAAATTTCCCTCTCCTCTCCGCTCCAGCACTTAGTGAAATTTTTTT
TATCAAAAGCCAGTTTGCGCGACGAATATTAGTCCATTCGTCGCGCAAAATCAATAAAAA
AAATTTCCCTCTCCTCTCCGCTCCAGCACTTAGTGAAATTTTTTTATGGCAAAAGCCAGT
TTGCGCGACGAATATTAGTCCATTCGTCGCGCAAAATCAATAAAAAAATTTCCCTCTCCT
CTCCGCTCCAGCACTTAGTGAAATTTTTTTATGGCAAAAGCCAGTTTGCGCGACGAATAT
TAGTCCATTCGTCGCGCAAAATCAATAAAAAAATTTCCCTCTCCTCTCCGCTCCAGCACT
TAGTGAAATTTTTTTATGGCAAAAGCCAGTTTGCGCGACGAATATTAGTCCATTCGTCGC
GCAAAATCAATAAAAAAAATTTCCCTCTCCTCTCCGCTCCAGCACTTAGTGAAAATTTTT
TTATCAAAAGCCAGTTTGCGCGACGAATCACAGAGCATGCGTCGCGCAACCATTTTATTT
GGCAACAGCTAGCATGCGCGACGAATATTGGGATTCGTCGCGCAATCGCATTGCATTGAT
TTTTTCCCGCGCAAAATCAAATCCCAAAATTTTGGGCGGCTGCACAAGTATGCGCGACGA
CAGTAGTTTTTTCGTCGCGCAAGGTATATCTGTTCACACGTTTGCGCGACGAAATTTGTT
GTTCTAGTCGCGCAAAGGTCCAATTTTTATAACATTGCGCGACGAAAAGTTTATTTTTTC
GTCGCGCAAGGGTTATTTTAATGACGTTTGCGCGACGGAAATATATGTTCGTCGCGCAAA
GTCGAATAAGTTTTCTGAAAATCGCGATCTTCTCCTTCTTCCCCAATTTCTGAAACCTAA
CCCTAAAACCTCCCAAATCTCTCCGCCGTGACCTCAGCCCCTAATCCGCCCCAAATCAGA
CCCTGCCGCCGCCACCGTCGAACCCAGGAGCTTCTCCGCCGTGGCCGTCCATCCTGCCGC
CGTGAATTGCTCGGTTTAGCCCGAATCTCCGCCGCCGTTGTTCTCTCTCCTCCGGGCACC
AAATCCGGCAATTGAGGTATGCTTTTTGGCCTATTTTTCATGCTCTAGCTGATGGTTGTG
TAGGATTTGATTGATTGTGTGCATAGGGTAGTCAATTTGAAACCCTAGGTTTCGGCCGGT
TTTGAAATTCAAATTCCGGCCACTTCCGTCCGTTTTTCGGGGTAGGTCCGAGAACAAAAG
TGGCTCCAATTGATGTTTTAAACCTAGGGTAGGAACCTTGCCCCTTAATTTGTAGGATTT
CCCGGGGATCGTTATCTCTTAGGGCACCCACGCGCTGCCGGCGCGTGTGGTGGCGCGTGG
GGTACTGTGGCATAGGGCTTTTTGTCCCAGTGCAAACATTTCGTTGTCACGAGCGCGTAG
GTGTGCTCGGATTGGAATTTGGTTATCGTTTGAGTCTCGAACGGTTTGAACCTATTGTGC
GATTTTAGGGTTTGATATGTTCGGACCGTTGGATCGAGCTGAAACTCACGTATGTGGTAC
CATGTATTTATAGGATCGTTTAGGAATCGACGGATTGTGGATCGGAGTCCCGGATACTCC
GAAATCGCAAACCCTAGGTCAAACTATGATTTTAATTAGTTAGTTCAATTTTTTACTGAC
ATTGTATGTGCTACATTGGATTAATGAAATTGTGCAGATGTCAGACTTGATTAGACGTCG
TAGGGCGGTGACGGCTACACCGAGTTCGGAGCCCCCGGCTCAGCCGGTATCAGCTGCCAC
TGCTCCAGCACTGATGGAGCAGGACCACGTGCTAGCTGGTCCTGGGGGATCCCAGGCGGC
TGCATCATCATCTTCTTCGGTGGTGCAGCCTCTTAGCGCTAGGCGGCGACACCGGCCCGC
TACCACCACCGACACCACATCCACTGACTGTACTGGTGCCTCGGGGGCACCTACAGGTAA
TACCCTTCCCCTTTCATTTTTTTTTGTTTAACATTTTTTTAATTGGGAATTTGATGGTTC
AATTTGATTGTATATGTAACAATATTGTCCTATCCCTTTGCAGCCAAGAGGAACACCCGA
GGGCCGTGTCGGCAGCTGAAGACGGCGAAGGTCACCCGGGTGACCAACAGTCGTATCAGC
ATCGGATATGACGAGCGCCATCGGGCTGCACCGACGGCGGACTTGCATAGCTCCTTGGCC
CACGACATTGGCCACGTCGTTCGGACCCATTGCCCGATGCAATGGAAGTCTTGGAAGGTC
ATACCTGACGAGATCAAGATGCAAGTTCGCGGCCAGTTGTCGGTATTTTTCCTATCTTTT
AATTATTTTTCTTTCAAACTTTATATATTTCTATTACTTAATGTATGTAATCAATTTATT
GCAGACGAACTACGACTTAGAGGACCTCAACGAGGAGACTTTGGCGTACGTCAACAGACT
CTTCGGTGAGAGGTACAAGCAGTGGAAGAGCGACTTGCACCACCATTTCCAGGCCTTTGA
TGATCCGGAAGTCGCTCTTCAGGAGGGTTGCCCGAAGGAGCTTGAGGGCCGGGAGGATAG
TTGGGCGTGGCTCTGCGCTCATTTTCAGGCGCCCGATTATGTGGTATTTTTTTAATAATA
TTTGTTTAATGTTTATTTTATTTTTTATATCTCATTATTATTTAATTTATTTATAGTTCA
ATTCTTACGTTTTATTTTTTGTATAACAGAATAAAGCCCAAGTGAATAAGGGCAATAGGA
AGAAGAAGACTCTTCTTCACCATTCCGGCTCCAGGCCCTTCTCATATAGGATGGATGCAC
GGCGTCGGGTAAGAATAATATAATTTATATTTAATTTTTAATATGTCATTATTATTAATT
TCTTTTGTTCATACTAATATTTTTCTTCTCTTGTTCAATTAAGGGGGGGTCGAAATTCCC
AGAGATCGACGTCTTTGGTGACGTTTATGTTCGACCTGGGGATGAGTTGGCCGAGTCCCT
TCATGTAAGTATTATGTATTTTTAATTCTTATGTTACACTTTCAATTTATATGCATTTTT
TAATTTATATTTTATGTAATGTTAAACAGACGACGATGGTGGAGAGGAGCCAGTTGGTTC
TTCAAGAGTCCGCCTCCCAACTTCCTCCCGAGACTCCGATCGAGTCTGTGGATCCTCCGC
ATGATGCTGGATTTCAGATTTTGACGCAGACGTTGGATCAGACTCTCGGGAGGAGGCCGG
GAACGTATTGTAGGGGGATGGGGAATGCCCGACAGAGGGAACCTCGACCGCGGTCATCGT
CGCAGGCAAACAGTCAGGTGACTGTTTTGACATCGCGGGTTGCCGAGCTTGAGGGTCAGA
TGTCGGTGATTCTGCAGTCGCTCGCGCGGTCCGGGATTCCAATCCCGAATTTTGGTGCGT
CGACCTCCGAGCCCGTCCAGCCCGAGCATCCCCAGCACACCACGGCCCCTGCAGACGCCC
ATACCTCCGAGCCGCATACCTCCGAGCCGCATGTGGCAGATGACCAATTAGATTTCGGAA
CATTATTTGATTAGTTTGTTATTTTTATAATTTACTTTTACAATTTGTATACATTTATTT
TATTTTATATAATAGATGTTTTCTTTACGATTAATTTTTTTTTTAATTGTAATTTCATTT
TAATTTAAAAAAAAAACAACATTTATTTTTTTACAAAATTAAAAATCAAATAATAATAAA
TTTTTTTTAATAATATATATTGCTTTTGCGCGACGAAACGTAAATCGTCGCGCAAAAACA
TTTAAATAACAAATCGACAAATATATCTTAATCTTGCGCGACGAGTAATTTCGTCGCGCA
AGATGTGTATGCGCGACGAATAAGATGTCGTTGCGCAAGGTTCATGTAGTTCGCGCGACG
GACAATTCCGTCGCGCAGTTTTTTTTTGCGACGACCTCTGGTTCGTCGCGCAAATATTTG
TGCGACGGACAATGAGGTCGTCCCGAAATGTTTTTTGAAACGAAGATGTTATACGTAGCG
CAAACTGCGCGACGAATGACATTTGTTCGTCGCGCAAATCCTTTCTTCACGACCTTTGCG
CGACGGATTGTGCGCGACGAATATTCTGTCGCGCATAATGATGTGCGACTAAAATCGTTT
TTGCGCGACGAAAACCCTTTCGTCGCGCAAAGACTAAAATGTAGTAGTGACTTTA
>KR091H1-B-G9669-Map3
CACAACCAGGGACGGACCCACAGTGGGGTCAATGGGGTCAAACGACCCTATGGACTCCAT
GAACGTAAGGTAGAAGGTCCCTTTGAACCTGTGTGTGACCCCATGAATGGTGAAGGAGGA
GCTGCAAATCTGAGGAAGAAGAAGATGAACAGGGGAGCTGCAGGTCTGTTTTTTTTTAAA
AACCGCTGGATCCAAAACGGCGTCGTTTTGAACCCAGCGAAATTTTTTTTTAATGCGCTG
GCACCAAAACGGCGTCGTTTTGGACCAGCAGCACCGAATTTTTTTTTAAAAGACCTGGCC
AAAACGACGTCGTTTTGGTCCAGGCCTTTGAAAAATAAAAATAAAACAGATTGTAGTGAT
AACAGACCCTTTGATTACATAAAATTTCTTTAAACGACCTAACAAGGAGTGAAAACCAAA
GGGATCTACCTGTTAAAAATTACCACCACCATTGCCAGCCAAGTAGCAATCTACCTGCTT
CAAATAAATAACTGATCAATAACGACTCCTAAGATGCACTACCAAGTACCAATCAAATAC
CTCCTGCTAAGCTGCTTTCATGTTCTTGTTATAATCCCGTTGCTTACTTATAACTTGCTC
AACCAATCTTCGCTCTTGAGTTAAGGACAAGTTAACAAGTTTGTATAAATGAATAAATAA
AGGAAAAAACAAGTAAACATGTGGTGCTTTGTGATTGGGCCGCTTCAAAAACAATAAAAC
AATGTGAGAAGCGGTGGATAACTCCTTAAGAGTCTGCTGGGAGGGGGGGGGGGGGTTCTT
CTTCTCCTTCTCCTTTGAATGGTTCTGCAGCTCCAAGTAGAAAATTTCTTCAAAATCTTC
TGAAGTTCATTACTTTAGTTCTAGGGCTTTGATTAATGTACCGTTTTCGCCTACATGATC
AGTGAACCGTTTTCGTCATCATTATCGTGTGAAGCTCTTTATTTATGTTATTGATGAGCA
ACTTACGGAGTTAGATGCTCGTTTTAATGGGGTAAACACTGAGTTGCTTATTTGTTTGGC
ATGTTTTTGATTGTATTGAAAATGAAGCTATAATGCTACGTTTTCAAAATATGAAACCTC
GTTGTGGCCAATTGTAATTTGTAATGTTGTTTTTAACATGAATTATGAATTAATGTACTA
TTATTTCATTTTCAATGTTATTTTAATCTTTAAAAAAAATTTTGAATTTTTACACTATGA
CCCTACGAGTTCATATTCCTGGGTCCGTCCCTGC
>Meihua-B-R8392-Map3
CTAAGGGCACTTCCAGCAGTTGAAATCTTGCCATGGCAAGGGGGGCATAGGGCTGACACT
ATTCACGGGAATAGTGTCTGCCCTTGCAAAAAGTAAGTTCCACTTCCAACAGTTGCCATG
GCAAGGGGGGTACTATTCAATTTTTTGTTTTTTTCACAAATTTGTTTACCTAAACAATTA
ATTTGGACAATATATTCGGATGAGATTTTCTGATAAAATATTCGGATAAGATTTTCAGTT
TCAAATTTCAGATAAATTTTTTTTTCAAATTTCAGATAATTAAAATTGAAAGTGAAAAAA
ATTTAGAGTTGAAAGTGAAAAAATTATTGAGTAGAAAGTGAATTTGTTGTTAAAAGTGAA
GAGTATGGATTGGTATTTATAGAAAAAAAAATTCAGTATTTTTTGGGGTTTTTTTAAAAA
TTTTTACGATTTTTTTTCATAATTTTTTGCCTTGAAAAATTCCAAGCCGTTGGATTGGAT
GAAAAATCGGAAATCGGAAGGACCAGGTTGCGCCACGTGGCAGCGGAAAGAAAAAAAAAA
TAATTGCGCCTGCTGACGTCAGCTGCCTTCGGGCTGGAGCTCAGGCTCCCCCTGCCTTCG
GGCCAGCCCAGGCAAGTGGACCCCACACTGCCCAGGCCAGCCTTTGTTGCTGGAACTTGC
ATTTGGGCTCTTCCCCCCACCCAGCCCGAGCCCGAGGGGGCTGCTGGAAATGGCCT
>Stella-B-G4596-Map5
GCATTGTTAAGATTTTATCTAGTTACAGCAGTTGTTTTTTAATTAAATAAACTGATTATC
CTATTATGTAGGAAGTCATGTTGCACGTTGTTATGTTTACCAAGTCTTTAGGAGTCTCCC
AGTAGTGGAGCAGTTTGTTAGTTGTGTCAGTAATGGATTAAGTTAGTAGGAGTCATGTCC
TTGAATTTAGCATAGTCTGGTGATGTAACGTTCTATTTAAGTTCAACTTTATCAATATAC
AAATTACGCTTTCCAGCACCTCTTCTCACCTGTGTTTGGATTTTGAGTTTAACTCTACAT
CTGGTATCAGAGCTCCCCACTGGGGCCTGACATAAAAGTTCCCACAAAAGCAGTAAGCTA
TAATTGCACTTACGGCAGTAAGTTACTATGGCGTCTGACAAGGTTACAGACAACTATGTG
CAGCCAGCCATACCACGCTTTGATGGTCATTATGATCATTGGAGCATGTTGATGGAGAAT
TTCCTGAGGTCTAAAGAATACTGGACTCTCGTGGAAACCGGTATTGTAGAGCCGGAAAGT
GGAGTGGTGTTGACGGAGCTACAACAAAAGAAATTGGATGAATCCAAGCTGAAAGATTTG
AAGGCGAAAAATTACTTATTCCAAGCTATTGATCGTTCCATTTTGGAGACCATTCTCCAA
AAAGATACTTCCAAGCAAATTTGGGATTCCATGAAGAAGAAGTACCAGGGCTCAACGAAG
GTGAAGCGTTCAATGCTGCAAGCACTAAGGAAAGATTTTGAGACTCTTCAAATGAAACAA
GGAGAGTCTGTCAATGATTATTTTTCAAAAGCAATGGCAATTGCAAACAAGATGAGTATC
CATGGCGAGAAGATGGAAGACGTGACCATCGTAGAAAAGATCCTGCGATCTATGACTACA
AAGTTTGATTACGTTGTGTGCTCCATTGAGGAGTCAAATGACGTTGAGAAGCTTTCAATT
GATGAGCTACAGAGTTCCTTGCTTGTTCATGAGCAGAAGATCAATCGGAGTACATCTGAG
GAACATGCCTTGAAAGTTTCAACAAATAGTGATTCTCCGGCAGTAAGAGGTCGTGGTGGT
CGTGGACGAGGACGTGGTAGAGGCGGCAGCCATGGAAGAGGTCGAGGTAGCAGAGATGGG
AACAAATCCAATGATGATTCCGGCAGCAAAGACACTCATGATTCCAGCAGTAGCAGCAGA
GGCTATTATAATTCTGGAGGCAACAGCAGCAGAGGCCGAAGGCAGTCATACAATCATGAT
TCGAATGTCGACAAATCAAATGTCGAGTGTTTCAGGTGTGGCAATTATGGTCATTACAGG
TTTGAATGTTACACAAATATGAATAAAGCAAAGGGTGCAAGGGCGAATTTTGCAGAGAAA
GAGAAAGAAGATGACGGGGCTATTCTAATGGTGTGTCAAACCATGGAAAAACCACAAAAG
AATGTGTGGTACTTGGATACAGGTTGCAGTAATCACATGTGTGGAGAAAAGTCAATTTTC
TCTACCTTAGATGAAAGTTTCACAACTACAGTAAGATTTGGAGATGACAGCAAAGTTTCT
GTTTTGGGAAAAAGAGATATCAAAATTTGGGCTAAAGATAACACTGTCCATACTATCTCT
AGTGTTTTCTTTGTTCCGAGTTTGAAGAGCAATTTGCTGAGCTTGGGACAACTGCATGAA
AAAGGGATATGAGATCAAGATTACAGGAGGAGCTTGTCAAATTCATGACCAAAAGAGGGG
CTTAATTGCTAAGGCTTACATGACGACAAATCGAATGTTTCCATTACATATTCAAAGTGA
TGGTCCTAAATGTTTCTCTGCCAAGGTCAATGATCCAGCATGGCTGTGGCATTTACGCTA
TGGTCATCTGAATTTTAGAGGTTTGAAGACGCTACATGATAAAGAGATGGTGACTGGCCT
TCCTCAGATAACATGTCCAACTGAAGTTTGTGAAGTTTGTGTTGTTGGAAAACAGCATAG
GGAAACCTTTCCGAAGGGAAAAGCATGGCGGGCTAGAAGACCTCTTGAGCTGGTCCATTC
AGATATTTGTGGGCCAATAACTCCAGCTTCCAACGCCGGAAAAAGGTACTTTATAACGTT
CATTGATGATTACAGCAGAAAAACATGGGTTTATTTCTTACAGGAGAAATCAGAAGCCTT
AAATGCATTCAAACACTTTAAGGCGGCTGCTGAGAATGAGATAGAGAAGACGATCAAGGT
TCTTCGAACTGATCGTGGTGGAGAATACAATTCAAAAGCCTTTGAAAATTTCTGTGCTAT
ACATGGCGTTCGCCGACAGCTTACGGCAGCTTATACACCACAGCAGAACGGTGTGGCAGA
GAGGAAGAATCGTACCATTTTAAATATGGTACGCAGTATGCAGACAAAAAGTTCCATTCC
AAAGAGTTTCTGGCCGGAAGCTGTAAACTGGAGCATTCACATACTGAACAGAAGTCCAAC
TTTTGTTGTTCGTGATTTGACACCTGAAGAGGCATGGAGCAGCCGTAAACCAGCAGTTGG
TTACTTCAAAGTTTTTGGTTGCATTGCATATGCACGTATTCCAGACGAGAAAAGGAAGAA
GCTTGATGACAAAGGTGAAAGATGTGTCTTTCTTGGCATAAGTGAAGTTTCCAAGGCGTA
TAAGTTATTCAATCCTGTGTCCAAAAAGATTATTATTAGCCGAGATGTTGTATTTGATGA
AGAGAAGACATGGAATTGGAGTGATGATGTTTCTCTGCAGCAGCAGAACATTCCAGTCAA
TTTTGATGATAACGTGGAACAACAACCACCGGAACAGCAACAACCACAACAGTGCATTCC
GGCACCAACTTCATCAGTTGTTCCAGCACCAACTTCTTCAGTTGTTCAAGCACCAGTTGT
TCCACCAATTGGAGCCCAGGCTGCAAGTTCATCTAGTGCACGACCCCAACGTTTAAGGAA
GCGGCCTGCATGGATGATAGATTCTGAATGGGTGTTTGATTCCGTTAGTGGAAGTGAAGG
AAGTGATGATGATCCACTTGTTCACTTTGCTTTGTTTGCAGATTCTGATCCTGTGTCATT
TTCTGATGCCGTAAAAGAACCAAAATGGCAAAAAGCCATGGATGAGGAAATCAAATCTAT
TGAGAAGAACAATACTTGGGAGTTGACAGAGCTTCCACAAGGGCACAAGACGATTGGTGT
CAAATGGGTCTTTAAGACAAAGTTGAATGAGAAGGGTGAGATTCATAAGCACAAAGCACG
CTTGGTGGCGAAAGGTTACAAGCAAGAGTACGGCATTGACTACACAGAAGTCTTTGCGCC
AGTGGCAAGGCATGACACAATCCGACTGGTGATTTCAATGGCGGCACAGAACTCTTGGCC
TATCTTCCAGCTGGATGTGAAGTCTGCGTTTTTACATGGTGAGTTGCAAGAACAGGTTTA
TGTTGAGCAGCCAGCAGGCTATGTTCAGCCAGGGAAGGAAAAACAAGTTTACAGGCTTAA
AAAAGCTTTATATGGGCTGAAGCAAGCTCCCAGAGCCTGGTACAGCCGCATAGAGGCATA
TTTTGCAAGAGAAGGATTTCAAAAATGTCCATATGAGCATACACTCTTTACAAAATCTGG
AGAGGAAGGGCAAATACTCATCGTGTGCTTGTATGTGGACGATCTGATCTATACAGGTAA
TGATGTGGCCATGTTTAATGATCTTAAGAAATCCATGATGCATGAGTTTGATATGTCTGA
TCTTGGATTGATGCACTATTTTCTTGGTATAGAAGTAGTACAATCTAGTGCCGGAATATT
TATTTCACAGAAGAAATATGTTCAAGAAATCTTAGACAGGTTTGAGATGAAGGATTGCAA
TTCAGTTTGTACGCCAACTGAAATTGGTTTGAAACTAGTGAAGAATTCTGGGGAGAAGAA
GGTTGATCAAACTCTCTACAAACAGATTGTAGGAAGTCTGATGTATCTGACAGCAACAAG
GCCAGACATACAACACGCAGTGAGTCTCATTAGCAGATATATGGAGTGTCCAGAAGTGCC
TCATTTGGCGGCAGCAAAAAGAATTTTTCGTTACCTAAGGGGCACAATCGATTTTGGAAT
ATTATACAAGAAAGGAGCTAAATCAGGTTTGTTTGGCTTCACTGATAGTGACTATGCAGG
AGACCCAGATGATAGGAGAAGCACCTCAGGTTATGCATTTATAATGGGAGCAGGAGCTAT
TTCATGGTCATCCAAAAAACAACAGATTGTCACTCTGTCAACCACTGAAGCTGAGTTTAT
TGCAGCAGCAGCCTGCAGCTGTCAAGCTATTTGGTTGAGGAGGATACTTGAAGAATTACG
TGGTTTGCAAGAAGGTCCAACTCCTGTCTATTGTGATAACAATTCAGCAATCAAGTTGTC
CAAGAATCCAGTTTTACATGGCAGAAGCAAACACATTGATGTTCGCTACCATTTCCTGCG
CGACCTCACAAAGGATGAAACAATTGATTTAATCTACTGCAGAAGTGAAGATCAGGTGGC
TGATATTCTAACCAAGCCTCTCAAATTACCGGCGTTCTCGAAGCTAAGGAAATTGTTAGG
AGTTTGCTCTGTGAAGGATATTGCTTGAAGACAAAAGCTATAGTGCACGTTGAAGGTTTC
TCTCTAAACTGATTGTTCAAGGAACATTTAGTTTAAGGGAGGGTGTTAAGATTTTATCTA
GTTACAGCAGTTGTTTTTTTAATCAAATAAACTGATTATCCTATTATGTAGGAAGTCATG
TTGCACGTTGTTATGTTTACCAAGTCTTTAGGAGTCTCCCAGTAGTGGAGCAGTTTGTTA
GTGGTGTCAGTAATGGATTAAGTTAGTAGGAGTCATGTCCTTGAATTTAGCATAGTCTGG
TGATGTAATGTTCTATTTAAGTTCAACTTTATCAATATACAAATTACGCTTTCCAGCACC
TCTTCTCACCTGTGTTTGGATTTTGAGTTTAACTCTACAGGCATT
>CH240_H1-B-R455-Map14
TGCCATGTTTGGTACGCCTCACTGGACTGGACTAGGTTAAATAGCACTCGAAACTCTTGT
TTGGTAAGAGACGAGACTAACTTAAATGAGACTGTATAGTCCAATAGTGGAAAAAAACGC
CTCACTCGCTCGTCTAATACAGTGAGCCTGAAAAGTGGTTCGCTAAATAGAACACGTGAG
TCCGACGCCTCTCTTTAAAAAATATCATAATTTTATTTGTTTTCTTTTAATTATTGTTTT
AGATCTTTGAATGGGTTTTTTTTTTTTTTTTTTTTTTTGCAGCATTTATTTATTTTAGAT
AAAAATCCTTAATTAAATTTAAATATTACAATAATTATTTTGATATTGCATTTGGAAAAT
CAAACTATAGTAATTTACAAATGTTTGATATTTTTTTTTTATATTGAAACAAGTTTAATA
ATTCATGATGTGATGCTTTCTTTATCGCAAGCAATTTTTACCTTGTCAAATTATATTTTT
CAGTTTGAAGTCAAAAGTCAAATATACAAAAATTATACATATATACATATATATATATTT
TATTATATTTTAATTATTGTTTTACTTGGTCCCTGAAAAACCTAGAATTATATAGAGTGA
GCTTAGCTCCTTTAACAATGTTTCGACCAACTAAGATTAATCTTGAGAAGCCAAAAAACA
AATATCATAATTTTATTCTTCATTTTAAAAAAAAAAATAAACAGAATTTTATTTGTTTTC
TTTTTATTATTGTTTTAAATCTTCTTTTTTTTGTTGCCAGATATTGTTATAAATCTTTGA
ATTGGGTTTCTTTGTAGCATTTATTTATCTTTTAGGTCAAAAACCCCAATTAAATTTAAA
TATTATAAGAATTATTTTTTAGTCCGACACAACACCAAACATAGGTCTTCACTATTTTTA
CAATCCAGCTTCTTAGTCCGACGCAGCACCAAACGTAGGTCAGTACTTAATCCAGCTTAG
GCCAATCCGAGCTAATCCGAGACAGTCCTAGGATTTAGTCCAGTCCATGACAGTCCGCCG
TGCCAAACGACCC
>Stella-B-R2495-Map20
CTTTACGATGATAAGGTTTGATTTATTAATTTAATCGAACTATGAAAGAACAGATTGTGT
ATGCGTGATTGACCTTGATTTCTATAACTGTAACTGGTTATAAAATTAATAATTGTTGTC
GTGGGCTGTTGCTGTGGGTTCTTCATTGTAAATTAATGTCAAATCACTTTATACAAGAAT
TGCATGAGTATCTAAGCAATATGACTTGTAGTTTGCTTATGAATGAGTGTTTACAGATGA
ATACAATTGCACCTAAGGGTTCTATGATTTGCATACTATGAAAGCTATGTCTGAAATTCA
TTTTATTGTGTTTTCATTAATGATATTGTCATACAAAAGGGTACGAATTAATTTGCTGAT
GTGTATGAATGAGTGAAAATAGAAATTATGCATATACGTAGGTTTATTTTCAATATTAAA
GTACCAACATACAGAGCAATGCTTAGAGATATGAATTTTTTTTTCCCCCTCTCGATTTCC
ATGTGATAATCGTATGCAATATGAACGAGACATAGATTATTGTCTATTACATAGGGAGGA
GAATTTCGAGTTTGCAAAATGCATTTGCTATGTATGAATTGGAGTGCTAATGGCTATGCA
TTTACTTGGCTATATGATTATTATTCAAATTGAATGAACGAATCTGTCAATTGGCAATAT
TATGATTTCGATTAATTGCATGATGCTGACAGGAAGAAATAAGACCAGTTTTACTGTCAA
TTTATATTATTATGTGGAAATCTGTAATAGGATTGATGTATTATTAAATGTATGACCACT
TATGAACTCATGGAATGATCCTGGTGTAGACATGTACAGTGAATTAAAGTTATTATAAAA
CAAATAAATGTATAAGCATATTGTATTTCATTGTCACTGTACATTGTCTTATGAAGCGAG
GCAATCTAAAGGTCTATTGCCCACTACTGTGTTAAAGAGGTCATATATTTATCGGTTAAT
CTAATGATCGGTTAACCATTAAAGTGTATTAATTGATCCTATGTAATCTATTAACTATTA
CAGCTGTTAATTTAATTTGACATTCATATTATGAATAGTTTGTTAGTCACCAAAGTGGCC
AAGCTAGAACGTTCCTTGAATATCAAATTAATTTAATCTAATGATCGATTAATCATTAAA
GTGTATTAGTTAATCTTATGTAATTGATTAACTAATACAGTTGTTAATTTAATTTGACGT
TCATATTATGAATGGTTTGTTAGTCACCAAAGTGGCCAAGCTAGAACGTTCCTTGAATAT
CAAATTAAATGATAATTAATCAATTACTTGTGATTTAAGGATGCATATAAATGAGGTTGA
ACCTTATAATGTTTTCAAGGTTCGAACGTCATGAGTATATTGATTTTCATCATTCATAAG
ATATACGGATCACCCAAAGGTGGATCCACTATTCATATGATTGGTGATATAAATGAGGTA
ACTTGTATATGTCTTTATTTAGATTTGTTTTGGATATCCAAAGATATCAAAGCCTTTCTA
ACTAGGAATATACATTTACCAATAATGTAAAATAGATGCATCATAATTGTTAATTATTGG
TACTGTCATAATTTATCCCAAAGGAGAGTTATGATGATACGTCTATTGATGGTCAGACTA
TATAAGTCTTATATATGTTTGTACGTGTTTGTCACTCGAAGCATTAGTATTCTGAGCATA
TTACAAATTATGTTGCAATGTCGCTTTCAGGTTCGCTTCACTCTTATGTTTGATCTAGTT
TAGATTTAATTTCTCATTTTGTTGTGAACAAGTCCAGTATCACCAAAGTGTTCTGGGTCT
TGATTAGGCATTTCAAAATGAGAAACTCATTGCTATTATGGTAAAGCATTGAGGATTAAA
GACTTCCCATAAAGCCTGTAAAAGATCAAACATATTGAGCTTTATGTTTATGCAAATAAA
TAGACATTGCAATATAAATTAAGGCTATGCTCCATTAATGTGAATAATGCTAAAGAATTC
TTGAGAATTGCTAACAAGTCCATTACATGGACAATATTGGCTGACCTTACCATCATGAAA
TTTGATGGTATGCGAAGCATGAATGAGTGCATTATTGAGCAGACTAACTTAGCAGCAAAA
TGAAGTCTTTTGGATGAAGAAGATAAATCAATTTTACTTATGAAGAAGGCGAAGCATTTA
CACAATACGATTCGAAAAGAAAGATAAGTCTTCCGCTTTTATGTGTTTCGAATCAATTTT
TTAGATGAATTTTCTTATGATGTTTGATGGATTAAATTATGTGCTAAAATTCATGTTTCT
AATAGTTCAATGCAAAGTTGCTTTTGATTTCACTTTTTGGAATTATATATTCAATTTAAT
GGCCATGATTTAGATTTATTGAAAGCGTATTATGTTCTTACTATTTCAAATCTAGTTGGA
ATTTTGTTTGGAATTTGGCAATAATGTTTTATCCTTTAAAGTTTGGTGATGACTGTTTTA
GTCTCTTAAAGAATGCCTATTTTGTTAATTGTGGTATTCTATTAATGATTTACGAAATTA
AAGTATGATGACTTTTTTCTTTAAATGTTTTTGATACTTTGCATGATTGATTTAGAAGTG
ACTGCTATTTGACAAAATTGAAATTTAATGTTCTTATGGCATAAATGAATGGTAATGTGT
TCAGAGAAAGAACTAAGGGATCAGTAAGGAATGAGGTTCTTCTGAACCTATATTTTATTG
ATCTCTTATTGGTGTGTAAGTGGATTGTATTAAGGAAAACAATTTAAATACACCAAGAAA
GATGCCATAATAAATTTGTAGCTAACTGAAATTATTTATAAAACATGTGTTCACCTTATA
ATGCTCTGTCCTTTGGTTAGGGGTATATGAAGTAATTTATCATTACGTATACCATTATGG
ATACATGTTCTTACTACAACTATTATGCTAATTGGGTTCCTATTAAGGCAGTTTCAAATA
AGAAATTATTTGAACTGCGGAAAGTAAGGAAATCCAATTTAAGGCACCATTATGTTTTGG
GTTGCTTAGTGGGAGTAAGAATGTAATGTTCACATGAGAAGGGATTGGACCTTCAGAATG
TTTTCTGATAACCTTATTGGTTACCTAGAAAAGTACAAATGGTATAGATTTTATTGTCCT
AACCAGGGTATGAGATTATTGAAATCAGTAACGTCAGTTTCATTTTAAATGGTGAAATTA
GTGGGAGTGGATAACCAAGAAAATTGGTTTTATATGAAAAGTTAGTGTGCAAATTTTTTG
CATGCATACTTCATAAGTGAAATTGTTGTTCCTATAGTTGTGAACAGTTTTAACAACAAT
GAACAACAAATTAATGAATAACTAATCACTCCATTATGACTGCTTCACCAGTGAAAGTGT
AGTAGAGACCCACAAAGAATAGCATTAAGATGATATCAAGACATTAAGCTTGTTGGTATC
TGCTACTCTTAAGTGATTATTTGGTATATCTACAAGAATCTGACTATGAGTGTTAAGAAA
GATTTTGATTTTATTTTCACATGTCGTTAAACATATATTGATTCTACTAAATAGATTTAT
GCCATGAATGATGAGTTGAAATCAATTTGCCGGAATGAAGTTTGTGATTTCATCGATTTG
CCTGCAAAGGACGAGTTGTGTGTAAGAGTGTCTTCATGACTACATACAACTCCAATGGCA
ATATAGATGGATATAAAGACACACTATTGGCCAACGATTTTACTAAGAAAGACGGCATAT
GTTATAAAGTGACATTCTCACTTGTTTCTAAGAATGACTCACTTGGAATCATATAATGGT
ATTTGTAACTCATTATGAATTAGAGTTACACTGTATGGATGTGAAAGATAAAAGATTAGA
TGAGTGTTTAATAGAGAAGTCTGCATGAATGAACCTGAAGACTTTTCTTTTATTGAAAGA
AACACATGCTTTGTAAACTGAAGAATTCATTGTATAAAATTAAAAATTTAGCAATTATTA
TGGTATGCAAAGTTTAATAATATCATAATATTTTTAATTTTTAATTTTTAATGAAAGCAC
TATTAATTGTTGTATGTATCTCAAGGTCAGTGGGAGTAAGTCTATATTTCTCACTTTGGA
TATTTATGCTATTTTGCTTGCTATATATTGGTCTTGGTTTTCATTGTTGAAACCATTAAG
CTTTTCTCTAAGAACCTTGAATGAAATATATGGATGAGACAATTTTTGTGATTGGAATTG
AAATATTCTAGAATGGATCACATGAATTGTTAAGTTTGTCTCATTAAGCATATATTGTAA
GTGTTCTAAAGAGACATTGATATGGAATAATGTTTATCCATTAATGCTGCTCCAATTCAG
GAAGGGGACAAGTTTAGCATTATGCAATGCCCATAAGAGTGAATTGGAACATTAACAGTA
CAATGAGAATTCATTATGCATATATGGTTTGCTTTGAGGCCATAGTTGATGAATTGAAGT
TGCGGGTTTTAATCTTAGGACTTGGTGTTTATGTTTTATTGCCACGCCGCTAAGAATTTA
TGTTGATACCGCAATTGTCCTTTTCTCCAAGAATGACAAGTGTTCTAAGAGTGCTAAACA
TAGTGGAATTAAATACCTTGTCATTAAGGAGGTTCAGAAACAAAGAGTGTCTATAAAGAC
AAAACTTATGCTTGCAAACCAAGTAAAAGGTTCTGGCCAAAGACATTAATAGTTATATTC
AGAGGACTGTTCTTGGTTATAAACCATGATAGTATTTATGAAGTTGTGGTTTGCATAATG
ACAGTTTATTTATTTTGACACTCTGAGCTCAATAATTGAATATGTTTCTGTTATATCCTG
TTTTCCCTTATATGTATACATGAATGAGATTGGATGAATGATAACAGGAGTAGTCTCTGA
CAAAGACATTATTGGACCTTTTATGATACTTCTCACTTATGGACTGTTTTAGGCGATTTG
CTAATGTTGTGGTACATGGAAGGGACTGTATCGCTTATTGATGCATAACCGCCATGACTC
GCATTAGACATTTGCTTAAATGTGGTATTTATGTCGACCATATGAAAGTGAGGATTATTC
TGAATGTATCGCGCGCCTAATGTTTATTTATTGAACCATAAAGTAAATTTATCATATGGG
CCAAGTGGGAGAATGTAAGAATATTTTATAAATATTCTGTGTGGCCCACATGAAGTGACC
TATGTGGTAAATAAATTGTTTAATTGGTTTAATAAATATTATTCAGAATAATTATATTGG
TCAAATAAAGAGAAGTAGTTTCCTATTTTATTACCGTGATGGGTGGTAATTGATTATGGG
CTTCACTAGGAAACGGGTCCTCTCTCTGCCTATAATAGTGCACATACCCATCTTATGTGT
ACACTGATGAAGACACGGATTAGGGTTTTCTAAACGTGCAAAAGGCTAGAGAGAGAAATC
TATTTCCTCCACACTGACGACTCGCCTACGGATTGCTCAAGACAAATATCTTGATATGGT
AGAAGACTAATCATTCAAGGTATGTATGTAATTTAAGTCTAATTGAATTTCCGCCTAATG
TTATTGTGAAAATCATGAAGTTCAAGATCTTGGGTCATGGATTGGGTTCTTATGGTTTTA
CCCAATATTAAGTTTACAT
>Mands-B-G4313-Map4
AAAGAAAAATTAGGTATTAGACATAATTAACTTTACTAATTAGTATTTGAGACATTGGGC
ATTTTTGTTTGGGTTTTAATACCTAGAAAATAATTGTTATTTTGGATTAGGCCAAAGAGG
AGGCCCAGATTCATTGGGCCTGTCAAATTTATAAAGGTAAAATACATTTGTACCCTTTTT
GTTTAAAACCCTTCCAAAATCAGATCTCACCCTTTCTTTCTCTCTCTTGGACAGACGCGG
CACAGCGACTGCCTCAGATCATGGCTTCTCAGGCCACCTGCGATGACGACTGGTAACAAG
TAGGGTACAGTCTATGCTGTTATGGTTTCTAACTTTCATACGGTTAGACTTGAGCTATTT
TCTACAGGTTATATATCTGATTTCTTTCAATTTAACAGACTGGTAAAGTTGCTTGAGGAT
ATCATGGATGACATCAGAATACTAATATTCATGGATACTAAGAAAGGATGTGATCAGATC
ACTCGACAGCTCCGCATGAATGGTTGGCCTGCTCTCTCAATTCATGGAGACAAAAGTCAA
GTAGAAAGGGATTGGGTCCTCTCTAAGTTTAAAGCTAATGACTGCAACAGATGTTGCTGC
TCATGGTCTAGGTATGGAAATAATTTCTTTTGAGTTTGTCAAAAGACTTGAAAGGAATTC
TTGTTTTGTGTAAACTTAGGAAAATATCAAACCCCCACCCTGGACACCATTTCATTTTGC
TCTTTCCTATGTTTTATCTTTTATGGTTTTATGATATTTTATTTTATTTGCACTTCTTTG
TTATTTATTAATTTTTTATTTATCTATTGAAAGATGCTATTCTTCCCAACTAACAATTTC
TATTTGTTTCCCATCTGGGATGAGACCCACTCCACGAAGAAGATTACTATTTTTTTTATT
AATAAGGCTATTTGAAGCAGTCAATTGATACTTGGTTCAGTTTTTTCTTGTGTGTGTGTG
TGTAGGATGCTTGGGTATTTCAAGGAGATCGACTCTCCTCCACCTGTGAGAGCCTCTTTC
TCTTTCATTCTCTTTTAATGCATTTGCTTGTATTTGGAATTGGGGGTTTGAAAATATTGT
TAATCCTTACGATTTTATAGGTTTTTCTTTTTCTTTTTTGTTTGTTTGTTTGAAAAGATG
GCCTGGTGTTGTTGGATCAATTTTGCTGTATAATTGCCTTTTTTTTTTTCTTTTTGATAC
AAGTGATTATGTTTTTGGTCAATTTTGTGAAAATCAAAATACTTGAGAAAAAAGAAGCTG
CTTTGAAGAATCAAATTCAATTTCATCTAGCTGCTTTGGAAATGGTTGATGCCATCACTG
TGATATAATATCTTGCAATACCATTTAAGCTTTAGTTCAGTGAAATTTTACACAGGTTCT
ACATTGTAGTTTTGCACAAACTACATTGCAGTTTTGGTAATTACAATTGGATTTTTGCTC
TTTCCTTGGCCTTCAACCTCACCAATTTGAAGAGTAGAGGCTACCCAGATGAGGAATTGG
GTGGGCAAGAGAAGAGAGAACTACCCAAGAGAATGGAACTCAAAATTGGACTTTTGGAAA
[truncated: 35,008,175 more chars]
