# Supplementary material for: Phylogeny-driven pangenome analysis uncovers the genomic landscape of domesticated and wild Armeniaca species
Source: Hortic Res. 2026 Mar 27;13(7):uhag104. doi: 10.1093/hr/uhag104 (PMC13283847; doi:10.1093/hr/uhag104)
Supplement: Web_Material_uhag104 [file web_material_uhag104.zip › Suppl_Table_T1 _ assemblies_sources.xlsx]

## Sheet: Feuil1
Group	Assembly label	Haplo¹	Species	Technologies³	Size of assembly of the 8 chromosomes	Original fasta's name	Assembly method details	Provider/Publication	Data repository
EU	Marouch		P. armeniaca	PB, SR	203930909	Marouch_v3.1	FALCON/FALCON-Unzip v0.7	CRB INRAe/groppi et al 2021	[link]
	Rojo_HORA			PB, HiC, 10x, SR	212957803	GCA_903114435.1	Canu (Koren S, Walenz BP, Berlin K, Miller JR, Bergman NH, Phillippy AM. Canu: scalable and accurate long-read assembly via adaptive k-mer weighting and repeat separation. Genome Res. 2017;27(5):722–36.)	https://doi.org/10.1186/s13059-020-02235-5	https://www.ebi.ac.uk/ena/browser/view/GCA_903114435.1
	Rojo_HCUR			PB, HiC, 10x, SR	214193437	GCA_903112645.1	Canu (Koren S, Walenz BP, Berlin K, Miller JR, Bergman NH, Phillippy AM. Canu: scalable and accurate long-read assembly via adaptive k-mer weighting and repeat separation. Genome Res. 2017;27(5):722–36.)	https://doi.org/10.1186/s13059-020-02235-5	https://www.ebi.ac.uk/ena/browser/view/GCA_903112645.1
	Stella			PB, SR	209056965	Stella_v1.1	FALCON/FALCON-Unzip v0.7	CRB INRAe/groppi et al 2021	https://www.rosaceae.org/Analysis/11326140
	RougeR	H1		PB-hi	211322714	RougeRoussillon_H1	Hifiasm v0.16.0 https://forgemia.inra.fr/asm4pg/GenomAsm4pg	CRB INRAe	https://doi.org/10.57745/WUCADU
	RougeR	H2		PB-hi	237722008	RougeRoussillon_H2	Hifiasm v0.16.0 https://forgemia.inra.fr/asm4pg/GenomAsm4pg	CRB INRAe	https://doi.org/10.57745/WUCADU
CH	Sungold		P. armeniaca	PB, HiC,BN	214968066	Sungold_Genome	PacBio,BioNano and Hi-C	Genome and resequencing 307 genotypes provide insights into the domestication and quality-trait genetics of apricots	https://www.rosaceae.org/Analysis/10254125
	GSYX			PB-hi	235283529	GCA_020226305.1_GSYX_assembly_genomic.fna	PacBio,BioNano and Hi-C	Tan Q et al., "Chromosome-level genome assemblies of five Prunus species and genome-wide association studies for key agronomic traits in peach.", Hortic Res, 2021 Oct 1;8(1):213	Genome Warehouse (cncb.ac.cn)
	Meihua			PB,HiC, SR	238488117	GCA_018524995.1_ASM1852499v1_genomic.fna	Falcon	De novo apricot (Prunus Armeniaca) genome assembly and evolutionary analysis	Genome Warehouse (cncb.ac.cn)
W	KZ150	H1	P. armeniaca	PB-hi, SR, BN	246651020	KZ_150_8_H1_V2	Hifiasm v0.15.2	UMR BFP INRAe	https://doi.org/10.57745/WUCADU
	KZ150	H2		PB-hi, SR, BN	238278715	KZ_150_8_H2_V2	Hifiasm v0.15.2	UMR BFP INRAe	https://doi.org/10.57745/WUCADU
	KR091	H1		PB-hi	232833558	KR_091_H1	Hifiasm v0.16.0 https://forgemia.inra.fr/asm4pg/GenomAsm4pg	UMR BFP INRAe	https://doi.org/10.57745/WUCADU
	KR091	H2		PB-hi	232528459	KR_091_H2	Hifiasm v0.16.0 https://forgemia.inra.fr/asm4pg/GenomAsm4pg	UMR BFP INRAe	https://doi.org/10.57745/WUCADU
	CH320			ONT	259436192	Prunus_CH320_5.fasta.gz	Smart denovo	groppi et al 2021 https://www.nature.com/articles/s41467-021-24283-6	https://www.rosaceae.org/Analysis/9955981
Sib	Longwangmao		P. armeniaca	PB, HiC,BN	217623063	Longwangmao_Genome	PacBio,BioNano and Hi-C	Genome and resequencing 307 genotypes provide insights into the domestication and quality-trait genetics of apricots	https://www.rosaceae.org/Analysis/10254126
	CH240	H1	P. sibirica	PB-hi	215610903	CH_240_1_H1	Hifiasm v0.16.0 https://forgemia.inra.fr/asm4pg/GenomAsm4pg	UMR BFP INRAe	https://doi.org/10.57745/WUCADU
	CH240	H2		PB-hi	213665255	CH_240_1_H2	Hifiasm v0.16.0 https://forgemia.inra.fr/asm4pg/GenomAsm4pg	UMR BFP INRAe	https://doi.org/10.57745/WUCADU
	CH250	H1		PB-hi, SR, BN	219521014	CH_250_H1_V2	Hifiasm v0.15.2	UMR BFP INRAe	https://doi.org/10.57745/WUCADU
	CH250	H2		PB-hi, SR, BN	213080051	CH_250_H2_V2	Hifiasm v0.15.2	UMR BFP INRAe	https://doi.org/10.57745/WUCADU
	F106			PB, HiC, BN	216218044	F106_Genome	PacBio,BioNano and Hi-C	Genome and resequencing 307 genotypes provide insights into the domestication and quality-trait genetics of apricots	https://www.rosaceae.org/Analysis/10254124
Hyb	RRxCH240A_H1	H1	P.sibirica x P. armeniaca	PB-hi	212658246	RRxCH240_1_plA_H1	Hifiasm v0.16.0 https://forgemia.inra.fr/asm4pg/GenomAsm4pg		https://doi.org/10.57745/WUCADU
	RRxCH240A_H2	H2		PB-hi	216573840	RRxCH240_1_plA_H2	Hifiasm v0.16.0 https://forgemia.inra.fr/asm4pg/GenomAsm4pg		https://doi.org/10.57745/WUCADU
	RRxCH240B_H1	H1		PB-hi	215477803	RRxCH240_1_plB_H1	Hifiasm v0.16.0 https://forgemia.inra.fr/asm4pg/GenomAsm4pg		https://doi.org/10.57745/WUCADU
	RRxCH240B_H2	H2		PB-hi	209068176	RRxCH240_1_plB_H2	Hifiasm v0.16.0 https://forgemia.inra.fr/asm4pg/GenomAsm4pg		https://doi.org/10.57745/WUCADU
Mand	Pmand CH264		P. mandshurica	PB, ONT, SR	223661229	Prunus_Mandshurica	SMARTdenovo	CRB INRAe/groppi et al 2021	https://www.rosaceae.org/Analysis/10024324
Mum	Pmume Tortuosa		P. mume	ONT, HiC, SR	234943736	Pmume.tuosa.HiC	Juicer and 3D-DNA	The chromosome-level genome provides insight into the molecular mechanism underlying the tortuous-branch phenotype of Prunus mume doi: 10.1111/nph.17894	https://www.rosaceae.org/Analysis/13114608
	Pmume BJFU			SR	198852406	GCA_000346735.1_P.mume_V1.0_genomic	SOAPdenovo (Version 1.05)Li R. et al. De novo assembly of human genomes with massively parallel short read sequencing. Genome Res. 20, 265–272 (2010).	Zhang, Q. et al. The genome of Prunus mume. Nat. Commun. 3:1318 doi: 10.1038/ncomms.2290 (2012).	https://www.ncbi.nlm.nih.gov/datasets/genome/GCF_000346735.1/
Other	GWHDUBN		P. armeniaca var. armeniaca syn. Prunus hongpingensis	PB-hi	223829326	GWHDUBN00000000.genome.fasta	hifiasm 0.19.6-r595	Xiaokang Dai, et al. Genomic evidence for evolutionary history and local adaptation of two endemic apricots: Prunus hongpingensis and P. Zhengheensis. Horticulture Research. 2023, uhad215.	Genome Warehouse (cncb.ac.cn)
	Zheng 2		Prunus zhengheensis	PB-hi	220013973	GWHDUBO00000000	hifiasm 0.19.6-r596	Xiaokang Dai, et al. Genomic evidence for evolutionary history and local adaptation of two endemic apricots: Prunus hongpingensis and P. Zhengheensis. Horticulture Research. 2023, uhad215.	Genome Warehouse (cncb.ac.cn)
Sal	Sanyueli_v2		P.salicina	PB, SR	274418683	psalicina_v2.0.fasta.gz	FALCON (v0.3.0)	https://doi.org/10.1093/gigascience/giaa130	https://www.rosaceae.org/Analysis/9450778
	Zhongli			ONT	287146716	Prunus_salicina.genome.fa.gz	CANU &SMATRdenovo	Huang Z, Shen F, Chen Y, Cao K, Wang L. Chromosome-scale Genome Assembly and Population Genomics Provide Insights into the Adaptation, Domestication, and Flavonoid Metabolism of Chinese Plum. Plant J. 2021 Sep 2. doi: 10.1111/tpj.15482.	https://www.rosaceae.org/Analysis/9019655
	Sanyueli_FAAS			PB, SR	281615269	Assembly-1_genome.fa.gz	NextDenovo	Fang ZZ, Lin-Wang K, Dai H, Zhou DR, Jiang CC, Espley RV, Deng C, Lin YJ, Pan SL, Ye XF. The genome of low-chill Chinese plum 'Sanyueli' (Prunus salicina Lindl.) provides insights into the regulation of the chilling requirement of flower buds.. Molecular ecology resources. 2022 Jan 15.	https://www.rosaceae.org/Analysis/11745274
1. Phased asssemblies were split as H1/H2 as they can be represented as different paths in a pangenome graph 2. Genetic clustering based on Groppi et al 3. PB=PacBio ; PB-hi=PacBio Hifi ; HiC = Hi-C-based scafolding ; ONT= Oxford Nanopore ; BN= BioNano ; 10x=10x scCNV ; SR=Short reads

## Sheet: All_assemblies_uniformed_chromo
File: CH_240_1_H1_mod.fa
>Chr1 44420831
>Chr2 27660545
>Chr3 25893381
>Chr4 25135893
>Chr5 19063563
>Chr6 28927123
>Chr7 22247000
>Chr8 22262567
Total length for file: 215610903
File: CH_240_1_H2_mod.fa
>Chr1 44667351
>Chr2 27834048
>Chr3 25300972
>Chr4 23997013
>Chr5 19015967
>Chr6 28924648
>Chr7 22098554
>Chr8 21826702
Total length for file: 213665255
File: CH_250_H1_mod.fa
>Chr1 45775714
>Chr2 29129086
>Chr3 26247940
>Chr4 27226179
>Chr5 18731184
>Chr6 28399028
>Chr7 22105422
>Chr8 21906461
Total length for file: 219521014
File: CH_250_H2_mod.fa
>Chr1 44728956
>Chr2 26223515
>Chr3 25311077
>Chr4 25259084
>Chr5 19400769
>Chr6 28563160
>Chr7 21670163
>Chr8 21923327
Total length for file: 213080051
File: CH_320_5_mod.fa
>Chr1 49187872
>Chr2 34454672
>Chr3 33800789
>Chr4 38093077
>Chr5 19599615
>Chr6 31538684
>Chr7 26585021
>Chr8 26176462
Total length for file: 259436192
File: F106_Genome_mod.fa
>Chr2 27755212
>Chr1 43043047
>Chr6 30140253
>Chr5 18397801
>Chr3 24203000
>Chr4 26200481
>Chr7 22590855
>Chr8 23887395
Total length for file: 216218044
File: GSYX_true.fa
>Chr1 52703939
>Chr2 31907879
>Chr3 31649486
>Chr4 24032346
>Chr5 18840536
>Chr6 30876794
>Chr7 21151029
>Chr8 24121520
Total length for file: 235283529
File: GWHDUBN_mod.fa
>Chr1 45286100
>Chr2 28889505
>Chr3 26886200
>Chr4 28655195
>Chr5 18850301
>Chr6 31597400
>Chr7 22267624
>Chr8 21397001
Total length for file: 223829326
File: KR_091_H1_mod.fa
>Chr1 47283768
>Chr2 29197829
>Chr3 28466221
>Chr4 29680795
>Chr5 22737869
>Chr6 25305440
>Chr7 25777669
>Chr8 24383967
Total length for file: 232833558
File: KR_091_H2_mod.fa
>Chr1 43236572
>Chr2 31598024
>Chr3 29168072
>Chr4 29695346
>Chr5 19401841
>Chr6 30594343
>Chr7 25361037
>Chr8 23473224
Total length for file: 232528459
File: KZ_150_8_H1_mod.fa
>Chr1 47660619
>Chr2 30557344
>Chr3 29722295
>Chr4 29940180
>Chr5 22509918
>Chr6 32278261
>Chr7 27869276
>Chr8 26113127
Total length for file: 246651020
File: KZ_150_8_H2_mod.fa
>Chr1 51744517
>Chr2 29962160
>Chr3 28641118
>Chr4 27924842
>Chr5 21732836
>Chr6 29254821
>Chr7 25439986
>Chr8 23578435
Total length for file: 238278715
File: Longwangmao_mod.fa
>Chr6 28303870
>Chr5 18884123
>Chr2 27917518
>Chr1 45659045
>Chr3 25761000
>Chr7 22056956
>Chr4 26523551
>Chr8 22517000
Total length for file: 217623063
File: Mandshurica_CH_264_4_mod.fa
>Chr1 39907141
>Chr2 34493307
>Chr3 26429486
>Chr4 30492025
>Chr5 18353606
>Chr6 29447199
>Chr7 22293109
>Chr8 22245356
Total length for file: 223661229
File: Marouch_v3.1_mod.fa
>Chr1 44417728
>Chr2 26987261
>Chr3 22808868
>Chr4 25153521
>Chr5 16905553
>Chr6 26898773
>Chr7 20746019
>Chr8 20013186
Total length for file: 203930909
File: Meihua_mod.fa
>Chr1 49931086
>Chr2 32959922
>Chr3 27418345
>Chr4 30067447
>Chr5 20305152
>Chr6 31563253
>Chr7 22838777
>Chr8 23404135
Total length for file: 238488117
File: Pmume_BJFU_mod.fa
>Chr1 26753024
>Chr2 42086771
>Chr3 24358521
>Chr4 23934096
>Chr5 26133890
>Chr6 21292200
>Chr7 17044513
>Chr8 17249391
Total length for file: 198852406
File: Pmume_tuosa_mod.fa
>Chr2 47027706
>Chr1 32102147
>Chr5 30543781
>Chr3 29355377
>Chr4 27462658
>Chr8 24137540
>Chr6 23981727
>Chr7 20332800
Total length for file: 234943736
File: RRxCH240_1_plA_H1_mod.fa
>Chr1 44801067
>Chr2 27131620
>Chr3 25020156
>Chr4 24503718
>Chr5 18428707
>Chr6 29161489
>Chr7 22003162
>Chr8 21608327
Total length for file: 212658246
File: RRxCH240_1_plA_H2_mod.fa
>Chr1 45594464
>Chr2 28436691
>Chr3 25862959
>Chr4 26007650
>Chr5 18715510
>Chr6 28980102
>Chr7 22178616
>Chr8 20797848
Total length for file: 216573840
File: RRxCH240_1_plB_H1_mod.fa
>Chr1 44730331
>Chr2 20612108
>Chr3 25234684
>Chr4 32371231
>Chr5 18492514
>Chr6 29683362
>Chr7 22393018
>Chr8 21960555
Total length for file: 215477803
File: RRxCH240_1_plB_H2_mod.fa
>Chr1 46275222
>Chr2 30311005
>Chr3 16811111
>Chr4 24507564
>Chr5 18307398
>Chr6 29185931
>Chr7 22206289
>Chr8 21463656
Total length for file: 209068176
File: Rojo_HCUR_mod.fa
>Chr1 45499013
>Chr2 29246250
>Chr3 25835044
>Chr4 24553389
>Chr5 18269195
>Chr6 27818160
>Chr7 22138634
>Chr8 20833752
Total length for file: 214193437
File: Rojo_HORA_mod.fa
>Chr1 45121954
>Chr2 28898873
>Chr3 25508227
>Chr4 25186293
>Chr5 17921210
>Chr6 27766880
>Chr7 22023562
>Chr8 20530804
Total length for file: 212957803
File: RougeRoussillon_H1_mod.fa
>Chr1 49875448
>Chr2 28931152
>Chr3 23970188
>Chr4 31160442
>Chr5 12758817
>Chr6 23990118
>Chr7 27472246
>Chr8 13164303
Total length for file: 211322714
File: RougeRoussillon_H2_mod.fa
>Chr1 48193998
>Chr2 20338211
>Chr3 37138354
>Chr4 30653413
>Chr5 22730710
>Chr6 28456415
>Chr7 26113978
>Chr8 24096929
Total length for file: 237722008
File: Stella_v1.1_mod.fa
>Chr1 43521413
>Chr2 27795332
>Chr3 24455496
>Chr4 25524646
>Chr5 16320126
>Chr6 27868091
>Chr7 23555681
>Chr8 20016180
Total length for file: 209056965
File: Sungold_mod.fa
>Chr1 44445119
>Chr2 29381868
>Chr5 17829941
>Chr6 28985090
>Chr7 21661121
>Chr8 21140521
>Chr4 26110760
>Chr3 25413646
Total length for file: 214968066
File: psalicina_Sanyueli_FAAS_mod.fa
>Chr1 36620049
>Chr2 55099687
>Chr3 32892950
>Chr4 34454419
>Chr5 38697768
>Chr6 30057700
>Chr7 22742386
>Chr8 31050310
Total length for file: 281615269
File: psalicina_Zhongli_mod.fa
>Chr1 62288977
>Chr2 38225957
>Chr3 37520673
>Chr4 34466800
>Chr5 11991575
>Chr6 42020275
>Chr7 30368733
>Chr8 30263726
Total length for file: 287146716
File: psalicina_v2_mod.fa
>Chr1 54530904
>Chr2 37657874
>Chr3 31821073
>Chr4 32324625
>Chr5 23698873
>Chr6 36292479
>Chr7 29970493
>Chr8 28122362
Total length for file: 274418683
File: pzheng2_mod.fa
>Chr1 46484110
>Chr2 28896915
>Chr3 26877666
>Chr4 27654740
>Chr5 17872795
>Chr6 29282244
>Chr7 21650056
>Chr8 21295447
Total length for file: 220013973
File: pzheng_mod.fa
>Chr1 46484110
>Chr2 28896915
>Chr3 26877666
>Chr4 27654740
>Chr5 17872795
>Chr6 29282244
>Chr7 21650056
>Chr8 21295447
Total length for file: 220013973
