# Supplementary material for: Phylogeny-driven pangenome analysis uncovers the genomic landscape of domesticated and wild Armeniaca species
Source: Hortic Res. 2026 Mar 27;13(7):uhag104. doi: 10.1093/hr/uhag104 (PMC13283847; doi:10.1093/hr/uhag104)
Supplement: Web_Material_uhag104 [file web_material_uhag104.zip › Suppl_Table_T2 _ Ordered histgrowth in bp all chromosome.xlsx]

## Sheet: chr1_orderedgrowth_bp
Panacus execution parameters, for 2 conditions (non core ; core)
condition	Non core genome (green color)	Core genome (red color)
count	bp	bp
coverage	1	1	parameters of Panacus software, see documentation in : https://github.com/codialab/panacus
quorum	0	1	parameters of Panacus software, see documentation in : https://github.com/codialab/panacus
Values detailes per assembly:
Assembly	Non core genome (green color)	Core genome (red color)
Rojo_HCUR	45499013	45499013
Marouch_v3p1	53916409	45499013
Rojo_HORA	61557010	43556611
RougeRoussillon_H1	70103941	39737503
RougeRoussillon_H2	75745632	38343961
RRxCH240_1_plA_H2	77610902	38192001
RRxCH240_1_plB_H2	79786652	37887429
Stella_v1p1	84557294	37760553
CH_320_5	94172790	36624793
KR_091_H1	102492521	35363343
KR_091_H2	108060289	34167624
KZ_150_8_H1	114699752	31921466
KZ_150_8_H2	124006986	31590373
Sungold	127180372	31279061
GSYX	132780685	30702254
Meihua	138732255	29629934
CH_240_1_H1	145198523	29078557
CH_240_1_H2	150183458	28765305
CH_250_H1	155499359	28301528
CH_250_H2	160373099	28106572
RRxCH240_1_plA_H1	162337595	27956862
RRxCH240_1_plB_H1	164363504	27937611
F106	168602681	27863668
Longwangmao	173864271	27673393
Mandshurica_CH_264_4	181048109	27500064

## Sheet: chr2_orderedgrowth_bp
Panacus execution parameters, for 2 conditions (non core ; core)
condition	Non core genome (green color)	Core genome (red color)
count	bp	bp
coverage	1	1	parameters of Panacus software, see documentation in : https://github.com/codialab/panacus
quorum	0	1	parameters of Panacus software, see documentation in : https://github.com/codialab/panacus
Values detailes per assembly:
Assembly	Non core genome (green color)	Core genome (red color)
Rojo_HCUR	29246250	29246250
Marouch_v3p1	34450657	29246250
Rojo_HORA	41125893	26109382
RougeRoussillon_H1	49146118	24165724
RougeRoussillon_H2	52523897	21013111
RRxCH240_1_plA_H2	55179149	15781042
RRxCH240_1_plB_H2	65534123	15486768
Stella_v1p1	71654590	15172967
CH_320_5	82329987	14317570
KR_091_H1	90553912	13813886
KR_091_H2	98794943	13155702
KZ_150_8_H1	106288270	12633775
KZ_150_8_H2	112237615	12540327
Sungold	118205801	12377155
GSYX	124250899	12142648
Meihua	130696549	11308405
CH_240_1_H1	136351927	11129683
CH_240_1_H2	142086465	10975557
CH_250_H1	148110968	10862274
CH_250_H2	151859691	10701090
RRxCH240_1_plA_H1	153834061	10617196
RRxCH240_1_plB_H1	155915520	10609067
F106	161245824	7437483
Longwangmao	167053189	7354003
Mandshurica_CH_264_4	179381692	7319502

## Sheet: chr3_orderedgrowth_bp
Panacus execution parameters, for 2 conditions (non core ; core)
condition	Non core genome (green color)	Core genome (red color)
count	bp	bp
coverage	1	1	parameters of Panacus software, see documentation in : https://github.com/codialab/panacus
quorum	0	1	parameters of Panacus software, see documentation in : https://github.com/codialab/panacus
Values detailes per assembly:
Assembly	Non core genome (green color)	Core genome (red color)
Rojo_HCUR	25835044	25835044
Marouch_v3p1	30204806	25835044
Rojo_HORA	35588698	23572137
RougeRoussillon_H1	42015122	22247513
RougeRoussillon_H2	55530271	17664289
RRxCH240_1_plA_H2	56222323	17532389
RRxCH240_1_plB_H2	57017473	17497468
Stella_v1p1	59635545	12920457
CH_320_5	71741377	12315429
KR_091_H1	77855319	11941260
KR_091_H2	83882300	11822262
KZ_150_8_H1	89967255	11389691
KZ_150_8_H2	95645871	11162433
Sungold	97512028	11015844
GSYX	101334825	10899274
Meihua	104863411	10718640
CH_240_1_H1	109345742	10420215
CH_240_1_H2	112904122	10321899
CH_250_H1	116636551	10163671
CH_250_H2	119100198	10074161
RRxCH240_1_plA_H1	119953994	10009174
RRxCH240_1_plB_H1	120874992	10009168
F106	123476549	9986677
Longwangmao	126421416	9838759
Mandshurica_CH_264_4	131671175	9771458

## Sheet: chr4_orderedgrowth_bp
Panacus execution parameters, for 2 conditions (non core ; core)
condition	Non core genome (green color)	Core genome (red color)
count	bp	bp
coverage	1	1	parameters of Panacus software, see documentation in : https://github.com/codialab/panacus
quorum	0	1	parameters of Panacus software, see documentation in : https://github.com/codialab/panacus
Values detailes per assembly:
Assembly	Non core genome (green color)	Core genome (red color)
Rojo_HCUR	24553389	24553389
Marouch_v3p1	30117028	24553389
Rojo_HORA	36069471	22657665
RougeRoussillon_H1	45249950	19425782
RougeRoussillon_H2	48365973	19374861
RRxCH240_1_plA_H2	50553511	19315835
RRxCH240_1_plB_H2	51968474	19145118
Stella_v1p1	56141806	18235753
CH_320_5	72874916	17423710
KR_091_H1	81099957	16537325
KR_091_H2	85613129	16064531
KZ_150_8_H1	93409851	15682987
KZ_150_8_H2	99317686	15231276
Sungold	102801127	14917397
GSYX	104800096	14773512
Meihua	109442577	13667543
CH_240_1_H1	114263305	13513535
CH_240_1_H2	118003121	13202723
CH_250_H1	122945962	12876570
CH_250_H2	126482887	12632040
RRxCH240_1_plA_H1	128112832	12488580
RRxCH240_1_plB_H1	137265465	12307727
F106	141879053	12285747
Longwangmao	145712967	12110763
Mandshurica_CH_264_4	155081803	12030499

## Sheet: chr5_orderedgrowth_bp
Panacus execution parameters, for 2 conditions (non core ; core)
condition	Non core genome (green color)	Core genome (red color)
count	bp	bp
coverage	1	1	parameters of Panacus software, see documentation in : https://github.com/codialab/panacus
quorum	0	1	parameters of Panacus software, see documentation in : https://github.com/codialab/panacus
Values detailes per assembly:
Assembly	Non core genome (green color)	Core genome (red color)
Rojo_HCUR	18269195	18269195
Marouch_v3p1	20484211	18269195
Rojo_HORA	22239301	16690951
RougeRoussillon_H1	23409689	16313695
RougeRoussillon_H2	29435743	12038448
RRxCH240_1_plA_H2	30245513	12013825
RRxCH240_1_plB_H2	30540051	12013181
Stella_v1p1	31860356	11736442
CH_320_5	35699188	10689484
KR_091_H1	42002573	10383825
KR_091_H2	45517798	10169094
KZ_150_8_H1	50654818	9800100
KZ_150_8_H2	54956998	9715060
Sungold	56027608	9605205
GSYX	57199296	9574118
Meihua	59180366	9458868
CH_240_1_H1	61795521	9421354
CH_240_1_H2	64007817	9362744
CH_250_H1	65832665	9244158
CH_250_H2	67690281	9193055
RRxCH240_1_plA_H1	68272123	9133756
RRxCH240_1_plB_H1	68440421	9128883
F106	70021636	9094807
Longwangmao	71319040	9050047
Mandshurica_CH_264_4	74215677	9004384

## Sheet: chr6_orderedgrowth_bp
Panacus execution parameters, for 2 conditions (non core ; core)
condition	Non core genome (green color)	Core genome (red color)
count	bp	bp
coverage	1	1	parameters of Panacus software, see documentation in : https://github.com/codialab/panacus
quorum	0	1	parameters of Panacus software, see documentation in : https://github.com/codialab/panacus
Values detailes per assembly:
Assembly	Non core genome (green color)	Core genome (red color)
Rojo_HCUR	27818160	27818160
Marouch_v3p1	32189196	27818160
Rojo_HORA	37089181	26251819
RougeRoussillon_H1	44168287	24984977
RougeRoussillon_H2	47724888	18259951
RRxCH240_1_plA_H2	49968519	17501516
RRxCH240_1_plB_H2	51793306	17496497
Stella_v1p1	55630133	17101289
CH_320_5	63064430	16657228
KR_091_H1	70653552	16371766
KR_091_H2	76129492	12173725
KZ_150_8_H1	83345367	11919731
KZ_150_8_H2	87353002	11823110
Sungold	91627314	11694986
GSYX	95366025	11463924
Meihua	99336954	11323599
CH_240_1_H1	105459467	11251063
CH_240_1_H2	110469654	10953111
CH_250_H1	114892085	10827967
CH_250_H2	118433348	10570145
RRxCH240_1_plA_H1	120758577	10475267
RRxCH240_1_plB_H1	123414614	10475193
F106	128731737	10391635
Longwangmao	132099075	10266778
Mandshurica_CH_264_4	137881547	9984830

## Sheet: chr7_orderedgrowth_bp
Panacus execution parameters, for 2 conditions (non core ; core)
condition	Non core genome (green color)	Core genome (red color)
count	bp	bp
coverage	1	1	parameters of Panacus software, see documentation in : https://github.com/codialab/panacus
quorum	0	1	parameters of Panacus software, see documentation in : https://github.com/codialab/panacus
Values detailes per assembly:
Assembly	Non core genome (green color)	Core genome (red color)
Rojo_HCUR	22138634	22138634
Marouch_v3p1	25172950	22138634
Rojo_HORA	30701313	21320435
RougeRoussillon_H1	39031697	18419429
RougeRoussillon_H2	46861827	18238677
RRxCH240_1_plA_H2	48074753	17762088
RRxCH240_1_plB_H2	50025757	17761964
Stella_v1p1	54721343	17618797
CH_320_5	62490835	17361365
KR_091_H1	69563669	16859618
KR_091_H2	75936661	16586917
KZ_150_8_H1	84390347	16398202
KZ_150_8_H2	89796934	16195206
Sungold	92105704	15975299
GSYX	94936778	15942133
Meihua	98070387	14440791
CH_240_1_H1	101834447	13958294
CH_240_1_H2	104828997	13796795
CH_250_H1	107820495	13670034
CH_250_H2	110159143	13571129
RRxCH240_1_plA_H1	111549858	13510501
RRxCH240_1_plB_H1	112991418	13510110
F106	116314005	13493049
Longwangmao	119054421	13244154
Mandshurica_CH_264_4	123305776	13140724

## Sheet: chr8_orderedgrowth_bp
Panacus execution parameters, for 2 conditions (non core ; core)
condition	Non core genome (green color)	Core genome (red color)
count	bp	bp
coverage	1	1	parameters of Panacus software, see documentation in : https://github.com/codialab/panacus
quorum	0	1	parameters of Panacus software, see documentation in : https://github.com/codialab/panacus
Values detailes per assembly:
Assembly	Non core genome (green color)	Core genome (red color)
Rojo_HCUR	20833752	20833752
Marouch_v3p1	25313877	20833752
Rojo_HORA	30051971	19110693
RougeRoussillon_H1	32056029	18412790
RougeRoussillon_H2	37667093	12588163
RRxCH240_1_plA_H2	39194082	12561428
RRxCH240_1_plB_H2	40925353	12531098
Stella_v1p1	45402553	12329774
CH_320_5	55434752	11831944
KR_091_H1	62633864	11369225
KR_091_H2	66635381	11107904
KZ_150_8_H1	74370487	10876018
KZ_150_8_H2	79498139	10761568
Sungold	82099202	10539380
GSYX	87315857	10503966
Meihua	90765459	10034690
CH_240_1_H1	95498296	9951692
CH_240_1_H2	99973795	9891553
CH_250_H1	103794836	9782599
CH_250_H2	107312826	9684363
RRxCH240_1_plA_H1	108891498	9611118
RRxCH240_1_plB_H1	110721536	9607928
F106	115477237	9581264
Longwangmao	119567635	9523275
Mandshurica_CH_264_4	124869232	9468767
