# Supplementary material for: Phylogeny-driven pangenome analysis uncovers the genomic landscape of domesticated and wild Armeniaca species
Source: Hortic Res. 2026 Mar 27;13(7):uhag104. doi: 10.1093/hr/uhag104 (PMC13283847; doi:10.1093/hr/uhag104)
Supplement: Web_Material_uhag104 [file web_material_uhag104.zip › Suppl_Table_T3 _ Proportion of the different genome types along the 8 chromosome.xlsx]

## Sheet: Pan1c_chr1
Assembly	Core	Private	Accessory
CH_240_1_H1	43.673264464593196	5.405752089599584	50.92098344580721
CH_240_1_H2	43.43223084798559	5.610903588171146	50.956865563843266
CH_250_H1	42.380610382177764	10.510031585744354	47.10935803207788
CH_250_H2	43.37241182199737	10.128139364576272	46.49944881342636
CH_320_5	39.54785033188669	16.367457409013344	44.08469225909997
F106	45.07122137519679	9.614997748649161	45.313780876154055
GSYX	43.42727969535636	9.209619038151969	47.363101266491675
KR_091_H1	41.028936187995846	10.886594317102647	48.084469494901505
KR_091_H2	44.86948456505756	10.423719530771312	44.70679590417112
KZ_150_8_H1	40.7045216932663	10.789312241202742	48.50616606553096
KZ_150_8_H2	37.4919472144266	16.33981432274264	46.16823846283076
Longwangmao	42.488902253649854	11.473682815748774	46.03741493060137
Mandshurica_CH_264_4	49.180809519779935	18.073231555224663	32.745958924995406
Marouch_v3p1	43.67631545674736	6.4060277914259816	49.917656751826655
Meihua	42.0160498812303	11.320040184986164	46.663909933783536
RRxCH240_1_plA_H1	43.302600359942325	4.031216488660862	52.666183151396815
RRxCH240_1_plA_H2	42.54908446779855	3.9618537899688873	53.48906174223257
RRxCH240_1_plB_H1	43.37107856411794	4.524368487235205	52.104552948646855
RRxCH240_1_plB_H2	41.92314193544009	4.6096721048685625	53.46718595969134
Rojo_HCUR	42.638346902162475	8.87040780423083	48.4912452936067
Rojo_HORA	42.99465178303227	12.380206318192693	44.62514189877504
RougeRoussillon_H1	38.896947852979686	10.170942223917468	50.93210992310284
RougeRoussillon_H2	40.254031217746245	8.559864653685715	51.18610412856805
Stella_v1p1	44.575820642588056	7.737627912034934	47.68655144537701
Sungold	43.649398261257886	6.056770823360829	50.29383091538128

## Sheet: Pan1c_chr2
Assembly	Core	Private	Accessory
CH_240_1_H1#0	14.66536903	11.44195821	73.89267276
CH_240_1_H2#0	14.57395274	11.93903955	73.48700771
CH_250_H1#0	13.92601539	17.6665859	68.40739871
CH_250_H2#0	15.46902084	13.67736552	70.85361364
CH_320_5#0	11.77350056	28.18353923	60.04296021
F106#0	14.61534864	18.8898359	66.49481546
GSYX#0	14.59541074	16.2516443	69.15294495
KR_091_H1#0	13.89322816	22.24820893	63.85856291
KR_091_H2#0	12.83789455	22.97437966	64.18772579
KZ_150_8_H1#0	13.2751099	15.72266556	71.00222454
KZ_150_8_H2#0	13.53881362	17.7266659	68.73452048
Longwangmao#0	14.55779844	20.70631064	64.73589092
Mandshurica_CH_264_4#0	11.91933554	35.7472654	52.33339906
Marouch_v3p1#0	15.03124382	11.45928814	73.50946804
Meihua#0	13.25567457	18.45771662	68.28660881
RRxCH240_1_plA_H1#0	14.95126719	6.783995943	78.26473686
RRxCH240_1_plA_H2#0	14.26509505	8.960617113	76.77428784
RRxCH240_1_plB_H1#0	19.68028209	10.09501309	70.22470482
RRxCH240_1_plB_H2#0	13.38299736	34.03190029	52.58510234
Rojo_HCUR#0	13.8702261	9.860840279	76.26893362
Rojo_HORA#0	14.03695224	14.19219705	71.77085072
RougeRoussillon_H1#0	14.02129096	19.38951135	66.58919769
RougeRoussillon_H2#0	19.94531869	11.24430266	68.81037865
Stella_v1p1#0	15.17510566	16.84078103	67.9841133
Sungold#0	13.80620524	18.62186911	67.57192565

## Sheet: Pan1c_chr3
Assembly	Core	Private	Accessory
CH_240_1_H1#0	24.67291158	9.044716872	66.28237155
CH_240_1_H2#0	25.25061488	5.383797113	69.36558801
CH_250_H1#0	24.33962818	12.23415628	63.42621554
CH_250_H2#0	25.24053402	9.196554536	65.56291145
CH_320_5#0	18.94606957	31.7182093	49.33572113
F106#0	26.39611205	10.34543652	63.25845143
GSYX#0	25.4977569	10.96975793	63.53248517
KR_091_H1#0	22.44291928	14.97849679	62.57858393
KR_091_H2#0	21.90289094	17.98047879	60.11663027
KZ_150_8_H1#0	21.4944741	18.8898973	59.6156286
KZ_150_8_H2#0	22.30587158	17.6681441	60.02598432
Longwangmao#0	24.7997011	11.146912	64.0533869
Mandshurica_CH_264_4#0	24.25063809	19.86373477	55.88562714
Marouch_v3p1#0	28.0095049	4.372470392	67.61802471
Meihua#0	25.99068981	12.25183358	61.75747661
RRxCH240_1_plA_H1#0	25.53401745	3.275495165	71.19048738
RRxCH240_1_plA_H2#0	24.70193376	2.556424422	72.74164182
RRxCH240_1_plB_H1#0	25.31694473	3.649698962	71.03335631
RRxCH240_1_plB_H2#0	38.00255081	4.656271677	57.34117751
Rojo_HCUR#0	24.72862442	12.12947034	63.14190524
Rojo_HORA#0	25.04545298	14.12430586	60.83024116
RougeRoussillon_H1#0	26.652486	18.53798143	54.80953257
RougeRoussillon_H2#0	17.21075468	31.90907438	50.88017094
Stella_v1p1#0	26.18468667	7.705094184	66.11021915
Sungold#0	25.61722155	6.517899872	67.86487858

## Sheet: Pan1c_chr4
Assembly	Core	Private	Accessory
CH_240_1_H1#0	37.81387039	5.583951205	56.60217841
CH_240_1_H2#0	39.60848794	6.389361876	54.00215018
CH_250_H1#0	34.9107159	15.14652497	49.94275914
CH_250_H2#0	37.62944848	13.13761022	49.23294131
CH_320_5#0	25.40107485	38.94172687	35.65719829
F106#0	36.32834069	17.36895594	46.30270337
GSYX#0	45.63859891	6.838533367	47.52286772
KR_091_H1#0	32.02358293	12.24918335	55.72723372
KR_091_H2#0	32.00789107	13.33168167	54.66042726
KZ_150_8_H1#0	31.74614849	23.08762673	45.16622479
KZ_150_8_H2#0	34.03727047	19.74636777	46.21636176
Longwangmao#0	35.83552594	14.36157248	49.80290158
Mandshurica_CH_264_4#0	31.77691216	30.76883218	37.45425566
Marouch_v3p1#0	37.78736981	11.6510766	50.56155359
Meihua#0	34.03114671	14.73805874	51.23079455
RRxCH240_1_plA_H1#0	38.78943595	6.648852227	54.56171182
RRxCH240_1_plA_H2#0	36.5463777	7.848229271	55.60539303
RRxCH240_1_plB_H1#0	29.36204063	28.25008725	42.38787212
RRxCH240_1_plB_H2#0	38.78334868	5.667246243	55.54940507
Rojo_HCUR#0	38.71096572	7.105919268	54.18311501
Rojo_HORA#0	37.73820149	15.76017161	46.5016269
RougeRoussillon_H1#0	30.50294986	9.542387107	59.95466303
RougeRoussillon_H2#0	31.0074901	9.480288541	59.51222136
Stella_v1p1#0	37.56609984	11.65296083	50.78093933
Sungold#0	36.402058	11.69389171	51.90405028

## Sheet: Pan1c_chr5
Assembly	Core	Private	Accessory
CH_240_1_H1#0	37.06522752	5.637639721	57.29713276
CH_240_1_H2#0	37.15799991	5.225245711	57.61675438
CH_250_H1#0	37.72293839	8.615216208	53.6618454
CH_250_H2#0	36.42099445	8.804104621	54.77490093
CH_320_5#0	36.24283436	14.82862801	48.92853763
F106#0	38.40650847	8.258601123	53.3348904
GSYX#0	40.41547969	5.234596298	54.34992401
KR_091_H1#0	31.07570459	23.51273552	45.4115599
KR_091_H2#0	36.4189821	15.99304417	47.58797374
KZ_150_8_H1#0	31.39039867	18.77995735	49.82964398
KZ_150_8_H2#0	32.51279769	18.05092074	49.43628158
Longwangmao#0	37.94116359	6.858422814	55.2004136
Mandshurica_CH_264_4#0	38.49899033	15.78321448	45.71779518
Marouch_v3p1#0	41.79663925	5.296768464	52.90659229
Meihua#0	35.5643287	9.557273937	54.87839736
RRxCH240_1_plA_H1#0	38.34209855	2.848094552	58.8098069
RRxCH240_1_plA_H2#0	37.75453087	3.957102959	58.28836617
RRxCH240_1_plB_H1#0	38.20980209	0.8964384183	60.8937595
RRxCH240_1_plB_H2#0	38.59616205	1.604138393	59.79969955
Rojo_HCUR#0	38.67687109	7.515372188	53.80775672
Rojo_HORA#0	39.42787903	5.720886034	54.85123493
RougeRoussillon_H1#0	55.38094167	1.721350812	42.89770752
RougeRoussillon_H2#0	31.08549183	21.65492851	47.25957966
Stella_v1p1#0	43.29594637	6.317163238	50.3868904
Sungold#0	39.62970489	5.448761721	54.92153339

## Sheet: Pan1c_chr6
Assembly	Core	Private	Accessory
CH_240_1_H1#0	24.43844485	12.52094444	63.04061071
CH_240_1_H2#0	24.44053597	8.313338852	67.24612517
CH_250_H1#0	24.8928907	13.19021905	61.91689025
CH_250_H2#0	24.74984911	11.63253646	63.61761444
CH_320_5#0	22.41481921	20.44326897	57.14191182
F106#0	23.45480975	17.34089624	59.20429401
GSYX#0	27.14270141	10.73614055	62.12115805
KR_091_H1#0	27.93604458	25.45255882	46.6113966
KR_091_H2#0	23.10668675	15.95341008	60.93990317
KZ_150_8_H1#0	21.90123873	19.92651959	58.17224168
KZ_150_8_H2#0	24.1646975	12.68574503	63.14955747
Longwangmao#0	24.97658094	11.83375277	63.18966629
Mandshurica_CH_264_4#0	24.00682999	19.63674711	56.3564229
Marouch_v3p1#0	26.28126941	8.410788849	65.30794174
Meihua#0	24.11763768	12.26844394	63.61391838
RRxCH240_1_plA_H1#0	24.24203716	7.751051395	68.00691144
RRxCH240_1_plA_H2#0	24.39376852	6.005016822	69.60121465
RRxCH240_1_plB_H1#0	23.81582989	8.93502899	67.24914112
RRxCH240_1_plB_H2#0	24.22173547	5.986363772	69.79190076
Rojo_HCUR#0	25.41267647	9.328586075	65.25873746
Rojo_HORA#0	25.46891837	11.07476965	63.45631198
RougeRoussillon_H1#0	29.4677125	20.73676753	49.79551997
RougeRoussillon_H2#0	24.84269013	9.603472539	65.55383733
Stella_v1p1#0	25.47957088	10.27802371	64.24240541
Sungold#0	24.7376634	13.71141163	61.55092498

## Sheet: Pan1c_chr7
Assembly	Core	Private	Accessory
CH_240_1_H1#0	45.76230503	8.032656088	46.20503888
CH_240_1_H2#0	46.06971117	7.407385117	46.52290372
CH_250_H1#0	46.05539763	12.26773232	41.67687005
CH_250_H2#0	46.98044957	10.47114874	42.54840169
CH_320_5#0	38.5135449	26.50882615	34.97762894
F106#0	45.10186533	14.3268504	40.57128427
GSYX#0	54.10242688	12.58102856	33.31654455
KR_091_H1#0	39.49441666	21.8524879	38.65309544
KR_091_H2#0	40.14323231	22.77342602	37.08334166
KZ_150_8_H1#0	36.53033541	27.06268006	36.40698452
KZ_150_8_H2#0	40.0186541	20.33194122	39.64940468
Longwangmao#0	46.15659568	12.20681131	41.63659301
Mandshurica_CH_264_4#0	45.66765452	19.07029657	35.26204891
Marouch_v3p1#0	49.07322219	7.3760561	43.55072171
Meihua#0	45.12121205	13.29790995	41.580878
RRxCH240_1_plA_H1#0	46.26944073	6.047471722	47.68308755
RRxCH240_1_plA_H2#0	45.90340533	5.194431429	48.90216324
RRxCH240_1_plB_H1#0	45.46390308	6.437511013	48.09858591
RRxCH240_1_plB_H2#0	45.8462015	8.785101374	45.36869713
Rojo_HCUR#0	45.98630611	11.31577495	42.69791894
Rojo_HORA#0	46.24767329	17.19803091	36.5542958
RougeRoussillon_H1#0	37.05827328	23.23388121	39.70784551
RougeRoussillon_H2#0	38.98578761	23.03204437	37.98216802
Stella_v1p1#0	43.21989248	15.24914945	41.53095807
Sungold#0	47.00006062	10.15753986	42.84239952

## Sheet: Pan1c_chr8
Assembly	Core	Private	Accessory
CH_240_1_H1#0	32.09025266	9.353773085	58.55597425
CH_240_1_H2#0	32.73107408	15.48139064	51.78753529
CH_250_H1#0	32.61190386	15.81909556	51.56900058
CH_250_H2#0	32.58681495	15.28103376	52.13215129
CH_320_5#0	27.70254437	33.22394371	39.07351192
F106#0	30.29451307	19.41571276	50.28977417
GSYX#0	31.96256704	20.10085185	47.93658111
KR_091_H1#0	29.29840743	15.43573693	55.26585563
KR_091_H2#0	30.43516306	12.2820964	57.28274054
KZ_150_8_H1#0	27.35832442	27.14103523	45.50064035
KZ_150_8_H2#0	30.29935617	19.6072428	50.09340103
Longwangmao#0	31.72764578	18.09510592	50.1772483
Mandshurica_CH_264_4#0	32.11508056	23.86339423	44.02152521
Marouch_v3p1#0	35.69703494	8.854782042	55.44818301
Meihua#0	31.56766956	14.05282015	54.37951029
RRxCH240_1_plA_H1#0	33.0618562	6.981456732	59.95668707
RRxCH240_1_plA_H2#0	34.35025585	6.854079326	58.79566482
RRxCH240_1_plB_H1#0	32.53157309	8.333227462	59.13519945
RRxCH240_1_plB_H2#0	33.28470229	8.050767306	58.6645304
Rojo_HCUR#0	34.29105809	10.60874681	55.10019511
Rojo_HORA#0	34.79704935	17.58090428	47.62204637
RougeRoussillon_H1#0	54.26883596	8.602855768	37.12830827
RougeRoussillon_H2#0	29.64740445	18.18500191	52.16759364
Stella_v1p1#0	36.03974385	19.85508224	44.10517391
Sungold#0	33.79346233	11.13990994	55.06662773
