# Supplementary material for: Phylogeny-driven pangenome analysis uncovers the genomic landscape of domesticated and wild Armeniaca species
Source: Hortic Res. 2026 Mar 27;13(7):uhag104. doi: 10.1093/hr/uhag104 (PMC13283847; doi:10.1093/hr/uhag104)
Supplement: Web_Material_uhag104 [file web_material_uhag104.zip › Suppl_table_T4 _ Structural and SNP Variation Summary.xlsx]

## Sheet: raw_summary_insertions_deletion
chromosome	group	Insertion	Deletion	Total	total%
All	CH	30203	31299	61502	100		537637
Chr1	CH	6232	6453	12685	20.6253
Chr2	CH	3953	4028	7981	12.9768
Chr3	CH	3851	4172	8023	13.0451
Chr4	CH	3733	3825	7558	12.289
Chr5	CH	2356	2545	4901	7.96885			INSERTION
Chr6	CH	4262	4491	8753	14.2321			Group	Avg	Med	min	max	Q1	Q3
Chr7	CH	2710	2643	5353	8.70378			EU	7377.88	6816.5	4351	13159	6148.25	7775.75
Chr8	CH	3106	3142	6248	10.159			W	7233.25	7071.5	4562	12005	6105.25	7609.25
All	EU	59023	57190	116213	100			CH	3775.38	3792	2356	6232	3007	4030.25
Chr1	EU	13159	12400	25559	21.9932			Sib	13155.2	12455.5	8469	21538	11232	13808.5
Chr2	EU	6858	6424	13282	11.429			Man	1847.88	1806	1288	2665	1569.75	2018.75
Chr3	EU	8513	8636	17149	14.7565
Chr4	EU	6775	6312	13087	11.2612			DELETION
Chr5	EU	4351	4564	8915	7.67126			Group	Avg	Med	min	max	Q1	Q3
Chr6	EU	7530	7607	15137	13.0252			EU	7148.75	6368	4564	12400	5891.75	7864.25
Chr7	EU	5459	5087	10546	9.07472			W	7252.38	7258.5	4774	11708	5937	7689
Chr8	EU	6378	6160	12538	10.7888			CH	3912.38	3926.5	2545	6453	3017.25	4251.75
All	Man	14783	13983	28766	100			Sib	13753.6	13045	9553	23071	11199.5	14236.8
Chr1	Man	2665	2497	5162	17.9448			Man	1747.88	1732	1224	2497	1463.75	1908.25
Chr2	Man	1803	1734	3537	12.2958
Chr3	Man	1990	1879	3869	13.4499
Chr4	Man	1809	1730	3539	12.3027
Chr5	Man	1288	1224	2512	8.73253
Chr6	Man	2105	1996	4101	14.2564
Chr7	Man	1545	1457	3002	10.4359
Chr8	Man	1578	1466	3044	10.5819
All	Sib	105242	110029	215271	100
Chr1	Sib	21538	23071	44609	20.7223
Chr2	Sib	12412	12998	25410	11.8037
Chr3	Sib	13574	14014	27588	12.8155
Chr4	Sib	12499	13092	25591	11.8878
Chr5	Sib	8469	9553	18022	8.37177
Chr6	Sib	14512	14905	29417	13.6651
Chr7	Sib	10893	11195	22088	10.2606
Chr8	Sib	11345	11201	22546	10.4733
All	Total	267117	270520	537637	100
Chr1	Total	55599	56129	111728	20.7813
Chr2	Total	32603	32857	65460	12.1755
Chr3	Total	35634	36438	72072	13.4053
Chr4	Total	31839	31954	63793	11.8654
Chr5	Total	21026	22660	43686	8.12556
Chr6	Total	35529	36521	72050	13.4012
Chr7	Total	26206	25923	52129	9.69595
Chr8	Total	28681	28038	56719	10.5497
All	W	57866	58019	115885	100
Chr1	W	12005	11708	23713	20.4625
Chr2	W	7577	7673	15250	13.1596
Chr3	W	7706	7737	15443	13.3261
Chr4	W	7023	6995	14018	12.0965
Chr5	W	4562	4774	9336	8.05626
Chr6	W	7120	7522	14642	12.6349
Chr7	W	5599	5541	11140	9.61298
Chr8	W	6274	6069	12343	10.6511

## Sheet: SNPs summary
chromosome	groupe	SNP_count	total_size	SNP_normalized	SNP/1000 bp
All	CH	2923837	688739712	0.0042452	4.2452
All	EU	5472829	1291575450	0.00423733	4.23733
All	Man	1393252	223661229	0.0062293	6.2293
All	Sib	10085046	1723854379	0.00585029	5.85029
All	W	5477743	1209727944	0.00452808	4.52808
Chr1	CH	635613	147080144	0.00432154	4.32154
Chr1	EU	1256434	279478814	0.00449563	4.49563
Chr1	Man	263619	39907141	0.00660581	6.60581
Chr1	Sib	2146573	357826342	0.00599892	5.99892
Chr1	W	1169742	239113348	0.004892	4.892
Chr2	CH	348509	94249669	0.00369772	3.69772
Chr2	EU	588467	163903193	0.00359033	3.59033
Chr2	Man	162845	34493307	0.00472106	4.72106
Chr2	Sib	1152869	214263652	0.00538061	5.38061
Chr2	W	683652	155770029	0.00438885	4.38885
Chr3	CH	382253	84481477	0.0045247	4.5247
Chr3	EU	793003	152099707	0.0052137	5.2137
Chr3	Man	179085	26429486	0.00677595	6.77595
Chr3	Sib	1266690	202972210	0.00624071	6.24071
Chr3	W	702842	149798495	0.00469192	4.69192
Chr4	CH	356629	80210553	0.00444616	4.44616
Chr4	EU	639300	162668883	0.00393007	3.93007
Chr4	Man	168723	30492025	0.00553335	5.53335
Chr4	Sib	1195302	211217150	0.00565911	5.65911
Chr4	W	672773	155334240	0.00433113	4.33113
Chr5	CH	249869	56975629	0.00438554	4.38554
Chr5	EU	450927	107339198	0.00420095	4.20095
Chr5	Man	127723	18353606	0.00695901	6.95901
Chr5	Sib	902129	150414628	0.00599761	5.99761
Chr5	W	470725	105982079	0.00444155	4.44155
Chr6	CH	406529	91425137	0.00444658	4.44658
Chr6	EU	690333	165278219	0.00417679	4.17679
Chr6	Man	202488	29447199	0.00687631	6.87631
Chr6	Sib	1367354	232102933	0.00589115	5.89115
Chr6	W	683695	148971549	0.00458943	4.58943
Chr7	CH	263327	65650927	0.00401102	4.01102
Chr7	EU	518242	140740710	0.00368225	3.68225
Chr7	Man	149484	22293109	0.00670539	6.70539
Chr7	Sib	1076882	177165130	0.00607841	6.07841
Chr7	W	546843	131032989	0.00417332	4.17332
Chr8	CH	281108	68666176	0.00409384	4.09384
Chr8	EU	536123	120066726	0.00446521	4.46521
Chr8	Man	139285	22245356	0.00626131	6.26131
Chr8	Sib	977247	177892334	0.00549347	5.49347
Chr8	W	547471	123725215	0.00442489	4.42489

## Sheet: normalized_indel_bin_distributi
chromosome	bin	total_normalized	percentage	total by range	bin	percentage
Chr1	50-200	8808.41	37.7067	44477.1	50-200	38.3574		23360.3	37.7067
Chr2	50-200	5520.84	38.5506	25722.1	200-400	22.183
Chr3	50-200	6082.69	39.1666	8127.31	400-600	7.00905
Chr4	50-200	5183.74	37.2117	5949.5	600-800	5.13089
Chr5	50-200	3661.35	38.3821	14061.7	800-1800	12.1269
Chr6	50-200	6177.74	39.1328	8897.05	1800-5000	7.67289
Chr7	50-200	4465.34	39.5797	8719.62	5000-100000	7.51987
Chr8	50-200	4576.99	37.502	115954	total	100
Chr1	200-400	5341.13	22.8641
Chr2	200-400	3186.64	22.2515
Chr3	200-400	3433.15	22.1062
Chr4	200-400	2942.26	21.1212
Chr5	200-400	2181.55	22.8693
Chr6	200-400	3589.55	22.7379
Chr7	200-400	2464.82	21.8476
Chr8	200-400	2583.02	21.1642
Chr1	400-600	1551.15	6.64008
Chr2	400-600	1028.82	7.18397
Chr3	400-600	1089.95	7.01825
Chr4	400-600	950.136	6.8206
Chr5	400-600	698.902	7.32664
Chr6	400-600	1130.69	7.16233
Chr7	400-600	790.714	7.00869
Chr8	400-600	886.946	7.26728
Chr1	600-800	1263.13	5.40717
Chr2	600-800	710.286	4.95975
Chr3	600-800	788.936	5.07998
Chr4	600-800	709.88	5.09591
Chr5	600-800	482.724	5.06043
Chr6	600-800	815.213	5.16395
Chr7	600-800	543.554	4.81792
Chr8	600-800	635.771	5.20925
Chr1	800-1800	2916.58	12.4852
Chr2	800-1800	1678.31	11.7192
Chr3	800-1800	1907.03	12.2795
Chr4	800-1800	1783.75	12.8047
Chr5	800-1800	1126.58	11.81
Chr6	800-1800	1869.03	11.8393
Chr7	800-1800	1352.56	11.9888
Chr8	800-1800	1427.86	11.6993
Chr1	1800-5000	1768.42	7.5702
Chr2	1800-5000	1135.08	7.926
Chr3	1800-5000	1030.75	6.63705
Chr4	1800-5000	1156.69	8.30334
Chr5	1800-5000	731.651	7.66995
Chr6	1800-5000	1144.51	7.2499
Chr7	1800-5000	848.249	7.51867
Chr8	1800-5000	1081.69	8.86294
Chr1	5000-100000	1711.52	7.3266
Chr2	5000-100000	1061.04	7.40894
Chr3	5000-100000	1197.77	7.7125
Chr4	5000-100000	1203.93	8.64249
Chr5	5000-100000	656.435	6.88145
Chr6	5000-100000	1059.88	6.71381
Chr7	5000-100000	816.665	7.23872
Chr8	5000-100000	1012.38	8.29502
total		115954

## Sheet: normalized_indel_group_contribu
chromosome	bin	group	total_normalized	percentage		group	total_normalized	%
Chr1	50-200	EU	1338.57	15.1965		EU	16601.9	14.3176
Chr1	50-200	W	1781.8	20.2284		W	23177	19.988
Chr1	50-200	Sib	2109.38	23.9473		Sib	26908.9	23.2064
Chr1	50-200	CH	1583.67	17.979		CH	20500.7	17.6799
Chr1	50-200	Man	1995	22.6488		Man	28766	24.808
Chr2	50-200	EU	732	13.2588		total	115954	100
Chr2	50-200	W	1171.8	21.225
Chr2	50-200	Sib	1208.38	21.8875
Chr2	50-200	CH	1005.67	18.2158
Chr2	50-200	Man	1403	25.4128
Chr3	50-200	EU	934.429	15.3621
Chr3	50-200	W	1211.8	19.9221
Chr3	50-200	Sib	1350.12	22.1962
Chr3	50-200	CH	1033.33	16.9881
Chr3	50-200	Man	1553	25.5315
Chr4	50-200	EU	681.429	13.1455
Chr4	50-200	W	1059.6	20.4409
Chr4	50-200	Sib	1148.38	22.1534
Chr4	50-200	CH	934.333	18.0243
Chr4	50-200	Man	1360	26.2359
Chr5	50-200	EU	472.429	12.9031
Chr5	50-200	W	710	19.3918
Chr5	50-200	Sib	872.25	23.8232
Chr5	50-200	CH	626.667	17.1157
Chr5	50-200	Man	980	26.7661
Chr6	50-200	EU	798.857	12.9312
Chr6	50-200	W	1146.8	18.5634
Chr6	50-200	Sib	1422.75	23.0303
Chr6	50-200	CH	1138.33	18.4264
Chr6	50-200	Man	1671	27.0487
Chr7	50-200	EU	576.857	12.9185
Chr7	50-200	W	878.4	19.6715
Chr7	50-200	Sib	1095.75	24.539
Chr7	50-200	CH	698.333	15.639
Chr7	50-200	Man	1216	27.232
Chr8	50-200	EU	668.714	14.6104
Chr8	50-200	W	932.4	20.3715
Chr8	50-200	Sib	1034.88	22.6104
Chr8	50-200	CH	775	16.9325
Chr8	50-200	Man	1166	25.4753
Chr1	200-400	EU	843.571	15.7939
Chr1	200-400	W	1077.6	20.1755
Chr1	200-400	Sib	1248.62	23.3775
Chr1	200-400	CH	954.333	17.8676
Chr1	200-400	Man	1217	22.7854
Chr2	200-400	EU	426.857	13.3952
Chr2	200-400	W	697.2	21.8788
Chr2	200-400	Sib	708.25	22.2256
Chr2	200-400	CH	599.333	18.8077
Chr2	200-400	Man	755	23.6927
Chr3	200-400	EU	560.143	16.3157
Chr3	200-400	W	698.8	20.3545
Chr3	200-400	Sib	747.875	21.7839
Chr3	200-400	CH	599.333	17.4572
Chr3	200-400	Man	827	24.0887
Chr4	200-400	EU	400	13.595
Chr4	200-400	W	575.8	19.57
Chr4	200-400	Sib	687.125	23.3537
Chr4	200-400	CH	529.333	17.9907
Chr4	200-400	Man	750	25.4906
Chr5	200-400	EU	279	12.7891
Chr5	200-400	W	438.8	20.1141
Chr5	200-400	Sib	507.75	23.2747
Chr5	200-400	CH	358	16.4104
Chr5	200-400	Man	598	27.4117
Chr6	200-400	EU	515	14.3472
Chr6	200-400	W	663.8	18.4926
Chr6	200-400	Sib	816.75	22.7535
Chr6	200-400	CH	679	18.916
Chr6	200-400	Man	915	25.4907
Chr7	200-400	EU	329.429	13.3652
Chr7	200-400	W	501.6	20.3504
Chr7	200-400	Sib	577.125	23.4145
Chr7	200-400	CH	410.667	16.6611
Chr7	200-400	Man	646	26.2088
Chr8	200-400	EU	385.143	14.9106
Chr8	200-400	W	519	20.0928
Chr8	200-400	Sib	602.875	23.3399
Chr8	200-400	CH	452	17.4989
Chr8	200-400	Man	624	24.1578
Chr1	400-600	EU	235.571	15.1869
Chr1	400-600	W	300.2	19.3534
Chr1	400-600	Sib	389.375	25.1024
Chr1	400-600	CH	278	17.9222
Chr1	400-600	Man	348	22.435
Chr2	400-600	EU	125	12.1499
Chr2	400-600	W	214.4	20.8395
Chr2	400-600	Sib	229.75	22.3315
Chr2	400-600	CH	190.667	18.5326
Chr2	400-600	Man	269	26.1465
Chr3	400-600	EU	164.571	15.0989
Chr3	400-600	W	211.8	19.432
Chr3	400-600	Sib	248.25	22.7762
Chr3	400-600	CH	185.333	17.0038
Chr3	400-600	Man	280	25.6891
Chr4	400-600	EU	122.286	12.8703
Chr4	400-600	W	199.6	21.0075
Chr4	400-600	Sib	225.25	23.7071
Chr4	400-600	CH	177	18.6289
Chr4	400-600	Man	226	23.7861
Chr5	400-600	EU	95.2857	13.6336
Chr5	400-600	W	133.2	19.0585
Chr5	400-600	Sib	160.75	23.0004
Chr5	400-600	CH	122.667	17.5513
Chr5	400-600	Man	187	26.7562
Chr6	400-600	EU	160.714	14.2138
Chr6	400-600	W	213.6	18.8911
Chr6	400-600	Sib	270.375	23.9124
Chr6	400-600	CH	201	17.7768
Chr6	400-600	Man	285	25.2059
Chr7	400-600	EU	109.714	13.8753
Chr7	400-600	W	155	19.6025
Chr7	400-600	Sib	195	24.6612
Chr7	400-600	CH	124	15.682
Chr7	400-600	Man	207	26.1789
Chr8	400-600	EU	133.571	15.0597
Chr8	400-600	W	172	19.3924
Chr8	400-600	Sib	214.375	24.17
Chr8	400-600	CH	143	16.1227
Chr8	400-600	Man	224	25.2552
Chr1	600-800	EU	207.143	16.3991
Chr1	600-800	W	267.2	21.1537
Chr1	600-800	Sib	302.125	23.9187
Chr1	600-800	CH	222.667	17.6281
Chr1	600-800	Man	264	20.9004
Chr2	600-800	EU	92.2857	12.9928
Chr2	600-800	W	153	21.5406
Chr2	600-800	Sib	152	21.3998
Chr2	600-800	CH	129	18.1617
Chr2	600-800	Man	184	25.9051
Chr3	600-800	EU	132.286	16.7676
Chr3	600-800	W	165.4	20.965
Chr3	600-800	Sib	172.25	21.8332
Chr3	600-800	CH	126	15.9709
Chr3	600-800	Man	193	24.4633
Chr4	600-800	EU	91.5714	12.8996
Chr4	600-800	W	141.6	19.947
Chr4	600-800	Sib	160.375	22.5919
Chr4	600-800	CH	133.333	18.7825
Chr4	600-800	Man	183	25.779
Chr5	600-800	EU	75.8571	15.7144
Chr5	600-800	W	89.2	18.4785
Chr5	600-800	Sib	113	23.4088
Chr5	600-800	CH	75.6667	15.6749
Chr5	600-800	Man	129	26.7234
Chr6	600-800	EU	104.571	12.8275
Chr6	600-800	W	133.6	16.3884
Chr6	600-800	Sib	201.375	24.7021
Chr6	600-800	CH	153.667	18.8499
Chr6	600-800	Man	222	27.2321
Chr7	600-800	EU	72.4286	13.325
Chr7	600-800	W	101	18.5814
Chr7	600-800	Sib	138.125	25.4115
Chr7	600-800	CH	85	15.6378
Chr7	600-800	Man	147	27.0443
Chr8	600-800	EU	86.5714	13.6168
Chr8	600-800	W	121.2	19.0635
Chr8	600-800	Sib	148	23.2788
Chr8	600-800	CH	102	16.0435
Chr8	600-800	Man	178	27.9975
Chr1	800-1800	EU	447.286	15.336
Chr1	800-1800	W	613	21.0178
Chr1	800-1800	Sib	691.625	23.7136
Chr1	800-1800	CH	540.667	18.5377
Chr1	800-1800	Man	624	21.3949
Chr2	800-1800	EU	224	13.3468
Chr2	800-1800	W	346.6	20.6517
Chr2	800-1800	Sib	381.375	22.7238
Chr2	800-1800	CH	321.333	19.1463
Chr2	800-1800	Man	405	24.1314
Chr3	800-1800	EU	308.143	16.1582
Chr3	800-1800	W	369.6	19.3809
Chr3	800-1800	Sib	429.625	22.5284
Chr3	800-1800	CH	339.667	17.8112
Chr3	800-1800	Man	460	24.1212
Chr4	800-1800	EU	235	13.1745
Chr4	800-1800	W	355	19.9019
Chr4	800-1800	Sib	415.75	23.3076
Chr4	800-1800	CH	331	18.5564
Chr4	800-1800	Man	447	25.0596
Chr5	800-1800	EU	150.714	13.378
Chr5	800-1800	W	212.2	18.8358
Chr5	800-1800	Sib	275	24.4101
Chr5	800-1800	CH	194.667	17.2794
Chr5	800-1800	Man	294	26.0967
Chr6	800-1800	EU	276.571	14.7976
Chr6	800-1800	W	356	19.0473
Chr6	800-1800	Sib	432.125	23.1203
Chr6	800-1800	CH	338.333	18.1021
Chr6	800-1800	Man	466	24.9327
Chr7	800-1800	EU	179.429	13.2658
Chr7	800-1800	W	268.8	19.8734
Chr7	800-1800	Sib	343	25.3593
Chr7	800-1800	CH	203.333	15.0332
Chr7	800-1800	Man	358	26.4683
Chr8	800-1800	EU	211.714	14.8273
Chr8	800-1800	W	287.4	20.128
Chr8	800-1800	Sib	334.75	23.4441
Chr8	800-1800	CH	239	16.7383
Chr8	800-1800	Man	355	24.8623
Chr1	1800-5000	EU	300	16.9642
Chr1	1800-5000	W	354.8	20.0631
Chr1	1800-5000	Sib	414.625	23.446
Chr1	1800-5000	CH	324	18.3214
Chr1	1800-5000	Man	375	21.2053
Chr2	1800-5000	EU	149	13.1268
Chr2	1800-5000	W	240	21.1438
Chr2	1800-5000	Sib	261.75	23.06
Chr2	1800-5000	CH	213.333	18.7945
Chr2	1800-5000	Man	271	23.8749
Chr3	1800-5000	EU	158.429	15.3702
Chr3	1800-5000	W	200.2	19.4227
Chr3	1800-5000	Sib	230.125	22.3259
Chr3	1800-5000	CH	180	17.463
Chr3	1800-5000	Man	262	25.4183
Chr4	1800-5000	EU	169.429	14.6477
Chr4	1800-5000	W	226.8	19.6077
Chr4	1800-5000	Sib	272.125	23.5262
Chr4	1800-5000	CH	205.333	17.7519
Chr4	1800-5000	Man	283	24.4664
Chr5	1800-5000	EU	108.143	14.7807
Chr5	1800-5000	W	151.8	20.7476
Chr5	1800-5000	Sib	171.375	23.423
Chr5	1800-5000	CH	134.333	18.3603
Chr5	1800-5000	Man	166	22.6884
Chr6	1800-5000	EU	161.714	14.1295
Chr6	1800-5000	W	210.8	18.4183
Chr6	1800-5000	Sib	278	24.2898
Chr6	1800-5000	CH	214	18.6979
Chr6	1800-5000	Man	280	24.4645
Chr7	1800-5000	EU	122.857	14.4836
Chr7	1800-5000	W	162.6	19.1689
Chr7	1800-5000	Sib	205.125	24.1822
Chr7	1800-5000	CH	139.667	16.4653
Chr7	1800-5000	Man	218	25.7
Chr8	1800-5000	EU	163	15.069
Chr8	1800-5000	W	212.4	19.6359
Chr8	1800-5000	Sib	254.625	23.5395
Chr8	1800-5000	CH	187.667	17.3494
Chr8	1800-5000	Man	264	24.4062
Chr1	5000-100000	EU	279.143	16.3097
Chr1	5000-100000	W	348	20.3328
Chr1	5000-100000	Sib	420.375	24.5615
Chr1	5000-100000	CH	325	18.989
Chr1	5000-100000	Man	339	19.807
Chr2	5000-100000	EU	148.286	13.9756
Chr2	5000-100000	W	227	21.3942
Chr2	5000-100000	Sib	234.75	22.1246
Chr2	5000-100000	CH	201	18.9438
Chr2	5000-100000	Man	250	23.5619
Chr3	5000-100000	EU	191.857	16.0178
Chr3	5000-100000	W	231	19.2858
Chr3	5000-100000	Sib	270.25	22.5627
Chr3	5000-100000	CH	210.667	17.5882
Chr3	5000-100000	Man	294	24.5455
Chr4	5000-100000	EU	169.857	14.1085
Chr4	5000-100000	W	245.2	20.3666
Chr4	5000-100000	Sib	289.875	24.0774
Chr4	5000-100000	CH	209	17.3598
Chr4	5000-100000	Man	290	24.0877
Chr5	5000-100000	EU	92.1429	14.0369
Chr5	5000-100000	W	132	20.1086
Chr5	5000-100000	Sib	152.625	23.2506
Chr5	5000-100000	CH	121.667	18.5345
Chr5	5000-100000	Man	158	24.0694
Chr6	5000-100000	EU	145	13.6808
Chr6	5000-100000	W	203.8	19.2285
Chr6	5000-100000	Sib	255.75	24.13
Chr6	5000-100000	CH	193.333	18.241
Chr6	5000-100000	Man	262	24.7197
Chr7	5000-100000	EU	115.857	14.1866
Chr7	5000-100000	W	160.6	19.6653
Chr7	5000-100000	Sib	206.875	25.3317
Chr7	5000-100000	CH	123.333	15.1021
Chr7	5000-100000	Man	210	25.7143
Chr8	5000-100000	EU	142.429	14.0687
Chr8	5000-100000	W	224.2	22.1459
Chr8	5000-100000	Sib	228.75	22.5953
Chr8	5000-100000	CH	184	18.175
Chr8	5000-100000	Man	233	23.0151
total			115954
