# Supplementary material for: Phylogeny-driven pangenome analysis uncovers the genomic landscape of domesticated and wild Armeniaca species
Source: Hortic Res. 2026 Mar 27;13(7):uhag104. doi: 10.1093/hr/uhag104 (PMC13283847; doi:10.1093/hr/uhag104)
Supplement: Web_Material_uhag104 [file web_material_uhag104.zip › Suppl_Table_T5 _ Genome annotation statistics from EGAPX.xlsx]

## Sheet: EGAPX Annotation stats
		Rojo_HCUR	Marouch	RougeR_H1	RougeRn_H2	RRxCH240A_H2	RRxCH240B_H2	Rojo_HORA	Stella	CH_320	Sungold	Meihua	GSYX	KR091_H2	KR091_H1	KZ150_H2	KZ150_H1	Longwangmao	F106	CH250_H2	CH250_H1	CH240_H1	CH240_H2	RRxCH240B_H1	RRxCH240A_H1	Pman_CH264	mean	stdev	min	max
genes	total	25689	24695	23318	25307	25625	24990	25576	25331	26948	25538	28019	28360	25183	24949	25543	25814	25744	25733	25490	25782	25682	25441	25647	25517	25219	25645.6	972.984	23318	28360
genes	other	0	0	0	0	0	0	0	0	0	0	0	0	0	0	0	0	0	0	0	0	0	0	0	0	0	0	0	0	0
genes	non-transcribed pseudo	2473	2186	2091	2395	2430	2346	2397	2377	3046	2354	2725	2966	2381	2353	2480	2522	2502	2477	2378	2469	2496	2390	2442	2442	2604	2468.88	201.833	2091	3046
genes	transcribed pseudo	1168	951	793	851	864	836	1205	1358	1522	1192	1291	1544	876	798	845	851	1456	1376	879	853	861	845	853	847	1159	1042.96	254.681	793	1544
genes	has variants	5052	5406	5325	5825	5924	5774	5083	4936	5708	5231	5246	5323	5688	5648	5828	5792	3808	4409	5712	5774	5717	5612	5734	5682	5397	5425.36	489.311	3808	5924
genes	partial	61	51	57	49	51	41	75	53	63	56	84	68	45	43	51	32	95	71	50	46	40	45	39	40	47	54.12	14.9787	32	95
genes	Ig TCR segment	0	0	0	0	0	0	0	0	0	0	0	0	0	0	0	0	0	0	0	0	0	0	0	0	0	0	0	0	0
genes	coding (total-noncoding)	24132	23365	21934	23872	24134	23560	24039	23869	25337	23943	26310	26669	23662	23391	24009	24227	24101	24105	23921	24154	24039	23884	24087	23995	23662	24096	905.544	21934	26669
genes	non coding	1557	1330	1384	1435	1491	1430	1537	1462	1611	1595	1709	1691	1521	1558	1534	1587	1643	1628	1569	1628	1643	1557	1560	1522	1557	1549.56	91.1195	1330	1709
genes	protein coding	20491	20228	19050	20626	20840	20378	20437	20134	20769	20397	22294	22159	20405	20240	20684	20854	20143	20252	20664	20832	20682	20649	20792	20706	19899	20584.2	627.276	19050	22294
genes	major correction	1757	1021	194	188	200	168	1790	2457	606	1618	3289	2180	187	206	168	169	6205	4179	195	200	184	211	206	216	525	1132.76	1535.82	168	6205
genes	minor correction	0	0	0	0	0	0	0	0	0	0	0	0	0	0	0	0	0	0	0	0	0	0	0	0	0	0	0	0	0
genes	premature stop	44	50	32	33	27	27	57	49	47	57	37	47	43	43	38	36	59	45	32	34	23	47	35	31	53	41.04	10.0891	23	59
genes	has frameshifts	1744	994	178	170	184	154	1767	2433	581	1594	3279	2158	166	182	147	152	6185	4167	184	181	176	188	190	201	497	1114.08	1536.06	147	6185
mRNAs	total	28754	29206	27798	30306	30681	29951	28734	28173	30036	28921	30915	30689	29746	29513	30325	30355	26261	27387	29932	30298	30144	29900	30273	30100	28463	29474.4	1155	26261	30915
mRNAs	exon <= 3nt	28	14	3	5	5	5	44	25	16	29	43	32	7	8	3	4	105	48	7	8	8	5	6	8	12	19.12	22.7015	3	105
mRNAs	partial	61	51	57	49	51	41	75	53	63	56	84	68	45	43	51	32	95	70	50	46	40	45	39	40	47	54.08	14.933	32	95
mRNAs	correction	1757	1021	194	188	200	168	1790	2457	606	1618	3289	2180	187	206	168	169	6205	4179	195	200	184	211	206	216	525	1132.76	1535.82	168	6205
mRNAs	model	28754	29206	27798	30306	30681	29951	28734	28173	30036	28921	30915	30689	29746	29513	30325	30355	26261	27387	29932	30298	30144	29900	30273	30100	28463	29474.4	1155	26261	30915
mRNAs	fully supported	26899	27595	26198	28676	29013	28395	26903	26501	28361	27153	28772	28540	28034	27831	28629	28580	24217	25414	28128	28465	28338	28087	28494	28344	26778	27693.8	1173.93	24217	29013
mRNAs	ab initio > 5%	948	866	887	907	929	853	940	862	947	960	1155	1223	986	923	936	1000	1050	1047	991	1033	999	1016	1003	961	929	974.04	85.5412	853	1223
mRNAs	has gaps	0	0	0	0	0	0	0	0	0	0	0	0	0	0	0	0	0	0	0	0	0	0	0	0	0	0	0	0	0
mRNAs	model with correction	1757	1021	194	188	200	168	1790	2457	606	1618	3289	2180	187	206	168	169	6205	4179	195	200	184	211	206	216	525	1132.76	1535.82	168	6205
non-coding RNAs	total	3603	3322	3460	3576	3746	3667	3530	3529	3796	3703	3727	3833	3752	3615	3578	3723	3310	3448	3589	3764	3605	3623	3612	3595	3586	3611.68	132.811	3310	3833
non-coding RNAs	exon <= 3nt	0	0	0	0	0	0	0	0	0	0	0	0	0	0	0	0	0	0	0	0	0	0	0	0	0	0	0	0	0
non-coding RNAs	partial	0	0	0	0	0	0	0	0	0	0	0	0	0	0	0	0	0	1	0	0	0	0	0	0	0	0.04	0.2	0	1
non-coding RNAs	correction	0	0	0	0	0	0	0	0	0	0	0	0	0	0	0	0	0	0	0	0	0	0	0	0	0	0	0	0	0
non-coding RNAs	model	3603	3322	3460	3576	3746	3667	3530	3529	3796	3703	3727	3833	3752	3615	3578	3723	3310	3448	3589	3764	3605	3623	3612	3595	3586	3611.68	132.811	3310	3833
non-coding RNAs	fully supported	3603	3319	3459	3574	3745	3666	3530	3527	3796	3701	3725	3833	3752	3614	3578	3723	3309	3446	3584	3764	3604	3623	3612	3594	3585	3610.64	133.268	3309	3833
non-coding RNAs	ab initio > 5%	0	0	0	0	0	0	0	0	0	0	0	0	0	0	0	0	0	0	0	0	0	0	0	0	0	0	0	0	0
non-coding RNAs	has gaps	0	0	0	0	0	0	0	0	0	0	0	0	0	0	0	0	0	0	0	0	0	0	0	0	0	0	0	0	0
pseudo transcripts	total	3733	3259	3029	3378	3459	3336	3709	3837	4687	3712	4138	4629	3388	3289	3422	3497	4043	3944	3368	3443	3495	3358	3406	3433	3893	3635.4	407.02	3029	4687
pseudo transcripts	exon <= 3nt	1	2	0	0	0	0	0	1	0	1	0	0	0	0	0	0	0	0	0	0	0	0	1	0	0	0.24	0.522813	0	2
pseudo transcripts	partial	0	0	0	0	0	0	0	0	0	0	0	0	0	0	0	0	0	0	0	0	0	0	0	0	0	0	0	0	0
pseudo transcripts	correction	917	693	534	586	580	565	953	1121	1209	929	986	1210	585	529	587	577	1238	1159	575	557	564	556	564	541	876	767.64	259.9	529	1238
pseudo transcripts	model	3733	3259	3029	3378	3459	3336	3709	3837	4687	3712	4138	4629	3388	3289	3422	3497	4043	3944	3368	3443	3495	3358	3406	3433	3893	3635.4	407.02	3029	4687
pseudo transcripts	fully supported	1812	1592	1353	1484	1547	1480	1848	2019	2172	1871	2101	2380	1562	1510	1559	1561	2136	1979	1491	1527	1505	1480	1477	1509	1738	1707.72	279.17	1353	2380
pseudo transcripts	ab initio > 5%	0	0	0	0	0	0	0	0	0	0	0	0	0	0	0	0	0	0	0	0	0	0	0	0	0	0	0	0	0
pseudo transcripts	has gaps	0	0	0	0	0	0	0	0	0	0	0	0	0	0	0	0	0	0	0	0	0	0	0	0	0	0	0	0	0
CDSs	total	28754	29206	27798	30306	30681	29951	28734	28173	30036	28921	30915	30689	29746	29513	30325	30355	26261	27387	29932	30298	30144	29900	30273	30100	28463	29474.4	1155	26261	30915
CDSs	exon <= 3nt	341	352	320	356	365	355	386	367	353	354	412	375	355	365	358	346	396	367	368	358	350	359	361	363	341	360.92	18.1932	320	412
CDSs	partial	61	51	57	49	51	41	75	53	63	56	84	68	45	43	51	32	95	70	50	46	40	45	39	40	47	54.08	14.933	32	95
CDSs	correction	1757	1021	194	188	200	168	1790	2457	606	1618	3289	2180	187	206	168	169	6205	4179	195	200	184	211	206	216	525	1132.76	1535.82	168	6205
CDSs	model	28754	29206	27798	30306	30681	29951	28734	28173	30036	28921	30915	30689	29746	29513	30325	30355	26261	27387	29932	30298	30144	29900	30273	30100	28463	29474.4	1155	26261	30915
CDSs	fully supported	26899	27595	26198	28676	29013	28395	26903	26501	28361	27153	28772	28540	28034	27831	28629	28580	24217	25414	28128	28465	28338	28087	28494	28344	26778	27693.8	1173.93	24217	29013
CDSs	ab initio > 5%	1029	935	958	968	984	915	1023	930	1015	1029	1236	1308	1042	995	1002	1064	1141	1134	1062	1104	1080	1089	1070	1026	998	1045.48	91.0509	915	1308
CDSs	model with correction	1757	1021	194	188	200	168	1790	2457	606	1618	3289	2180	187	206	168	169	6205	4179	195	200	184	211	206	216	525	1132.76	1535.82	168	6205
CDSs	major correction	1757	1021	194	188	200	168	1790	2457	606	1618	3289	2180	187	206	168	169	6205	4179	195	200	184	211	206	216	525	1132.76	1535.82	168	6205
CDSs	minor correction	0	0	0	0	0	0	0	0	0	0	0	0	0	0	0	0	0	0	0	0	0	0	0	0	0	0	0	0	0
CDSs	premature stop	44	50	32	33	27	27	57	49	47	57	37	47	43	43	38	36	59	45	32	34	23	47	35	31	53	41.04	10.0891	23	59
CDSs	has frameshifts	1744	994	178	170	184	154	1767	2433	581	159	3279	2158	166	182	147	152	6185	4167	184	181	176	188	190	201	497	1056.68	1544.17	147	6185

## Sheet: BUSCO SCORES
# BUSCO version is: 5.7.1 # The lineage dataset is: eudicots_odb10 (Creation date: 2024-01-08, number of genomes: 31, number of BUSCOs: 2326) # BUSCO was run in mode: proteins Columns: Complete BUSCOs (C) Complete and single-copy BUSCOs (S) Complete and duplicated BUSCOs (D) Fragmented BUSCOs (F) Missing BUSCOs (M) Total BUSCO groups searched (n) Dependencies and versions: hmmsearch: 3.4 python: …
Assembly	C	S	D	F	M	n
CH_240_1_H1	0.985	0.964	0.021	0.003	0.012	2326
CH_240_1_H2	0.986	0.964	0.022	0.002	0.012	2326
CH_250_H1	0.989	0.966	0.023	0.002	0.009	2326
CH_250_H2	0.985	0.963	0.022	0.002	0.013	2326
CH_320_5	0.983	0.951	0.032	0.003	0.014	2326
F106_Genome	0.984	0.953	0.031	0.003	0.013	2326
GSYX_true	0.932	0.813	0.119	0.005	0.063	2326
KR_091_H1	0.967	0.943	0.024	0.002	0.031	2326
KR_091_H2	0.975	0.955	0.02	0.001	0.024	2326
KZ_150_8_H1	0.988	0.967	0.021	0.001	0.011	2326
KZ_150_8_H2	0.99	0.972	0.018	0.001	0.009	2326
Longwangmao	0.982	0.951	0.031	0.003	0.015	2326
Mandshurica_CH_264_4	0.947	0.91	0.037	0.004	0.049	2326
Marouch_v3.1	0.973	0.948	0.025	0.003	0.024	2326
Meihua	0.978	0.877	0.101	0.003	0.019	2326
Rojo_HCUR	0.981	0.96	0.021	0.004	0.015	2326
Rojo_HORA	0.98	0.957	0.023	0.005	0.015	2326
RougeRoussillon_H1	0.902	0.879	0.023	0.004	0.094	2326
RougeRoussillon_H2	0.981	0.961	0.02	0.002	0.017	2326
RRxCH240_1_plA_H1	0.988	0.966	0.022	0.002	0.01	2326
RRxCH240_1_plA_H2	0.99	0.968	0.022	0.001	0.009	2326
RRxCH240_1_plB_H1	0.987	0.966	0.021	0.002	0.011	2326
RRxCH240_1_plB_H2	0.976	0.957	0.019	0.001	0.023	2326
Stella_v1.1	0.979	0.951	0.028	0.005	0.016	2326
Sungold	0.98	0.955	0.025	0.003	0.017	2326
