# Supplementary material for: Phylogeny-driven pangenome analysis uncovers the genomic landscape of domesticated and wild Armeniaca species
Source: Hortic Res. 2026 Mar 27;13(7):uhag104. doi: 10.1093/hr/uhag104 (PMC13283847; doi:10.1093/hr/uhag104)
Supplement: Web_Material_uhag104 [file web_material_uhag104.zip › Suppl_Table_T6 _ Transposon Distribution and Enrichment Analysis.xlsx]

## Sheet: raw_total_transposons_by_bin_an
range	n		chr	n
50_200	7612		chr1	8431
200_400	8557		chr2	5517
400_600	4043		chr3	5556
600_800	1940		chr4	5135
800_1800	7100		chr5	3354
1800_5000	5697		chr6	5768
5000_100000	7730		chr7	4186
total	42679		chr8	4732
			total	42679

## Sheet: total_transposons_by_bin_and_ch
range	n	total_align_bp	density		chr	n	chr_size	density
50_200	7612	1424712	0.0053428342008770896		chr1	8431	46097048.6	1.828967418968337e-4
200_400	8557	2092513	0.004089341380435868		chr2	5517	28788857.28	1.916366442176478e-4
400_600	4043	1282039	0.003153570211202623		chr3	5556	26642876.6	2.085360407366823e-4
600_800	1940	798659	0.00242907173148991		chr4	5135	27600035.44	1.8605048573807194e-4
800_1800	7100	3188733	0.0022265896831123837		chr5	3354	18946178.44	1.7702778481801313e-4
1800_5000	5697	4341871	0.0013121071538053526		chr6	5768	28916451.52	1.9947122474590548e-4
5000_100000	7730	11782972	6.560314324773071e-4		chr7	4186	23303087.2	1.7963285139318365e-4
					chr8	4732	22137829.56	2.1375175859832577e-4

## Sheet: bootstrap_proportions_top5_orde
range	order	prop	lower	upper
50_200	LTR	0.2517078297425118	0.2418516815554388	0.26169206516027327
50_200	TIR	0.19981607987388333	0.19061678928008408	0.20915002627430374
50_200	Unclassified	0.09668943772990016	0.09064306358381503	0.10326458223857067
50_200	LARD	0.05084077771939043	0.045848660010509724	0.05609892275354703
50_200	TIR|LTR	0.06897004729374671	0.0630583289542827	0.07462230688386758
200_400	LTR	0.2867827509641229	0.27755054341474816	0.29589809512679677
200_400	TIR	0.1414046979081454	0.1343928947060886	0.14888687624167346
200_400	Unclassified	0.05025125628140704	0.04545985742666823	0.05480892836274395
200_400	LARD	0.09641229402828094	0.09033539791983172	0.10225838494799579
200_400	TIR|LTR	0.08157064391726072	0.07584433796891434	0.08718008647890615
400_600	LTR	0.2216176106851348	0.2097390551570616	0.23423818946326985
400_600	TIR	0.1399950531783329	0.12861736334405144	0.15088424437299033
400_600	Unclassified	0.05293099183774425	0.04575810042047984	0.05936186000494682
400_600	LARD	0.31808063319317337	0.30472421469206035	0.3331746228048479
400_600	TIR|LTR	0.053673015087806086	0.04699480583724957	0.06109324758842444
600_800	LTR	0.2654639175257732	0.24586340206185567	0.28505154639175256
600_800	TIR	0.20257731958762887	0.18608247422680413	0.22422680412371135
600_800	Unclassified	0.08350515463917525	0.0721520618556701	0.09537371134020617
600_800	LARD	0.06855670103092784	0.0577319587628866	0.0788659793814433
600_800	TIR|LTR	0.06649484536082474	0.05515463917525773	0.0788659793814433
800_1800	LTR	0.21661971830985915	0.20675704225352112	0.22605985915492957
800_1800	TIR	0.2188732394366197	0.2091549295774648	0.22802816901408451
800_1800	Unclassified	0.10084507042253521	0.09338028169014084	0.1078943661971831
800_1800	LARD	0.047746478873239434	0.04267253521126761	0.0528169014084507
800_1800	TIR|LTR	0.08943661971830986	0.08337676056338028	0.09591901408450704
1800_5000	LTR	0.20537124802527645	0.19501492013340355	0.2148543092855889
1800_5000	TIR	0.13884500614358433	0.12971300684570827	0.1476215552044936
1800_5000	Unclassified	0.20045638055116727	0.18939792873442163	0.21046164648060384
1800_5000	LARD	0.04247849745480077	0.037212568018255225	0.047573284184658594
1800_5000	TIR|LTR	0.06055818852027383	0.054059153940670526	0.06706161137440757
5000_100000	LTR	0.20633893919793014	0.19689521345407504	0.215006468305304
5000_100000	TIR	0.045536869340232856	0.04113518758085382	0.05032341526520052
5000_100000	Unclassified	0.2186287192755498	0.20995472186287192	0.2283344113842173
5000_100000	LARD	0.04372574385510996	0.03906856403622251	0.04838615782664942
5000_100000	TIR|LTR	0.10685640362225098	0.09974126778783958	0.11384217335058215

## Sheet: pairwise_prop_test_top5_orders_
order	group1	group2	p_value	p_adj
LTR	1800_5000	200_400	9.846291402228458e-28	1.0338605972339881e-26
LTR	1800_5000	400_600	0.056466762656308685	0.07974702927280947
LTR	1800_5000	5000_100000	0.9080824682270148	0.9080824682270148
LTR	1800_5000	50_200	4.1957069860790657e-10	1.468497445127673e-9
LTR	1800_5000	600_800	4.225813816519467e-8	1.1092761268363601e-7
LTR	1800_5000	800_1800	0.12688209381883006	0.15228832175778326
LTR	200_400	400_600	1.2846484052260644e-14	6.744404127436838e-14
LTR	200_400	5000_100000	2.333485185370755e-32	4.900318889278586e-31
LTR	200_400	50_200	5.880038906468288e-7	1.2348081703583405e-6
LTR	200_400	600_800	0.0636694960069684	0.08356621350914603
LTR	200_400	800_1800	1.3831403887670777e-23	9.681982721369544e-23
LTR	400_600	5000_100000	0.05696216376629248	0.07974702927280947
LTR	400_600	50_200	3.2922100719110886e-4	5.318185500779451e-4
LTR	400_600	600_800	2.0964585092776402e-4	3.66880239123587e-4
LTR	400_600	800_1800	0.5551264163782524	0.5828827371971651
LTR	5000_100000	50_200	2.5750721675435383e-11	1.0815303103682862e-10
LTR	5000_100000	600_800	2.0636425425174974e-8	6.190927627552493e-8
LTR	5000_100000	800_1800	0.13053284722095707	0.15228832175778326
LTR	50_200	600_800	0.2253049792884852	0.24902129289779945
LTR	50_200	800_1800	5.793333434906778e-7	1.2348081703583405e-6
LTR	600_800	800_1800	6.177472216805223e-6	1.1793356050264517e-5
TIR	1800_5000	200_400	0.6845173758629655	0.7986036051734597
TIR	1800_5000	400_600	0.8951340767422689	0.8951340767422689
TIR	1800_5000	5000_100000	1.824542597843203e-81	7.663078910941452e-81
TIR	1800_5000	50_200	5.041564037098827e-20	9.624804070825034e-20
TIR	1800_5000	600_800	2.694782691127453e-11	4.04217403669118e-11
TIR	1800_5000	800_1800	3.7980079139718295e-31	9.969770774176053e-31
TIR	200_400	400_600	0.853346817056885	0.8951340767422689
TIR	200_400	5000_100000	2.2243898186975243e-95	1.1678046548162003e-94
TIR	200_400	50_200	5.391817539253143e-23	1.13228168324316e-22
TIR	200_400	600_800	1.720183383460112e-11	2.7787577732817198e-11
TIR	200_400	800_1800	1.3412949701430741e-36	4.023884910429222e-36
TIR	400_600	5000_100000	2.4575941457014638e-73	8.601579509955124e-73
TIR	400_600	50_200	1.3262654145253844e-15	2.320964475419423e-15
TIR	400_600	600_800	8.321339786539197e-10	1.1649875701154875e-9
TIR	400_600	800_1800	2.5694184827247416e-24	5.995309793024398e-24
TIR	5000_100000	50_200	6.284520594102464e-187	6.598746623807587e-186
TIR	5000_100000	600_800	1.6663263012233754e-118	1.1664284108563627e-117
TIR	5000_100000	800_1800	1.4692351358849958e-217	3.0853937853584913e-216
TIR	50_200	600_800	0.8107465023912394	0.8951340767422689
TIR	50_200	800_1800	0.004795809125021071	0.006294499476590155
TIR	600_800	800_1800	0.12946530337058612	0.15992772769307698
Unclassified	1800_5000	200_400	1.0604766324275985e-172	1.1135004640489783e-171
Unclassified	1800_5000	400_600	3.92895531262031e-95	2.0627015391256627e-94
Unclassified	1800_5000	5000_100000	0.011418214015432566	0.014104852607299052
Unclassified	1800_5000	50_200	9.881309026267985e-65	2.9643927078803956e-64
Unclassified	1800_5000	600_800	4.469823966299056e-32	8.533300299298198e-32
Unclassified	1800_5000	800_1800	1.0010857924398677e-56	2.627850205154653e-56
Unclassified	200_400	400_600	0.552325230694393	0.552325230694393
Unclassified	200_400	5000_100000	7.848561100518375e-223	1.648197831108859e-221
Unclassified	200_400	50_200	6.327721562293915e-30	1.1073512734014351e-29
Unclassified	200_400	600_800	1.3623211924005768e-8	1.9072496693608072e-8
Unclassified	200_400	800_1800	1.5286052283427162e-33	3.210070979519704e-33
Unclassified	400_600	5000_100000	1.153934355544655e-118	8.077540488812585e-118
Unclassified	400_600	50_200	2.782439014667407e-16	4.1736585220011105e-16
Unclassified	400_600	600_800	6.649930237261099e-6	8.728033436405192e-6
Unclassified	400_600	800_1800	2.0019594487402228e-18	3.2339344941188215e-18
Unclassified	5000_100000	50_200	5.792292110692889e-95	2.4327626864910134e-94
Unclassified	5000_100000	600_800	1.7780952342902946e-41	4.148888880010688e-41
Unclassified	5000_100000	800_1800	5.967101904218559e-84	2.088485666476496e-83
Unclassified	50_200	600_800	0.08315069698697594	0.09190340193297342
Unclassified	50_200	800_1800	0.4140230684992017	0.43472422192416177
Unclassified	600_800	800_1800	0.024933899266663697	0.029089549144440983
LARD	1800_5000	200_400	6.257577969861826e-33	1.6426142170887294e-32
LARD	1800_5000	400_600	7.951946221055948e-297	4.174771766054373e-296
LARD	1800_5000	5000_100000	0.7577741668108566	0.7577741668108566
LARD	1800_5000	50_200	0.027229247947176766	0.0357383879306695
LARD	1800_5000	600_800	5.889966425860109e-6	1.1244481358460208e-5
LARD	1800_5000	800_1800	0.1676081254194128	0.19554281298931495
LARD	200_400	400_600	4.988994544960339e-212	2.0953777088833427e-211
LARD	200_400	5000_100000	1.0928160468981002e-38	3.2784481406943007e-38
LARD	200_400	50_200	6.332083405388388e-28	1.3297375151315617e-27
LARD	200_400	600_800	1.4301167928990226e-4	2.3101886654522673e-4
LARD	200_400	800_1800	9.809892833195572e-31	2.2889749944123003e-30
LARD	400_600	5000_100000	0	0
LARD	400_600	50_200	0	0
LARD	400_600	600_800	8.086996524573771e-100	2.83044878360082e-99
LARD	400_600	800_1800	0	0
LARD	5000_100000	50_200	0.0414920452632752	0.05125487944286936
LARD	5000_100000	600_800	7.334551220231947e-6	1.2835464635405907e-5
LARD	5000_100000	800_1800	0.25743077277456644	0.2845287488560998
LARD	50_200	600_800	0.002576940770579387	0.0036077170788111415
LARD	50_200	800_1800	0.4077836953266338	0.4281728800929655
LARD	600_800	800_1800	3.2564759587324987e-4	4.884713938098748e-4
TIR|LTR	1800_5000	200_400	2.7882320981772963e-6	6.505874895747025e-6
TIR|LTR	1800_5000	400_600	0.16397854725467684	0.18123944696569547
TIR|LTR	1800_5000	5000_100000	7.491553624458587e-21	7.866131305681516e-20
TIR|LTR	1800_5000	50_200	0.056498716127890654	0.06979253168739434
TIR|LTR	1800_5000	600_800	0.37801619913329454	0.3969170090899593
TIR|LTR	1800_5000	800_1800	1.263702491306827e-9	5.307550463488674e-9
TIR|LTR	200_400	400_600	2.1905355764974507e-8	7.666874517741077e-8
TIR|LTR	200_400	5000_100000	3.667787510702783e-8	1.1003362532108349e-7
TIR|LTR	200_400	50_200	0.002746233547975666	0.004119350321963499
TIR|LTR	200_400	600_800	0.029351567997003787	0.0410921951958053
TIR|LTR	200_400	800_1800	0.08417904156342748	0.09820888182399873
TIR|LTR	400_600	5000_100000	7.325439299447241e-22	1.5383422528839206e-20
TIR|LTR	400_600	50_200	0.0014744665778890819	0.0024336563591472377
TIR|LTR	400_600	600_800	0.053646395596457064	0.06979253168739434
TIR|LTR	400_600	800_1800	1.0923356134693234e-11	5.734761970713948e-11
TIR|LTR	5000_100000	50_200	1.568918453243588e-16	1.0982429172705116e-15
TIR|LTR	5000_100000	600_800	1.2563582110824532e-7	3.2979403040914396e-7
TIR|LTR	5000_100000	800_1800	4.181002168776284e-4	7.981913231300179e-4
TIR|LTR	50_200	600_800	0.7376156322869384	0.7376156322869384
TIR|LTR	50_200	800_1800	4.824891451675098e-6	1.0132272048517706e-5
TIR|LTR	600_800	800_1800	0.0015065491747101947	0.0024336563591472377

## Sheet: Feuille 10
order	group1	group2	p_value	p_adj
LTR	chr1	chr2	0.6671784897454788	0.7269664990308708
LTR	chr1	chr3	0.02334054143491033	0.04409523573067861
LTR	chr1	chr4	0.6412107848405022	0.7269664990308708
LTR	chr1	chr5	0.004067891198588029	0.011390095356046482
LTR	chr1	chr6	0.3472302381663542	0.4629736508884722
LTR	chr1	chr7	0.0045895864010261234	0.011682583566248314
LTR	chr1	chr8	1.6958188408461539e-4	9.496585508738461e-4
LTR	chr2	chr3	0.10031150316419321	0.1478274783472321
LTR	chr2	chr4	0.41014259172538814	0.5219996621959485
LTR	chr2	chr5	0.002391361537247653	0.0098787052207039
LTR	chr2	chr6	0.2062988560383312	0.28881839845366364
LTR	chr2	chr7	0.0027180332119718566	0.0098787052207039
LTR	chr2	chr8	1.1782336289415864e-4	8.247635402591105e-4
LTR	chr3	chr4	0.013938967583183304	0.030022391717625576
LTR	chr3	chr5	7.869124377554917e-6	7.344516085717923e-5
LTR	chr3	chr6	0.0031752981066548247	0.0098787052207039
LTR	chr3	chr7	5.709498886116828e-6	7.344516085717923e-5
LTR	chr3	chr8	5.141865447478753e-8	1.4397223252940508e-6
LTR	chr4	chr5	0.02362244771286354	0.04409523573067861
LTR	chr4	chr6	0.7010034097797684	0.7269664990308708
LTR	chr4	chr7	0.030220325862828405	0.05288557025994971
LTR	chr4	chr8	0.002915394879953151	0.0098787052207039
LTR	chr5	chr6	0.05036755074737985	0.0829583188780374
LTR	chr5	chr7	0.8410779012757252	0.8410779012757252
LTR	chr5	chr8	0.6933146754510829	0.7269664990308708
LTR	chr6	chr7	0.06581600246547768	0.10238044827963196
LTR	chr6	chr8	0.007814433292105563	0.018233677681579647
LTR	chr7	chr8	0.501208509531054	0.6101668811682397
TIR	chr1	chr2	0.47394576612400335	0.5529367271446706
TIR	chr1	chr3	0.6678418334759773	0.7479828534930946
TIR	chr1	chr4	0.0018288549632997347	0.006400992371549071
TIR	chr1	chr5	0.023500209224780882	0.05483382152448873
TIR	chr1	chr6	0.08380816073056942	0.15644190003039624
TIR	chr1	chr7	1.89752857682593e-4	0.001328270003778151
TIR	chr1	chr8	0.44523821294254134	0.5529367271446706
TIR	chr2	chr3	0.8141468079281144	0.8443003934069334
TIR	chr2	chr4	4.38547075693092e-4	0.002455863623881315
TIR	chr2	chr5	0.1312519217873369	0.2296908631278396
TIR	chr2	chr6	0.3788441890830621	0.5303818647162869
TIR	chr2	chr7	0.0053237192858551635	0.014906414000394457
TIR	chr2	chr8	0.9618643703804056	0.9618643703804056
TIR	chr3	chr4	0.0010926783986398173	0.004370713594559269
TIR	chr3	chr5	0.08174479984444528	0.15644190003039624
TIR	chr3	chr6	0.2517081698484526	0.39154604198648185
TIR	chr3	chr7	0.0023978303931141997	0.00745991677857751
TIR	chr3	chr8	0.764554090184525	0.8233659432756423
TIR	chr4	chr5	3.7375435583607433e-6	5.2325609817050404e-5
TIR	chr4	chr6	9.241769481299588e-6	8.625651515879616e-5
TIR	chr4	chr7	1.3408963753067271e-9	3.754509850858836e-8
TIR	chr4	chr8	5.309698059183943e-4	0.00247785909428584
TIR	chr5	chr6	0.46402945718802574	0.5529367271446706
TIR	chr5	chr7	0.3171696648876013	0.4674079272027808
TIR	chr5	chr8	0.16338606485494384	0.26910645976108394
TIR	chr6	chr7	0.048864920637674926	0.10524752137345368
TIR	chr6	chr8	0.4436203208375291	0.5529367271446706
TIR	chr7	chr8	0.008948558241070267	0.022778148249997042
Unclassified	chr1	chr2	1.5028123043498326e-10	1.051968613044883e-9
Unclassified	chr1	chr3	0.012965682609651934	0.022689944566890885
Unclassified	chr1	chr4	0.05842651321933466	0.08610223000744055
Unclassified	chr1	chr5	0.21784015078903818	0.2541468425872112
Unclassified	chr1	chr6	0.11090535094548079	0.13892860621387093
Unclassified	chr1	chr7	0.1098007039254098	0.13892860621387093
Unclassified	chr1	chr8	2.5891140694115223e-4	6.517313645332171e-4
Unclassified	chr2	chr3	2.7931344194280733e-4	6.517313645332171e-4
Unclassified	chr2	chr4	4.38920316275486e-14	6.144884427856803e-13
Unclassified	chr2	chr5	1.3267646285506615e-10	1.051968613044883e-9
Unclassified	chr2	chr6	6.722427975483611e-6	2.3528497914192636e-5
Unclassified	chr2	chr7	6.046222293115162e-5	1.881046935635828e-4
Unclassified	chr2	chr8	1.4852049963772047e-19	4.158573989856173e-18
Unclassified	chr3	chr4	7.053342937207591e-5	1.9749360224181255e-4
Unclassified	chr3	chr5	0.0015600891464956702	0.0031201782929913403
Unclassified	chr3	chr6	0.4155127880586963	0.4653743226257399
Unclassified	chr3	chr7	0.5571497733076343	0.6000074481774522
Unclassified	chr3	chr8	3.043662487198407e-8	1.704450992831108e-7
Unclassified	chr4	chr5	0.736825421007892	0.7641152514155916
Unclassified	chr4	chr6	0.0014443149569763878	0.003110832215026066
Unclassified	chr4	chr7	0.0021681817231792816	0.004047272549934659
Unclassified	chr4	chr8	0.11411992653282255	0.13892860621387093
Unclassified	chr5	chr6	0.0144848262189739	0.023857360831251128
Unclassified	chr5	chr7	0.015755879586334256	0.024509146023186622
Unclassified	chr5	chr8	0.07854192006157484	0.10995868808620478
Unclassified	chr6	chr7	0.9000020943155186	0.9000020943155186
Unclassified	chr6	chr8	1.752153548436226e-6	8.176716559369055e-6
Unclassified	chr7	chr8	5.994223010407735e-6	2.3528497914192636e-5
LARD	chr1	chr2	0.9916196388891227	0.9916196388891227
LARD	chr1	chr3	0.004552813371802845	0.01593484680130996
LARD	chr1	chr4	0.04704763854402375	0.10133337532558961
LARD	chr1	chr5	0.0017057926846599655	0.009552439034095805
LARD	chr1	chr6	0.9265960511521983	0.9712530877458981
LARD	chr1	chr7	0.44505664871444905	0.5418080940871554
LARD	chr1	chr8	0.34960294446055956	0.5152043392050352
LARD	chr2	chr3	0.008460725899236464	0.026322258353180108
LARD	chr2	chr4	0.07847301523675274	0.14648296177527179
LARD	chr2	chr5	0.0042315324023491675	0.01593484680130996
LARD	chr2	chr6	0.9074030989048311	0.9712530877458981
LARD	chr2	chr7	0.5082109595886161	0.5929127861867188
LARD	chr2	chr8	0.4164620368919269	0.5326236426195755
LARD	chr3	chr4	1.1667294853908071e-5	1.6334212795471298e-4
LARD	chr3	chr5	1.547678027867363e-7	4.333498478028616e-6
LARD	chr3	chr6	0.012067086092086525	0.03378784105784227
LARD	chr3	chr7	0.0015809378333512445	0.009552439034095805
LARD	chr3	chr8	7.050752683170263e-4	0.006580702504292245
LARD	chr4	chr5	0.21808842916152008	0.3816547510326601
LARD	chr4	chr6	0.05381546906954148	0.10763093813908296
LARD	chr4	chr7	0.3447895860858219	0.5152043392050352
LARD	chr4	chr8	0.39192474763345236	0.5326236426195755
LARD	chr5	chr6	0.0025182547094809516	0.011751855310911108
LARD	chr5	chr7	0.03928207316387547	0.09999073168986483
LARD	chr5	chr8	0.04428971675034819	0.10133337532558961
LARD	chr6	chr7	0.41849000491538074	0.5326236426195755
LARD	chr6	chr8	0.3336153776882336	0.5152043392050352
LARD	chr7	chr8	0.936565477469259	0.9712530877458981
TIR|LTR	chr1	chr2	0.9663390516182617	0.9871593951830929
TIR|LTR	chr1	chr3	0.5029792775365945	0.7363431103804651
TIR|LTR	chr1	chr4	0.048245022545841884	0.15009562569817475
TIR|LTR	chr1	chr5	0.9251292766691022	0.9871593951830929
TIR|LTR	chr1	chr6	0.04625513338922492	0.15009562569817475
TIR|LTR	chr1	chr7	9.681324817529096e-4	0.013553854744540735
TIR|LTR	chr1	chr8	0.607899292802052	0.7400513129764112
TIR|LTR	chr2	chr3	0.5926919075827324	0.7400513129764112
TIR|LTR	chr2	chr4	0.061058700549733357	0.1554221468538667
TIR|LTR	chr2	chr5	0.8881870857112212	0.9871593951830929
TIR|LTR	chr2	chr6	0.06007403959906959	0.1554221468538667
TIR|LTR	chr2	chr7	0.001749625963120108	0.01632984232245434
TIR|LTR	chr2	chr8	0.5964292812216019	0.7400513129764112
TIR|LTR	chr3	chr4	0.014982266977387863	0.05992906790955145
TIR|LTR	chr3	chr5	0.525959364557475	0.7363431103804651
TIR|LTR	chr3	chr6	0.013935012040739091	0.05992906790955145
TIR|LTR	chr3	chr7	2.59957450678165e-4	0.007278808618988619
TIR|LTR	chr3	chr8	0.28176875706430093	0.438306955433357
TIR|LTR	chr4	chr5	0.14483150453884003	0.318263415094334
TIR|LTR	chr4	chr6	0.9871593951830929	0.9871593951830929
TIR|LTR	chr4	chr7	0.18639640762057305	0.34793996089173634
TIR|LTR	chr4	chr8	0.21269328829689874	0.3589235186670604
TIR|LTR	chr5	chr6	0.14776515700808365	0.318263415094334
TIR|LTR	chr5	chr7	0.00870914108140851	0.05992906790955145
TIR|LTR	chr5	chr8	0.7788328593838654	0.908638335947843
TIR|LTR	chr6	chr7	0.16005270248745662	0.32010540497491324
TIR|LTR	chr6	chr8	0.21791785061928667	0.3589235186670604
TIR|LTR	chr7	chr8	0.012114100130362336	0.05992906790955145

## Sheet: prop_enrichment_order_vs_other_
order	range	x1	n1	x2	n2	prop1	prop2	p_value	p_adj
LARD	400_600	1286	4043	2264	38636	0.31808063319317337	0.05859819857128067	0	0
Unclassified	5000_100000	1690	7730	3400	34949	0.2186287192755498	0.09728461472431257	9.914243003705426e-195	1.7349925256484495e-193
TIR	5000_100000	352	7730	6035	34949	0.045536869340232856	0.1726801911356548	1.1447966070359385e-176	1.3355960415419283e-175
Unclassified	200_400	430	8557	4660	34122	0.05025125628140704	0.13656878260359887	2.292131377655779e-107	2.0056149554488068e-106
Unclassified	1800_5000	1142	5697	3948	36982	0.20045638055116727	0.10675463739116327	1.528644680629221e-91	1.0700512764404546e-90
TIR	800_1800	1554	7100	4833	35579	0.2188732394366197	0.13583855645183956	1.4253557872564618e-71	8.314575425662694e-71
LARD	5000_100000	338	7730	3212	34949	0.04372574385510996	0.09190534779249764	1.1376283935510786e-43	5.6881419677553936e-43
Unclassified	400_600	214	4043	4876	38636	0.05293099183774425	0.12620354073920695	1.9638412818231745e-42	8.591805607976388e-42
TIR	50_200	1521	7612	4866	35067	0.19981607987388333	0.13876293951578408	1.2358279101752263e-41	4.805997428459214e-41
LTR	200_400	2454	8557	7630	34122	0.2867827509641229	0.22360940155911144	1.0718316321588328e-34	3.751410712555915e-34
LARD	1800_5000	242	5697	3308	36982	0.04247849745480077	0.08944892109674978	8.796048032283679e-33	2.798742555726625e-32
LARD	800_1800	339	7100	3211	35579	0.047746478873239434	0.09024986649428034	3.166160570321677e-32	9.234634996771557e-32
LARD	50_200	387	7612	3163	35067	0.05084077771939043	0.090198762369179	2.3573949864604138e-29	6.346832655854961e-29
TIR|LTR	5000_100000	826	7730	2549	34949	0.10685640362225098	0.07293484792125669	1.9120073933993604e-23	4.780018483498401e-23
LTR	5000_100000	1595	7730	8489	34949	0.20633893919793014	0.2428967924690263	8.359408464376551e-12	1.950528641687862e-11
Unclassified	50_200	736	7612	4354	35067	0.09668943772990016	0.12416231784868965	2.3205091165028868e-11	5.076113692350065e-11
TIR	600_800	393	1940	5994	40739	0.20257731958762887	0.14713174108348265	2.8159157039527928e-11	5.797473508138102e-11
TIR|LTR	400_600	217	4043	3158	38636	0.053673015087806086	0.08173723987990475	3.828733303350459e-10	7.444759200959226e-10
LTR	1800_5000	1170	5697	8914	36982	0.20537124802527645	0.241036179763128	4.048484796732529e-9	7.457735151875712e-9
TIR|LTR	1800_5000	345	5697	3030	36982	0.06055818852027383	0.08193175058136391	3.0525166637227304e-8	5.341904161514778e-8
Unclassified	800_1800	716	7100	4374	35579	0.10084507042253521	0.12293768796200005	1.748248138689301e-7	2.9137468978155016e-7
Unclassified	600_800	162	1940	4928	40739	0.08350515463917525	0.1209651685117455	7.893206917089884e-7	1.2156025522152664e-6
LARD	200_400	825	8557	2725	34122	0.09641229402828094	0.0798605005568255	7.9882453431288935e-07	1.2156025522152664e-6
LTR	800_1800	1538	7100	8546	35579	0.21661971830985915	0.2401978695297788	2.0911630537458804e-5	3.049612786712742e-5
TIR|LTR	50_200	525	7612	2850	35067	0.06897004729374671	0.0812729917015998	3.4094377091229095e-4	4.7732127927720727e-4
TIR|LTR	800_1800	635	7100	2740	35579	0.08943661971830986	0.07701172039686331	4.3465142338645755e-4	5.851076853279237e-4
LTR	50_200	1916	7612	8168	35067	0.2517078297425118	0.23292554253286565	4.979645816567447e-4	6.455096428883728e-4
LTR	600_800	515	1940	9569	40739	0.2654639175257732	0.23488549056186947	0.002138248061545096	0.00267281007693137
TIR	1800_5000	791	5697	5596	36982	0.13884500614358433	0.15131685684927804	0.014831402689497375	0.017899968763186485
TIR	200_400	1210	8557	5177	34122	0.1414046979081454	0.151720297755114	0.017555658592989156	0.020481601691820683
LARD	600_800	133	1940	3417	40739	0.06855670103092784	0.08387540194899236	0.019025529062751543	0.021480436038590452
LTR	400_600	896	4043	9188	38636	0.2216176106851348	0.23780929702867792	0.022223708859683455	0.02430718156527878
TIR|LTR	600_800	129	1940	3246	40739	0.06649484536082474	0.079677949876040155	0.03947968638194798	0.041872394647520586
TIR	400_600	566	4043	5821	38636	0.1399950531783329	0.15066259447147737	0.07410830973593266	0.07628796590463656
TIR|LTR	200_400	698	8557	2677	34122	0.08157064391726072	0.07845378348279702	0.35086342342490734	0.35086342342490734

## Sheet: TE_family_global_prop
haplotype	relationship	TE_family_plot	n	prop	group
CH250 H1	downstream	DTX	1960	0.3117544138698902	TIR
CH250 H1	downstream	DTX|DMX	78	0.012406553205026245	TIR
CH250 H1	downstream	DTX|RLX	222	0.035310959121997776	TIR|LTR
CH250 H1	downstream	DXX-MITE	372	0.05916971528550978	TIR
CH250 H1	downstream	Other	646	0.10275170987752505	Other
CH250 H1	downstream	RIX	262	0.04167329409893431	LTR
CH250 H1	downstream	RLC	819	0.13026880865277557	LTR
CH250 H1	downstream	RLG	1152	0.18323524733577223	LTR
CH250 H1	downstream	RLX	64	0.010179735963098457	LTR
CH250 H1	downstream	RLX|DTX	160	0.025449339907746144	TIR|LTR
CH250 H1	downstream	RLX|RYX	142	0.0225862891681247	LTR
CH250 H1	downstream	RXX-LARD	284	0.0451725783362494	LARD
CH250 H1	downstream	RYX|RLX	126	0.020041355177350086	LTR
CH250 H1	downstream_overlap	DTX	640	0.2769363911726525	TIR
CH250 H1	downstream_overlap	DTX|DMX	26	0.01125054089138901	TIR
CH250 H1	downstream_overlap	DTX|RLX	49	0.02120294244915621	TIR|LTR
CH250 H1	downstream_overlap	DXX-MITE	27	0.011683254002596278	TIR
CH250 H1	downstream_overlap	Other	179	0.07745564690610125	Other
CH250 H1	downstream_overlap	RIX	202	0.08740804846386846	LTR
CH250 H1	downstream_overlap	RLC	410	0.17741237559498052	LTR
CH250 H1	downstream_overlap	RLG	466	0.20164430982258763	LTR
CH250 H1	downstream_overlap	RLX	37	0.016010385114668974	LTR
CH250 H1	downstream_overlap	RLX|DTX	67	0.028991778450887063	TIR|LTR
CH250 H1	downstream_overlap	RLX|RYX	43	0.018606663781912593	LTR
CH250 H1	downstream_overlap	RXX-LARD	108	0.04673301601038511	LARD
CH250 H1	downstream_overlap	RYX|RLX	57	0.024664647338814367	LTR
CH250 H1	upstream	DTX	1927	0.3229969829031177	TIR
CH250 H1	upstream	DTX|DMX	73	0.012236004022795843	TIR
CH250 H1	upstream	DTX|RLX	257	0.043077438819979885	TIR|LTR
CH250 H1	upstream	DXX-MITE	418	0.07006369426751592	TIR
CH250 H1	upstream	Other	595	0.09973181361045927	Other
CH250 H1	upstream	RIX	247	0.041401273885350316	LTR
CH250 H1	upstream	RLC	777	0.1302380154207174	LTR
CH250 H1	upstream	RLG	985	0.1651022460610124	LTR
CH250 H1	upstream	RLX	61	0.010224606101240362	LTR
CH250 H1	upstream	RLX|DTX	163	0.02732148843446195	TIR|LTR
CH250 H1	upstream	RLX|RYX	99	0.01659403285283272	LTR
CH250 H1	upstream	RXX-LARD	225	0.03771371102916527	LARD
CH250 H1	upstream	RYX|RLX	139	0.02329869259135099	LTR
CH250 H1	upstream_overlap	DTX	645	0.2914595571622232	TIR
CH250 H1	upstream_overlap	DTX|DMX	27	0.012200632625395391	TIR
CH250 H1	upstream_overlap	DTX|RLX	62	0.028016267510167194	TIR|LTR
CH250 H1	upstream_overlap	DXX-MITE	36	0.016267510167193855	TIR
CH250 H1	upstream_overlap	Other	145	0.06552191595119747	Other
CH250 H1	upstream_overlap	RIX	168	0.07591504744690465	LTR
CH250 H1	upstream_overlap	RLC	417	0.18843199276999548	LTR
CH250 H1	upstream_overlap	RLG	368	0.16629010393131496	LTR
CH250 H1	upstream_overlap	RLX	65	0.02937189335743335	LTR
CH250 H1	upstream_overlap	RLX|DTX	54	0.024401265250790782	TIR|LTR
CH250 H1	upstream_overlap	RLX|RYX	65	0.02937189335743335	LTR
CH250 H1	upstream_overlap	RXX-LARD	105	0.047446904654315405	LARD
CH250 H1	upstream_overlap	RYX|RLX	56	0.025305015815634886	LTR
KZ150 H1	downstream	DTX	1836	0.26631853785900783	TIR
KZ150 H1	downstream	DTX|DMX	176	0.025529445894981143	TIR
KZ150 H1	downstream	DTX|RLX	248	0.03597331012474616	TIR|LTR
KZ150 H1	downstream	DXX-MITE	416	0.06034232666086452	TIR
KZ150 H1	downstream	Other	617	0.08949811430229185	Other
KZ150 H1	downstream	RIX	383	0.05555555555555555	LTR
KZ150 H1	downstream	RLC	831	0.1205395996518712	LTR
KZ150 H1	downstream	RLG	1096	0.15897882216420076	LTR
KZ150 H1	downstream	RLX	93	0.013489991296779809	LTR
KZ150 H1	downstream	RLX|DTX	153	0.022193211488250653	TIR|LTR
KZ150 H1	downstream	RLX|RYX	343	0.04975340876124166	LTR
KZ150 H1	downstream	RXX-LARD	545	0.07905425007252684	LARD
KZ150 H1	downstream	RYX|RLX	157	0.02277342616768204	LTR
KZ150 H1	downstream_overlap	DTX	369	0.2176991150442478	TIR
KZ150 H1	downstream_overlap	DTX|DMX	48	0.02831858407079646	TIR
KZ150 H1	downstream_overlap	DTX|RLX	36	0.021238938053097345	TIR|LTR
KZ150 H1	downstream_overlap	DXX-MITE	34	0.020058997050147492	TIR
KZ150 H1	downstream_overlap	Other	130	0.07669616519174041	Other
KZ150 H1	downstream_overlap	RIX	146	0.08613569321533923	LTR
KZ150 H1	downstream_overlap	RLC	309	0.18230088495575222	LTR
KZ150 H1	downstream_overlap	RLG	315	0.18584070796460178	LTR
KZ150 H1	downstream_overlap	RLX	12	0.007079646017699115	LTR
KZ150 H1	downstream_overlap	RLX|DTX	59	0.03480825958702065	TIR|LTR
KZ150 H1	downstream_overlap	RLX|RYX	87	0.05132743362831858	LTR
KZ150 H1	downstream_overlap	RXX-LARD	106	0.06253687315634218	LARD
KZ150 H1	downstream_overlap	RYX|RLX	44	0.025958702064896755	LTR
KZ150 H1	upstream	DTX	1900	0.28679245283018867	TIR
KZ150 H1	upstream	DTX|DMX	123	0.018566037735849056	TIR
KZ150 H1	upstream	DTX|RLX	264	0.03984905660377359	TIR|LTR
KZ150 H1	upstream	DXX-MITE	423	0.06384905660377359	TIR
KZ150 H1	upstream	Other	562	0.08483018867924529	Other
KZ150 H1	upstream	RIX	413	0.06233962264150943	LTR
KZ150 H1	upstream	RLC	876	0.13222641509433963	LTR
KZ150 H1	upstream	RLG	873	0.13177358490566038	LTR
KZ150 H1	upstream	RLX	78	0.011773584905660377	LTR
KZ150 H1	upstream	RLX|DTX	153	0.02309433962264151	TIR|LTR
KZ150 H1	upstream	RLX|RYX	285	0.0430188679245283	LTR
KZ150 H1	upstream	RXX-LARD	522	0.07879245283018868	LARD
KZ150 H1	upstream	RYX|RLX	153	0.02309433962264151	LTR
KZ150 H1	upstream_overlap	DTX	340	0.21464646464646464	TIR
KZ150 H1	upstream_overlap	DTX|DMX	44	0.027777777777777776	TIR
KZ150 H1	upstream_overlap	DTX|RLX	41	0.025883838383838384	TIR|LTR
KZ150 H1	upstream_overlap	DXX-MITE	24	0.015151515151515152	TIR
KZ150 H1	upstream_overlap	Other	144	0.09090909090909091	Other
KZ150 H1	upstream_overlap	RIX	120	0.07575757575757576	LTR
KZ150 H1	upstream_overlap	RLC	289	0.18244949494949494	LTR
KZ150 H1	upstream_overlap	RLG	300	0.1893939393939394	LTR
KZ150 H1	upstream_overlap	RLX	8	0.005050505050505051	LTR
KZ150 H1	upstream_overlap	RLX|DTX	60	0.03787878787878788	TIR|LTR
KZ150 H1	upstream_overlap	RLX|RYX	75	0.04734848484848485	LTR
KZ150 H1	upstream_overlap	RXX-LARD	97	0.061237373737373736	LARD
KZ150 H1	upstream_overlap	RYX|RLX	42	0.026515151515151516	LTR
Pmand_CH264	downstream	DTX	2167	0.26598748005400763	TIR
Pmand_CH264	downstream	DTX|DMX	99	0.012151712286731313	TIR
Pmand_CH264	downstream	DTX|RLX	386	0.04737940346139683	TIR|LTR
Pmand_CH264	downstream	DXX-MITE	417	0.05118448508653492	TIR
Pmand_CH264	downstream	Other	778	0.09549527433411072	Other
Pmand_CH264	downstream	RIX	611	0.07499693138578618	LTR
Pmand_CH264	downstream	RLC	1387	0.17024671658279122	LTR
Pmand_CH264	downstream	RLG	1306	0.16030440653001105	LTR
Pmand_CH264	downstream	RLX	317	0.03891002823125077	LTR
Pmand_CH264	downstream	RLX|DTX	175	0.02148029949674727	TIR|LTR
Pmand_CH264	downstream	RLX|RYX	324	0.03976924021112066	LTR
Pmand_CH264	downstream	RXX-LARD	98	0.012028967718178471	LARD
Pmand_CH264	downstream	RYX|RLX	82	0.010065054621333006	LTR
Pmand_CH264	downstream_overlap	DTX	492	0.2152230971128609	TIR
Pmand_CH264	downstream_overlap	DTX|DMX	48	0.02099737532808399	TIR
Pmand_CH264	downstream_overlap	DTX|RLX	71	0.0310586176727909	TIR|LTR
Pmand_CH264	downstream_overlap	DXX-MITE	32	0.01399825021872266	TIR
Pmand_CH264	downstream_overlap	Other	144	0.06299212598425197	Other
Pmand_CH264	downstream_overlap	RIX	140	0.06124234470691164	LTR
Pmand_CH264	downstream_overlap	RLC	436	0.19072615923009623	LTR
Pmand_CH264	downstream_overlap	RLG	522	0.2283464566929134	LTR
Pmand_CH264	downstream_overlap	RLX	78	0.03412073490813648	LTR
Pmand_CH264	downstream_overlap	RLX|DTX	124	0.0542432195975503	TIR|LTR
Pmand_CH264	downstream_overlap	RLX|RYX	99	0.04330708661417323	LTR
Pmand_CH264	downstream_overlap	RXX-LARD	46	0.020122484689413824	LARD
Pmand_CH264	downstream_overlap	RYX|RLX	54	0.023622047244094488	LTR
Pmand_CH264	upstream	DTX	2227	0.27654290326586367	TIR
Pmand_CH264	upstream	DTX|DMX	136	0.016888116229976408	TIR
Pmand_CH264	upstream	DTX|RLX	388	0.04818080218552093	TIR|LTR
Pmand_CH264	upstream	DXX-MITE	444	0.05513473239786415	TIR
Pmand_CH264	upstream	Other	838	0.10406059853470756	Other
Pmand_CH264	upstream	RIX	558	0.06929094747299143	LTR
Pmand_CH264	upstream	RLC	1376	0.1708679995032907	LTR
Pmand_CH264	upstream	RLG	1206	0.1497578542158202	LTR
Pmand_CH264	upstream	RLX	290	0.03601142431392028	LTR
Pmand_CH264	upstream	RLX|DTX	139	0.01726064820563765	TIR|LTR
Pmand_CH264	upstream	RLX|RYX	275	0.03414876443561406	LTR
Pmand_CH264	upstream	RXX-LARD	112	0.013907860424686452	LARD
Pmand_CH264	upstream	RYX|RLX	64	0.007947348814106544	LTR
Pmand_CH264	upstream_overlap	DTX	491	0.2357177148343735	TIR
Pmand_CH264	upstream_overlap	DTX|DMX	59	0.028324531925108018	TIR
Pmand_CH264	upstream_overlap	DTX|RLX	62	0.029764762361977917	TIR|LTR
Pmand_CH264	upstream_overlap	DXX-MITE	38	0.018242918867018725	TIR
Pmand_CH264	upstream_overlap	Other	159	0.07633221315410466	Other
Pmand_CH264	upstream_overlap	RIX	129	0.06192990878540566	LTR
Pmand_CH264	upstream_overlap	RLC	444	0.21315410465674509	LTR
Pmand_CH264	upstream_overlap	RLG	389	0.18674987998079692	LTR
Pmand_CH264	upstream_overlap	RLX	90	0.04320691310609698	LTR
Pmand_CH264	upstream_overlap	RLX|DTX	74	0.035525684109457514	TIR|LTR
Pmand_CH264	upstream_overlap	RLX|RYX	73	0.03504560729716755	LTR
Pmand_CH264	upstream_overlap	RXX-LARD	31	0.014882381180988958	LARD
Pmand_CH264	upstream_overlap	RYX|RLX	44	0.02112337974075852	LTR
Marouch	downstream	DTX	1583	0.33832015387903397	TIR
Marouch	downstream	DTX|DMX	102	0.021799529814062833	TIR
Marouch	downstream	DTX|RLX	150	0.03205813207950417	TIR|LTR
Marouch	downstream	DXX-MITE	409	0.08741184013678137	TIR
Marouch	downstream	Other	386	0.08249625988459072	Other
Marouch	downstream	RIX	354	0.07565719170762984	LTR
Marouch	downstream	RLC	502	0.10728788202607395	LTR
Marouch	downstream	RLG	723	0.1545201966232101	LTR
Marouch	downstream	RLX	86	0.01837999572558239	LTR
Marouch	downstream	RLX|DTX	162	0.0346227826458645	TIR|LTR
Marouch	downstream	RLX|RYX	127	0.027142551827313528	LTR
Marouch	downstream	RXX-LARD	72	0.015387903398162001	LARD
Marouch	downstream	RYX|RLX	23	0.004915580252190639	LTR
Marouch	downstream_overlap	DTX	334	0.23772241992882562	TIR
Marouch	downstream_overlap	DTX|DMX	64	0.04555160142348755	TIR
Marouch	downstream_overlap	DTX|RLX	55	0.03914590747330961	TIR|LTR
Marouch	downstream_overlap	DXX-MITE	44	0.03131672597864769	TIR
Marouch	downstream_overlap	Other	92	0.06548042704626335	Other
Marouch	downstream_overlap	RIX	91	0.06476868327402135	LTR
Marouch	downstream_overlap	RLC	229	0.16298932384341638	LTR
Marouch	downstream_overlap	RLG	300	0.21352313167259787	LTR
Marouch	downstream_overlap	RLX	13	0.009252669039145907	LTR
Marouch	downstream_overlap	RLX|DTX	91	0.06476868327402135	TIR|LTR
Marouch	downstream_overlap	RLX|RYX	48	0.03416370106761566	LTR
Marouch	downstream_overlap	RXX-LARD	19	0.013523131672597865	LARD
Marouch	downstream_overlap	RYX|RLX	25	0.017793594306049824	LTR
Marouch	upstream	DTX	1627	0.35338835794960904	TIR
Marouch	upstream	DTX|DMX	108	0.023457862728062554	TIR
Marouch	upstream	DTX|RLX	112	0.02432667245873154	TIR|LTR
Marouch	upstream	DXX-MITE	465	0.10099913119026933	TIR
Marouch	upstream	Other	348	0.07558644656820157	Other
Marouch	upstream	RIX	394	0.08557775847089487	LTR
Marouch	upstream	RLC	490	0.10642919200695047	LTR
Marouch	upstream	RLG	684	0.14856646394439618	LTR
Marouch	upstream	RLX	76	0.016507384882710686	LTR
Marouch	upstream	RLX|DTX	95	0.020634231103388356	TIR|LTR
Marouch	upstream	RLX|RYX	128	0.02780191138140747	LTR
Marouch	upstream	RXX-LARD	47	0.010208514335360555	LARD
Marouch	upstream	RYX|RLX	30	0.006516072980017376	LTR
Marouch	upstream_overlap	DTX	336	0.2793017456359102	TIR
Marouch	upstream_overlap	DTX|DMX	70	0.058187863674147966	TIR
Marouch	upstream_overlap	DTX|RLX	30	0.02493765586034913	TIR|LTR
Marouch	upstream_overlap	DXX-MITE	33	0.02743142144638404	TIR
Marouch	upstream_overlap	Other	94	0.07813798836242726	Other
Marouch	upstream_overlap	RIX	79	0.0656691604322527	LTR
Marouch	upstream_overlap	RLC	221	0.18370739817123857	LTR
Marouch	upstream_overlap	RLG	226	0.18786367414796343	LTR
Marouch	upstream_overlap	RLX	12	0.00997506234413965	LTR
Marouch	upstream_overlap	RLX|DTX	54	0.04488778054862843	TIR|LTR
Marouch	upstream_overlap	RLX|RYX	27	0.022443890274314215	LTR
Marouch	upstream_overlap	RXX-LARD	11	0.00914380714879468	LARD
Marouch	upstream_overlap	RYX|RLX	10	0.00831255195344971	LTR

## Sheet: TE_order_upstream_chisq_residua
haplotype	TE_order	resid			haplotype	LARD	LTR	TIR
CH250 H1	LARD	6.061432741			CH_250_H1	241	2181	1908
KZ150 H1	LARD	13.09495085			KZ_150_8_H1	293	2012	1538
Pmand_CH264	LARD	-10.87033149			Mandshurica_CH_264_4	55	2688	1562
Marouch	LARD	-9.313036621			Marouch_v3p1	21	1238	1382
CH250 H1	LTR	-5.203898238
KZ150 H1	LTR	-1.937285466
Pmand_CH264	LTR	13.59592536
Marouch	LTR	-7.742196773
CH250 H1	TIR	2.838372276
KZ150 H1	TIR	-3.260692068
Pmand_CH264	TIR	-9.393804833
Marouch	TIR	11.52478098

## Sheet: Feuille 11
haplotype	TE_order	resid		haplotype	LARD	LTR	TIR	TIR|LTR	Unclassified
CH250 H1	LARD	5.992435647		CH_250_H1	241	2181	1908	26	461
KZ150 H1	LARD	12.87566881		KZ_150_8_H1	293	2012	1538	9	453
Pmand_CH264	LARD	-10.79518798		Mandshurica_CH_264_4	55	2688	1562	43	406
Marouch	LARD	-9.189070529		Marouch_v3p1	21	1238	1382	12	237
CH250 H1	LTR	-5.179057599
KZ150 H1	LTR	-2.572219965
Pmand_CH264	LTR	13.22968681
Marouch	LTR	-6.607459198
CH250 H1	TIR	2.533873186
KZ150 H1	TIR	-3.740517966
Pmand_CH264	TIR	-8.81619756
Marouch	TIR	11.81110444
CH250 H1	TIR|LTR	0.0332402184
KZ150 H1	TIR|LTR	-3.413645944
Pmand_CH264	TIR|LTR	4.099147083
Marouch	TIR|LTR	-0.9831974515
CH250 H1	Unclassified	0.8033588075
KZ150 H1	Unclassified	3.240984371
Pmand_CH264	Unclassified	-2.095012755
Marouch	Unclassified	-2.210955325

## Sheet: chi² pairwise for all haplotype
haplo1	haplo2	p_value	p_adj		haplo1	haplo2	p_value	p_adj
CH_250_H1	KZ_150_8_H1	2.67E-06	2.67E-06		CH_250_H1	KZ_150_8_H1	1.20E-05	1.20E-05
CH_250_H1	Mandshurica_CH_264_4	1.30E-44	2.60E-44		CH_250_H1	Mandshurica_CH_264_4	4.79E-45	9.57E-45
CH_250_H1	Marouch_v3p1	1.18E-27	1.41E-27		CH_250_H1	Marouch_v3p1	2.44E-28	2.93E-28
KZ_150_8_H1	Mandshurica_CH_264_4	8.52E-56	5.11E-55		KZ_150_8_H1	Mandshurica_CH_264_4	1.06E-51	6.37E-51
KZ_150_8_H1	Marouch_v3p1	6.38E-48	1.91E-47		KZ_150_8_H1	Marouch_v3p1	6.28E-47	1.88E-46
Mandshurica_CH_264_4	Marouch_v3p1	8.27E-38	1.24E-37		Mandshurica_CH_264_4	Marouch_v3p1	2.65E-38	3.97E-38
