# Supplementary material for: Phylogeny-driven pangenome analysis uncovers the genomic landscape of domesticated and wild Armeniaca species
Source: Hortic Res. 2026 Mar 27;13(7):uhag104. doi: 10.1093/hr/uhag104 (PMC13283847; doi:10.1093/hr/uhag104)
Supplement: Web_Material_uhag104 [file web_material_uhag104.zip › Suppl_Table_T7 _ assemblies_distance_matrix.xlsx]

## Sheet: distance matrix
	Rojo_HCUR	Marouch_v3.1	RRxCH240_1_plA_H2	RRxCH240_1_plB_H2	RougeRoussillon_H2	Rojo_HORA	Stella_v1.1	Sungold	RougeRoussillon_H1	Meihua	CH_320_5	KZ_150_8_H1	KZ_150_8_H2	KR_091_H2	KR_091_H1	GSYX_true	Longwangmao	RRxCH240_1_plA_H1	RRxCH240_1_plB_H1	CH_250_H1	CH_240_1_H2	CH_240_1_H1	CH_250_H2	F106_Genome	Mandshurica_CH_264_4	GWHDUBN	pzheng2	Pmume_tuosa	Pmume_BJFU	psalicina_Sanyueli_FAAS	psalicina_Sanyueli_v2	psalicina_Zhongli
	Distance	0.0150769	0.0154109	0.0166451	0.0168134	0.0187061	0.0198988	0.0203236	0.0204093	0.0207807	0.0218858	0.0221089	0.0221439	0.0222341	0.0237428	0.0243424	0.0248789	0.0256304	0.0257063	0.0257237	0.0257493	0.0257621	0.0258455	0.0266041	0.0305161	0.0336323	0.0346202	0.0487717	0.0491576	0.0603422	0.0607028	0.0629447
Marouch	0.0150769		0.0101781	0.0137866	0.0121132	0.0190402	0.0181721	0.0185422	0.0186493	0.019991	0.0209133	0.0210492	0.0214518	0.0220215	0.022528	0.0242334	0.0243444	0.0250489	0.0250971	0.024805	0.0251555	0.0251671	0.0250067	0.0259076	0.0300645	0.0332023	0.0340699	0.0485098	0.0488372	0.0601916	0.0603153	0.0628932
RRxCH240_plA_H2	0.0154109	0.0101781		0.00847584	0.00584319	0.0176856	0.0171779	0.0169834	0.011779	0.0185686	0.0194503	0.0202224	0.0202664	0.0213437	0.0218723	0.0234148	0.0234091	0.0242907	0.0243589	0.0240292	0.0244216	0.0243259	0.0242504	0.0250627	0.0292592	0.0325352	0.0334803	0.0479485	0.0483704	0.0597487	0.0598469	0.0624139
RRxCH240_plB_H2	0.0166451	0.0137866	0.00847584		0.0075413	0.0190657	0.0178195	0.0187905	0.0133279	0.0198337	0.0214146	0.021278	0.0213178	0.0222543	0.0229224	0.0238026	0.024333	0.0247443	0.0248218	0.0247849	0.0249933	0.0247679	0.0247746	0.0257584	0.0303215	0.0334886	0.0343479	0.0488134	0.0491565	0.0603663	0.0604162	0.0630218
RougeR_H2	0.0168134	0.0121132	0.00584319	0.0075413		0.0185265	0.017246	0.0179529	0.0178521	0.0196691	0.0204335	0.0208829	0.0208044	0.0218153	0.022432	0.0239735	0.0239804	0.0247723	0.0248132	0.024362	0.0248644	0.0247363	0.0246317	0.0255483	0.0298061	0.0330535	0.0340284	0.0483805	0.0486998	0.0601898	0.0603287	0.0627105
Rojo_HORA	0.0187061	0.0190402	0.0176856	0.0190657	0.0185265		0.0202647	0.01845	0.0231186	0.021649	0.0220735	0.0219994	0.0222327	0.0231006	0.0232943	0.0240522	0.0250376	0.0256055	0.0257078	0.0255672	0.0257697	0.0257421	0.0259094	0.0266807	0.0301131	0.0335586	0.0345752	0.0487515	0.0492167	0.0603373	0.0606751	0.0629753
Stella_v1.1	0.0198988	0.0181721	0.0171779	0.0178195	0.017246	0.0202647		0.0200074	0.022201	0.0208833	0.0218529	0.0208536	0.0211084	0.0220438	0.0228793	0.0237945	0.0247316	0.0254626	0.0255686	0.0253227	0.0257013	0.0255573	0.0254964	0.0262987	0.0304163	0.0334416	0.0344035	0.0486345	0.0490113	0.060341	0.0604374	0.0630671
Sungold	0.0203236	0.0185422	0.0169834	0.0187905	0.0179529	0.01845	0.0200074		0.0223294	0.0196609	0.0181831	0.0214556	0.0214138	0.0223204	0.0229596	0.0240426	0.0241101	0.0250578	0.0251158	0.0248005	0.025238	0.0252412	0.0250331	0.0259205	0.0296896	0.0329001	0.0339297	0.048498	0.0487696	0.0602416	0.0603388	0.0628913
RougeR_H1	0.0204093	0.0186493	0.011779	0.0133279	0.0178521	0.0231186	0.022201	0.0223294		0.0234808	0.0242156	0.0253871	0.0252258	0.0261037	0.0268734	0.028507	0.0283921	0.0290484	0.0291233	0.0289408	0.0293118	0.0291238	0.029171	0.0298075	0.0341843	0.036626	0.0375279	0.0517957	0.0518303	0.0629408	0.0629947	0.0654965
Meihua	0.0207807	0.019991	0.0185686	0.0198337	0.0196691	0.021649	0.0208833	0.0196609	0.0234808		0.0212797	0.0206455	0.0210167	0.0219555	0.021884	0.0217708	0.0239891	0.0252421	0.0254385	0.0250225	0.0255445	0.0252971	0.0253298	0.0262699	0.0299607	0.0330712	0.0340664	0.0485332	0.0489448	0.0603444	0.0604517	0.0630206
CH_320	0.0218858	0.0209133	0.0194503	0.0214146	0.0204335	0.0220735	0.0218529	0.0181831	0.0242156	0.0212797		0.0224971	0.0227206	0.0232945	0.0240775	0.0255012	0.0252139	0.0264913	0.0265549	0.0261988	0.0266891	0.0265101	0.026481	0.0272619	0.03037	0.0340282	0.0352323	0.0489001	0.0499177	0.0610729	0.0615032	0.0636026
KZ_150_H1	0.0221089	0.0210492	0.0202224	0.021278	0.0208829	0.0219994	0.0208536	0.0214556	0.0253871	0.0206455	0.0224971		0.0173189	0.0197683	0.0200676	0.0220622	0.0237594	0.0249062	0.0249806	0.0246623	0.0250785	0.0249638	0.0248301	0.0257555	0.0295574	0.0323575	0.0335638	0.048062	0.0483648	0.0598204	0.059899	0.0623522
KZ_150_H2	0.0221439	0.0214518	0.0202664	0.0213178	0.0208044	0.0222327	0.0211084	0.0214138	0.0252258	0.0210167	0.0227206	0.0173189		0.0201191	0.0202831	0.0217674	0.0235589	0.0246798	0.0247363	0.0245132	0.0249999	0.0249167	0.0247405	0.0256212	0.029332	0.0321577	0.0334118	0.0479148	0.048201	0.0596985	0.0598073	0.0623546
KR_091_H2	0.0222341	0.0220215	0.0213437	0.0222543	0.0218153	0.0231006	0.0220438	0.0223204	0.0261037	0.0219555	0.0232945	0.0197683	0.0201191		0.0187324	0.0230749	0.024711	0.0253711	0.0254035	0.0251777	0.0255502	0.0255075	0.0253646	0.0262738	0.0295325	0.032966	0.0337644	0.0486317	0.0488627	0.0602848	0.0604093	0.0629088
KR_091_H1	0.0237428	0.022528	0.0218723	0.0229224	0.022432	0.0232943	0.0228793	0.0229596	0.0268734	0.021884	0.0240775	0.0200676	0.0202831	0.0187324		0.0231599	0.0244816	0.0256579	0.0257276	0.0256998	0.0258821	0.0259108	0.0259524	0.0266645	0.0306838	0.0332608	0.0343655	0.0490892	0.0492486	0.0607613	0.060834	0.0634919
GSYX	0.0243424	0.0242334	0.0234148	0.0238026	0.0239735	0.0240522	0.0237945	0.0240426	0.028507	0.0217708	0.0255012	0.0220622	0.0217674	0.0230749	0.0231599		0.0261167	0.0270488	0.0271077	0.0272106	0.0273252	0.0271633	0.0269173	0.0283259	0.0319713	0.0345013	0.0354178	0.0500164	0.050216	0.0615654	0.0616287	0.0639606
Longwangmao	0.0248789	0.0243444	0.0234091	0.024333	0.0239804	0.0250376	0.0247316	0.0241101	0.0283921	0.0239891	0.0252139	0.0237594	0.0235589	0.024711	0.0244816	0.0261167		0.02247	0.0225496	0.0225094	0.0226788	0.022566	0.0222609	0.022967	0.0302187	0.0337768	0.0348037	0.0489545	0.0493324	0.0606631	0.06074	0.0632314
RRxCH240_plA_H1	0.0256304	0.0250489	0.0242907	0.0247443	0.0247723	0.0256055	0.0254626	0.0250578	0.0290484	0.0252421	0.0264913	0.0249062	0.0246798	0.0253711	0.0256579	0.0270488	0.02247		0.0068116	0.0173816	0.00890195	0.00824543	0.0166547	0.018448	0.0289076	0.0331518	0.0340968	0.0481089	0.0483523	0.0596974	0.0597759	0.0622987
RRxCH240_plB_H1	0.0257063	0.0250971	0.0243589	0.0248218	0.0248132	0.0257078	0.0255686	0.0251158	0.0291233	0.0254385	0.0265549	0.0249806	0.0247363	0.0254035	0.0257276	0.0271077	0.0225496	0.0068116		0.0175369	0.00810095	0.00906321	0.0171617	0.0184719	0.0288552	0.033152	0.0340612	0.0480302	0.0483833	0.0596655	0.0598221	0.0622755
CH_250_H1	0.0257237	0.024805	0.0240292	0.0247849	0.024362	0.0255672	0.0253227	0.0248005	0.0289408	0.0250225	0.0261988	0.0246623	0.0245132	0.0251777	0.0256998	0.0272106	0.0225094	0.0173816	0.0175369		0.0176681	0.0176519	0.0165638	0.0187056	0.0283791	0.0329181	0.0337646	0.0480948	0.0484377	0.0597403	0.0598149	0.0624216
CH_240_H2	0.0257493	0.0251555	0.0244216	0.0249933	0.0248644	0.0257697	0.0257013	0.025238	0.0293118	0.0255445	0.0266891	0.0250785	0.0249999	0.0255502	0.0258821	0.0273252	0.0226788	0.00890195	0.00810095	0.0176681		0.0169689	0.0170754	0.0189195	0.028879	0.0332731	0.0341946	0.0481213	0.0485091	0.0598321	0.059973	0.0624316
CH_240_H1	0.0257621	0.0251671	0.0243259	0.0247679	0.0247363	0.0257421	0.0255573	0.0252412	0.0291238	0.0252971	0.0265101	0.0249638	0.0249167	0.0255075	0.0259108	0.0271633	0.022566	0.00824543	0.00906321	0.0176519	0.0169689		0.0168159	0.0185495	0.0290639	0.0332134	0.0341864	0.048173	0.0484398	0.0597659	0.0598515	0.0623795
CH_250_H2	0.0258455	0.0250067	0.0242504	0.0247746	0.0246317	0.0259094	0.0254964	0.0250331	0.029171	0.0253298	0.026481	0.0248301	0.0247405	0.0253646	0.0259524	0.0269173	0.0222609	0.0166547	0.0171617	0.0165638	0.0170754	0.0168159		0.0184625	0.0287268	0.0331638	0.033908	0.0481432	0.048418	0.0597135	0.0597834	0.0623359
F106_Genome	0.0266041	0.0259076	0.0250627	0.0257584	0.0255483	0.0266807	0.0262987	0.0259205	0.0298075	0.0262699	0.0272619	0.0257555	0.0256212	0.0262738	0.0266645	0.0283259	0.022967	0.018448	0.0184719	0.0187056	0.0189195	0.0185495	0.0184625		0.0296187	0.0338759	0.0348301	0.0487123	0.0490396	0.0603596	0.0604346	0.0629958
Mandshurica_CH_264	0.0305161	0.0300645	0.0292592	0.0303215	0.0298061	0.0301131	0.0304163	0.0296896	0.0341843	0.0299607	0.03037	0.0295574	0.029332	0.0295325	0.0306838	0.0319713	0.0302187	0.0289076	0.0288552	0.0283791	0.028879	0.0290639	0.0287268	0.0296187		0.0355925	0.0365153	0.0499056	0.0506358	0.0619236	0.0623914	0.0646077
GWHDUBN	0.0336323	0.0332023	0.0325352	0.0334886	0.0330535	0.0335586	0.0334416	0.0329001	0.036626	0.0330712	0.0340282	0.0323575	0.0321577	0.032966	0.0332608	0.0345013	0.0337768	0.0331518	0.033152	0.0329181	0.0332731	0.0332134	0.0331638	0.0338759	0.0355925		0.0243488	0.0470211	0.0474623	0.0595024	0.0597566	0.0622182
pzheng2	0.0346202	0.0340699	0.0334803	0.0343479	0.0340284	0.0345752	0.0344035	0.0339297	0.0375279	0.0340664	0.0352323	0.0335638	0.0334118	0.0337644	0.0343655	0.0354178	0.0348037	0.0340968	0.0340612	0.0337646	0.0341946	0.0341864	0.033908	0.0348301	0.0365153	0.0243488		0.0470228	0.0473715	0.0596088	0.0597971	0.0623725
Pmume_tuosa	0.0487717	0.0485098	0.0479485	0.0488134	0.0483805	0.0487515	0.0486345	0.048498	0.0517957	0.0485332	0.0489001	0.048062	0.0479148	0.0486317	0.0490892	0.0500164	0.0489545	0.0481089	0.0480302	0.0480948	0.0481213	0.048173	0.0481432	0.0487123	0.0499056	0.0470211	0.0470228		0.0282162	0.0630067	0.0633955	0.0655736
Pmume_BJFU	0.0491576	0.0488372	0.0483704	0.0491565	0.0486998	0.0492167	0.0490113	0.0487696	0.0518303	0.0489448	0.0499177	0.0483648	0.048201	0.0488627	0.0492486	0.050216	0.0493324	0.0483523	0.0483833	0.0484377	0.0485091	0.0484398	0.048418	0.0490396	0.0506358	0.0474623	0.0473715	0.0282162		0.0635503	0.0637272	0.0659837
Psalicina_Sanyueli_FAAS	0.0603422	0.0601916	0.0597487	0.0603663	0.0601898	0.0603373	0.060341	0.0602416	0.0629408	0.0603444	0.0610729	0.0598204	0.0596985	0.0602848	0.0607613	0.0615654	0.0606631	0.0596974	0.0596655	0.0597403	0.0598321	0.0597659	0.0597135	0.0603596	0.0619236	0.0595024	0.0596088	0.0630067	0.0635503		0.008749	0.0227945
psalicina_Sanyueli_v2	0.0607028	0.0603153	0.0598469	0.0604162	0.0603287	0.0606751	0.0604374	0.0603388	0.0629947	0.0604517	0.0615032	0.059899	0.0598073	0.0604093	0.060834	0.0616287	0.06074	0.0597759	0.0598221	0.0598149	0.059973	0.0598515	0.0597834	0.0604346	0.0623914	0.0597566	0.0597971	0.0633955	0.0637272	0.008749		0.0232518
psalicina_Zhongli	0.0629447	0.0628932	0.0624139	0.0630218	0.0627105	0.0629753	0.0630671	0.0628913	0.0654965	0.0630206	0.0636026	0.0623522	0.0623546	0.0629088	0.0634919	0.0639606	0.0632314	0.0622987	0.0622755	0.0624216	0.0624316	0.0623795	0.0623359	0.0629958	0.0646077	0.0622182	0.0623725	0.0655736	0.0659837	0.0227945	0.0232518
