# Supplementary material for: Phylogeny-driven pangenome analysis uncovers the genomic landscape of domesticated and wild Armeniaca species
Source: Hortic Res. 2026 Mar 27;13(7):uhag104. doi: 10.1093/hr/uhag104 (PMC13283847; doi:10.1093/hr/uhag104)
Supplement: Web_Material_uhag104 [file web_material_uhag104.zip › Suppl_Table_T8 _ CatlibApricot_withoutRedundancy.xlsx]

## Sheet: Suppl_table_T7 _ CatlibApricot_
Seq_name	length	strand	confused	class	order	Wcode	sFamily	CI	coding	struct	other
Meihua-B-R6651-Map10	2039	.	False	NA	NA	PHG	NA	100	coding=(Other_profiles: PF00069.28_Pkinase_NA_OTHER_31.7: 96.97%)	struct=(NA)	other=(NA)
Meihua-B-R6658-Map3	8157	+	False	I	LTR	RLX	NA	35	coding=(TE_BLRtx: Copia-65_PPe-I:ClassI:LTR:Copia:?: 10.21%, Copia-65_PPe-LTR:ClassI:LTR:Copia:?: 98.57%, Copia-63_PPe-LTR:ClassI:LTR:Copia:?: 74.66%
Meihua-B-R6664-Map4	12893	.	False	I	LTR	RLX	NA	21	coding=(TE_BLRtx: Copia-72_Mad-I:ClassI:LTR:Copia:?: 5.17%)	struct=(TElength: >10000bps
Meihua-B-R6709-Map3	9681	+	True	II|I	TIR|LINE	DTX|RIX	NA	87|45	coding=(TE_BLRtx: HARB-3_Mad:ClassII:TIR:PIF-Harbinger:?: 23.63%
Meihua-B-R6722-Map5	3507	.	False	NA	NA	PHG	NA	100	coding=(Other_profiles: PF01535.23_PPR_NA_OTHER_23.5: 87.10%, PF20430.1_Eplus_motif_NA_OTHER_25.4: 92.86%, PF13041.9_PPR_2_NA_OTHER_23.8: 100.00%, PF20431.1_E_motif_NA_OTHER_27.3: 100.00%)	struct=(NA)	other=(NA)
Meihua-B-R6723-Map3	995	.	False	NA	NA	PHG	NA	100	coding=(Other_profiles: PF13041.9_PPR_2_NA_OTHER_23.8: 96.00%)	struct=(NA)	other=(NA)
Meihua-B-R6729-Map4	1329	.	False	NA	NA	PHG	NA	100	coding=(Other_profiles: PF13962.9_PGG_NA_OTHER_24.1: 97.41%)	struct=(NA)	other=(NA)
Meihua-B-R6741-Map7	9259	+	True	I|I	DIRS|LTR	RYX|RLX	NA	75|71	coding=(profiles: PF14223.9_Retrotran_gag_2_NA_GAG_23.2: 86.23%, GyDB_RNaseH_retrofit_NA_RH_NA: 98.62%, PF13976.9_gag_pre-integrs_NA_GAG_28.4: 40.30%, GyDB_RT_retrofit_NA_RT_NA: 99.25%, GyDB_INT_retrofit_NA_INT_NA: 100.00%, GyDB_AP_retrofit_NA_AP_NA: 94.44%)	struct=(TElength: >4000bps
Meihua-B-R6757-Map3	11572	+	True	II|I	TIR|LINE	DTX|RIX	NA	50|36	coding=(TE_BLRtx: HARB-1_RSa:ClassII:TIR:PIF-Harbinger:?: 7.68%, HARB-23_ZM:ClassII:TIR:PIF-Harbinger:?: 6.63%
Meihua-B-R6770-Map7	9207	-	False	I	LTR	RLX	NA	35	coding=(TE_BLRtx: Copia-20_PPe-I:ClassI:LTR:Copia:?: 12.19%
Meihua-B-R6773-Map3	9255	.	False	II	TIR	DTX	NA	37	coding=(TE_BLRtx: MU_OS:ClassII:TIR:MuDR:?: 14.29%)	struct=(TElength: >1000bps
Meihua-B-R6823-Map6	17941	+	True	I|I	LINE|LTR	RIX|RLX	NA	36|28	coding=(TE_BLRtx: Copia-84_Mad-I:ClassI:LTR:Copia:?: 52.12%, Copia-87_Mad-I:ClassI:LTR:Copia:?: 10.32%, Copia-9_PX-I:ClassI:LTR:Copia:?: 5.53%, L1-21_FV:ClassI:LINE:L1:L1: 12.22%
Meihua-B-R6830-Map3	1172	+	True	I|II|I	LINE|TIR|DIRS	RIX|DTX|RYX	NA	54|25|8	coding=(TE_BLRtx: L1-9_Mad:ClassI:LINE:L1:L1: 13.41%
Meihua-B-R6848-Map4	8968	.	False	NA	NA	PHG	NA	100	coding=(Other_profiles: PF00069.28_Pkinase_NA_OTHER_31.7: 98.48%, PF00036.35_EF-hand_1_NA_OTHER_25.4: 93.10%, PF13499.9_EF-hand_7_NA_OTHER_11.5: 85.92%)	struct=(NA)	other=(NA)
Meihua-B-R6866-Map17_reversed	6326	.	False	I	LINE	RIX	NA	45	coding=(TE_BLRtx: L1-4_FV:ClassI:LINE:L1:L1: 14.84%
Meihua-B-R6871-Map9	3355	+	True	II|I	TIR|LTR	DTX|RLX	NA	37|28	coding=(profiles: PF10536.12_PMD_NA_Tase_34.9: 54.37%)	struct=(TElength: >1000bps)	other=(TE_BLRtx: Gypsy-4_Pru-I:ClassI:LTR:Gypsy:?: 11.60%, Gypsy-4_Pru-LTR:ClassI:LTR:Gypsy:?: 50.87%
Meihua-B-R6876-Map20	7547	+	True	II|I	TIR|LTR	DTX|RLX	NA	37|35	coding=(TE_BLRx: Caulimovirus-1_MT_1p:ClassII:TIR:CACTA:EnSpm: 7.00%
Meihua-B-R6885-Map4	2206	.	False	NA	NA	PHG	NA	100	coding=(Other_profiles: PF00112.26_Peptidase_C1_NA_OTHER_20.7: 100.00%, PF08246.15_Inhibitor_I29_NA_OTHER_24.4: 100.00%)	struct=(NA)	other=(NA)
Meihua-B-R6888-Map7	2343	.	False	NA	NA	PHG	NA	100	coding=(Other_profiles: PF00112.26_Peptidase_C1_NA_OTHER_20.7: 93.61%, PF08246.15_Inhibitor_I29_NA_OTHER_24.4: 100.00%)	struct=(NA)	other=(NA)
Meihua-B-R6907-Map4	8737	.	False	NA	NA	PHG	NA	100	coding=(Other_profiles: PF10155.12_CNOT11_NA_OTHER_25.9: 83.20%)	struct=(NA)	other=(NA)
Meihua-B-R6908-Map5	11177	.	False	NA	NA	PHG	NA	100	coding=(Other_profiles: PF08186.14_Wound_ind_NA_OTHER_20.3: 77.27%, PF12937.10_F-box-like_NA_OTHER_24.3: 95.83%)	struct=(NA)	other=(NA)
Meihua-B-R6934-Map4	5934	.	False	I	LTR	RLX	NA	21	coding=(TE_BLRx: Gypsy-6_Cas-I_3p:ClassI:LTR:Gypsy:?: 15.96%, Gypsy-85_NS-I_1p:ClassI:LTR:Gypsy:?: 11.07%)	struct=(TElength: >4000bps)	other=(NA)
Meihua-B-R6942-Map4	11523	+	False	I	LTR	RLX	NA	21	coding=(TE_BLRtx: Gypsy-5_Pru-I:ClassI:LTR:Gypsy:?: 22.45%, Gypsy-5_Pru-LTR:ClassI:LTR:Gypsy:?: 79.88%)	struct=(TElength: >10000bps)	other=(NA)
Meihua-B-R6974-Map4	2529	.	False	II	TIR	DTX	NA	37	coding=(TE_BLRtx: HAT-4_Mad:ClassII:TIR:hAT:?: 9.82%)	struct=(TElength: >1000bps)	other=(NA)
Meihua-B-R6986-Map4	4842	+	False	I	LTR	RLX	NA	42	coding=(TE_BLRtx: Gypsy-5_Pru-I:ClassI:LTR:Gypsy:?: 35.89%, Gypsy-5_Pru-LTR:ClassI:LTR:Gypsy:?: 77.91%
Meihua-B-R6995-Map3	863	.	False	II	MITE	DXX-MITE	NA	20	coding=(NA)	struct=(TElength: <700bps
Meihua-B-R7011-Map3	2969	+	False	II	TIR	DTX	NA	87	coding=(TE_BLRtx: MuDR-3_FV:ClassII:TIR:MuDR:?: 33.68%
Meihua-B-R7012-Map7	9395	.	False	I	LTR	RLX	NA	35	coding=(TE_BLRtx: Copia-13_CP-I:ClassI:LTR:Copia:?: 5.06%, Copia-15_JC-I:ClassI:LTR:Copia:?: 5.70%
Meihua-B-R7021-Map3	2035	.	False	II	Helitron	DHX	NA	20	coding=(TE_BLRtx: Helitron-N72_ALy:ClassII:Helitron:Helitron:?: 8.37%)	struct=(TElength: >700bps)	other=(Other_profiles: PF00012.23_HSP70_NA_OTHER_20.6: 99.83%)
Meihua-B-R7023-Map5_reversed	11154	+	False	II	TIR	DTX	NA	75	coding=(TE_BLRtx: MuDR-7_Mad:ClassII:TIR:MuDR:?: 22.71%, SHAMUDRA3_MT:ClassII:TIR:MuDR:?: 5.35%
Meihua-B-R7044-Map7_reversed	5551	+	False	II	TIR	DTX	NA	37	coding=(TE_BLRx: ENSPM2_VV_1p#2:ClassII:TIR:CACTA:EnSpm: 9.54%, EnSpm-5_VV_Transposase#2:ClassII:TIR:CACTA:EnSpm: 12.66%, EnSpm-8_FV_1p:ClassII:TIR:CACTA:EnSpm: 10.94%
Meihua-B-R7076-Map6_reversed	3134	+	False	II	TIR	DTX	NA	62	coding=(TE_BLRtx: EnSpm-8_FV:ClassII:TIR:CACTA:EnSpm: 12.02%
Meihua-B-R7077-Map5_reversed	3644	+	True	II|I	TIR|LTR	DTX|RLX	NA	87|14	coding=(TE_BLRtx: ENSPM2_VV:ClassII:TIR:CACTA:EnSpm: 6.05%
Meihua-B-R7089-Map3	867	.	False	II	NA	DXX	NA	33	coding=(TE_BLRx: IS3EU-4_CGi_1p:ClassII:?:IS3EU:?: 25.06%)	struct=(NA)	other=(Other_profiles: PF00069.28_Pkinase_NA_OTHER_31.7: 75.38%)
Meihua-B-R7098-Map3	2382	.	False	NA	NA	PHG	NA	100	coding=(Other_profiles: PF00646.36_F-box_NA_OTHER_15.6: 81.40%)	struct=(NA)	other=(NA)
Meihua-B-R7107-Map3	13647	.	False	NA	NA	PHG	NA	100	coding=(Other_profiles: PF13855.9_LRR_8_NA_OTHER_8.7: 96.72%, PF00931.25_NB-ARC_NA_OTHER_23.5: 96.43%, PF13041.9_PPR_2_NA_OTHER_23.8: 100.00%, PF13812.9_PPR_3_NA_OTHER_23.8: 39.68%)	struct=(NA)	other=(NA)
Meihua-B-R7108-Map3	14904	.	False	NA	NA	PHG	NA	100	coding=(Other_profiles: PF13041.9_PPR_2_NA_OTHER_23.8: 100.00%, PF14299.9_PP2_NA_OTHER_22.4: 78.08%, PF13812.9_PPR_3_NA_OTHER_23.8: 76.19%, PF12854.10_PPR_1_NA_OTHER_23.8: 91.18%, PF00759.22_Glyco_hydro_9_NA_OTHER_27.7: 97.95%, PF10250.12_O-FucT_NA_OTHER_31.5: 53.35%)	struct=(NA)	other=(NA)
Meihua-B-R7109-Map3	12354	.	True	II|I	TIR|LINE	DTX|RIX	NA	25|9	coding=(TE_BLRtx: HAT-4_Mad:ClassII:TIR:hAT:?: 9.34%)	struct=(TElength: >10000bps
Meihua-B-R7124-Map3	13656	.	False	NA	NA	PHG	NA	100	coding=(Other_profiles: PF12572.11_DUF3752_NA_OTHER_23.7: 70.78%, PF01177.25_Asp_Glu_race_NA_OTHER_22.6: 99.53%, PF01344.28_Kelch_1_NA_OTHER_20.0: 80.43%, PF12937.10_F-box-like_NA_OTHER_24.3: 89.58%, PF00226.34_DnaJ_NA_OTHER_27.8: 98.41%)	struct=(NA)	other=(NA)
Meihua-B-R713-Map7	1185	.	False	NA	NA	PHG	NA	100	coding=(Other_profiles: PF03181.18_BURP_NA_OTHER_22.3: 100.00%)	struct=(NA)	other=(NA)
Meihua-B-R7131-Map3	2454	.	False	I	LINE	RIX	NA	27	coding=(NA)	struct=(TElength: >1000bps
Meihua-B-R7136-Map3	4953	+	False	I	LTR	RLX	NA	35	coding=(TE_BLRtx: Copia-3_PX-I:ClassI:LTR:Copia:?: 38.26%
Meihua-B-R7145-Map3	6876	.	False	NA	NA	PHG	NA	100	coding=(Other_profiles: PF03441.17_FAD_binding_7_NA_OTHER_21.1: 82.76%, PF00875.21_DNA_photolyase_NA_OTHER_26.6: 54.27%)	struct=(NA)	other=(NA)
Meihua-B-R7166-Map3	17228	.	False	NA	NA	PHG	NA	100	coding=(Other_profiles: PF01061.27_ABC2_membrane_NA_OTHER_26.9: 99.52%, PF00005.30_ABC_tran_NA_OTHER_25.9: 100.00%, PF08370.14_PDR_assoc_NA_OTHER_24.9: 80.00%)	struct=(NA)	other=(NA)
Meihua-B-R7169-Map3_reversed	12963	+	True	I|I	LTR|DIRS	RLX|RYX	NA	35|16	coding=(TE_BLRtx: Copia-31_Pru-I:ClassI:LTR:Copia:?: 14.91%
Meihua-B-R7178-Map3	6826	+	False	I	LTR	RLX	NA	21	coding=(TE_BLRtx: Gypsy-10_Pru-LTR:ClassI:LTR:Gypsy:?: 34.18%, Copia-59_PPe-I:ClassI:LTR:Copia:?: 9.46%)	struct=(TElength: >4000bps)	other=(NA)
Meihua-B-R72-Map11_reversed	4065	+	False	II	TIR	DTX	NA	100	coding=(TE_BLRtx: HAT-2_Mad:ClassII:TIR:hAT:?: 69.49%
Meihua-B-R7200-Map3	1925	.	False	II	TIR	DTX	NA	37	coding=(TE_BLRtx: Harbinger-1_PPe:ClassII:TIR:PIF-Harbinger:?: 10.58%)	struct=(TElength: >1000bps)	other=(NA)
Meihua-B-R7205-Map3	2136	.	False	I	LINE	RIX	NA	18	coding=(NA)	struct=(TElength: >1000bps
Meihua-B-R7207-Map4	2506	.	False	NA	NA	PHG	NA	100	coding=(Other_profiles: PF03195.17_LOB_NA_OTHER_24.2: 90.91%)	struct=(NA)	other=(NA)
Meihua-B-R7267-Map4_reversed	517	+	True	I|I	SINE|LINE	RSX|RIX	NA	40|27	coding=(NA)	struct=(TElength: <700bps
Meihua-B-R727-Map10	2616	.	False	Unclassified	Unclassified	NA	NA	NA	coding=(NA)	struct=(NA)	other=(NA)
Meihua-B-R7273-Map12	8898	.	False	NA	NA	PHG	NA	100	coding=(Other_profiles: PF12819.10_Malectin_like_NA_OTHER_24.5: 100.00%, PF07714.20_PK_Tyr_Ser-Thr_NA_OTHER_23.1: 79.92%)	struct=(NA)	other=(NA)
Meihua-B-R7296-Map4	15299	.	False	I	LINE	RIX	NA	18	coding=(TE_BLRx: L1-16_FV_1p:ClassI:LINE:L1:L1: 10.74%)	struct=(TElength: >10000bps)	other=(NA)
Meihua-B-R7321-Map3	4052	.	False	NA	NA	PHG	NA	100	coding=(Other_profiles: PF01233.22_NMT_NA_OTHER_21.4: 99.38%, PF02799.18_NMT_C_NA_OTHER_27.9: 90.57%)	struct=(NA)	other=(NA)
Meihua-B-R7345-Map3	10991	.	False	NA	NA	PHG	NA	100	coding=(Other_profiles: PF07011.14_Elf4_NA_OTHER_29.8: 97.59%)	struct=(NA)	other=(NA)
Longw-B-G356-Map6	3955	+	False	I	LTR	RLX	NA	14	coding=(TE_BLRtx: Gypsy-4_Pru-I:ClassI:LTR:Gypsy:?: 14.10%, Gypsy-4_Pru-LTR:ClassI:LTR:Gypsy:?: 51.67%)	struct=(TElength: >700bps)	other=(NA)
Longw-B-G3614-Map9	3803	.	False	II	Unclassified	DXX	NA	33	coding=(TE_BLRtx: IS3EU-N5_CGi:ClassII:?:IS3EU:?: 14.86%)	struct=(NA)	other=(TElength: >1000bps
Longw-B-G3616-Map13	2278	.	False	II	TIR	DTX	NA	25	coding=(NA)	struct=(TElength: >1000bps
Longw-B-G3753-Map3	2739	.	False	I	LTR	RLX	NA	28	coding=(TE_BLRtx: Copia-98_MT-I:ClassI:LTR:Copia:?: 10.58%
Longw-B-G377-Map20_reversed	2462	+	False	I	LTR	RLX	NA	42	coding=(TE_BLRtx: Copia-17_PPe-I:ClassI:LTR:Copia:?: 50.31%, Copia-17_PPe-LTR:ClassI:LTR:Copia:?: 99.57%
Longw-B-G3859-Map20	3182	.	False	II	TIR	DTX	NA	25	coding=(NA)	struct=(TElength: >1000bps
Longw-B-G3867-Map3	2948	.	False	NA	NA	PHG	NA	100	coding=(Other_profiles: PF01094.31_ANF_receptor_NA_OTHER_25.4: 88.14%, PF00060.29_Lig_chan_NA_OTHER_30.8: 52.35%)	struct=(NA)	other=(NA)
Longw-B-G3906-Map3_reversed	3239	+	False	I	LTR	RLX	NA	28	coding=(TE_BLRtx: Gypsy-1_Mad-I:ClassI:LTR:Gypsy:?: 7.37%
Longw-B-G3915-Map12	2366	.	False	NA	NA	PHG	NA	100	coding=(Other_profiles: PF00319.21_SRF-TF_NA_OTHER_22.9: 89.58%)	struct=(NA)	other=(NA)
Longw-B-G3917-Map19	3182	.	False	Unclassified	Unclassified	NA	NA	NA	coding=(NA)	struct=(NA)	other=(NA)
Longw-B-G3940-Map3_reversed	3446	+	False	I	LTR	RLX	NA	28	coding=(TE_BLRtx: Copia-35_Mad-I_#2:ClassI:LTR:Copia:?: 71.43%, Copia-51_Pru-LTR:ClassI:LTR:Copia:?: 97.79%
Longw-B-G3989-Map3	2566	.	False	NA	NA	PHG	NA	100	coding=(Other_profiles: PF01490.21_Aa_trans_NA_OTHER_25.6: 89.00%)	struct=(NA)	other=(NA)
Longw-B-G4001-Map4	3576	.	False	I	LTR	RLX	NA	14	coding=(TE_BLRtx: BEL-5_DPu-I:ClassI:LTR:Bel-Pao:?: 7.64%)	struct=(TElength: >700bps)	other=(NA)
Longw-B-G4046-Map3	3926	.	False	NA	NA	PHG	NA	100	coding=(Other_profiles: PF00295.20_Glyco_hydro_28_NA_OTHER_22.9: 97.54%)	struct=(NA)	other=(NA)
Longw-B-G4050-Map5	2478	.	False	I	LTR	RLX	NA	14	coding=(TE_BLRtx: Gypsy-10_Pru-LTR:ClassI:LTR:Gypsy:?: 28.63%)	struct=(TElength: >700bps)	other=(NA)
Longw-B-G4116-Map14	3668	.	False	Unclassified	Unclassified	NA	NA	NA	coding=(NA)	struct=(NA)	other=(NA)
Longw-B-G4136-Map3_reversed	3392	+	True	II|II|I	TIR|Helitron|LTR	DTX|DHX|RLX	NA	37|20|14	coding=(TE_BLRtx: Helitron-N29_ZM:ClassII:Helitron:Helitron:?: 7.65%, MuDR-35N1_MT:ClassII:TIR:MuDR:?: 17.54%)	struct=(TElength: >1000bps
Longw-B-G4151-Map3	4133	.	False	NA	NA	PHG	NA	100	coding=(Other_profiles: PF01582.23_TIR_NA_OTHER_21.3: 78.41%, PF13855.9_LRR_8_NA_OTHER_8.7: 91.80%, PF00931.25_NB-ARC_NA_OTHER_23.5: 90.48%)	struct=(NA)	other=(NA)
Longw-B-G4184-Map3_reversed	3110	+	True	II|I	TIR|LINE	DTX|RIX	NA	100|27	coding=(TE_BLRtx: HAT-1_Mad:ClassII:TIR:hAT:?: 67.47%
Longw-B-G4239-Map3	3455	+	True	II|I	TIR|LTR	DTX|RLX	NA	37|14	coding=(profiles: PF10536.12_PMD_NA_Tase_34.9: 96.34%)	struct=(TElength: >1000bps
Longw-B-G4242-Map3	1862	.	False	I	TRIM	RXX-TRIM	NA	20	coding=(NA)	struct=(TElength: >700bps
Longw-B-G4263-Map3_reversed	4292	+	True	II|I	TIR|LTR	DTX|RLX	NA	37|35	coding=(profiles: PF10536.12_PMD_NA_Tase_34.9: 87.04%)	struct=(TElength: >1000bps)	other=(TE_BLRtx: Gypsy-43_Mad-I:ClassI:LTR:Gypsy:?: 5.37%
Longw-B-G4286-Map3	4198	.	False	NA	NA	PHG	NA	100	coding=(Other_profiles: PF05922.19_Inhibitor_I9_NA_OTHER_21.2: 35.37%, PF00082.25_Peptidase_S8_NA_OTHER_21.8: 53.52%, PF17766.4_fn3_6_NA_OTHER_26.4: 100.00%)	struct=(NA)	other=(NA)
Longw-B-G4293-Map11	3336	.	False	I	TRIM	RXX-TRIM	NA	40	coding=(NA)	struct=(TElength: <700bps
Longw-B-G4346-Map3_reversed	3112	+	False	I	LTR	RLX	NA	14	coding=(TE_BLRtx: Copia-18_PPe-I:ClassI:LTR:Copia:?: 12.62%, Copia-18_PPe-LTR:ClassI:LTR:Copia:?: 97.39%)	struct=(TElength: >700bps
Longw-B-G4420-Map3	3681	+	False	I	LTR	RLX	NA	14	coding=(TE_BLRtx: Cassandra-1_PrM-LTR:ClassI:LTR:?:?: 78.89%, LTR-2_MX-LTR:ClassI:LTR:?:?: 14.29%)	struct=(TElength: >700bps)	other=(NA)
Longw-B-G4450-Map3	4010	+	False	II	TIR	DTX	NA	100	coding=(TE_BLRtx: MuDR-45_MT:ClassII:TIR:MuDR:?: 12.22%, MuDR-13_GM:ClassII:TIR:MuDR:?: 6.67%, MuDR-4_Mad:ClassII:TIR:MuDR:?: 5.54%
Longw-B-G448-Map20	3514	.	False	Unclassified	Unclassified	NA	NA	NA	coding=(NA)	struct=(NA)	other=(NA)
Longw-B-G450-Map20	5782	+	False	II	TIR	DTX	NA	100	coding=(TE_BLRtx: MuDR-1_PPe:ClassII:TIR:MuDR:?: 95.57%
Longw-B-G455-Map13_reversed	4153	+	False	I	LTR	RLX	NA	21	coding=(TE_BLRtx: Gypsy-10_Pru-LTR:ClassI:LTR:Gypsy:?: 37.22%)	struct=(TElength: >4000bps)	other=(NA)
Longw-B-G4588-Map3	5030	.	False	NA	NA	PHG	NA	100	coding=(Other_profiles: PF03140.18_DUF247_NA_OTHER_24.8: 100.00%)	struct=(NA)	other=(NA)
CH250H1-B-P490.381-Map4	663	.	False	II	MITE	DXX-MITE	NA	20	coding=(NA)	struct=(TElength: <700bps
CH250H1-B-P491.380-Map5	918	.	False	II	TIR	DTX	NA	12	coding=(NA)	struct=(TElength: >700bps
CH250H1-B-P51.541-Map15	779	.	False	Unclassified	Unclassified	NA	NA	NA	coding=(NA)	struct=(NA)	other=(NA)
CH250H1-B-P512.363-Map3	790	.	False	II	MITE	DXX-MITE	NA	20	coding=(NA)	struct=(TElength: <700bps
CH250H1-B-P537.343-Map20	527	+	False	I	LTR	RLX	NA	7	coding=(TE_BLRtx: Gypsy-5_Pru-LTR:ClassI:LTR:Gypsy:?: 71.20%)	struct=(TElength: <700bps)	other=(NA)
CH250H1-B-P544.338-Map3	799	.	False	II	MITE	DXX-MITE	NA	20	coding=(NA)	struct=(TElength: <700bps
CH250H1-B-P553.232-Map3	782	+	False	II	TIR	DTX	NA	37	coding=(TE_BLRtx: DNA3-11_Mad:ClassII:TIR:PIF-Harbinger:?: 47.27%)	struct=(TElength: >700bps
CH250H1-B-P560.328-Map3	436	.	False	II	MITE	DXX-MITE	NA	20	coding=(NA)	struct=(TElength: <700bps
CH250H1-B-P565.323-Map3	611	.	False	NA	NA	PHG	NA	100	coding=(Other_profiles: PF02362.24_B3_NA_OTHER_30.1: 85.15%)	struct=(NA)	other=(NA)
CH250H1-B-P578.312-Map4	5016	+	False	I	LTR	RLX	NA	100	coding=(TE_BLRtx: Copia-36_FV-I:ClassI:LTR:Copia:?: 93.46%
CH250H1-B-P66.507-Map20	561	.	True	I|II	SINE|MITE	RSX|DXX-MITE	NA	40|20	coding=(NA)	struct=(TElength: <700bps
CH250H1-B-P686.221-Map3	760	.	False	II	MITE	DXX-MITE	NA	20	coding=(NA)	struct=(TElength: <700bps
CH250H1-B-P709.200-Map3	848	.	False	NA	NA	PHG	NA	100	coding=(Other_profiles: PF03171.23_2OG-FeII_Oxy_NA_OTHER_26.2: 93.07%)	struct=(NA)	other=(NA)
CH250H1-B-P71.701-Map20	471	.	False	II	MITE	DXX-MITE	NA	20	coding=(NA)	struct=(TElength: <700bps
CH250H1-B-P72.92-Map4_reversed	18018	+	False	II	TIR	DTX	NA	87	coding=(TE_BLRtx: MuDR-1_Mad:ClassII:TIR:MuDR:?: 10.99%, MuDR-2_FV:ClassII:TIR:MuDR:?: 51.15%
CH250H1-B-P725.185-Map3	666	.	False	II	MITE	DXX-MITE	NA	20	coding=(NA)	struct=(TElength: <700bps
CH250H1-B-P743.167-Map3	2195	.	False	NA	NA	PHG	NA	100	coding=(Other_profiles: PF00067.25_p450_NA_OTHER_22.8: 95.90%, PF15832.8_FAM27_NA_OTHER_30.8: 32.61%)	struct=(NA)	other=(NA)
CH250H1-B-P745.165-Map3	2724	.	False	II	Helitron	DHX	NA	20	coding=(TE_BLRtx: Helitron-N29_ZM:ClassII:Helitron:Helitron:?: 8.88%)	struct=(TElength: >700bps
CH250H1-B-P759.151-Map4	578	.	False	II	MITE	DXX-MITE	NA	20	coding=(NA)	struct=(TElength: <700bps
CH250H1-B-P77.419-Map20	1166	.	False	Unclassified	Unclassified	NA	NA	NA	coding=(NA)	struct=(NA)	other=(NA)
CH250H1-B-P84.694-Map10	495	.	False	Unclassified	Unclassified	NA	NA	NA	coding=(NA)	struct=(NA)	other=(NA)
CH250H1-B-P843.68-Map3	1394	.	True	I|II	LINE|TIR	RIX|DTX	NA	18|12	coding=(NA)	struct=(TElength: >700bps
CH250H1-B-P883.29-Map3	1047	.	False	II	TIR	DTX	NA	50	coding=(TE_BLRtx: HAT-4_Mad:ClassII:TIR:hAT:?: 13.69%)	struct=(TElength: >1000bps
CH250H1-B-P917.745-Map3	788	.	False	I	LINE	RIX	NA	9	coding=(NA)	struct=(TElength: >700bps
CH250H1-B-P98.146-Map20	380	.	False	Unclassified	Unclassified	NA	NA	NA	coding=(NA)	struct=(NA)	other=(NA)
CH250H1-B-R10042-Map3_reversed	9984	+	False	I	LTR	RLX	NA	35	coding=(TE_BLRtx: Gypsy-10_Mad-I_#2:ClassI:LTR:Gypsy:?: 22.44%
CH250H1-B-R1008-Map12_reversed	7917	+	True	I|II	LTR|TIR	RLX|DTX	NA	71|37	coding=(TE_BLRtx: Gypsy-3_ATr-I:ClassI:LTR:Gypsy:?: 33.00%
CH250H1-B-R10125-Map3	1549	.	False	NA	NA	PHG	NA	100	coding=(Other_profiles: PF01397.24_Terpene_synth_NA_OTHER_37.6: 87.50%)	struct=(NA)	other=(NA)
CH250H1-B-R10176-Map6_reversed	6505	+	True	II|I	TIR|LTR	DTX|RLX	NA	37|35	coding=(profiles: GyDB_INT_reina_NA_INT_NA: 26.67%, PF10536.12_PMD_NA_Tase_34.9: 45.07%)	struct=(TElength: >1000bps)	other=(TE_BLRtx: Gypsy-4_Pru-I:ClassI:LTR:Gypsy:?: 11.66%, Gypsy-4_Pru-LTR:ClassI:LTR:Gypsy:?: 43.67%, Gypsy-8_Mad-I:ClassI:LTR:Gypsy:?: 5.14%
CH250H1-B-R10221-Map3	5984	.	False	NA	NA	PHG	NA	100	coding=(Other_profiles: PF00226.34_DnaJ_NA_OTHER_27.8: 82.54%, PF06943.15_zf-LSD1_NA_OTHER_20.2: 64.00%)	struct=(NA)	other=(NA)
CH250H1-B-R10343-Map4_reversed	2200	+	False	I	LINE	RIX	NA	45	coding=(TE_BLRtx: L1-26_FV:ClassI:LINE:L1:L1: 10.31%
CH250H1-B-R1035-Map13_reversed	4242	+	False	II	TIR	DTX	NA	100	coding=(TE_BLRtx: MuDR-21_Cas:ClassII:TIR:MuDR:?: 10.24%, MuDR-7_Mad:ClassII:TIR:MuDR:?: 21.97%
CH250H1-B-R1040-Map13	3046	+	False	II	TIR	DTX	NA	100	coding=(TE_BLRtx: MuDR-45_MT:ClassII:TIR:MuDR:?: 12.22%, MuDR-13_GM:ClassII:TIR:MuDR:?: 6.67%
CH250H1-B-R10412-Map3	1465	.	False	I	LINE	RIX	NA	18	coding=(NA)	struct=(TElength: >1000bps
CH250H1-B-R1048-Map7_reversed	2613	+	False	II	TIR	DTX	NA	62	coding=(TE_BLRtx: HARB-5_Mad:ClassII:TIR:PIF-Harbinger:?: 27.83%, DNA3-11_Mad:ClassII:TIR:PIF-Harbinger:?: 18.00%
Mands-B-R1104-Map4	2628	.	False	NA	NA	PHG	NA	100	coding=(Other_profiles: PF13855.9_LRR_8_NA_OTHER_8.7: 95.08%)	struct=(NA)	other=(NA)
Mands-B-R11042-Map3	2016	.	False	NA	NA	PHG	NA	100	coding=(Other_profiles: PF00931.25_NB-ARC_NA_OTHER_23.5: 67.86%, PF18052.4_Rx_N_NA_OTHER_27.7: 95.70%)	struct=(NA)	other=(NA)
Mands-B-R11071-Map3	1198	.	False	NA	NA	PHG	NA	100	coding=(Other_profiles: PF02365.18_NAM_NA_OTHER_23.2: 100.00%)	struct=(NA)	other=(NA)
Mands-B-R11075-Map3_reversed	1249	+	False	II	Maverick	DMX	NA	12	coding=(profiles: PF12515.11_CaATP_NAI_NA_ATP_30.7: 93.33%)	struct=(TElength: <10000bps)	other=(NA)
Mands-B-R11077-Map4	2671	.	False	I	LINE	RIX	NA	18	coding=(NA)	struct=(TElength: >1000bps
Mands-B-R11084-Map4	1679	.	False	I	LINE	RIX	NA	18	coding=(NA)	struct=(TElength: >1000bps
Mands-B-R1111-Map19	6575	.	False	II	TIR	DTX	NA	25	coding=(NA)	struct=(TElength: >1000bps
Mands-B-R11113-Map12	5374	.	False	NA	NA	PHG	NA	100	coding=(Other_profiles: PF13855.9_LRR_8_NA_OTHER_8.7: 60.66%, PF00931.25_NB-ARC_NA_OTHER_23.5: 95.24%)	struct=(NA)	other=(NA)
Mands-B-R11115-Map6	1512	.	False	NA	NA	PHG	NA	100	coding=(Other_profiles: PF01582.23_TIR_NA_OTHER_21.3: 87.50%)	struct=(NA)	other=(NA)
Mands-B-R11161-Map3	1579	.	False	I	LINE	RIX	NA	18	coding=(NA)	struct=(TElength: >1000bps
Mands-B-R11178-Map3	1251	.	False	NA	NA	PHG	NA	100	coding=(Other_profiles: PF06974.16_WS_DGAT_C_NA_OTHER_20.7: 100.00%)	struct=(NA)	other=(NA)
Mands-B-R1120-Map3	4389	.	False	NA	NA	PHG	NA	100	coding=(Other_profiles: PF01535.23_PPR_NA_OTHER_23.5: 87.10%, PF13041.9_PPR_2_NA_OTHER_23.8: 100.00%, PF12854.10_PPR_1_NA_OTHER_23.8: 94.12%)	struct=(NA)	other=(NA)
Mands-B-R1121-Map3	6318	+	False	I	LTR	RLX	NA	35	coding=(TE_BLRtx: Gypsy-1_Mad-I:ClassI:LTR:Gypsy:?: 14.75%, Gypsy-5_Pru-LTR:ClassI:LTR:Gypsy:?: 55.42%
Mands-B-R11246-Map4	791	.	False	I	LINE	RIX	NA	9	coding=(NA)	struct=(TElength: >700bps
Mands-B-R11266-Map3	2464	.	False	NA	NA	PHG	NA	100	coding=(Other_profiles: PF01582.23_TIR_NA_OTHER_21.3: 78.98%, PF00931.25_NB-ARC_NA_OTHER_23.5: 94.84%)	struct=(NA)	other=(NA)
Mands-B-R11297-Map14	4217	.	False	Unclassified	Unclassified	NA	NA	NA	coding=(NA)	struct=(NA)	other=(NA)
Mands-B-R11303-Map3	822	.	False	NA	NA	PHG	NA	100	coding=(Other_profiles: PF13855.9_LRR_8_NA_OTHER_8.7: 95.08%, PF08263.15_LRRNT_2_NA_OTHER_3.1: 97.56%)	struct=(NA)	other=(NA)
Mands-B-R1131-Map8	4577	.	False	I	LTR	RLX	NA	21	coding=(TE_BLRx: Copia-105_Mad-I_1p:ClassI:LTR:Copia:?: 16.17%)	struct=(TElength: >4000bps)	other=(NA)
Mands-B-R11321-Map3_reversed	3612	+	False	I	LTR	RLX	NA	28	coding=(TE_BLRtx: Copia-63_PPe-I:ClassI:LTR:Copia:?: 22.17%, Copia-63_PPe-LTR:ClassI:LTR:Copia:?: 71.69%
Mands-B-R11331-Map4	1736	.	False	NA	NA	PHG	NA	100	coding=(Other_profiles: PF00646.36_F-box_NA_OTHER_15.6: 90.70%)	struct=(NA)	other=(NA)
Mands-B-R11345-Map14	3050	.	False	NA	NA	PHG	NA	100	coding=(Other_profiles: PF13855.9_LRR_8_NA_OTHER_8.7: 96.72%, PF00069.28_Pkinase_NA_OTHER_31.7: 39.39%, PF07714.20_PK_Tyr_Ser-Thr_NA_OTHER_23.1: 32.82%)	struct=(NA)	other=(NA)
Mands-B-R11358-Map3	2332	.	False	I	LINE	RIX	NA	18	coding=(NA)	struct=(TElength: >1000bps
Mands-B-R1138-Map6	7959	.	False	NA	NA	PHG	NA	100	coding=(Other_profiles: PF05634.14_APO_RNA-bind_NA_OTHER_31.4: 98.00%, PF13041.9_PPR_2_NA_OTHER_23.8: 100.00%)	struct=(NA)	other=(NA)
Mands-B-R11464-Map3	1788	+	False	I	LTR	RLX	NA	28	coding=(TE_BLRtx: Gypsy-43_Mad-I:ClassI:LTR:Gypsy:?: 5.06%
Mands-B-R1152-Map9	6946	.	False	II	TIR	DTX	NA	25	coding=(NA)	struct=(TElength: >1000bps
Mands-B-R11549-Map4_reversed	4966	+	False	I	LTR	RLX	NA	64	coding=(TE_BLRtx: Copia-15_FV-I:ClassI:LTR:Copia:?: 26.69%, Copia-1_Cas-I:ClassI:LTR:Copia:?: 6.59%, Copia-2_FV-I:ClassI:LTR:Copia:?: 5.39%, SIRE1_INT:ClassI:LTR:Copia:?: 14.14%
Mands-B-R1155-Map5	3084	.	False	NA	NA	PHG	NA	100	coding=(Other_profiles: PF00931.25_NB-ARC_NA_OTHER_23.5: 77.38%, PF18052.4_Rx_N_NA_OTHER_27.7: 91.40%)	struct=(NA)	other=(NA)
Mands-B-R1161-Map4	1650	+	True	II|I	TIR|LINE	DTX|RIX	NA	87|63	coding=(TE_BLRtx: MuDR-9_Mad:ClassII:TIR:MuDR:?: 7.86%
Mands-B-R1168-Map13_reversed	5926	+	False	II	TIR	DTX	NA	100	coding=(TE_BLRtx: MuDR-21_Cas:ClassII:TIR:MuDR:?: 8.87%, MuDR-7_Mad:ClassII:TIR:MuDR:?: 22.01%
Mands-B-R11693-Map7	1789	.	False	II	TIR	DTX	NA	37	coding=(TE_BLRtx: Harbinger-1_PPe:ClassII:TIR:PIF-Harbinger:?: 5.19%)	struct=(TElength: >1000bps)	other=(NA)
Mands-B-R11724-Map4	4125	+	False	I	LTR	RLX	NA	57	coding=(TE_BLRtx: Copia-17_PPe-I:ClassI:LTR:Copia:?: 66.77%, Copia-17_PPe-LTR:ClassI:LTR:Copia:?: 81.20%
Mands-B-R1174-Map4	4398	+	False	I	LTR	RLX	NA	35	coding=(TE_BLRtx: Copia-14_PPe-I:ClassI:LTR:Copia:?: 5.08%, Copia-45_Mad-I_#2:ClassI:LTR:Copia:?: 11.41%, Copia-5_Mad-I:ClassI:LTR:Copia:?: 6.44%, Copia-74_Mad-I:ClassI:LTR:Copia:?: 23.09%, Copia-61_PPe-I:ClassI:LTR:Copia:?: 11.42%
Mands-B-R11758-Map3	1725	+	False	I	LTR	RLX	NA	28	coding=(TE_BLRtx: Gypsy-68_MN-I:ClassI:LTR:Gypsy:?: 5.37%
Mands-B-R11832-Map5	13542	+	True	II|I|I	TIR|LTR|DIRS	DTX|RLX|RYX	NA	75|35|33	coding=(TE_BLRtx: MuDR-4_Mad:ClassII:TIR:MuDR:?: 24.73%
Mands-B-R1185-Map3	2954	.	False	NA	NA	PHG	NA	100	coding=(Other_profiles: PF03016.18_Exostosin_NA_OTHER_33.4: 99.00%)	struct=(NA)	other=(NA)
Mands-B-R1187-Map3	2141	+	False	I	LTR	RLX	NA	28	coding=(TE_BLRtx: Copia-62_PPe-I:ClassI:LTR:Copia:?: 21.27%
Mands-B-R11913-Map4	4612	+	True	II|I	TIR|LTR	DTX|RLX	NA	62|21	coding=(TE_BLRtx: HAT-2_Mad:ClassII:TIR:hAT:?: 23.40%
Mands-B-R11964-Map3	3606	.	False	I	LINE	RIX	NA	18	coding=(profiles: PF00856.31_SET_NA_TIRrelated_22.4: 37.87%)	struct=(TElength: >1000bps
Mands-B-R12078-Map3	3485	.	False	I	LTR	RLX	NA	28	coding=(TE_BLRtx: Copia-41_Pru-I:ClassI:LTR:Copia:?: 7.74%
Mands-B-R1208-Map10	4466	.	False	Unclassified	Unclassified	NA	NA	NA	coding=(NA)	struct=(NA)	other=(NA)
Mands-B-R1211-Map20	5428	.	False	Unclassified	Unclassified	NA	NA	NA	coding=(NA)	struct=(NA)	other=(NA)
Mands-B-R1212-Map3	4547	+	False	I	LTR	RLX	NA	35	coding=(TE_BLRtx: Gypsy-5_Pru-I:ClassI:LTR:Gypsy:?: 21.46%
Mands-B-R1215-Map19	686	.	False	II	MITE	DXX-MITE	NA	20	coding=(NA)	struct=(TElength: <700bps
Mands-B-R1216-Map4	1021	.	True	II|I	TIR|LINE	DTX|RIX	NA	12|9	coding=(NA)	struct=(TElength: >700bps
Mands-B-R1217-Map5_reversed	5807	+	True	II|I	TIR|LTR	DTX|RLX	NA	87|35	coding=(TE_BLRtx: EnSpm-5_Mad:ClassII:TIR:CACTA:EnSpm: 31.56%
Mands-B-R12174-Map4	4866	.	False	NA	NA	PHG	NA	100	coding=(Other_profiles: PF01061.27_ABC2_membrane_NA_OTHER_26.9: 99.05%, PF00005.30_ABC_tran_NA_OTHER_25.9: 100.00%)	struct=(NA)	other=(NA)
Mands-B-R12175-Map3	1734	+	False	I	LTR	RLX	NA	28	coding=(TE_BLRtx: Cassandra-1_PrM-LTR:ClassI:LTR:?:?: 103.70%, Gypsy-18_FV-I:ClassI:LTR:Gypsy:?: 7.19%
Mands-B-R122-Map20	3602	.	False	I	LTR	RLX	NA	28	coding=(TE_BLRtx: Copia-61_PPe-I:ClassI:LTR:Copia:?: 19.50%
Mands-B-R12236-Map3	207	.	False	II	MITE	DXX-MITE	NA	20	coding=(NA)	struct=(TElength: <700bps
Mands-B-R12291-Map3	1615	.	False	NA	NA	PHG	NA	100	coding=(Other_profiles: PF00295.20_Glyco_hydro_28_NA_OTHER_22.9: 85.23%)	struct=(NA)	other=(NA)
Mands-B-R127-Map16_reversed	9145	+	False	I	LTR	RLX	NA	85	coding=(TE_BLRtx: Gypsy-1_Cas-I:ClassI:LTR:Gypsy:?: 42.83%, Gypsy-9_PPe-I:ClassI:LTR:Gypsy:?: 32.50%
Mands-B-R1278-Map20	18748	.	False	I	LTR	RLX	NA	14	coding=(TE_BLRtx: Copia-18_BD-I:ClassI:LTR:Copia:?: 5.73%)	struct=(TElength: >10000bps
Mands-B-R1324-Map18_reversed	6941	+	False	II	TIR	DTX	NA	100	coding=(TE_BLRtx: MuDR-8_FV:ClassII:TIR:MuDR:?: 6.99%, MuDR-9_Mad:ClassII:TIR:MuDR:?: 7.26%
Mands-B-R1361-Map15_reversed	5043	+	False	II	TIR	DTX	NA	75	coding=(TE_BLRtx: HARB-5_Mad:ClassII:TIR:PIF-Harbinger:?: 40.27%
Mands-B-R1362-Map7	2193	+	False	II	TIR	DTX	NA	87	coding=(TE_BLRtx: HARB-6_FV:ClassII:TIR:PIF-Harbinger:?: 21.97%
CH240_H1-B-G1049-Map13	1074	.	False	Unclassified	Unclassified	NA	NA	NA	coding=(NA)	struct=(NA)	other=(NA)
CH240_H1-B-G106-Map3	1881	.	False	NA	NA	PHG	NA	100	coding=(Other_profiles: PF13041.9_PPR_2_NA_OTHER_23.8: 100.00%)	struct=(NA)	other=(NA)
CH240_H1-B-G1070-Map20	1348	.	False	Unclassified	Unclassified	NA	NA	NA	coding=(NA)	struct=(NA)	other=(NA)
CH240_H1-B-G1110-Map16	1287	.	False	Unclassified	Unclassified	NA	NA	NA	coding=(NA)	struct=(NA)	other=(NA)
CH240_H1-B-G1114-Map20	1409	.	False	Unclassified	Unclassified	NA	NA	NA	coding=(NA)	struct=(NA)	other=(NA)
CH240_H1-B-G1116-Map3	1158	.	False	I	LINE	RIX	NA	18	coding=(NA)	struct=(TElength: >1000bps
CH240_H1-B-G1117-Map10	1192	.	False	Unclassified	Unclassified	NA	NA	NA	coding=(NA)	struct=(NA)	other=(NA)
CH240_H1-B-G1140-Map20	1208	.	False	Unclassified	Unclassified	NA	NA	NA	coding=(NA)	struct=(NA)	other=(NA)
CH240_H1-B-G1145-Map6	1717	+	False	I	LTR	RLX	NA	14	coding=(TE_BLRtx: Gypsy-2_Pru-LTR:ClassI:LTR:Gypsy:?: 72.07%)	struct=(TElength: >700bps)	other=(NA)
CH240_H1-B-G117-Map11	2442	.	False	Unclassified	Unclassified	NA	NA	NA	coding=(NA)	struct=(NA)	other=(NA)
CH240_H1-B-G1231-Map4	855	.	False	II	MITE	DXX-MITE	NA	20	coding=(NA)	struct=(TElength: <700bps
CH240_H1-B-G1236-Map19	920	.	False	II	TIR	DTX	NA	12	coding=(NA)	struct=(TElength: >700bps
CH240_H1-B-G1251-Map18	1023	.	False	II	TIR	DTX	NA	12	coding=(NA)	struct=(TElength: >700bps
CH240_H1-B-G1254-Map20	899	-	False	II	TIR	DTX	NA	37	coding=(TE_BLRtx: DNA3-11_Mad:ClassII:TIR:PIF-Harbinger:?: 53.66%)	struct=(TElength: >700bps
CH240_H1-B-G134-Map20	4049	+	False	II	TIR	DTX	NA	100	coding=(TE_BLRtx: Harbinger-1_PPe:ClassII:TIR:PIF-Harbinger:?: 85.57%
CH240_H1-B-G1378-Map3	1204	.	False	NA	NA	PHG	NA	100	coding=(Other_profiles: PF00240.26_ubiquitin_NA_OTHER_21.2: 100.00%)	struct=(NA)	other=(NA)
CH240_H1-B-G1379-Map3_reversed	1167	+	False	II	TIR	DTX	NA	62	coding=(TE_BLRtx: hAT-2_PTr:ClassII:TIR:hAT:?: 32.56%
CH240_H1-B-G1409-Map20	1122	.	False	II	TIR	DTX	NA	25	coding=(NA)	struct=(TElength: >1000bps
CH240_H1-B-G144-Map20	1479	.	False	Unclassified	Unclassified	NA	NA	NA	coding=(NA)	struct=(NA)	other=(NA)
CH240_H1-B-G1451-Map4	883	.	False	II	TIR	DTX	NA	12	coding=(NA)	struct=(TElength: >700bps
CH240_H1-B-G1484-Map11	1780	.	False	Unclassified	Unclassified	NA	NA	NA	coding=(NA)	struct=(NA)	other=(NA)
CH240_H1-B-G1486-Map10	1218	.	False	Unclassified	Unclassified	NA	NA	NA	coding=(NA)	struct=(NA)	other=(NA)
CH240_H1-B-G1499-Map20	1024	.	False	Unclassified	Unclassified	NA	NA	NA	coding=(NA)	struct=(NA)	other=(NA)
CH240_H1-B-G1566-Map8	1623	.	False	Unclassified	Unclassified	NA	NA	NA	coding=(NA)	struct=(NA)	other=(NA)
CH240_H1-B-G1578-Map18	1030	.	False	II	TIR	DTX	NA	12	coding=(NA)	struct=(TElength: >700bps
CH240_H1-B-G1606-Map4	960	.	False	II	TIR	DTX	NA	12	coding=(NA)	struct=(TElength: >700bps
CH240_H1-B-G175-Map6	4094	+	False	I	LTR	RLX	NA	57	coding=(TE_BLRtx: Copia-6_Mad-I:ClassI:LTR:Copia:?: 78.96%, Copia-6_Mad-LTR:ClassI:LTR:Copia:?: 84.02%, Copia-6_Mad-I:ClassI:LTR:Copia:?: 6.20%
CH240_H1-B-G1758-Map20_reversed	2010	+	False	I	LTR	RLX	NA	14	coding=(TE_BLRtx: Gypsy-9_PPe-LTR:ClassI:LTR:Gypsy:?: 59.47%)	struct=(TElength: >700bps)	other=(NA)
CH240_H1-B-G1789-Map3	1051	.	True	II|I	TIR|LINE	DTX|RIX	NA	25|18	coding=(NA)	struct=(TElength: >1000bps
CH240_H1-B-G1790-Map10	1008	.	False	II	TIR	DTX	NA	37	coding=(TE_BLRtx: Harbinger-1_PPe:ClassII:TIR:PIF-Harbinger:?: 8.60%)	struct=(TElength: >700bps
CH240_H1-B-G1794-Map10	1493	.	False	I	LINE	RIX	NA	27	coding=(NA)	struct=(TElength: >1000bps
CH240_H1-B-G1862-Map4	919	.	False	II	TIR	DTX	NA	12	coding=(NA)	struct=(TElength: >700bps
CH240_H1-B-G188-Map20	3704	.	False	II	TIR	DTX	NA	25	coding=(NA)	struct=(TElength: >1000bps
CH240_H1-B-G1893-Map6	1023	.	True	II|I	TIR|LTR	DTX|RLX	NA	12|7	coding=(NA)	struct=(TElength: >700bps
CH240_H1-B-G1936-Map20	1286	.	False	I	LTR	RLX	NA	14	coding=(TE_BLRtx: Gypsy-2_Pru-LTR:ClassI:LTR:Gypsy:?: 23.97%)	struct=(TElength: >700bps)	other=(NA)
CH240_H1-B-G1969-Map9	1147	.	True	II|I	TIR|DIRS	DTX|RYX	NA	12|0	coding=(profiles: PF13456.9_RVT_3_NA_RT_21.6: 29.84%)	struct=(TElength: >700bps
CH240_H1-B-G2034-Map7	1076	.	False	II	MITE	DXX-MITE	NA	20	coding=(NA)	struct=(TElength: <700bps
CH240_H1-B-G2071-Map20	1380	-	False	I	LTR	RLX	NA	14	coding=(TE_BLRtx: Copia-28_Pru-LTR:ClassI:LTR:Copia:?: 91.68%)	struct=(TElength: >700bps)	other=(NA)
CH240_H1-B-G2094-Map5	1061	.	False	II	TIR	DTX	NA	12	coding=(NA)	struct=(TElength: >700bps
CH240_H1-B-G2095-Map20	2000	.	False	Unclassified	Unclassified	NA	NA	NA	coding=(NA)	struct=(NA)	other=(NA)
CH240_H1-B-G21-Map20	3071	.	False	Unclassified	Unclassified	NA	NA	NA	coding=(NA)	struct=(NA)	other=(NA)
CH240_H1-B-G2103-Map14	1629	.	False	Unclassified	Unclassified	NA	NA	NA	coding=(NA)	struct=(NA)	other=(NA)
CH240_H1-B-G2112-Map10	1660	.	False	Unclassified	Unclassified	NA	NA	NA	coding=(NA)	struct=(NA)	other=(NA)
CH240_H1-B-G2192-Map3	1541	.	False	I	DIRS	RYX	NA	8	coding=(profiles: PF13456.9_RVT_3_NA_RT_21.6: 54.03%)	struct=(TElength: >1000bps
CH240_H1-B-G2196-Map19	1120	.	False	II	MITE	DXX-MITE	NA	20	coding=(NA)	struct=(TElength: <700bps
CH240_H1-B-G2231-Map20_reversed	1636	+	False	I	LTR	RLX	NA	14	coding=(TE_BLRtx: Gypsy-4_Pru-LTR:ClassI:LTR:Gypsy:?: 43.20%)	struct=(TElength: >700bps)	other=(NA)
CH240_H1-B-G2236-Map3	1606	.	False	I	LINE	RIX	NA	18	coding=(NA)	struct=(TElength: >1000bps
RR_H1-B-R2886-Map7	10012	+	True	I|I|I	DIRS|LINE|LTR	RYX|RIX|RLX	NA	41|36|35	coding=(profiles: GyDB_INT_tork_NA_INT_NA: 84.58%, PF14223.9_Retrotran_gag_2_NA_GAG_23.2: 92.75%, PF13976.9_gag_pre-integrs_NA_GAG_28.4: 28.36%, GyDB_AP_tork_NA_AP_NA: 100.00%, GyDB_RT_tork_NA_RT_NA: 95.10%, GyDB_RNaseH_tork_NA_RH_NA: 96.60%)	struct=(TElength: >4000bps
RR_H1-B-R2887-Map3	2833	.	False	NA	NA	PHG	NA	100	coding=(Other_profiles: PF00646.36_F-box_NA_OTHER_15.6: 90.70%)	struct=(NA)	other=(NA)
RR_H1-B-R2889-Map3	7356	.	False	NA	NA	PHG	NA	100	coding=(Other_profiles: PF00646.36_F-box_NA_OTHER_15.6: 90.70%, PF12937.10_F-box-like_NA_OTHER_24.3: 83.33%)	struct=(NA)	other=(NA)
RR_H1-B-R289-Map4_reversed	1700	+	True	I|I	LINE|LTR	RIX|RLX	NA	18|14	coding=(NA)	struct=(TElength: >1000bps
RR_H1-B-R2920-Map7	10612	.	False	NA	NA	PHG	NA	100	coding=(Other_profiles: PF08387.13_FBD_NA_OTHER_20.7: 95.65%)	struct=(NA)	other=(NA)
RR_H1-B-R2983-Map5_reversed	2698	+	False	II	TIR	DTX	NA	100	coding=(TE_BLRtx: Harbinger-1_PPe:ClassII:TIR:PIF-Harbinger:?: 47.21%
RR_H1-B-R2999-Map7	18131	.	False	NA	NA	PHG	NA	100	coding=(Other_profiles: PF08387.13_FBD_NA_OTHER_20.7: 97.83%)	struct=(NA)	other=(NA)
RR_H1-B-R3001-Map20	18159	.	False	I	LARD	RXX-LARD	NA	40	coding=(NA)	struct=(TElength: >4000bps
RR_H1-B-R3014-Map10	1721	.	False	Unclassified	Unclassified	NA	NA	NA	coding=(NA)	struct=(NA)	other=(NA)
RR_H1-B-R302-Map5	3622	.	False	NA	NA	PHG	NA	100	coding=(Other_profiles: PF14226.9_DIOX_N_NA_OTHER_27.3: 88.14%, PF08672.14_ANAPC2_NA_OTHER_27.6: 96.67%)	struct=(NA)	other=(NA)
RR_H1-B-R3078-Map5	7694	+	False	I	LTR	RLX	NA	21	coding=(TE_BLRtx: Cassandra-1_PrM-LTR:ClassI:LTR:?:?: 127.78%, LT-1_FV-LTR:ClassI:TRIM:?:?: 17.16%, LTR-2_MX-LTR:ClassI:LTR:?:?: 14.29%)	struct=(TElength: >4000bps)	other=(Other_profiles: PF01582.23_TIR_NA_OTHER_21.3: 77.84%)
RR_H1-B-R3096-Map4	1037	.	False	NA	NA	PHG	NA	100	coding=(Other_profiles: PF01582.23_TIR_NA_OTHER_21.3: 78.98%)	struct=(NA)	other=(NA)
RR_H1-B-R31-Map3_reversed	3380	+	False	I	LTR	RLX	NA	28	coding=(TE_BLRtx: Gypsy-3_ATr-I:ClassI:LTR:Gypsy:?: 14.66%
RR_H1-B-R3100-Map4	2446	.	False	I	LINE	RIX	NA	18	coding=(NA)	struct=(TElength: >1000bps
RR_H1-B-R3118-Map6_reversed	4106	+	False	II	TIR	DTX	NA	87	coding=(TE_BLRtx: Harbinger-1_PPe:ClassII:TIR:PIF-Harbinger:?: 87.27%
RR_H1-B-R3121-Map3	953	.	False	NA	NA	PHG	NA	100	coding=(Other_profiles: PF01582.23_TIR_NA_OTHER_21.3: 78.41%)	struct=(NA)	other=(NA)
RR_H1-B-R3153-Map10	4032	.	False	Unclassified	Unclassified	NA	NA	NA	coding=(NA)	struct=(NA)	other=(NA)
RR_H1-B-R3156-Map13	8293	.	False	Unclassified	Unclassified	NA	NA	NA	coding=(NA)	struct=(NA)	other=(NA)
RR_H1-B-R3159-Map10	11503	+	False	I	LTR	RLX	NA	21	coding=(TE_BLRtx: Cassandra_MD-LTR:ClassI:LTR:?:?: 62.59%)	struct=(TElength: >10000bps)	other=(NA)
RR_H1-B-R3177-Map4	7124	.	False	I	LARD	RXX-LARD	NA	40	coding=(NA)	struct=(TElength: >4000bps
RR_H1-B-R3178-Map4	1156	.	False	II	MITE	DXX-MITE	NA	20	coding=(NA)	struct=(TElength: <700bps
RR_H1-B-R3185-Map3	1467	.	False	NA	NA	PHG	NA	100	coding=(Other_profiles: PF13855.9_LRR_8_NA_OTHER_8.7: 93.44%)	struct=(NA)	other=(NA)
RR_H1-B-R3186-Map4	1517	.	False	II	Helitron	DHX	NA	20	coding=(TE_BLRtx: Helitron-N29_ZM:ClassII:Helitron:Helitron:?: 7.65%)	struct=(TElength: >700bps)	other=(Other_profiles: PF13855.9_LRR_8_NA_OTHER_8.7: 98.36%, PF12799.10_LRR_4_NA_OTHER_20.2: 27.91%)
RR_H1-B-R3209-Map3	828	.	False	I	LINE	RIX	NA	9	coding=(NA)	struct=(TElength: >700bps
RR_H1-B-R3247-Map5	16062	.	False	NA	NA	PHG	NA	100	coding=(Other_profiles: PF13964.9_Kelch_6_NA_OTHER_25.3: 94.00%)	struct=(NA)	other=(NA)
RR_H1-B-R3255-Map3	871	.	False	I	LTR	RLX	NA	7	coding=(TE_BLRtx: Copia-20_PPe-I:ClassI:LTR:Copia:?: 10.62%)	struct=(TElength: >700bps)	other=(NA)
RR_H1-B-R327-Map4	643	.	False	II	MITE	DXX-MITE	NA	20	coding=(NA)	struct=(TElength: <700bps
RR_H1-B-R3273-Map7	6998	.	False	I	TRIM	RXX-TRIM	NA	40	coding=(NA)	struct=(TElength: <700bps
RR_H1-B-R3285-Map3	3173	.	False	NA	NA	PHG	NA	100	coding=(Other_profiles: PF00646.36_F-box_NA_OTHER_15.6: 79.07%, PF03478.21_DUF295_NA_OTHER_22.5: 100.00%)	struct=(NA)	other=(NA)
RR_H1-B-R3298-Map3	3584	.	False	II	TIR	DTX	NA	25	coding=(NA)	struct=(TElength: >1000bps
RR_H1-B-R3304-Map3	3281	.	False	NA	NA	PHG	NA	100	coding=(Other_profiles: PF01453.27_B_lectin_NA_OTHER_32.4: 91.51%, PF00069.28_Pkinase_NA_OTHER_31.7: 96.97%)	struct=(NA)	other=(NA)
RR_H1-B-R3332-Map5	7224	.	False	NA	NA	PHG	NA	100	coding=(Other_profiles: PF13041.9_PPR_2_NA_OTHER_23.8: 96.00%, PF01535.23_PPR_NA_OTHER_23.5: 74.19%, PF20431.1_E_motif_NA_OTHER_27.3: 98.41%)	struct=(NA)	other=(NA)
RR_H1-B-R3338-Map8	3627	+	False	II	TIR	DTX	NA	100	coding=(TE_BLRtx: HAT-16_Mad:ClassII:TIR:hAT:?: 40.28%
RR_H1-B-R3340-Map6_reversed	8730	+	True	I|I	LTR|DIRS	RLX|RYX	NA	35|16	coding=(TE_BLRtx: Copia-13_PPe-I:ClassI:LTR:Copia:?: 26.42%, Copia-13_PPe-LTR:ClassI:LTR:Copia:?: 88.84%
RR_H1-B-R3341-Map8_reversed	15170	+	True	I|I	LTR|DIRS	RLX|RYX	NA	28|8	coding=(TE_BLRtx: Copia-13_PPe-I:ClassI:LTR:Copia:?: 27.02%, Copia-13_PPe-LTR:ClassI:LTR:Copia:?: 94.64%
RR_H1-B-R3354-Map4	5515	.	False	NA	NA	PHG	NA	100	coding=(Other_profiles: PF03195.17_LOB_NA_OTHER_24.2: 50.51%, PF13855.9_LRR_8_NA_OTHER_8.7: 95.08%, PF00931.25_NB-ARC_NA_OTHER_23.5: 89.68%, PF18052.4_Rx_N_NA_OTHER_27.7: 86.02%)	struct=(NA)	other=(NA)
RR_H1-B-R3357-Map7	2438	+	False	II	TIR	DTX	NA	62	coding=(TE_BLRtx: HARB-12_OS:ClassII:TIR:PIF-Harbinger:?: 8.83%
RR_H1-B-R34-Map20_reversed	13815	+	False	I	LTR	RLX	NA	100	coding=(TE_BLRtx: ATLANTYS2B_I:ClassI:LTR:Gypsy:?: 14.28%, Gypsy-1_Mad-I:ClassI:LTR:Gypsy:?: 21.86%, Gypsy-38_Mad-I:ClassI:LTR:Gypsy:?: 13.81%
RR_H1-B-R3402-Map12	5325	.	False	NA	NA	PHG	NA	100	coding=(Other_profiles: PF13855.9_LRR_8_NA_OTHER_8.7: 93.44%, PF00931.25_NB-ARC_NA_OTHER_23.5: 87.30%, PF18052.4_Rx_N_NA_OTHER_27.7: 95.70%)	struct=(NA)	other=(NA)
RR_H1-B-R3436-Map4	1658	.	False	NA	NA	PHG	NA	100	coding=(Other_profiles: PF06991.14_MFAP1_NA_OTHER_26.8: 100.00%)	struct=(NA)	other=(NA)
RR_H1-B-R3485-Map8	9576	.	False	NA	NA	PHG	NA	100	coding=(Other_profiles: PF13855.9_LRR_8_NA_OTHER_8.7: 91.80%, PF00931.25_NB-ARC_NA_OTHER_23.5: 86.90%, PF18052.4_Rx_N_NA_OTHER_27.7: 92.47%)	struct=(NA)	other=(NA)
RR_H1-B-R3507-Map4_reversed	1685	+	False	II	TIR	DTX	NA	87	coding=(TE_BLRtx: HARB-3_Mad:ClassII:TIR:PIF-Harbinger:?: 28.59%
KR091H1-B-P108.661-Map20	556	.	False	Unclassified	Unclassified	NA	NA	NA	coding=(NA)	struct=(NA)	other=(NA)
KR091H1-B-P123.651-Map4	570	.	False	II	MITE	DXX-MITE	NA	20	coding=(NA)	struct=(TElength: <700bps
KR091H1-B-P124.650-Map3	701	.	False	II	MITE	DXX-MITE	NA	20	coding=(NA)	struct=(TElength: <700bps
KR091H1-B-P13.720-Map4	1696	.	False	II	TIR	DTX	NA	25	coding=(NA)	struct=(TElength: >1000bps
KR091H1-B-P149.629-Map5	14338	+	False	II	TIR	DTX	NA	87	coding=(TE_BLRtx: MuDR-10_FV:ClassII:TIR:MuDR:?: 63.83%
KR091H1-B-P161.517-Map17	1350	.	False	Unclassified	Unclassified	NA	NA	NA	coding=(NA)	struct=(NA)	other=(NA)
KR091H1-B-P166.254-Map20	1013	.	False	II	TIR	DTX	NA	37	coding=(TE_BLRtx: hAT-1_PPe:ClassII:TIR:hAT:?: 11.32%)	struct=(TElength: >700bps
KR091H1-B-P20.588-Map20	763	.	False	II	TIR	DTX	NA	25	coding=(TE_BLRtx: Harbinger-1_PPe:ClassII:TIR:PIF-Harbinger:?: 9.27%)	struct=(TElength: >700bps)	other=(NA)
KR091H1-B-P224.575-Map3	1156	+	False	I	LINE	RIX	NA	54	coding=(TE_BLRtx: L1-2_Mad:ClassI:LINE:L1:L1: 14.89%
KR091H1-B-P267.540-Map4	636	.	False	I	SINE	RSX	NA	40	coding=(NA)	struct=(TElength: <700bps
KR091H1-B-P289.522-Map5_reversed	806	+	False	I	LTR	RLX	NA	7	coding=(TE_BLRtx: Gypsy-11_Pru-LTR:ClassI:LTR:Gypsy:?: 44.27%)	struct=(TElength: >700bps)	other=(NA)
KR091H1-B-P294.421-Map20	911	+	False	II	TIR	DTX	NA	37	coding=(TE_BLRtx: DNA3-11_Mad:ClassII:TIR:PIF-Harbinger:?: 53.54%)	struct=(TElength: >700bps
KR091H1-B-P315.503-Map3	1410	.	False	NA	NA	PHG	NA	100	coding=(Other_profiles: PF07734.16_FBA_1_NA_OTHER_21.1: 67.07%, PF12937.10_F-box-like_NA_OTHER_24.3: 81.25%, PF08268.15_FBA_3_NA_OTHER_20.7: 89.84%)	struct=(NA)	other=(NA)
KR091H1-B-P32.39-Map20	517	.	False	Unclassified	Unclassified	NA	NA	NA	coding=(NA)	struct=(NA)	other=(NA)
KR091H1-B-P39.705-Map4	743	.	False	NA	NA	PHG	NA	100	coding=(Other_profiles: PF01764.28_Lipase_3_NA_OTHER_20.3: 99.30%)	struct=(NA)	other=(NA)
KR091H1-B-P40.477-Map13	488	+	False	I	LTR	RLX	NA	7	coding=(TE_BLRtx: Gypsy-3_Pru-LTR:ClassI:LTR:Gypsy:?: 76.74%)	struct=(TElength: <700bps)	other=(NA)
KR091H1-B-P43.702-Map20	461	.	False	II	MITE	DXX-MITE	NA	20	coding=(NA)	struct=(TElength: <700bps
KR091H1-B-P456.150-Map3_reversed	17218	+	False	II	TIR	DTX	NA	87	coding=(TE_BLRtx: MuDR-1_Mad:ClassII:TIR:MuDR:?: 10.99%, MuDR-2_FV:ClassII:TIR:MuDR:?: 51.15%
KR091H1-B-P521.333-Map3_reversed	14710	+	False	II	TIR	DTX	NA	87	coding=(TE_BLRtx: EnSpm-10_MT:ClassII:TIR:CACTA:EnSpm: 9.17%, EnSpm-5_FV:ClassII:TIR:CACTA:EnSpm: 35.50%, EnSpm-8_FV:ClassII:TIR:CACTA:EnSpm: 7.17%
KR091H1-B-P546.18-Map4	439	.	False	II	MITE	DXX-MITE	NA	20	coding=(NA)	struct=(TElength: <700bps
KR091H1-B-P554.306-Map4_reversed	1843	+	False	I	LTR	RLX	NA	14	coding=(TE_BLRtx: Gypsy-4_Pru-LTR:ClassI:LTR:Gypsy:?: 45.20%)	struct=(TElength: >700bps)	other=(NA)
KR091H1-B-P64.558-Map14_reversed	527	+	False	I	LTR	RLX	NA	7	coding=(TE_BLRtx: Gypsy-5_Pru-LTR:ClassI:LTR:Gypsy:?: 74.95%)	struct=(TElength: <700bps)	other=(NA)
KR091H1-B-P643.225-Map5	4966	+	False	I	LTR	RLX	NA	100	coding=(TE_BLRtx: Copia-16_PX-I:ClassI:LTR:Copia:?: 16.86%, Copia-4_Mad-I_#2:ClassI:LTR:Copia:?: 26.96%, SCL288_Ale:ClassI:LTR:Copia:?: 31.97%
KR091H1-B-P68.687-Map20	388	.	False	Unclassified	Unclassified	NA	NA	NA	coding=(NA)	struct=(NA)	other=(NA)
KR091H1-B-P693.178-Map3	1631	.	False	II	TIR	DTX	NA	50	coding=(TE_BLRtx: HARB-2_OES:ClassII:TIR:PIF-Harbinger:?: 5.60%)	struct=(TElength: >1000bps
RR_H1-B-G5174-Map20	376	.	False	Unclassified	Unclassified	NA	NA	NA	coding=(NA)	struct=(NA)	other=(NA)
RR_H1-B-G5566-Map8	470	.	False	II	MITE	DXX-MITE	NA	20	coding=(NA)	struct=(TElength: <700bps
RR_H1-B-G5567-Map3	439	.	True	I|I	SINE|LINE	RSX|RIX	NA	40|27	coding=(NA)	struct=(TElength: <700bps
RR_H1-B-G5586-Map3	550	.	False	I	SINE	RSX	NA	40	coding=(NA)	struct=(TElength: <700bps
RR_H1-B-G5611-Map20	555	.	True	I|II	SINE|MITE	RSX|DXX-MITE	NA	40|20	coding=(NA)	struct=(TElength: <700bps
RR_H1-B-G5724-Map3	420	.	False	I	SINE	RSX	NA	40	coding=(NA)	struct=(TElength: <700bps
RR_H1-B-G5761-Map3	602	.	False	I	SINE	RSX	NA	40	coding=(NA)	struct=(TElength: <700bps
RR_H1-B-G5793-Map7_reversed	454	+	True	I|I	SINE|LINE	RSX|RIX	NA	40|27	coding=(NA)	struct=(TElength: <700bps
RR_H1-B-G5880-Map3	630	.	False	II	TIR	DTX	NA	12	coding=(TE_BLRtx: Harbinger-1_PPe:ClassII:TIR:PIF-Harbinger:?: 13.16%)	struct=(TElength: <700bps)	other=(NA)
RR_H1-B-G5934-Map3	636	.	False	II	TIR	DTX	NA	12	coding=(TE_BLRtx: hAT-1_PPe:ClassII:TIR:hAT:?: 5.48%)	struct=(TElength: <700bps)	other=(NA)
RR_H1-B-G602-Map20	3955	.	False	Unclassified	Unclassified	NA	NA	NA	coding=(NA)	struct=(NA)	other=(NA)
RR_H1-B-G6101-Map17	635	.	False	II	MITE	DXX-MITE	NA	20	coding=(NA)	struct=(TElength: <700bps
RR_H1-B-G6133-Map3	547	.	False	I	SINE	RSX	NA	40	coding=(NA)	struct=(TElength: <700bps
RR_H1-B-G6154-Map3	628	.	False	I	SINE	RSX	NA	40	coding=(NA)	struct=(TElength: <700bps
RR_H1-B-G6298-Map3	604	.	True	I|II	SINE|MITE	RSX|DXX-MITE	NA	40|20	coding=(NA)	struct=(TElength: <700bps
RR_H1-B-G6331-Map20	1039	.	False	II	TIR	DTX	NA	12	coding=(NA)	struct=(TElength: >700bps
RR_H1-B-G6365-Map4	769	.	False	I	TRIM	RXX-TRIM	NA	40	coding=(NA)	struct=(TElength: <700bps
RR_H1-B-G6384-Map3	767	+	False	I	LTR	RLX	NA	7	coding=(TE_BLRtx: Gypsy-5_Pru-LTR:ClassI:LTR:Gypsy:?: 64.89%)	struct=(TElength: >700bps)	other=(NA)
RR_H1-B-G642-Map19	3278	.	False	Unclassified	Unclassified	NA	NA	NA	coding=(NA)	struct=(NA)	other=(NA)
RR_H1-B-G6498-Map7	554	.	False	I	SINE	RSX	NA	40	coding=(NA)	struct=(TElength: <700bps
RR_H1-B-G6537-Map10	687	.	False	I	SINE	RSX	NA	60	coding=(NA)	struct=(TElength: <700bps
RR_H1-B-G6570-Map4	688	.	False	Unclassified	Unclassified	NA	NA	NA	coding=(NA)	struct=(NA)	other=(NA)
RR_H1-B-G6617-Map5	743	.	False	I	LINE	RIX	NA	9	coding=(NA)	struct=(TElength: >700bps
RR_H1-B-G671-Map7	5346	.	False	NA	NA	PHG	NA	100	coding=(Other_profiles: PF00931.25_NB-ARC_NA_OTHER_23.5: 94.05%)	struct=(NA)	other=(NA)
RR_H1-B-G68-Map3	2533	.	False	NA	NA	PHG	NA	100	coding=(Other_profiles: PF07847.15_PCO_ADO_NA_OTHER_20.3: 79.60%)	struct=(NA)	other=(NA)
RR_H1-B-G6845-Map5	711	.	False	I	LINE	RIX	NA	9	coding=(NA)	struct=(TElength: >700bps
RR_H1-B-G6937-Map3	864	.	False	I	LTR	RLX	NA	7	coding=(TE_BLRtx: Gypsy-5_Pru-LTR:ClassI:LTR:Gypsy:?: 27.81%)	struct=(TElength: >700bps)	other=(NA)
RR_H1-B-G7029-Map3	914	.	False	I	LTR	RLX	NA	7	coding=(TE_BLRtx: Gypsy-10_Pru-LTR:ClassI:LTR:Gypsy:?: 27.96%)	struct=(TElength: >700bps)	other=(NA)
RR_H1-B-G7198-Map20	992	.	False	II	TIR	DTX	NA	37	coding=(TE_BLRtx: HAT-4_Mad:ClassII:TIR:hAT:?: 11.84%)	struct=(TElength: >700bps
RR_H1-B-G7235-Map3	949	+	False	I	LTR	RLX	NA	7	coding=(TE_BLRtx: Cassandra-1_PrM-LTR:ClassI:LTR:?:?: 100.00%)	struct=(TElength: <700bps
RR_H1-B-G728-Map20	1283	.	False	Unclassified	Unclassified	NA	NA	NA	coding=(NA)	struct=(NA)	other=(NA)
RR_H1-B-G7286-Map7	914	.	False	II	TIR	DTX	NA	37	coding=(TE_BLRtx: Harbinger-1_PPe:ClassII:TIR:PIF-Harbinger:?: 15.57%)	struct=(TElength: >700bps
RR_H1-B-G7320-Map6	849	.	False	II	TIR	DTX	NA	25	coding=(TE_BLRtx: HAT-4_Mad:ClassII:TIR:hAT:?: 9.05%)	struct=(TElength: >700bps)	other=(NA)
RR_H1-B-G7324-Map3	666	+	True	I|I	SINE|LINE	RSX|RIX	NA	40|27	coding=(NA)	struct=(TElength: <700bps
RR_H1-B-G734-Map3_reversed	18525	+	False	I	LTR	RLX	NA	64	coding=(TE_BLRtx: Gypsy-20_Cas-I:ClassI:LTR:Gypsy:?: 15.88%, Gypsy-34_Mad-I:ClassI:LTR:Gypsy:?: 6.56%, Gypsy-6_PPe-I:ClassI:LTR:Gypsy:?: 27.18%
RR_H1-B-G7349-Map3	949	.	False	II	TIR	DTX	NA	12	coding=(NA)	struct=(TElength: >700bps
Mands-B-R389-Map20_reversed	6183	+	False	I	LTR	RLX	NA	35	coding=(TE_BLRtx: Copia-101_Mad-I:ClassI:LTR:Copia:?: 43.85%
Mands-B-R3931-Map4	9258	.	False	II	TIR	DTX	NA	37	coding=(TE_BLRtx: HAT-4_Mad:ClassII:TIR:hAT:?: 7.40%)	struct=(TElength: >1000bps
Mands-B-R3935-Map6	1873	.	False	I	LTR	RLX	NA	28	coding=(TE_BLRtx: Copia-10_FV-I:ClassI:LTR:Copia:?: 10.04%
Mands-B-R3952-Map4	2171	.	False	I	LTR	RLX	NA	28	coding=(TE_BLRtx: Copia-83_Mad-I:ClassI:LTR:Copia:?: 19.06%
Mands-B-R3961-Map6	3200	.	False	II	TIR	DTX	NA	25	coding=(NA)	struct=(TElength: >1000bps
Mands-B-R3965-Map5	1452	+	False	I	LINE	RIX	NA	45	coding=(TE_BLRtx: L1-14_Mad:ClassI:LINE:L1:L1: 8.33%, L1-16_Mad:ClassI:LINE:L1:L1: 12.04%
Mands-B-R3966-Map3	1637	+	False	I	LINE	RIX	NA	45	coding=(TE_BLRtx: L1-16_Mad:ClassI:LINE:L1:L1: 13.61%, L1-3_BRa:ClassI:LINE:L1:L1: 12.04%, L1-9_FV:ClassI:LINE:L1:L1: 7.96%
Mands-B-R3970-Map3	2752	.	False	I	LTR	RLX	NA	28	coding=(TE_BLRtx: Copia-19_PPe-I:ClassI:LTR:Copia:?: 12.63%, Gypsy-13_PPe-LTR:ClassI:LTR:Gypsy:?: 10.83%
Mands-B-R398-Map4	1336	.	False	NA	NA	PHG	NA	100	coding=(Other_profiles: PF13041.9_PPR_2_NA_OTHER_23.8: 86.00%)	struct=(NA)	other=(NA)
Mands-B-R3985-Map8	1204	.	False	II	TIR	DTX	NA	37	coding=(TE_BLRtx: hAT-1_PPe:ClassII:TIR:hAT:?: 10.76%)	struct=(TElength: >1000bps)	other=(NA)
Mands-B-R40-Map5	5743	.	False	NA	NA	PHG	NA	100	coding=(Other_profiles: PF03140.18_DUF247_NA_OTHER_24.8: 99.75%)	struct=(NA)	other=(NA)
Mands-B-R4052-Map3	5824	.	False	I	LINE	RIX	NA	27	coding=(TE_BLRx: L1-16_FV_1p:ClassI:LINE:L1:L1: 14.08%)	struct=(TElength: >1000bps
Mands-B-R4053-Map3_reversed	3225	+	False	I	LTR	RLX	NA	14	coding=(TE_BLRtx: Gypsy-13_PPe-I:ClassI:LTR:Gypsy:?: 6.65%, Gypsy-13_PPe-LTR:ClassI:LTR:Gypsy:?: 50.59%)	struct=(TElength: >700bps)	other=(NA)
Mands-B-R4069-Map3_reversed	12699	+	True	I|I	LTR|LINE	RLX|RIX	NA	21|9	coding=(TE_BLRtx: Copia-59_PPe-I:ClassI:LTR:Copia:?: 8.90%
Mands-B-R4072-Map6	2595	+	False	I	LTR	RLX	NA	28	coding=(TE_BLRtx: Gypsy-41_Mad-I:ClassI:LTR:Gypsy:?: 14.51%
Mands-B-R4079-Map5_reversed	3334	+	False	I	LTR	RLX	NA	42	coding=(TE_BLRtx: Gypsy-6_PPe-I:ClassI:LTR:Gypsy:?: 6.40%, Gypsy-9_Mad-I_#2:ClassI:LTR:Gypsy:?: 6.29%
Mands-B-R4086-Map5	10768	+	False	I	LTR	RLX	NA	21	coding=(TE_BLRtx: Copia-99_Mad-LTR:ClassI:LTR:Copia:?: 10.20%, Gypsy-4_Pru-LTR:ClassI:LTR:Gypsy:?: 35.13%, LTR-4_Mad:ClassI:LTR:?:?: 14.28%)	struct=(TElength: >10000bps)	other=(NA)
Mands-B-R4090-Map5	2583	.	False	I	LINE	RIX	NA	45	coding=(TE_BLRtx: L1-8_Mad:ClassI:LINE:L1:L1: 6.19%
Mands-B-R41-Map4_reversed	2181	+	False	II	TIR	DTX	NA	37	coding=(TE_BLRtx: Harbinger-1_PPe:ClassII:TIR:PIF-Harbinger:?: 35.29%
Mands-B-R4106-Map5	1836	+	False	I	LTR	RLX	NA	14	coding=(TE_BLRtx: Gypsy-4_Pru-LTR:ClassI:LTR:Gypsy:?: 47.93%)	struct=(TElength: >700bps)	other=(NA)
Mands-B-R4116-Map3	882	-	False	II	TIR	DTX	NA	37	coding=(TE_BLRtx: DNA3-11_Mad:ClassII:TIR:PIF-Harbinger:?: 49.59%)	struct=(TElength: >700bps
Mands-B-R4120-Map7_reversed	3751	+	False	II	TIR	DTX	NA	62	coding=(TE_BLRtx: HARB-35_ZM:ClassII:TIR:PIF-Harbinger:?: 8.05%, Harbinger-36_OS:ClassII:TIR:PIF-Harbinger:?: 7.68%, PIF12:ClassII:TIR:PIF-Harbinger:?: 10.08%
Mands-B-R4148-Map3	841	.	False	II	TIR	DTX	NA	12	coding=(NA)	struct=(TElength: >700bps
Mands-B-R4153-Map4	1068	.	False	NA	NA	PHG	NA	100	coding=(Other_profiles: PF13962.9_PGG_NA_OTHER_24.1: 99.14%)	struct=(NA)	other=(NA)
Mands-B-R4154-Map3	2123	.	False	NA	NA	PHG	NA	100	coding=(Other_profiles: PF12796.10_Ank_2_NA_OTHER_27.3: 86.75%)	struct=(NA)	other=(NA)
Mands-B-R4179-Map3_reversed	13372	+	False	I	LTR	RLX	NA	35	coding=(TE_BLRtx: Copia-63_PPe-I:ClassI:LTR:Copia:?: 49.27%, Copia-63_PPe-LTR:ClassI:LTR:Copia:?: 98.63%
Mands-B-R4197-Map3	13596	.	False	NA	NA	PHG	NA	100	coding=(Other_profiles: PF00400.35_WD40_NA_OTHER_19.1: 94.74%, PF20426.1_NBCH_WD40_NA_OTHER_28.7: 47.43%)	struct=(NA)	other=(NA)
Mands-B-R42-Map4	1376	.	False	II	TIR	DTX	NA	37	coding=(TE_BLRtx: Harbinger-1_PPe:ClassII:TIR:PIF-Harbinger:?: 5.19%)	struct=(TElength: >1000bps)	other=(NA)
Mands-B-R4206-Map11	5626	+	True	I|I	DIRS|LTR	RYX|RLX	NA	75|71	coding=(profiles: GyDB_GAG_tork_NA_GAG_NA: 36.18%, PF14223.9_Retrotran_gag_2_NA_GAG_23.2: 99.28%, PF13976.9_gag_pre-integrs_NA_GAG_28.4: 34.33%, GyDB_AP_tork_NA_AP_NA: 90.80%, GyDB_INT_tork_NA_INT_NA: 98.24%, GyDB_RT_tork_NA_RT_NA: 99.59%, GyDB_RNaseH_tork_NA_RH_NA: 100.00%)	struct=(TElength: >4000bps
Mands-B-R4223-Map10	4491	+	False	I	LTR	RLX	NA	21	coding=(TE_BLRtx: Gypsy-5_Pru-LTR:ClassI:LTR:Gypsy:?: 64.69%)	struct=(TElength: >4000bps)	other=(NA)
Mands-B-R4230-Map4_reversed	10716	+	False	I	LINE	RIX	NA	36	coding=(TE_BLRtx: L1-51_MT:ClassI:LINE:L1:L1: 13.12%, L1-72_MT:ClassI:LINE:L1:L1: 9.19%
Mands-B-R4232-Map8	2307	+	False	I	LTR	RLX	NA	14	coding=(TE_BLRtx: Gypsy-4_Pru-LTR:ClassI:LTR:Gypsy:?: 42.47%)	struct=(TElength: >700bps)	other=(NA)
Mands-B-R424-Map4	4642	.	False	I	LTR	RLX	NA	7	coding=(TE_BLRtx: Copia-28_Pru-LTR:ClassI:LTR:Copia:?: 27.35%)	struct=(TElength: <700bps
Mands-B-R4240-Map8	9806	.	False	NA	NA	PHG	NA	100	coding=(Other_profiles: PF13839.9_PC-Esterase_NA_OTHER_28.7: 97.17%, PF14416.9_PMR5N_NA_OTHER_29.2: 96.30%, PF00190.25_Cupin_1_NA_OTHER_22.4: 93.38%)	struct=(NA)	other=(NA)
Mands-B-R425-Map5	915	.	False	II	MITE	DXX-MITE	NA	20	coding=(NA)	struct=(TElength: <700bps
Mands-B-R4272-Map3	965	.	False	II	MITE	DXX-MITE	NA	20	coding=(NA)	struct=(TElength: <700bps
Mands-B-R4283-Map3	5939	.	False	NA	NA	PHG	NA	100	coding=(Other_profiles: PF08318.15_COG4_NA_OTHER_29.1: 99.42%)	struct=(NA)	other=(NA)
Mands-B-R4293-Map3	6902	.	False	NA	NA	PHG	NA	100	coding=(Other_profiles: PF13639.9_zf-RING_2_NA_OTHER_27.3: 88.64%, PF17123.8_zf-RING_11_NA_OTHER_26.6: 96.55%)	struct=(NA)	other=(NA)
Mands-B-R4299-Map5	3972	.	False	NA	NA	PHG	NA	100	coding=(Other_profiles: PF00646.36_F-box_NA_OTHER_15.6: 88.37%)	struct=(NA)	other=(NA)
Mands-B-R43-Map3	2362	.	False	NA	NA	PHG	NA	100	coding=(Other_profiles: PF01582.23_TIR_NA_OTHER_21.3: 78.98%, PF00931.25_NB-ARC_NA_OTHER_23.5: 84.52%)	struct=(NA)	other=(NA)
Mands-B-R430-Map8	2187	.	False	NA	NA	PHG	NA	100	coding=(Other_profiles: PF00462.27_Glutaredoxin_NA_OTHER_22.9: 96.67%)	struct=(NA)	other=(NA)
Mands-B-R4305-Map8	4971	.	False	NA	NA	PHG	NA	100	coding=(Other_profiles: PF01582.23_TIR_NA_OTHER_21.3: 78.41%, PF13855.9_LRR_8_NA_OTHER_8.7: 86.89%, PF00931.25_NB-ARC_NA_OTHER_23.5: 90.48%)	struct=(NA)	other=(NA)
Mands-B-R4310-Map3	682	+	False	I	LTR	RLX	NA	21	coding=(TE_BLRtx: Copia-13_PPe-I:ClassI:LTR:Copia:?: 11.69%, Copia-13_PPe-LTR:ClassI:LTR:Copia:?: 93.30%
Mands-B-R4318-Map3	727	.	False	II	TIR	DTX	NA	12	coding=(NA)	struct=(TElength: >700bps
Mands-B-R433-Map6	5221	.	False	II	Helitron	DHX	NA	30	coding=(TE_BLRtx: Helitron-N7_SHS:ClassII:Helitron:Helitron:?: 12.83%)	struct=(TElength: >4000bps)	other=(Other_profiles: PF01453.27_B_lectin_NA_OTHER_32.4: 99.06%)
Mands-B-R4366-Map3	3690	.	True	II|II	TIR|Helitron	DTX|DHX	NA	37|20	coding=(TE_BLRtx: Helitron-N29_ZM:ClassII:Helitron:Helitron:?: 7.89%, hAT-22_ArHy:ClassII:TIR:hAT:?: 5.50%)	struct=(TElength: >1000bps
Mands-B-R4368-Map3	1054	.	False	I	LINE	RIX	NA	18	coding=(NA)	struct=(TElength: >1000bps
Mands-B-R4369-Map3_reversed	3412	+	False	I	LTR	RLX	NA	14	coding=(TE_BLRtx: Copia-13_PPe-I:ClassI:LTR:Copia:?: 6.07%, Copia-13_PPe-LTR:ClassI:LTR:Copia:?: 54.91%)	struct=(TElength: >700bps)	other=(NA)
Mands-B-R437-Map7	1446	.	False	II	TIR	DTX	NA	25	coding=(NA)	struct=(TElength: >1000bps
Mands-B-R4373-Map3	12767	+	True	II|I	TIR|LTR	DTX|RLX	NA	50|35	coding=(TE_BLRtx: HARB-12_OS:ClassII:TIR:PIF-Harbinger:?: 5.23%, MtPH-A5-Ia_#2:ClassII:TIR:PIF-Harbinger:?: 6.86%
Mands-B-R4376-Map6	2530	.	False	NA	NA	PHG	NA	100	coding=(Other_profiles: PF13855.9_LRR_8_NA_OTHER_8.7: 95.08%, PF08263.15_LRRNT_2_NA_OTHER_3.1: 92.68%)	struct=(NA)	other=(NA)
Mands-B-R4384-Map6	3692	.	False	II	Helitron	DHX	NA	20	coding=(TE_BLRtx: Helitron-N29_ZM:ClassII:Helitron:Helitron:?: 7.60%)	struct=(TElength: >700bps
Mands-B-R4393-Map4	5003	.	False	II	Helitron	DHX	NA	30	coding=(TE_BLRtx: Helitron-N29_ZM:ClassII:Helitron:Helitron:?: 6.22%)	struct=(TElength: >4000bps
Mands-B-R4394-Map9	7231	.	True	II|I	TIR|LTR	DTX|RLX	NA	62|21	coding=(TE_BLRtx: HARB-3_Mad:ClassII:TIR:PIF-Harbinger:?: 8.98%
Mands-B-R4395-Map3_reversed	3136	+	False	I	LTR	RLX	NA	28	coding=(TE_BLRtx: Copia-17_Mad-I_#2:ClassI:LTR:Copia:?: 5.39%
Mands-B-R440-Map13	6936	+	False	II	TIR	DTX	NA	62	coding=(TE_BLRtx: HAT-18_Mad:ClassII:TIR:hAT:?: 27.80%
Mands-B-R4402-Map4	2016	.	False	NA	NA	PHG	NA	100	coding=(Other_profiles: PF08387.13_FBD_NA_OTHER_20.7: 97.83%)	struct=(NA)	other=(NA)
Mands-B-R4407-Map3	5550	.	False	NA	NA	PHG	NA	100	coding=(Other_profiles: PF19303.2_Anticodon_3_NA_OTHER_23.5: 33.55%, PF09334.14_tRNA-synt_1g_NA_OTHER_20.1: 85.68%)	struct=(NA)	other=(NA)
Mands-B-R4408-Map4	5788	.	False	II	TIR	DTX	NA	37	coding=(TE_BLRtx: hAT-22_ArHy:ClassII:TIR:hAT:?: 6.16%)	struct=(TElength: >1000bps
Mands-B-R4426-Map7	1126	.	False	I	LTR	RLX	NA	14	coding=(TE_BLRtx: Gypsy-5_Pru-LTR:ClassI:LTR:Gypsy:?: 28.60%)	struct=(TElength: >700bps)	other=(NA)
Mands-B-R4427-Map3	4356	.	False	II	TIR	DTX	NA	25	coding=(NA)	struct=(TElength: >1000bps
Mands-B-R4438-Map6	4231	.	True	II|I	TIR|LINE	DTX|RIX	NA	37|18	coding=(TE_BLRtx: hAT-22_ArHy:ClassII:TIR:hAT:?: 5.70%)	struct=(TElength: >1000bps
Mands-B-R4479-Map3	15541	.	False	NA	NA	PHG	NA	100	coding=(Other_profiles: PF06232.14_ATS3_NA_OTHER_29.9: 79.20%, PF10607.12_CTLH_NA_OTHER_23.7: 80.00%)	struct=(NA)	other=(NA)
Mands-B-R4485-Map6	14244	.	False	NA	NA	PHG	NA	100	coding=(Other_profiles: PF00027.32_cNMP_binding_NA_OTHER_27.5: 95.51%, PF00069.28_Pkinase_NA_OTHER_31.7: 34.09%)	struct=(NA)	other=(NA)
Mands-B-R4490-Map5	3007	.	False	I	LINE	RIX	NA	18	coding=(NA)	struct=(TElength: >1000bps
Mands-B-R45-Map3	8335	.	False	II	TIR	DTX	NA	37	coding=(TE_BLRtx: Harbinger-1_PPe:ClassII:TIR:PIF-Harbinger:?: 9.65%)	struct=(TElength: >1000bps)	other=(Other_profiles: PF00643.27_zf-B_box_NA_OTHER_24.1: 83.33%)
Mands-B-R4521-Map3	2386	.	False	II	Helitron	DHX	NA	20	coding=(TE_BLRtx: Helitron-N72_ALy:ClassII:Helitron:Helitron:?: 6.45%)	struct=(TElength: >700bps
Mands-B-R4527-Map4	3483	.	False	II	Helitron	DHX	NA	20	coding=(TE_BLRtx: Helitron-N72_ALy:ClassII:Helitron:Helitron:?: 8.31%)	struct=(TElength: >700bps
Mands-B-R453-Map4	3340	.	False	I	LINE	RIX	NA	27	coding=(TE_BLRtx: L1-20_FV:ClassI:LINE:L1:L1: 8.75%
KZ_H1V2-B-R330-Map7	4060	+	False	I	LTR	RLX	NA	57	coding=(TE_BLRtx: Copia-13_PPe-I:ClassI:LTR:Copia:?: 71.12%, Copia-13_PPe-LTR:ClassI:LTR:Copia:?: 67.86%
KZ_H1V2-B-R3311-Map6	3592	+	False	II	TIR	DTX	NA	62	coding=(TE_BLRtx: Harbinger-1_AMi:ClassII:TIR:PIF-Harbinger:?: 6.35%
KZ_H1V2-B-R3334-Map6	4257	.	False	NA	NA	PHG	NA	100	coding=(Other_profiles: PF00931.25_NB-ARC_NA_OTHER_23.5: 92.06%, PF18052.4_Rx_N_NA_OTHER_27.7: 86.02%, PF12799.10_LRR_4_NA_OTHER_20.2: 81.40%)	struct=(NA)	other=(NA)
KZ_H1V2-B-R3353-Map10_reversed	15252	+	True	I|I	LTR|DIRS	RLX|RYX	NA	28|8	coding=(TE_BLRtx: Copia-13_PPe-I:ClassI:LTR:Copia:?: 27.49%, Copia-13_PPe-LTR:ClassI:LTR:Copia:?: 94.64%
KZ_H1V2-B-R336-Map20	20127	.	False	Unclassified	Unclassified	NA	NA	NA	coding=(NA)	struct=(NA)	other=(NA)
KZ_H1V2-B-R3387-Map8	1511	+	False	I	LTR	RLX	NA	14	coding=(TE_BLRtx: Gypsy-34_Mad-LTR:ClassI:LTR:Gypsy:?: 54.81%)	struct=(TElength: >700bps)	other=(NA)
KZ_H1V2-B-R339-Map16	1312	.	False	Unclassified	Unclassified	NA	NA	NA	coding=(NA)	struct=(NA)	other=(NA)
KZ_H1V2-B-R3420-Map8	4985	.	False	NA	NA	PHG	NA	100	coding=(Other_profiles: PF00931.25_NB-ARC_NA_OTHER_23.5: 87.30%, PF18052.4_Rx_N_NA_OTHER_27.7: 92.47%)	struct=(NA)	other=(NA)
KZ_H1V2-B-R3469-Map4_reversed	4934	+	False	I	LTR	RLX	NA	57	coding=(TE_BLRtx: Gypsy-16_PPe-I:ClassI:LTR:Gypsy:?: 43.65%, Gypsy-3_CP-I:ClassI:LTR:Gypsy:?: 11.88%, Gypsy-78_PAb-I:ClassI:LTR:Gypsy:?: 17.66%, Gypsy14-PTR_I:ClassI:LTR:Gypsy:?: 12.82%
KZ_H1V2-B-R3511-Map5	2999	.	False	NA	NA	PHG	NA	100	coding=(Other_profiles: PF00350.26_Dynamin_N_NA_OTHER_28.5: 100.00%, PF02212.21_GED_NA_OTHER_21.4: 94.57%, PF01031.23_Dynamin_M_NA_OTHER_28.5: 98.26%)	struct=(NA)	other=(NA)
KZ_H1V2-B-R3512-Map5	3708	.	False	NA	NA	PHG	NA	100	coding=(Other_profiles: PF00350.26_Dynamin_N_NA_OTHER_28.5: 35.12%, PF02212.21_GED_NA_OTHER_21.4: 94.57%, PF01031.23_Dynamin_M_NA_OTHER_28.5: 93.03%)	struct=(NA)	other=(NA)
KZ_H1V2-B-R3564-Map4	725	.	False	II	MITE	DXX-MITE	NA	20	coding=(NA)	struct=(TElength: <700bps
KZ_H1V2-B-R3567-Map4	886	+	False	I	LINE	RIX	NA	36	coding=(TE_BLRtx: L1-1_Mad:ClassI:LINE:L1:L1: 8.00%
KZ_H1V2-B-R3575-Map7	6389	+	False	I	LINE	RIX	NA	72	coding=(TE_BLRtx: L1-9_Mad:ClassI:LINE:L1:L1: 74.66%
KZ_H1V2-B-R3604-Map7	5754	.	False	II	TIR	DTX	NA	25	coding=(NA)	struct=(TElength: >1000bps
KZ_H1V2-B-R3618-Map11_reversed	10182	+	True	II|II	TIR|Maverick	DTX|DMX	NA	87|25	coding=(TE_BLRtx: EnSpm-4_Mad:ClassII:TIR:CACTA:EnSpm: 30.74%
KZ_H1V2-B-R3638-Map13_reversed	1724	+	False	I	LTR	RLX	NA	14	coding=(TE_BLRtx: Gypsy-4_Pru-LTR:ClassI:LTR:Gypsy:?: 60.40%)	struct=(TElength: >700bps)	other=(NA)
KZ_H1V2-B-R3658-Map11	4018	.	False	Unclassified	Unclassified	NA	NA	NA	coding=(NA)	struct=(NA)	other=(NA)
KZ_H1V2-B-R3688-Map15	5009	+	True	I|I	DIRS|LTR	RYX|RLX	NA	75|71	coding=(profiles: GyDB_AP_oryco_NA_AP_NA: 100.00%, GyDB_RT_oryco_NA_RT_NA: 100.00%, GyDB_GAG_oryco_NA_GAG_NA: 99.35%, GyDB_RNaseH_oryco_NA_RH_NA: 100.00%, GyDB_INT_oryco_NA_INT_NA: 99.55%)	struct=(TElength: >4000bps
KZ_H1V2-B-R3715-Map4	6852	.	False	NA	NA	PHG	NA	100	coding=(Other_profiles: PF13855.9_LRR_8_NA_OTHER_8.7: 70.49%, PF00931.25_NB-ARC_NA_OTHER_23.5: 82.54%, PF18052.4_Rx_N_NA_OTHER_27.7: 94.62%)	struct=(NA)	other=(NA)
KZ_H1V2-B-R3742-Map12	1017	.	False	I	LTR	RLX	NA	14	coding=(TE_BLRtx: Gypsy-13_PPe-LTR:ClassI:LTR:Gypsy:?: 23.61%)	struct=(TElength: >700bps)	other=(NA)
KZ_H1V2-B-R3744-Map16	14119	+	True	I|I	LTR|DIRS	RLX|RYX	NA	35|33	coding=(TE_BLRtx: Copia-10_CP-I:ClassI:LTR:Copia:?: 19.25%, Copia-24_FV-I:ClassI:LTR:Copia:?: 5.69%, Copia-62_PPe-I:ClassI:LTR:Copia:?: 14.42%, Gypsy-13_JC-I:ClassI:LTR:Gypsy:?: 9.27%, Gypsy-3_TC-I:ClassI:LTR:Gypsy:?: 44.36%
KZ_H1V2-B-R3752-Map4	1178	.	False	NA	NA	PHG	NA	100	coding=(Other_profiles: PF00931.25_NB-ARC_NA_OTHER_23.5: 96.83%)	struct=(NA)	other=(NA)
KZ_H1V2-B-R3780-Map3	4225	.	False	II	TIR	DTX	NA	25	coding=(NA)	struct=(TElength: >1000bps
KZ_H1V2-B-R3808-Map4	1414	+	False	I	LINE	RIX	NA	54	coding=(TE_BLRtx: L1-72_MT:ClassI:LINE:L1:L1: 20.17%
KZ_H1V2-B-R3878-Map7	10311	+	True	I|I|II|II	LINE|LTR|Helitron|TIR	RIX|RLX|DHX|DTX	NA	36|35|30|25	coding=(TE_BLRtx: Gypsy-42_Mad-I:ClassI:LTR:Gypsy:?: 6.94%, L1-18_Mad:ClassI:LINE:L1:L1: 18.30%, L1-15_Mad:ClassI:LINE:L1:L1: 11.56%, L1-17_FV:ClassI:LINE:L1:L1: 8.54%
KZ_H1V2-B-R3881-Map9	5845	+	False	I	LTR	RLX	NA	21	coding=(TE_BLRtx: Gypsy-4_Pru-LTR:ClassI:LTR:Gypsy:?: 42.53%)	struct=(TElength: >4000bps)	other=(NA)
KZ_H1V2-B-R3882-Map4_reversed	6271	+	False	I	LTR	RLX	NA	35	coding=(TE_BLRtx: Copia-59_PPe-I:ClassI:LTR:Copia:?: 5.08%, Gypsy-4_Pru-I:ClassI:LTR:Gypsy:?: 11.12%
KZ_H1V2-B-R3887-Map7_reversed	7945	+	True	I|I	DIRS|LTR	RYX|RLX	NA	50|42	coding=(profiles: GyDB_GAG_tork_NA_GAG_NA: 31.58%, PF14223.9_Retrotran_gag_2_NA_GAG_23.2: 95.65%, GyDB_RT_tork_NA_RT_NA: 100.00%, GyDB_AP_tork_NA_AP_NA: 89.66%, GyDB_INT_tork_NA_INT_NA: 100.00%, GyDB_RNaseH_tork_NA_RH_NA: 100.00%)	struct=(TElength: >4000bps
KZ_H1V2-B-R3889-Map5	5219	.	False	I	LTR	RLX	NA	21	coding=(TE_BLRtx: Copia-59_PPe-I:ClassI:LTR:Copia:?: 8.58%)	struct=(TElength: >4000bps)	other=(NA)
KZ_H1V2-B-R3899-Map9_reversed	5867	+	True	I|I	LTR|LINE	RLX|RIX	NA	57|36	coding=(TE_BLRtx: Copia-59_PPe-I:ClassI:LTR:Copia:?: 8.81%, Gypsy-19_Pru-I:ClassI:LTR:Gypsy:?: 63.74%
KZ_H1V2-B-R391-Map3	3342	.	False	I	LTR	RLX	NA	14	coding=(TE_BLRtx: Copia-28_Pru-LTR:ClassI:LTR:Copia:?: 18.57%, Copia-61_PPe-I:ClassI:LTR:Copia:?: 5.72%)	struct=(TElength: >700bps)	other=(NA)
KZ_H1V2-B-R3944-Map9	4460	.	False	NA	NA	PHG	NA	100	coding=(Other_profiles: PF01582.23_TIR_NA_OTHER_21.3: 78.41%, PF13855.9_LRR_8_NA_OTHER_8.7: 88.52%, PF00931.25_NB-ARC_NA_OTHER_23.5: 90.48%)	struct=(NA)	other=(NA)
KZ_H1V2-B-R3951-Map3	4660	+	False	I	LTR	RLX	NA	64	coding=(TE_BLRtx: Copia-19_Mad-I_#2:ClassI:LTR:Copia:?: 97.44%
KZ_H1V2-B-R3964-Map3	1332	.	False	I	LTR	RLX	NA	14	coding=(TE_BLRtx: Copia-59_PPe-I:ClassI:LTR:Copia:?: 5.03%)	struct=(TElength: >700bps)	other=(NA)
KZ_H1V2-B-P231.324-Map3	848	-	False	II	TIR	DTX	NA	37	coding=(TE_BLRtx: DNA3-11_Mad:ClassII:TIR:PIF-Harbinger:?: 51.10%)	struct=(TElength: >700bps
KZ_H1V2-B-P246.619-Map6	752	.	False	II	TIR	DTX	NA	12	coding=(NA)	struct=(TElength: >700bps
KZ_H1V2-B-P282.321-Map20	937	+	False	II	TIR	DTX	NA	37	coding=(TE_BLRtx: DNA3-11_Mad:ClassII:TIR:PIF-Harbinger:?: 53.77%)	struct=(TElength: >700bps
KZ_H1V2-B-P307.572-Map7	3433	.	False	NA	NA	PHG	NA	100	coding=(Other_profiles: PF13855.9_LRR_8_NA_OTHER_8.7: 95.08%, PF00931.25_NB-ARC_NA_OTHER_23.5: 82.54%, PF18052.4_Rx_N_NA_OTHER_27.7: 92.47%)	struct=(NA)	other=(NA)
KZ_H1V2-B-P32.769-Map20	788	.	False	Unclassified	Unclassified	NA	NA	NA	coding=(NA)	struct=(NA)	other=(NA)
KZ_H1V2-B-P359.534-Map13	404	.	False	II	MITE	DXX-MITE	NA	20	coding=(NA)	struct=(TElength: <700bps
KZ_H1V2-B-P376.331-Map12	1442	.	False	Unclassified	Unclassified	NA	NA	NA	coding=(NA)	struct=(NA)	other=(NA)
KZ_H1V2-B-P413.489-Map5	4965	+	False	I	LTR	RLX	NA	100	coding=(TE_BLRtx: Copia-85_Mad-I:ClassI:LTR:Copia:?: 73.85%, Copia-89_Mad-I:ClassI:LTR:Copia:?: 18.81%
KZ_H1V2-B-P418.484-Map4	955	.	False	II	TIR	DTX	NA	12	coding=(NA)	struct=(TElength: >700bps
KZ_H1V2-B-P45.163-Map20	526	.	False	II	MITE	DXX-MITE	NA	20	coding=(NA)	struct=(TElength: <700bps
KZ_H1V2-B-P482.308-Map3	725	+	False	I	LTR	RLX	NA	7	coding=(TE_BLRtx: Gypsy-17_PPe-LTR:ClassI:LTR:Gypsy:?: 97.63%)	struct=(TElength: >700bps)	other=(NA)
KZ_H1V2-B-P513.406-Map4	3695	.	False	II	TIR	DTX	NA	25	coding=(NA)	struct=(TElength: >1000bps
KZ_H1V2-B-P534.390-Map13	503	.	False	II	MITE	DXX-MITE	NA	20	coding=(NA)	struct=(TElength: <700bps
KZ_H1V2-B-P551.374-Map3	1072	.	False	NA	NA	PHG	NA	100	coding=(Other_profiles: PF00646.36_F-box_NA_OTHER_15.6: 95.35%)	struct=(NA)	other=(NA)
KZ_H1V2-B-P588.258-Map8	619	+	False	I	LTR	RLX	NA	7	coding=(TE_BLRtx: Copia-18_PPe-LTR:ClassI:LTR:Copia:?: 97.20%)	struct=(TElength: <700bps)	other=(NA)
KZ_H1V2-B-P626.304-Map3	1143	.	False	II	TIR	DTX	NA	25	coding=(NA)	struct=(TElength: >1000bps
KZ_H1V2-B-P630.301-Map3_reversed	4687	+	False	I	LTR	RLX	NA	100	coding=(TE_BLRtx: Copia-27_PX-I:ClassI:LTR:Copia:?: 99.93%, Copia-27_PX-LTR:ClassI:LTR:Copia:?: 52.84%
KZ_H1V2-B-P639.293-Map3	538	.	False	NA	NA	PHG	NA	100	coding=(Other_profiles: PF13499.9_EF-hand_7_NA_OTHER_11.5: 95.77%)	struct=(NA)	other=(NA)
KZ_H1V2-B-P64.752-Map20	545	.	False	II	MITE	DXX-MITE	NA	20	coding=(NA)	struct=(TElength: <700bps
KZ_H1V2-B-P662.273-Map8	508	.	False	II	MITE	DXX-MITE	NA	20	coding=(NA)	struct=(TElength: <700bps
KZ_H1V2-B-P697.240-Map12	699	.	False	Unclassified	Unclassified	NA	NA	NA	coding=(NA)	struct=(NA)	other=(NA)
KZ_H1V2-B-P72.745-Map12	675	.	False	Unclassified	Unclassified	NA	NA	NA	coding=(NA)	struct=(NA)	other=(NA)
KZ_H1V2-B-P724.216-Map3	1599	.	False	NA	NA	PHG	NA	100	coding=(Other_profiles: PF13855.9_LRR_8_NA_OTHER_8.7: 100.00%)	struct=(NA)	other=(NA)
KZ_H1V2-B-P747.194-Map3	1000	.	False	II	TIR	DTX	NA	12	coding=(NA)	struct=(TElength: >700bps
KZ_H1V2-B-P76.742-Map20	385	.	False	Unclassified	Unclassified	NA	NA	NA	coding=(NA)	struct=(NA)	other=(NA)
KZ_H1V2-B-P839.104-Map3	384	.	False	NA	NA	PHG	NA	100	coding=(Other_profiles: PF16186.8_Arm_3_NA_OTHER_28.8: 79.25%)	struct=(NA)	other=(NA)
KZ_H1V2-B-P864.80-Map3	558	.	False	NA	NA	PHG	NA	100	coding=(Other_profiles: PF14226.9_DIOX_N_NA_OTHER_27.3: 88.14%)	struct=(NA)	other=(NA)
RR_H1-B-R6249-Map8_reversed	4475	+	True	I|II|I|I	LTR|TIR|DIRS|LINE	RLX|DTX|RYX|RIX	NA	35|25|25|18	coding=(TE_BLRtx: Copia-13_PPe-I:ClassI:LTR:Copia:?: 24.25%
RR_H1-B-R6271-Map4	2026	.	False	I	LINE	RIX	NA	18	coding=(NA)	struct=(TElength: >1000bps
RR_H1-B-R6287-Map6	5419	.	False	NA	NA	PHG	NA	100	coding=(Other_profiles: PF00069.28_Pkinase_NA_OTHER_31.7: 98.11%, PF00139.22_Lectin_legB_NA_OTHER_26.3: 96.79%)	struct=(NA)	other=(NA)
RR_H1-B-R629-Map14_reversed	964	+	True	II|I	MITE|LTR	DXX-MITE|RLX	NA	20|7	coding=(NA)	struct=(TElength: <700bps
RR_H1-B-R6304-Map3	2110	.	False	NA	NA	PHG	NA	100	coding=(Other_profiles: PF01554.21_MatE_NA_OTHER_24.9: 99.38%)	struct=(NA)	other=(NA)
RR_H1-B-R6325-Map3	626	.	False	II	TIR	DTX	NA	12	coding=(TE_BLRtx: Harbinger-1_PPe:ClassII:TIR:PIF-Harbinger:?: 12.08%)	struct=(TElength: <700bps)	other=(NA)
RR_H1-B-R6328-Map7	3933	.	False	NA	NA	PHG	NA	100	coding=(Other_profiles: PF19086.3_Terpene_syn_C_2_NA_OTHER_23.7: 21.11%, PF01397.24_Terpene_synth_NA_OTHER_37.6: 89.06%, PF03936.19_Terpene_synth_C_NA_OTHER_26.3: 84.64%)	struct=(NA)	other=(NA)
RR_H1-B-R633-Map8	1023	.	False	II	MITE	DXX-MITE	NA	20	coding=(NA)	struct=(TElength: <700bps
RR_H1-B-R6336-Map9	5751	+	False	I	LTR	RLX	NA	35	coding=(TE_BLRtx: Gypsy-3_ATr-I:ClassI:LTR:Gypsy:?: 21.55%
RR_H1-B-R6363-Map9	9459	.	False	NA	NA	PHG	NA	100	coding=(Other_profiles: PF06200.17_tify_NA_OTHER_28.6: 58.82%, PF03087.17_BPS1_NA_OTHER_23.5: 98.31%)	struct=(NA)	other=(NA)
RR_H1-B-R6389-Map7_reversed	5035	+	False	I	LTR	RLX	NA	35	coding=(TE_BLRtx: Gypsy-11_Pru-I:ClassI:LTR:Gypsy:?: 9.52%, Gypsy-17_TC-I:ClassI:LTR:Gypsy:?: 17.07%, Gypsy-19_FV-I:ClassI:LTR:Gypsy:?: 27.22%, Gypsy-66_GM-I:ClassI:LTR:Gypsy:?: 19.94%
RR_H1-B-R644-Map3	1842	.	False	II	TIR	DTX	NA	50	coding=(TE_BLRtx: HAT-4_Mad:ClassII:TIR:hAT:?: 11.10%)	struct=(TElength: >1000bps
RR_H1-B-R6471-Map3_reversed	2066	+	False	I	LINE	RIX	NA	45	coding=(TE_BLRtx: L1-13_Mad:ClassI:LINE:L1:L1: 22.13%, L1-8_Mad:ClassI:LINE:L1:L1: 20.19%
RR_H1-B-R6497-Map3	649	.	False	I	LTR	RLX	NA	21	coding=(TE_BLRtx: Copia-81_Mad-I:ClassI:LTR:Copia:?: 8.32%
RR_H1-B-R6546-Map6	7060	.	False	NA	NA	PHG	NA	100	coding=(Other_profiles: PF00005.30_ABC_tran_NA_OTHER_25.9: 100.00%, PF00664.26_ABC_membrane_NA_OTHER_29.7: 98.18%)	struct=(NA)	other=(NA)
RR_H1-B-R6564-Map3	2235	.	False	NA	NA	PHG	NA	100	coding=(Other_profiles: PF00067.25_p450_NA_OTHER_22.8: 96.98%)	struct=(NA)	other=(NA)
RR_H1-B-R6579-Map8	6547	+	True	II|I	TIR|LTR	DTX|RLX	NA	37|35	coding=(TE_BLRtx: HAT-4_Mad:ClassII:TIR:hAT:?: 7.47%
RR_H1-B-R6592-Map4	2724	+	False	I	LTR	RLX	NA	28	coding=(TE_BLRtx: Copia-14_PPe-I:ClassI:LTR:Copia:?: 11.46%, Copia-74_Mad-I:ClassI:LTR:Copia:?: 8.85%, Copia-19_PPe-I:ClassI:LTR:Copia:?: 19.86%
RR_H1-B-R6692-Map5	4367	.	False	II	TIR	DTX	NA	50	coding=(profiles: PF10536.12_PMD_NA_Tase_34.9: 46.48%)	struct=(TElength: >1000bps
RR_H1-B-R6694-Map3_reversed	4116	+	False	I	LTR	RLX	NA	35	coding=(TE_BLRtx: Copia-23_PX-I:ClassI:LTR:Copia:?: 58.45%
RR_H1-B-R6743-Map3_reversed	1709	+	False	II	TIR	DTX	NA	87	coding=(TE_BLRtx: MuDR-9_Mad:ClassII:TIR:MuDR:?: 23.20%
RR_H1-B-R6758-Map20	4812	+	False	I	LTR	RLX	NA	42	coding=(TE_BLRtx: Gypsy-1_Mad-I:ClassI:LTR:Gypsy:?: 11.15%
RR_H1-B-R679-Map6	2443	.	False	NA	NA	PHG	NA	100	coding=(Other_profiles: PF00732.22_GMC_oxred_N_NA_OTHER_24.4: 98.99%, PF05199.16_GMC_oxred_C_NA_OTHER_24.4: 98.62%)	struct=(NA)	other=(NA)
RR_H1-B-R6846-Map3_reversed	8771	+	True	II|I|I	TIR|LINE|LTR	DTX|RIX|RLX	NA	87|27|21	coding=(TE_BLRtx: EnSpm-16_MT:ClassII:TIR:CACTA:EnSpm: 5.37%
RR_H1-B-R6886-Map5	8112	.	False	I	LINE	RIX	NA	45	coding=(TE_BLRtx: L1-6_Mad:ClassI:LINE:L1:L1: 5.03%
RR_H1-B-R7176-Map7	5957	+	True	II|I	TIR|LTR	DTX|RLX	NA	37|35	coding=(TE_BLRx: Caulimovirus-1_MT_1p:ClassII:TIR:CACTA:EnSpm: 6.22%
RR_H1-B-R7180-Map8	2028	.	False	NA	NA	PHG	NA	100	coding=(Other_profiles: PF00067.25_p450_NA_OTHER_22.8: 95.68%)	struct=(NA)	other=(NA)
RR_H1-B-R7198-Map3	1269	.	False	NA	NA	PHG	NA	100	coding=(Other_profiles: PF00764.22_Arginosuc_synth_NA_OTHER_28.7: 75.52%)	struct=(NA)	other=(NA)
RR_H1-B-R7214-Map4	1699	.	False	NA	NA	PHG	NA	100	coding=(Other_profiles: PF00931.25_NB-ARC_NA_OTHER_23.5: 43.65%, PF05659.14_RPW8_NA_OTHER_30.4: 90.65%)	struct=(NA)	other=(NA)
RR_H1-B-R7230-Map4	3178	.	False	NA	NA	PHG	NA	100	coding=(Other_profiles: PF02212.21_GED_NA_OTHER_21.4: 92.39%, PF01031.23_Dynamin_M_NA_OTHER_28.5: 60.98%)	struct=(NA)	other=(NA)
CH240_H1-B-R2617-Map20	18189	.	False	I	LINE	RIX	NA	9	coding=(NA)	struct=(TElength: >10000bps
CH240_H1-B-R2634-Map5	838	.	False	II	MITE	DXX-MITE	NA	20	coding=(NA)	struct=(TElength: <700bps
CH240_H1-B-R2642-Map8_reversed	5571	+	False	I	LINE	RIX	NA	72	coding=(TE_BLRtx: L1-5_Mad:ClassI:LINE:L1:L1: 81.64%
CH240_H1-B-R2655-Map7	6724	.	False	NA	NA	PHG	NA	100	coding=(Other_profiles: PF01565.26_FAD_binding_4_NA_OTHER_26.4: 96.40%, PF08031.15_BBE_NA_OTHER_20.6: 100.00%)	struct=(NA)	other=(NA)
CH240_H1-B-R2656-Map3	13193	+	True	I|I	DIRS|LTR	RYX|RLX	NA	58|57	coding=(profiles: GyDB_GAG_oryco_NA_GAG_NA: 99.35%, GyDB_RT_oryco_NA_RT_NA: 98.76%, GyDB_RT_tork_NA_RT_NA: 96.73%, GyDB_RNaseH_oryco_NA_RH_NA: 100.00%, GyDB_INT_oryco_NA_INT_NA: 100.00%, GyDB_AP_oryco_NA_AP_NA: 98.81%)	struct=(TElength: >4000bps
CH240_H1-B-R2681-Map18	6753	.	False	Unclassified	Unclassified	NA	NA	NA	coding=(NA)	struct=(NA)	other=(NA)
CH240_H1-B-R2690-Map10	1344	-	False	I	LTR	RLX	NA	14	coding=(TE_BLRtx: Copia-28_Pru-LTR:ClassI:LTR:Copia:?: 98.07%)	struct=(TElength: >700bps)	other=(NA)
CH240_H1-B-R2701-Map4	1105	.	False	NA	NA	PHG	NA	100	coding=(Other_profiles: PF20431.1_E_motif_NA_OTHER_27.3: 100.00%, PF14432.9_DYW_deaminase_NA_OTHER_29.1: 82.80%)	struct=(NA)	other=(NA)
CH240_H1-B-R2707-Map20	1682	.	False	Unclassified	Unclassified	NA	NA	NA	coding=(NA)	struct=(NA)	other=(NA)
CH240_H1-B-R274-Map20	950	-	False	II	TIR	DTX	NA	37	coding=(TE_BLRtx: DNA3-11_Mad:ClassII:TIR:PIF-Harbinger:?: 50.99%)	struct=(TElength: >700bps
CH240_H1-B-R2757-Map5	4148	.	False	II	TIR	DTX	NA	62	coding=(TE_BLRtx: MuDR-4_Mad:ClassII:TIR:MuDR:?: 5.83%
CH240_H1-B-R276-Map20	1063	.	False	II	TIR	DTX	NA	50	coding=(TE_BLRtx: Harbinger-1_PPe:ClassII:TIR:PIF-Harbinger:?: 9.89%)	struct=(TElength: >1000bps
CH240_H1-B-R2761-Map5	3243	.	False	I	LTR	RLX	NA	14	coding=(TE_BLRx: Copia-65_PPe-I_1p:ClassI:LTR:Copia:?: 8.55%)	struct=(TElength: >700bps)	other=(NA)
CH240_H1-B-R2778-Map3	406	.	False	II	MITE	DXX-MITE	NA	20	coding=(NA)	struct=(TElength: <700bps
CH240_H1-B-R2793-Map3	778	.	False	II	Helitron	DHX	NA	20	coding=(TE_BLRtx: Helitron-N29_ZM:ClassII:Helitron:Helitron:?: 6.22%)	struct=(TElength: >700bps)	other=(Other_profiles: PF13855.9_LRR_8_NA_OTHER_8.7: 98.36%)
CH240_H1-B-R2797-Map6	8097	.	False	I	LTR	RLX	NA	21	coding=(TE_BLRtx: Gypsy-18_PPe-I:ClassI:LTR:Gypsy:?: 7.88%)	struct=(TElength: >4000bps)	other=(NA)
CH240_H1-B-R2844-Map6	1501	.	False	II	TIR	DTX	NA	25	coding=(NA)	struct=(TElength: >1000bps
CH240_H1-B-R2848-Map7_reversed	4687	+	True	I|I	LINE|LTR	RIX|RLX	NA	45|21	coding=(TE_BLRtx: L1-13_FV:ClassI:LINE:L1:L1: 57.60%
CH240_H1-B-R2863-Map19	1212	.	False	II	TIR	DTX	NA	37	coding=(TE_BLRtx: Harbinger-1_PPe:ClassII:TIR:PIF-Harbinger:?: 6.84%)	struct=(TElength: >1000bps)	other=(NA)
CH240_H1-B-R2932-Map6	1086	.	False	II	TIR	DTX	NA	12	coding=(NA)	struct=(TElength: >700bps
CH240_H1-B-R294-Map10	1393	.	False	II	TIR	DTX	NA	37	coding=(TE_BLRtx: Harbinger-1_PPe:ClassII:TIR:PIF-Harbinger:?: 6.22%)	struct=(TElength: >1000bps)	other=(NA)
CH240_H1-B-R2969-Map5_reversed	2266	+	False	I	LTR	RLX	NA	28	coding=(TE_BLRtx: Copia-14_GR-I:ClassI:LTR:Copia:?: 31.30%, SCL182_TAR:ClassI:LTR:Copia:?: 14.81%
CH240_H1-B-R2982-Map6	2478	.	False	NA	NA	PHG	NA	100	coding=(Other_profiles: PF13855.9_LRR_8_NA_OTHER_8.7: 100.00%, PF08263.15_LRRNT_2_NA_OTHER_3.1: 95.12%)	struct=(NA)	other=(NA)
CH240_H1-B-R2983-Map4	1654	.	False	NA	NA	PHG	NA	100	coding=(Other_profiles: PF13855.9_LRR_8_NA_OTHER_8.7: 98.36%)	struct=(NA)	other=(NA)
CH240_H1-B-R2987-Map5_reversed	4715	+	False	I	LTR	RLX	NA	50	coding=(TE_BLRtx: Gypsy-2_Pru-I:ClassI:LTR:Gypsy:?: 58.63%
CH240_H1-B-R3-Map3	7568	.	True	I|I	LTR|DIRS	RLX|RYX	NA	35|16	coding=(TE_BLRtx: Gypsy-29_Mad-I:ClassI:LTR:Gypsy:?: 6.12%
CH240_H1-B-R3065-Map6	4339	.	False	NA	NA	PHG	NA	100	coding=(Other_profiles: PF00931.25_NB-ARC_NA_OTHER_23.5: 87.70%)	struct=(NA)	other=(NA)
CH240_H1-B-R3122-Map5	3326	+	False	I	LTR	RLX	NA	28	coding=(TE_BLRtx: Gypsy-5_Mad-I:ClassI:LTR:Gypsy:?: 67.31%
CH240_H1-B-R3128-Map20	22490	.	False	NA	NA	PHG	NA	100	coding=(Other_profiles: PF13964.9_Kelch_6_NA_OTHER_25.3: 94.00%)	struct=(NA)	other=(NA)
CH240_H1-B-R3134-Map13	10796	.	False	Unclassified	Unclassified	NA	NA	NA	coding=(NA)	struct=(NA)	other=(NA)
CH240_H1-B-R3139-Map15	12354	.	False	Unclassified	Unclassified	NA	NA	NA	coding=(NA)	struct=(NA)	other=(NA)
CH240_H1-B-R3149-Map3	747	.	False	II	TIR	DTX	NA	37	coding=(TE_BLRtx: Harbinger-1_PPe:ClassII:TIR:PIF-Harbinger:?: 15.75%)	struct=(TElength: >700bps
CH240_H1-B-R3184-Map5	1955	+	False	II	TIR	DTX	NA	62	coding=(TE_BLRtx: MuDR-1_PPe:ClassII:TIR:MuDR:?: 16.83%
CH240_H1-B-R3228-Map4_reversed	2941	+	False	I	LTR	RLX	NA	28	coding=(TE_BLRtx: Copia-13_PPe-I:ClassI:LTR:Copia:?: 7.74%, Copia-13_PPe-LTR:ClassI:LTR:Copia:?: 94.64%
CH240_H1-B-R3284-Map7	1693	.	False	I	LINE	RIX	NA	18	coding=(NA)	struct=(TElength: >1000bps
CH240_H1-B-R3289-Map5	3956	+	True	I|I	LTR|DIRS	RLX|RYX	NA	35|33	coding=(TE_BLRtx: Gypsy-19_Pru-I:ClassI:LTR:Gypsy:?: 51.35%
CH240_H1-B-R3293-Map5	4381	+	False	I	LTR	RLX	NA	57	coding=(TE_BLRtx: Copia-2_Pru-I:ClassI:LTR:Copia:?: 35.31%, Copia-39_Pru-I:ClassI:LTR:Copia:?: 22.31%, Copia-6_Pru-I:ClassI:LTR:Copia:?: 39.64%
CH240_H1-B-R3295-Map5	1906	.	False	I	LTR	RLX	NA	28	coding=(TE_BLRtx: Gypsy-13_JC-I:ClassI:LTR:Gypsy:?: 6.37%
CH240_H1-B-R3296-Map7	3530	.	False	NA	NA	PHG	NA	100	coding=(Other_profiles: PF06127.14_Mpo1-like_NA_OTHER_28.9: 57.89%, PF10868.11_Defensin_like_NA_OTHER_25.1: 100.00%)	struct=(NA)	other=(NA)
CH240_H1-B-R3320-Map12	5644	.	False	NA	NA	PHG	NA	100	coding=(Other_profiles: PF13855.9_LRR_8_NA_OTHER_8.7: 95.08%, PF00931.25_NB-ARC_NA_OTHER_23.5: 87.30%, PF18052.4_Rx_N_NA_OTHER_27.7: 95.70%)	struct=(NA)	other=(NA)
CH240_H1-B-R3322-Map3	1559	.	False	I	LINE	RIX	NA	18	coding=(NA)	struct=(TElength: >1000bps
CH240_H1-B-R3328-Map4	4518	+	False	I	LTR	RLX	NA	35	coding=(TE_BLRtx: Gypsy-5_Mad-I:ClassI:LTR:Gypsy:?: 27.63%
KR091H1-B-P737.32-Map5	718	.	False	II	TIR	DTX	NA	25	coding=(TE_BLRtx: Harbinger-1_PPe:ClassII:TIR:PIF-Harbinger:?: 7.28%)	struct=(TElength: >700bps)	other=(NA)
KR091H1-B-P753.123-Map3	742	.	False	II	TIR	DTX	NA	12	coding=(NA)	struct=(TElength: >700bps
KR091H1-B-P77.681-Map3	896	.	False	II	MITE	DXX-MITE	NA	20	coding=(NA)	struct=(TElength: <700bps
KR091H1-B-P789.89-Map3	1072	.	False	II	TIR	DTX	NA	25	coding=(NA)	struct=(TElength: >1000bps
KR091H1-B-P795.84-Map3	2161	.	False	NA	NA	PHG	NA	100	coding=(Other_profiles: PF01095.22_Pectinesterase_NA_OTHER_24.3: 79.53%)	struct=(NA)	other=(NA)
KR091H1-B-P821.58-Map3	439	.	False	I	SINE	RSX	NA	40	coding=(NA)	struct=(TElength: <700bps
KR091H1-B-P843.36-Map3	1320	.	False	II	TIR	DTX	NA	25	coding=(NA)	struct=(TElength: >1000bps
KR091H1-B-P860.19-Map3	780	.	False	I	LTR	RLX	NA	7	coding=(TE_BLRx: Copia23-PTR_I_1p:ClassI:LTR:Copia:?: 5.27%, Copia6-VV_I_1p#2:ClassI:LTR:Copia:?: 11.01%)	struct=(TElength: >700bps)	other=(NA)
KR091H1-B-P883.729-Map3	1490	.	False	II	TIR	DTX	NA	25	coding=(TE_BLRx: IS3EU-4_CGi_1p:ClassII:?:IS3EU:?: 27.00%)	struct=(TElength: >1000bps
KR091H1-B-R1001-Map11	1098	.	False	Unclassified	Unclassified	NA	NA	NA	coding=(NA)	struct=(NA)	other=(NA)
KR091H1-B-R1002-Map20_reversed	8509	+	False	I	LTR	RLX	NA	64	coding=(TE_BLRtx: Gypsy-122_SBi-I:ClassI:LTR:Gypsy:?: 12.70%, Gypsy-12_Mad-I:ClassI:LTR:Gypsy:?: 13.85%, Gypsy-1_TPa-I:ClassI:LTR:Gypsy:?: 5.01%, Gypsy-2_PX-I:ClassI:LTR:Gypsy:?: 16.07%
KR091H1-B-R10085-Map4	1590	.	False	I	LINE	RIX	NA	45	coding=(TE_BLRtx: L1-9_Mad:ClassI:LINE:L1:L1: 21.93%
KR091H1-B-R1009-Map11	1709	.	False	Unclassified	Unclassified	NA	NA	NA	coding=(NA)	struct=(NA)	other=(NA)
KR091H1-B-R10101-Map7	218	.	False	I	SINE	RSX	NA	40	coding=(NA)	struct=(TElength: <700bps
KR091H1-B-R107-Map8	1124	.	False	II	TIR	DTX	NA	37	coding=(TE_BLRtx: HAT-4_Mad:ClassII:TIR:hAT:?: 12.57%)	struct=(TElength: >1000bps)	other=(NA)
KR091H1-B-R108-Map20	3722	.	False	Unclassified	Unclassified	NA	NA	NA	coding=(NA)	struct=(NA)	other=(NA)
KR091H1-B-R1120-Map9	4507	.	False	NA	NA	PHG	NA	100	coding=(Other_profiles: PF10250.12_O-FucT_NA_OTHER_31.5: 92.68%, PF20160.2_C-JID_NA_OTHER_24.1: 98.95%)	struct=(NA)	other=(NA)
KR091H1-B-R1150-Map5	1652	+	True	II|I	TIR|Unclassified	DTX|RXX	NA	87|33	coding=(TE_BLRtx: MuDR-9_Mad:ClassII:TIR:MuDR:?: 32.36%
KR091H1-B-R1173-Map14_reversed	1274	+	False	I	LTR	RLX	NA	7	coding=(TE_BLRtx: Copia-13_PPe-I:ClassI:LTR:Copia:?: 12.08%, Copia-13_PPe-LTR:ClassI:LTR:Copia:?: 100.00%)	struct=(TElength: >700bps
KR091H1-B-R1213-Map4	4150	.	False	I	LINE	RIX	NA	27	coding=(NA)	struct=(TElength: >1000bps
KR091H1-B-R1331-Map10	12367	.	False	II	TIR	DTX	NA	25	coding=(TE_BLRtx: Harbinger-1_PPe:ClassII:TIR:PIF-Harbinger:?: 12.24%, Harbinger-1_PPe:ClassII:TIR:PIF-Harbinger:?: 8.85%)	struct=(TElength: >10000bps)	other=(NA)
KR091H1-B-R1355-Map20	4053	+	True	II|I	TIR|LTR	DTX|RLX	NA	62|21	coding=(TE_BLRtx: HARB-5_Mad:ClassII:TIR:PIF-Harbinger:?: 10.62%
KR091H1-B-R1369-Map5_reversed	1750	+	False	I	LTR	RLX	NA	14	coding=(TE_BLRtx: Gypsy-4_Pru-LTR:ClassI:LTR:Gypsy:?: 54.20%)	struct=(TElength: >700bps)	other=(NA)
KR091H1-B-R1370-Map5_reversed	4224	+	False	II	TIR	DTX	NA	100	coding=(TE_BLRtx: hAT-7_MN:ClassII:TIR:hAT:?: 36.18%, hAT-8_MN:ClassII:TIR:hAT:?: 8.30%, hAT-N8_Cas:ClassII:TIR:hAT:?: 8.93%
KR091H1-B-R1419-Map14_reversed	3306	+	True	II|I	TIR|LTR	DTX|RLX	NA	25|14	coding=(NA)	struct=(TElength: >1000bps
KR091H1-B-R145-Map7	4356	+	False	II	TIR	DTX	NA	100	coding=(TE_BLRtx: Harbinger-1_PPe:ClassII:TIR:PIF-Harbinger:?: 86.09%
KR091H1-B-R1487-Map10	1233	.	False	I	LTR	RLX	NA	14	coding=(TE_BLRtx: Gypsy-13_PPe-LTR:ClassI:LTR:Gypsy:?: 17.93%)	struct=(TElength: >700bps)	other=(NA)
KR091H1-B-R154-Map20_reversed	5023	+	False	II	TIR	DTX	NA	100	coding=(TE_BLRtx: MuDR-4_Mad:ClassII:TIR:MuDR:?: 32.61%, MuDR-45_MT:ClassII:TIR:MuDR:?: 9.99%
KR091H1-B-R1567-Map20_reversed	10544	+	False	II	TIR	DTX	NA	87	coding=(TE_BLRtx: MuDR-1_Mad:ClassII:TIR:MuDR:?: 12.02%, MuDR-2_FV:ClassII:TIR:MuDR:?: 31.40%, MuDR-4_FV:ClassII:TIR:MuDR:?: 21.40%
KR091H1-B-R157-Map3	823	+	False	I	LINE	RIX	NA	36	coding=(TE_BLRtx: L1-23_FV:ClassI:LINE:L1:L1: 22.65%
KR091H1-B-R1577-Map3	5088	+	False	I	LTR	RLX	NA	100	coding=(TE_BLRtx: Copia-40_Mad-I_#2:ClassI:LTR:Copia:?: 94.27%
KR091H1-B-R1616-Map8_reversed	6053	+	False	I	LINE	RIX	NA	63	coding=(TE_BLRtx: L1-11_Mad:ClassI:LINE:L1:L1: 82.65%
CH240_H1-B-G4444-Map3	4186	.	False	II	TIR	DTX	NA	25	coding=(NA)	struct=(TElength: >1000bps
CH240_H1-B-G4455-Map16	4415	.	False	Unclassified	Unclassified	NA	NA	NA	coding=(NA)	struct=(NA)	other=(NA)
CH240_H1-B-G4458-Map3	4027	.	False	II	TIR	DTX	NA	25	coding=(NA)	struct=(TElength: >1000bps
CH240_H1-B-G4462-Map3_reversed	4266	+	False	II	TIR	DTX	NA	100	coding=(TE_BLRtx: MuDR-10_FV:ClassII:TIR:MuDR:?: 64.43%
CH240_H1-B-G4473-Map3	4699	.	False	II	Helitron	DHX	NA	30	coding=(TE_BLRtx: Helitron-N29_ZM:ClassII:Helitron:Helitron:?: 8.78%)	struct=(TElength: >4000bps
CH240_H1-B-G4484-Map20	8443	+	False	II	TIR	DTX	NA	100	coding=(TE_BLRtx: EnSpm-1_Mad:ClassII:TIR:CACTA:EnSpm: 10.78%, EnSpm-5_Mad:ClassII:TIR:CACTA:EnSpm: 30.41%
CH240_H1-B-G4508-Map3	5525	.	False	NA	NA	PHG	NA	100	coding=(Other_profiles: PF13855.9_LRR_8_NA_OTHER_8.7: 70.49%, PF00931.25_NB-ARC_NA_OTHER_23.5: 82.54%, PF18052.4_Rx_N_NA_OTHER_27.7: 67.74%)	struct=(NA)	other=(NA)
CH240_H1-B-G4543-Map5	4920	+	False	I	LTR	RLX	NA	100	coding=(TE_BLRtx: Copia-2_Pru-I:ClassI:LTR:Copia:?: 98.07%, Copia-2_Pru-LTR:ClassI:LTR:Copia:?: 63.74%
CH240_H1-B-G4549-Map3	4947	.	True	II|I	TIR|LTR	DTX|RLX	NA	87|35	coding=(TE_BLRtx: HAT-2_Mad:ClassII:TIR:hAT:?: 18.25%
CH240_H1-B-G4567-Map3_reversed	4794	+	False	I	LTR	RLX	NA	100	coding=(TE_BLRtx: Copia-10_Mad-I_#2:ClassI:LTR:Copia:?: 48.60%, Copia-50_VV-I:ClassI:LTR:Copia:?: 39.95%
CH240_H1-B-G4598-Map4	5295	.	False	I	LTR	RLX	NA	14	coding=(TE_BLRtx: SCL182_TAR:ClassI:LTR:Copia:?: 8.35%)	struct=(TElength: >700bps
CH240_H1-B-G4614-Map4	4887	+	False	I	LTR	RLX	NA	35	coding=(TE_BLRtx: Copia-91_Mad-I:ClassI:LTR:Copia:?: 6.82%
CH240_H1-B-G4628-Map3_reversed	5196	+	False	I	LTR	RLX	NA	100	coding=(TE_BLRtx: Copia-38_Pru-I:ClassI:LTR:Copia:?: 39.77%, Copia-41_Pru-I:ClassI:LTR:Copia:?: 15.41%, Copia-50_Mad-I_#2:ClassI:LTR:Copia:?: 26.78%
CH240_H1-B-G4644-Map10	6602	.	False	Unclassified	Unclassified	NA	NA	NA	coding=(NA)	struct=(NA)	other=(NA)
CH240_H1-B-G4667-Map3_reversed	9830	+	False	II	TIR	DTX	NA	100	coding=(TE_BLRtx: EnSpm-4_VV:ClassII:TIR:CACTA:EnSpm: 11.77%
CH240_H1-B-G4681-Map9	5709	.	False	I	LTR	RLX	NA	21	coding=(TE_BLRtx: Gypsy-18_PPe-I:ClassI:LTR:Gypsy:?: 6.50%, Gypsy-34_Mad-LTR:ClassI:LTR:Gypsy:?: 7.98%)	struct=(TElength: >4000bps)	other=(NA)
CH240_H1-B-G4693-Map20	5708	.	False	Unclassified	Unclassified	NA	NA	NA	coding=(NA)	struct=(NA)	other=(NA)
CH240_H1-B-G4703-Map4	5833	+	False	I	LTR	RLX	NA	35	coding=(TE_BLRtx: Copia-101_Mad-I:ClassI:LTR:Copia:?: 41.91%
CH240_H1-B-G4721-Map18	5734	.	False	Unclassified	Unclassified	NA	NA	NA	coding=(NA)	struct=(NA)	other=(NA)
CH240_H1-B-G4737-Map20_reversed	9253	+	False	II	TIR	DTX	NA	100	coding=(TE_BLRtx: ENSPM2_VV:ClassII:TIR:CACTA:EnSpm: 5.50%, EnSpm-8_FV:ClassII:TIR:CACTA:EnSpm: 9.14%
CH240_H1-B-G4766-Map6	6068	+	True	I|I	DIRS|LTR	RYX|RLX	NA	66|64	coding=(profiles: GyDB_INT_tork_NA_INT_NA: 100.00%, PF14223.9_Retrotran_gag_2_NA_GAG_23.2: 97.83%, PF13976.9_gag_pre-integrs_NA_GAG_28.4: 32.84%, GyDB_AP_tork_NA_AP_NA: 89.66%, GyDB_RT_tork_NA_RT_NA: 100.00%, GyDB_RNaseH_tork_NA_RH_NA: 100.00%)	struct=(TElength: >4000bps
CH240_H1-B-G479-Map14	4698	.	False	Unclassified	Unclassified	NA	NA	NA	coding=(NA)	struct=(NA)	other=(NA)
CH240_H1-B-G4794-Map3	7852	+	False	I	LTR	RLX	NA	42	coding=(TE_BLRtx: Copia-45_Mad-I_#2:ClassI:LTR:Copia:?: 8.53%, Copia-54_PTr-I_#2:ClassI:LTR:Copia:?: 20.94%, Copia-5_Mad-I:ClassI:LTR:Copia:?: 19.75%, Copia2-SB_I:ClassI:LTR:Copia:?: 12.71%
CH240_H1-B-G4804-Map3	8243	+	False	I	LTR	RLX	NA	71	coding=(TE_BLRtx: Gypsy-17_PPe-I:ClassI:LTR:Gypsy:?: 25.49%, Gypsy-17_PPe-LTR:ClassI:LTR:Gypsy:?: 99.72%, Gypsy-34_VV-I:ClassI:LTR:Gypsy:?: 47.52%
CH240_H1-B-G4816-Map5	7176	.	False	II	Helitron	DHX	NA	30	coding=(TE_BLRtx: Helitron-N29_ZM:ClassII:Helitron:Helitron:?: 6.02%)	struct=(TElength: >4000bps)	other=(Other_profiles: PF13855.9_LRR_8_NA_OTHER_8.7: 98.36%)
CH240_H1-B-G4826-Map9_reversed	9084	+	False	II	TIR	DTX	NA	62	coding=(TE_BLRtx: hAT-6_FV:ClassII:TIR:hAT:?: 18.45%
CH240_H1-B-G4857-Map3	8385	+	True	II|I	TIR|LTR	DTX|RLX	NA	62|57	coding=(TE_BLRtx: Caulimovirus-1_MT:ClassII:TIR:CACTA:EnSpm: 10.35%
CH240_H1-B-G4868-Map20	21141	.	False	I	LARD	RXX-LARD	NA	40	coding=(NA)	struct=(TElength: >4000bps
CH240_H1-B-G487-Map20	3684	.	False	Unclassified	Unclassified	NA	NA	NA	coding=(NA)	struct=(NA)	other=(NA)
CH240_H1-B-G488-Map20_reversed	8655	+	True	I|I	LTR|DIRS	RLX|RYX	NA	64|58	coding=(TE_BLRtx: Gypsy-18_FV-I:ClassI:LTR:Gypsy:?: 65.71%, Copia-28_Pru-I:ClassI:LTR:Copia:?: 8.53%
CH240_H1-B-G4885-Map3	10393	+	True	I|I	DIRS|LTR	RYX|RLX	NA	66|64	coding=(profiles: GyDB_AP_oryco_NA_AP_NA: 98.81%, GyDB_RT_oryco_NA_RT_NA: 100.00%, GyDB_GAG_oryco_NA_GAG_NA: 99.35%, GyDB_RNaseH_oryco_NA_RH_NA: 100.00%, GyDB_INT_oryco_NA_INT_NA: 99.55%)	struct=(TElength: >4000bps
CH240_H1-B-G4903-Map4_reversed	8449	+	True	I|II	LTR|TIR	RLX|DTX	NA	71|50	coding=(TE_BLRtx: Copia-105_Mad-I:ClassI:LTR:Copia:?: 9.53%, Copia-15_FV-I:ClassI:LTR:Copia:?: 8.92%, Copia-1_Cas-I:ClassI:LTR:Copia:?: 12.30%, TpSIREcon:ClassI:LTR:Copia:?: 16.61%
CH240_H1-B-G4931-Map20	9205	+	False	II	TIR	DTX	NA	100	coding=(TE_BLRtx: EnSpm-5_Mad:ClassII:TIR:CACTA:EnSpm: 36.18%
CH240_H1-B-G4941-Map3	8629	.	False	NA	NA	PHG	NA	100	coding=(Other_profiles: PF02365.18_NAM_NA_OTHER_23.2: 99.18%)	struct=(NA)	other=(NA)
CH240_H1-B-G4957-Map12	9010	.	False	I	NA	RXX	NA	33	coding=(profiles: PF13456.9_RVT_3_NA_RT_21.6: 29.03%)	struct=(NA)	other=(Other_profiles: PF07714.20_PK_Tyr_Ser-Thr_NA_OTHER_23.1: 25.10%, PF11721.11_Malectin_NA_OTHER_21.5: 98.79%)
CH240_H1-B-G5010-Map5_reversed	12037	+	True	I|II	LTR|Unclassified	RLX|DXX	NA	100|33	coding=(TE_BLRtx: ATLANTYS2B_I:ClassI:LTR:Gypsy:?: 16.33%, Gypsy-1_Mad-I:ClassI:LTR:Gypsy:?: 10.58%, Gypsy-38_Mad-I:ClassI:LTR:Gypsy:?: 30.56%
CH240_H1-B-G5028-Map3	12052	+	False	I	LTR	RLX	NA	85	coding=(TE_BLRtx: ATLANTYS2B_I:ClassI:LTR:Gypsy:?: 14.15%, Gypsy-38_Mad-I:ClassI:LTR:Gypsy:?: 35.39%
CH240_H1-B-G5031-Map12	10724	+	True	II|I|I	TIR|LTR|LINE	DTX|RLX|RIX	NA	75|35|18	coding=(TE_BLRtx: HAT-14_Mad:ClassII:TIR:hAT:?: 15.42%
CH240_H1-B-G5044-Map3	10834	.	True	II|II	Helitron|TIR	DHX|DTX	NA	30|25	coding=(TE_BLRtx: Helitron-N29_ZM:ClassII:Helitron:Helitron:?: 11.30%)	struct=(TElength: >10000bps
CH240_H1-B-G5061-Map5_reversed	11731	+	True	I|II|II	LTR|Helitron|TIR	RLX|DHX|DTX	NA	35|30|25	coding=(TE_BLRtx: Gypsy-22_Mad-I:ClassI:LTR:Gypsy:?: 16.24%
CH250H1-B-G6409-Map4_reversed	740	+	False	I	LTR	RLX	NA	21	coding=(TE_BLRtx: Copia-65_PPe-I:ClassI:LTR:Copia:?: 12.61%, Copia-65_PPe-LTR:ClassI:LTR:Copia:?: 58.10%
CH250H1-B-G6455-Map10	494	.	False	Unclassified	Unclassified	NA	NA	NA	coding=(NA)	struct=(NA)	other=(NA)
CH250H1-B-G6673-Map7	764	.	False	II	TIR	DTX	NA	37	coding=(TE_BLRtx: HAT-17_Mad:ClassII:TIR:hAT:?: 9.36%)	struct=(TElength: >700bps
CH250H1-B-G6698-Map3	686	.	False	I	SINE	RSX	NA	40	coding=(NA)	struct=(TElength: <700bps
CH250H1-B-G6742-Map20	923	.	False	Unclassified	Unclassified	NA	NA	NA	coding=(NA)	struct=(NA)	other=(NA)
CH250H1-B-G676-Map18	3952	.	False	II	TIR	DTX	NA	25	coding=(NA)	struct=(TElength: >1000bps
CH250H1-B-G6763-Map20	950	.	True	I|II	TRIM|MITE	RXX-TRIM|DXX-MITE	NA	40|20	coding=(NA)	struct=(TElength: <700bps
CH250H1-B-G6774-Map7	525	.	False	II	MITE	DXX-MITE	NA	20	coding=(NA)	struct=(TElength: <700bps
CH250H1-B-G680-Map3_reversed	3407	+	False	II	TIR	DTX	NA	62	coding=(TE_BLRtx: HAT-6_Mad:ClassII:TIR:hAT:?: 6.37%, hAT-11_FV:ClassII:TIR:hAT:?: 17.89%
CH250H1-B-G6831-Map3	599	.	False	I	TRIM	RXX-TRIM	NA	40	coding=(NA)	struct=(TElength: <700bps
CH250H1-B-G6889-Map4	658	.	True	I|I	SINE|LINE	RSX|RIX	NA	40|27	coding=(NA)	struct=(TElength: <700bps
CH250H1-B-G692-Map15	10511	+	False	II	TIR	DTX	NA	87	coding=(TE_BLRtx: EnSpm-10_MT:ClassII:TIR:CACTA:EnSpm: 15.14%, EnSpm-5_FV:ClassII:TIR:CACTA:EnSpm: 18.28%, EnSpm-8_FV:ClassII:TIR:CACTA:EnSpm: 9.05%
CH250H1-B-G7055-Map4	854	.	False	I	LINE	RIX	NA	18	coding=(NA)	struct=(TElength: >700bps
CH250H1-B-G710-Map11	7237	.	False	Unclassified	Unclassified	NA	NA	NA	coding=(NA)	struct=(NA)	other=(NA)
CH250H1-B-G7140-Map3	636	+	True	I|I	SINE|LINE	RSX|RIX	NA	40|27	coding=(NA)	struct=(TElength: <700bps
CH250H1-B-G7343-Map7	652	.	False	II	MITE	DXX-MITE	NA	20	coding=(NA)	struct=(TElength: <700bps
CH250H1-B-G7446-Map3	763	.	False	II	TIR	DTX	NA	12	coding=(NA)	struct=(TElength: >700bps
CH250H1-B-G7462-Map4	759	.	False	II	TIR	DTX	NA	12	coding=(NA)	struct=(TElength: >700bps
CH250H1-B-G7533-Map3	788	.	False	NA	NA	PHG	NA	100	coding=(Other_profiles: PF00646.36_F-box_NA_OTHER_15.6: 83.72%)	struct=(NA)	other=(NA)
CH250H1-B-G7545-Map3	718	.	False	II	MITE	DXX-MITE	NA	20	coding=(NA)	struct=(TElength: <700bps
CH250H1-B-G7589-Map5	635	.	False	I	SINE	RSX	NA	40	coding=(NA)	struct=(TElength: <700bps
CH250H1-B-G7652-Map3	925	.	False	II	TIR	DTX	NA	12	coding=(NA)	struct=(TElength: >700bps
CH250H1-B-G7684-Map3	804	.	False	NA	NA	PHG	NA	100	coding=(Other_profiles: PF13855.9_LRR_8_NA_OTHER_8.7: 96.72%, PF12799.10_LRR_4_NA_OTHER_20.2: 60.47%)	struct=(NA)	other=(NA)
CH250H1-B-G7720-Map3	855	.	False	I	LTR	RLX	NA	21	coding=(TE_BLRtx: Copia-10_FV-I:ClassI:LTR:Copia:?: 16.02%
CH250H1-B-G7774-Map3	899	.	False	II	TIR	DTX	NA	12	coding=(NA)	struct=(TElength: >700bps
CH250H1-B-G7899-Map3	806	.	False	II	TIR	DTX	NA	12	coding=(NA)	struct=(TElength: >700bps
CH250H1-B-G808-Map5	1511	.	False	NA	NA	PHG	NA	100	coding=(Other_profiles: PF01535.23_PPR_NA_OTHER_23.5: 90.32%, PF13041.9_PPR_2_NA_OTHER_23.8: 94.00%, PF20431.1_E_motif_NA_OTHER_27.3: 52.38%)	struct=(NA)	other=(NA)
CH250H1-B-G8172-Map3	878	.	False	II	TIR	DTX	NA	25	coding=(TE_BLRtx: hAT-1_PPe:ClassII:TIR:hAT:?: 7.60%)	struct=(TElength: >700bps)	other=(NA)
CH250H1-B-G8211-Map3	811	.	False	II	TIR	DTX	NA	12	coding=(NA)	struct=(TElength: >700bps
CH250H1-B-G8251-Map3	698	.	False	I	SINE	RSX	NA	40	coding=(NA)	struct=(TElength: <700bps
CH250H1-B-G8279-Map4	888	.	False	I	LINE	RIX	NA	18	coding=(NA)	struct=(TElength: >700bps
CH250H1-B-G833-Map20	1206	.	True	II|I	TIR|LINE	DTX|RIX	NA	25|18	coding=(NA)	struct=(TElength: >1000bps
CH250H1-B-G8380-Map7	879	+	False	II	TIR	DTX	NA	37	coding=(TE_BLRtx: DNA3-11_Mad:ClassII:TIR:PIF-Harbinger:?: 50.17%)	struct=(TElength: >700bps
CH250H1-B-G8402-Map3	857	.	False	NA	NA	PHG	NA	100	coding=(Other_profiles: PF13855.9_LRR_8_NA_OTHER_8.7: 26.23%, PF08263.15_LRRNT_2_NA_OTHER_3.1: 95.12%, PF12799.10_LRR_4_NA_OTHER_20.2: 83.72%)	struct=(NA)	other=(NA)
CH250H1-B-G8418-Map3	825	.	False	I	LINE	RIX	NA	18	coding=(NA)	struct=(TElength: >700bps
Mands-B-G2994-Map3	2150	.	False	NA	NA	PHG	NA	100	coding=(Other_profiles: PF13855.9_LRR_8_NA_OTHER_8.7: 98.36%, PF12799.10_LRR_4_NA_OTHER_20.2: 27.91%)	struct=(NA)	other=(NA)
Mands-B-G3009-Map7	2504	.	False	NA	NA	PHG	NA	100	coding=(Other_profiles: PF08370.14_PDR_assoc_NA_OTHER_24.9: 76.92%)	struct=(NA)	other=(NA)
Mands-B-G3113-Map4_reversed	2470	+	False	I	LTR	RLX	NA	28	coding=(TE_BLRtx: Copia-100_Mad-I:ClassI:LTR:Copia:?: 9.88%
Mands-B-G3123-Map3	2684	.	False	NA	NA	PHG	NA	100	coding=(Other_profiles: PF00931.25_NB-ARC_NA_OTHER_23.5: 90.48%)	struct=(NA)	other=(NA)
Mands-B-G3146-Map9	2064	.	True	I|II|I	LINE|TIR|DIRS	RIX|DTX|RYX	NA	27|25|8	coding=(TE_BLRx: L1-6_Mad_1p:ClassI:LINE:L1:L1: 10.37%
Mands-B-G3168-Map8	2986	.	False	II	Helitron	DHX	NA	20	coding=(TE_BLRtx: Helitron-N21B_ALy:ClassII:Helitron:Helitron:?: 5.31%)	struct=(TElength: >700bps
Mands-B-G3170-Map3	2313	+	False	II	TIR	DTX	NA	100	coding=(TE_BLRtx: HAT-14_Mad:ClassII:TIR:hAT:?: 51.35%, hAT-N23_MT:ClassII:TIR:hAT:?: 7.52%
Mands-B-G3214-Map3	2114	.	False	NA	NA	PHG	NA	100	coding=(Other_profiles: PF00043.28_GST_C_NA_OTHER_20.7: 92.47%, PF02798.23_GST_N_NA_OTHER_20.9: 97.37%)	struct=(NA)	other=(NA)
Mands-B-G3228-Map4	3252	+	False	II	TIR	DTX	NA	87	coding=(TE_BLRtx: Harbinger-1_PPe:ClassII:TIR:PIF-Harbinger:?: 82.27%
Mands-B-G3253-Map20	3306	.	False	I	LTR	RLX	NA	14	coding=(TE_BLRtx: Gypsy-10_Pru-LTR:ClassI:LTR:Gypsy:?: 26.19%)	struct=(TElength: >700bps)	other=(NA)
Mands-B-G3255-Map4	2564	.	False	II	Helitron	DHX	NA	20	coding=(TE_BLRtx: Helitron-N29_ZM:ClassII:Helitron:Helitron:?: 11.05%)	struct=(TElength: >700bps
Mands-B-G3294-Map3	3451	.	False	I	LINE	RIX	NA	18	coding=(NA)	struct=(TElength: >1000bps
Mands-B-G3301-Map5	2909	+	False	I	LTR	RLX	NA	42	coding=(TE_BLRtx: Gypsy-47_Mad-I:ClassI:LTR:Gypsy:?: 21.20%
Mands-B-G3351-Map20	2369	.	False	Unclassified	Unclassified	NA	NA	NA	coding=(NA)	struct=(NA)	other=(NA)
Mands-B-G34-Map20_reversed	3401	+	True	II|I	TIR|LTR	DTX|RLX	NA	37|28	coding=(profiles: PF10536.12_PMD_NA_Tase_34.9: 43.10%)	struct=(TElength: >1000bps)	other=(TE_BLRtx: Gypsy-4_Pru-I:ClassI:LTR:Gypsy:?: 12.66%, Gypsy-4_Pru-LTR:ClassI:LTR:Gypsy:?: 48.53%
Mands-B-G340-Map14	2509	.	False	I	LINE	RIX	NA	18	coding=(NA)	struct=(TElength: >1000bps
Mands-B-G3418-Map4	2833	+	False	II	TIR	DTX	NA	100	coding=(TE_BLRtx: Harbinger-1_PPe:ClassII:TIR:PIF-Harbinger:?: 52.22%
Mands-B-G3426-Map4	2793	+	True	II|I	MITE|LTR	DXX-MITE|RLX	NA	20|7	coding=(NA)	struct=(TElength: <700bps
Mands-B-G3429-Map6	2480	.	False	I	LTR	RLX	NA	28	coding=(TE_BLRtx: Copia-73_VV-I:ClassI:LTR:Copia:?: 5.54%
Mands-B-G3430-Map3	2898	.	False	NA	NA	PHG	NA	100	coding=(Other_profiles: PF13855.9_LRR_8_NA_OTHER_8.7: 100.00%, PF00069.28_Pkinase_NA_OTHER_31.7: 62.88%)	struct=(NA)	other=(NA)
Mands-B-G3453-Map3	2710	.	False	NA	NA	PHG	NA	100	coding=(Other_profiles: PF00248.24_Aldo_ket_red_NA_OTHER_22.2: 86.64%)	struct=(NA)	other=(NA)
Mands-B-G3487-Map3	2985	.	False	NA	NA	PHG	NA	100	coding=(Other_profiles: PF13041.9_PPR_2_NA_OTHER_23.8: 100.00%, PF12854.10_PPR_1_NA_OTHER_23.8: 100.00%)	struct=(NA)	other=(NA)
Mands-B-G352-Map9	2473	+	False	I	LINE	RIX	NA	45	coding=(TE_BLRtx: L1-1_FV:ClassI:LINE:L1:L1: 13.31%, L1-62_MT:ClassI:LINE:L1:L1: 10.77%, LINE1-97_OS:ClassI:LINE:L1:L1: 6.95%
Mands-B-G353-Map3_reversed	8980	+	False	II	TIR	DTX	NA	100	coding=(TE_BLRtx: EnSpm-5_FV:ClassII:TIR:CACTA:EnSpm: 14.47%, EnSpm-6_FV:ClassII:TIR:CACTA:EnSpm: 14.25%
Mands-B-G3530-Map20	2469	.	False	II	TIR	DTX	NA	25	coding=(NA)	struct=(TElength: >1000bps
Mands-B-G3536-Map4	2896	.	False	I	TRIM	RXX-TRIM	NA	40	coding=(NA)	struct=(TElength: <700bps
Mands-B-G3613-Map3	3689	.	False	NA	NA	PHG	NA	100	coding=(Other_profiles: PF00931.25_NB-ARC_NA_OTHER_23.5: 97.62%, PF18052.4_Rx_N_NA_OTHER_27.7: 91.40%)	struct=(NA)	other=(NA)
Mands-B-G3673-Map5	3081	.	False	I	LTR	RLX	NA	28	coding=(TE_BLRtx: Copia-61_PPe-I:ClassI:LTR:Copia:?: 21.64%
Mands-B-G3725-Map3_reversed	3522	+	False	II	TIR	DTX	NA	87	coding=(TE_BLRtx: EnSpm-1_Mad:ClassII:TIR:CACTA:EnSpm: 11.55%, EnSpm-5_Mad:ClassII:TIR:CACTA:EnSpm: 19.25%
Mands-B-G3752-Map7	3515	+	False	I	LTR	RLX	NA	35	coding=(TE_BLRtx: Copia-13_PPe-I:ClassI:LTR:Copia:?: 79.65%, Copia-13_PPe-LTR:ClassI:LTR:Copia:?: 95.98%
Mands-B-G3797-Map4	2879	.	False	II	Crypton	DYX	NA	100	coding=(TE_BLRtx: CryptonC-2_CCri:ClassII:Crypton:?:?: 8.11%
Mands-B-G3845-Map3	3264	.	False	NA	NA	PHG	NA	100	coding=(Other_profiles: PF00931.25_NB-ARC_NA_OTHER_23.5: 98.02%, PF18052.4_Rx_N_NA_OTHER_27.7: 86.02%)	struct=(NA)	other=(NA)
Mands-B-G3928-Map3	3457	.	False	NA	NA	PHG	NA	100	coding=(Other_profiles: PF00067.25_p450_NA_OTHER_22.8: 93.52%)	struct=(NA)	other=(NA)
Mands-B-G3947-Map4	2779	+	False	I	LTR	RLX	NA	42	coding=(TE_BLRtx: Copia-1_Pru-I:ClassI:LTR:Copia:?: 6.84%, Copia-2_Mad-I_#2:ClassI:LTR:Copia:?: 9.89%, Copia-33_PX-I:ClassI:LTR:Copia:?: 6.42%
Mands-B-G3964-Map3	2820	.	False	II	TIR	DTX	NA	62	coding=(TE_BLRtx: MuDR-1_PPe:ClassII:TIR:MuDR:?: 9.87%
Mands-B-G3991-Map13	3363	+	True	II|I	TIR|LINE	DTX|RIX	NA	62|18	coding=(TE_BLRtx: HAT-2_Mad:ClassII:TIR:hAT:?: 66.51%
Mands-B-G3993-Map3	4992	.	False	NA	NA	PHG	NA	100	coding=(Other_profiles: PF00931.25_NB-ARC_NA_OTHER_23.5: 81.35%, PF18052.4_Rx_N_NA_OTHER_27.7: 86.02%)	struct=(NA)	other=(NA)
Mands-B-G4031-Map3	3934	+	False	II	TIR	DTX	NA	87	coding=(TE_BLRtx: EnSpm-2_Mad:ClassII:TIR:CACTA:EnSpm: 5.58%, EnSpm-3_Mad:ClassII:TIR:CACTA:EnSpm: 10.81%
Mands-B-G4044-Map7	5195	.	False	I	LINE	RIX	NA	18	coding=(NA)	struct=(TElength: >1000bps
Mands-B-G4071-Map5	3953	+	False	II	TIR	DTX	NA	37	coding=(TE_BLRx: CUMULE_1p:ClassII:TIR:MuDR:?: 5.36%, MuDR-1_OES_3p:ClassII:TIR:MuDR:?: 19.10%, MuDR-2_OES_2p:ClassII:TIR:MuDR:?: 17.80%
Mands-B-G408-Map20	12312	+	True	I|I	LTR|DIRS	RLX|RYX	NA	64|41	coding=(TE_BLRtx: Gypsy-38_Mad-I:ClassI:LTR:Gypsy:?: 20.62%
Mands-B-G4090-Map3	3226	.	False	I	LTR	RLX	NA	14	coding=(TE_BLRtx: Gypsy-10_Pru-LTR:ClassI:LTR:Gypsy:?: 27.29%)	struct=(TElength: >700bps)	other=(NA)
Mands-B-G4126-Map4	3557	.	False	NA	NA	PHG	NA	100	coding=(Other_profiles: PF01453.27_B_lectin_NA_OTHER_32.4: 100.00%)	struct=(NA)	other=(NA)
Mands-B-G4136-Map3	4480	+	False	II	TIR	DTX	NA	100	coding=(TE_BLRtx: HAT-16_Mad:ClassII:TIR:hAT:?: 37.89%
Mands-B-G416-Map20_reversed	8109	+	True	I|I	LTR|DIRS	RLX|RYX	NA	50|33	coding=(TE_BLRtx: Gypsy-1_Mad-I:ClassI:LTR:Gypsy:?: 18.47%, Gypsy-38_Mad-I:ClassI:LTR:Gypsy:?: 15.67%
Mands-B-G4161-Map16	3234	.	False	Unclassified	Unclassified	NA	NA	NA	coding=(NA)	struct=(NA)	other=(NA)
Mands-B-G4173-Map20	4343	+	False	II	TIR	DTX	NA	87	coding=(TE_BLRtx: Harbinger-1_PPe:ClassII:TIR:PIF-Harbinger:?: 85.21%
Longw-B-R2343-Map10	1063	.	False	Unclassified	Unclassified	NA	NA	NA	coding=(NA)	struct=(NA)	other=(NA)
Longw-B-R2344-Map14_reversed	6175	+	False	I	LTR	RLX	NA	92	coding=(TE_BLRtx: Copia-55_PX-I:ClassI:LTR:Copia:?: 5.33%, Copia-5_PX-I:ClassI:LTR:Copia:?: 76.04%
Longw-B-R2365-Map3_reversed	2401	+	True	I|I	LTR|DIRS	RLX|RYX	NA	28|8	coding=(TE_BLRtx: Copia-56_PPe-I:ClassI:LTR:Copia:?: 12.77%, LTR-3_Ipa-I:ClassI:LTR:?:?: 5.54%
Longw-B-R238-Map10	3244	.	False	I	LINE	RIX	NA	18	coding=(NA)	struct=(TElength: >1000bps
Longw-B-R2380-Map4	3024	.	False	NA	NA	PHG	NA	100	coding=(Other_profiles: PF01582.23_TIR_NA_OTHER_21.3: 78.41%, PF00931.25_NB-ARC_NA_OTHER_23.5: 94.05%)	struct=(NA)	other=(NA)
Longw-B-R2394-Map7	4820	+	False	I	LTR	RLX	NA	100	coding=(TE_BLRtx: Copia-37_Pru-I:ClassI:LTR:Copia:?: 37.57%, Copia-69_PX-I:ClassI:LTR:Copia:?: 51.75%
Longw-B-R2419-Map4	593	.	False	I	LTR	RLX	NA	21	coding=(TE_BLRtx: Copia-24_Pru-I:ClassI:LTR:Copia:?: 14.45%
Longw-B-R2425-Map7	4876	+	False	I	LTR	RLX	NA	100	coding=(TE_BLRtx: Copia-16_PPe-I:ClassI:LTR:Copia:?: 99.93%, Copia-16_PPe-LTR:ClassI:LTR:Copia:?: 99.44%
Longw-B-R2432-Map20	10997	.	False	I	LARD	RXX-LARD	NA	40	coding=(NA)	struct=(TElength: >4000bps
Longw-B-R2463-Map4	6016	.	False	NA	NA	PHG	NA	100	coding=(Other_profiles: PF01485.24_IBR_NA_OTHER_24.3: 100.00%, PF05773.25_RWD_NA_OTHER_22.8: 75.00%)	struct=(NA)	other=(NA)
Longw-B-R2466-Map5	3743	.	True	II|I	TIR|LTR	DTX|RLX	NA	37|28	coding=(profiles: PF10536.12_PMD_NA_Tase_34.9: 54.37%)	struct=(TElength: >1000bps)	other=(TE_BLRtx: Gypsy-4_Pru-I:ClassI:LTR:Gypsy:?: 9.03%, Gypsy-4_Pru-LTR:ClassI:LTR:Gypsy:?: 28.20%
Longw-B-R2467-Map3	10390	+	False	II	TIR	DTX	NA	50	coding=(TE_BLRtx: MuDR-6_OS:ClassII:TIR:MuDR:?: 7.42%
Longw-B-R2469-Map3	6492	+	True	II|I	TIR|LTR	DTX|RLX	NA	62|35	coding=(TE_BLRtx: HAT-1_Mad:ClassII:TIR:hAT:?: 8.31%
Longw-B-R2474-Map4	4312	+	False	I	LTR	RLX	NA	21	coding=(TE_BLRtx: Cassandra-1_PrM-LTR:ClassI:LTR:?:?: 100.00%)	struct=(TElength: >4000bps)	other=(NA)
Longw-B-R2479-Map5	6264	.	False	NA	NA	PHG	NA	100	coding=(Other_profiles: PF17927.4_Ins134_P3_kin_N_NA_OTHER_29.2: 98.75%, PF05770.14_Ins134_P3_kin_NA_OTHER_29.2: 99.00%)	struct=(NA)	other=(NA)
Longw-B-R2489-Map3	6884	.	False	NA	NA	PHG	NA	100	coding=(Other_profiles: PF09335.14_SNARE_assoc_NA_OTHER_33.9: 95.93%)	struct=(NA)	other=(NA)
Longw-B-R2507-Map9	8298	+	True	II|I	TIR|LTR	DTX|RLX	NA	50|35	coding=(profiles: GyDB_INT_tat_NA_INT_NA: 100.00%, PF13456.9_RVT_3_NA_RT_21.6: 91.94%, PF10536.12_PMD_NA_Tase_34.9: 99.72%)	struct=(TElength: >1000bps
Longw-B-R253-Map20	16776	.	False	Unclassified	Unclassified	NA	NA	NA	coding=(NA)	struct=(NA)	other=(NA)
Longw-B-R257-Map15	8119	.	False	II	TIR	DTX	NA	25	coding=(NA)	struct=(TElength: >1000bps
Longw-B-R2573-Map4_reversed	3209	+	False	I	LTR	RLX	NA	50	coding=(TE_BLRtx: Copia-1_Pru-I:ClassI:LTR:Copia:?: 61.69%, Copia-1_Pru-LTR:ClassI:LTR:Copia:?: 85.66%
Longw-B-R2591-Map3	1780	+	False	II	TIR	DTX	NA	62	coding=(TE_BLRtx: Harbinger-1_PPe:ClassII:TIR:PIF-Harbinger:?: 43.06%
Longw-B-R262-Map3_reversed	630	+	True	II|I	MITE|LTR	DXX-MITE|RLX	NA	20|7	coding=(NA)	struct=(TElength: <700bps
Longw-B-R2620-Map20	7145	+	False	I	LTR	RLX	NA	35	coding=(TE_BLRtx: Gypsy-3_ATr-I:ClassI:LTR:Gypsy:?: 28.58%
Longw-B-R263-Map3	453	.	False	I	SINE	RSX	NA	40	coding=(NA)	struct=(TElength: <700bps
Longw-B-R2658-Map11	6090	+	False	II	TIR	DTX	NA	100	coding=(TE_BLRtx: MuDR-2_FV:ClassII:TIR:MuDR:?: 55.67%, MuDR-4_FV:ClassII:TIR:MuDR:?: 16.64%
Longw-B-R2711-Map15_reversed	10102	+	False	I	LTR	RLX	NA	100	coding=(TE_BLRtx: Copia-59_PPe-I:ClassI:LTR:Copia:?: 12.24%, Gypsy-19_Pru-I:ClassI:LTR:Gypsy:?: 99.98%
Longw-B-R2730-Map4	771	.	False	II	MITE	DXX-MITE	NA	20	coding=(NA)	struct=(TElength: <700bps
Longw-B-R2745-Map6_reversed	3431	+	False	I	LTR	RLX	NA	28	coding=(TE_BLRtx: Copia-35_Pru-LTR:ClassI:LTR:Copia:?: 84.64%, Copia-56_PTr-I_#2:ClassI:LTR:Copia:?: 16.56%, Copia29-PTR_I_#2:ClassI:LTR:Copia:?: 36.29%
Longw-B-R2754-Map3_reversed	2197	+	False	I	LTR	RLX	NA	14	coding=(TE_BLRtx: Copia-17_PPe-LTR:ClassI:LTR:Copia:?: 80.77%)	struct=(TElength: >700bps)	other=(Other_profiles: PF08263.15_LRRNT_2_NA_OTHER_3.1: 92.68%)
Longw-B-R2779-Map3	555	.	False	I	SINE	RSX	NA	40	coding=(NA)	struct=(TElength: <700bps
Longw-B-R28-Map6	3838	+	False	I	LTR	RLX	NA	35	coding=(TE_BLRtx: Copia-38_Pru-I:ClassI:LTR:Copia:?: 51.33%
Longw-B-R2810-Map10_reversed	3909	+	False	II	TIR	DTX	NA	100	coding=(TE_BLRtx: HAT-10_Mad:ClassII:TIR:hAT:?: 11.34%, HAT-9_Mad:ClassII:TIR:hAT:?: 31.30%
Longw-B-R2838-Map4_reversed	2689	+	False	I	LTR	RLX	NA	14	coding=(TE_BLRtx: Gypsy-5_Pru-LTR:ClassI:LTR:Gypsy:?: 72.58%)	struct=(TElength: >700bps)	other=(NA)
Longw-B-R2839-Map3	791	.	False	II	Helitron	DHX	NA	20	coding=(TE_BLRtx: Helitron-N29_ZM:ClassII:Helitron:Helitron:?: 6.46%)	struct=(TElength: >700bps)	other=(Other_profiles: PF13855.9_LRR_8_NA_OTHER_8.7: 95.08%)
Longw-B-R2847-Map19_reversed	3547	+	False	II	TIR	DTX	NA	100	coding=(TE_BLRtx: HAT-1_Mad:ClassII:TIR:hAT:?: 15.52%, HAT-2_Mad:ClassII:TIR:hAT:?: 34.63%, HAT-3A_Mad:ClassII:TIR:hAT:?: 14.46%, HAT-3_Mad:ClassII:TIR:hAT:?: 19.82%
Longw-B-R2881-Map7	2832	.	False	I	LTR	RLX	NA	14	coding=(TE_BLRtx: Copia-59_PPe-I:ClassI:LTR:Copia:?: 10.96%)	struct=(TElength: >700bps)	other=(NA)
Longw-B-R2949-Map8	4820	+	False	I	LTR	RLX	NA	92	coding=(TE_BLRtx: Copia-10_FV-I:ClassI:LTR:Copia:?: 58.78%, Copia-8_FV-I:ClassI:LTR:Copia:?: 10.42%, Copia48-PTR_I_#2:ClassI:LTR:Copia:?: 9.56%
Longw-B-R2958-Map6_reversed	7013	+	False	I	LTR	RLX	NA	21	coding=(TE_BLRtx: Copia-18_PPe-LTR:ClassI:LTR:Copia:?: 98.32%)	struct=(TElength: >4000bps)	other=(NA)
Longw-B-R2984-Map3	1493	+	True	II|I	TIR|Unclassified	DTX|RXX	NA	62|33	coding=(TE_BLRtx: MuDR-9_Mad:ClassII:TIR:MuDR:?: 21.29%
Longw-B-R2985-Map17	3808	.	False	Unclassified	Unclassified	NA	NA	NA	coding=(NA)	struct=(NA)	other=(NA)
Longw-B-R300-Map10	1178	.	False	NA	NA	PHG	NA	100	coding=(Other_profiles: PF13041.9_PPR_2_NA_OTHER_23.8: 86.00%)	struct=(NA)	other=(NA)
Longw-B-R3001-Map3	2998	+	False	I	LTR	RLX	NA	28	coding=(TE_BLRtx: Copia-104_Mad-I:ClassI:LTR:Copia:?: 64.25%, Copia-38_GR-I:ClassI:LTR:Copia:?: 5.80%
Meihua-B-R382-Map8_reversed	5927	+	False	I	LTR	RLX	NA	100	coding=(TE_BLRtx: Gypsy-5_Mad-I:ClassI:LTR:Gypsy:?: 99.84%, Gypsy-5_Mad-LTR:ClassI:LTR:Gypsy:?: 58.77%
Meihua-B-R3845-Map7	4989	.	False	NA	NA	PHG	NA	100	coding=(Other_profiles: PF13855.9_LRR_8_NA_OTHER_8.7: 93.44%, PF00931.25_NB-ARC_NA_OTHER_23.5: 92.06%, PF18052.4_Rx_N_NA_OTHER_27.7: 86.02%)	struct=(NA)	other=(NA)
Meihua-B-R3873-Map6	8466	.	False	NA	NA	PHG	NA	100	coding=(Other_profiles: PF20430.1_Eplus_motif_NA_OTHER_25.4: 85.71%, PF13041.9_PPR_2_NA_OTHER_23.8: 98.00%, PF20431.1_E_motif_NA_OTHER_27.3: 98.41%, PF01740.24_STAS_NA_OTHER_22.6: 25.64%)	struct=(NA)	other=(NA)
Meihua-B-R3890-Map3_reversed	4235	+	False	I	Unclassified	RXX	NA	33	coding=(profiles: PF13456.9_RVT_3_NA_RT_21.6: 99.19%)	struct=(NA)	other=(NA)
Meihua-B-R3892-Map3	2998	.	False	II	TIR	DTX	NA	37	coding=(profiles: PF10536.12_PMD_NA_Tase_34.9: 31.55%)	struct=(TElength: >1000bps)	other=(NA)
Meihua-B-R3924-Map3_reversed	6976	+	False	I	LTR	RLX	NA	35	coding=(TE_BLRtx: Copia-13_PPe-I:ClassI:LTR:Copia:?: 26.89%, Copia-13_PPe-LTR:ClassI:LTR:Copia:?: 94.64%
Meihua-B-R3935-Map5	7633	+	True	I|I	DIRS|LTR	RYX|RLX	NA	41|35	coding=(profiles: GyDB_AP_oryco_NA_AP_NA: 100.00%, GyDB_RT_oryco_NA_RT_NA: 98.76%, GyDB_GAG_oryco_NA_GAG_NA: 35.39%, GyDB_RNaseH_oryco_NA_RH_NA: 97.93%, GyDB_INT_oryco_NA_INT_NA: 100.00%)	struct=(TElength: >4000bps
Meihua-B-R3943-Map10	3106	.	False	Unclassified	Unclassified	NA	NA	NA	coding=(NA)	struct=(NA)	other=(NA)
Meihua-B-R3948-Map7_reversed	1742	+	True	II|I	TIR|LINE	DTX|RIX	NA	87|18	coding=(TE_BLRtx: MuDR-6_FV:ClassII:TIR:MuDR:?: 8.33%, hAT-7_VV:ClassII:TIR:hAT:?: 11.87%
Meihua-B-R3955-Map12	2954	.	False	I	LTR	RLX	NA	14	coding=(TE_BLRtx: Gypsy-10_Pru-LTR:ClassI:LTR:Gypsy:?: 23.95%)	struct=(TElength: >700bps)	other=(NA)
Meihua-B-R396-Map6	722	.	False	II	MITE	DXX-MITE	NA	20	coding=(NA)	struct=(TElength: <700bps
Meihua-B-R3969-Map4	6030	.	False	II	Helitron	DHX	NA	30	coding=(TE_BLRtx: Helitron-N29_ZM:ClassII:Helitron:Helitron:?: 5.08%)	struct=(TElength: >4000bps
Meihua-B-R3972-Map11	9482	.	False	I	LTR	RLX	NA	42	coding=(TE_BLRtx: Gypsy-5_Mad-I:ClassI:LTR:Gypsy:?: 21.98%
Meihua-B-R3987-Map5	2533	.	False	NA	NA	PHG	NA	100	coding=(Other_profiles: PF07716.18_bZIP_2_NA_OTHER_22.3: 81.48%)	struct=(NA)	other=(NA)
Meihua-B-R3988-Map7_reversed	1649	+	False	I	LTR	RLX	NA	14	coding=(TE_BLRtx: Gypsy-4_Pru-LTR:ClassI:LTR:Gypsy:?: 55.27%)	struct=(TElength: >700bps)	other=(NA)
Meihua-B-R399-Map4	4209	.	False	NA	NA	PHG	NA	100	coding=(Other_profiles: PF13507.9_GATase_5_NA_OTHER_19.9: 100.00%, PF18076.4_FGAR-AT_N_NA_OTHER_26.6: 91.30%, PF02769.25_AIRS_C_NA_OTHER_23.1: 98.08%)	struct=(NA)	other=(NA)
Meihua-B-R3991-Map5_reversed	11319	+	False	I	LTR	RLX	NA	21	coding=(TE_BLRtx: Cassandra-1_PrM-LTR:ClassI:LTR:?:?: 68.52%)	struct=(TElength: >10000bps)	other=(NA)
Meihua-B-R4002-Map12	1605	.	False	Unclassified	Unclassified	NA	NA	NA	coding=(NA)	struct=(NA)	other=(NA)
Meihua-B-R4026-Map10_reversed	14736	+	True	I|II	LTR|TIR	RLX|DTX	NA	92|25	coding=(TE_BLRtx: Gypsy-4_Pru-I:ClassI:LTR:Gypsy:?: 91.92%, Gypsy-4_Pru-LTR:ClassI:LTR:Gypsy:?: 52.93%
Meihua-B-R4059-Map5	3868	.	False	I	LTR	RLX	NA	28	coding=(TE_BLRtx: Gypsy-38_Mad-I:ClassI:LTR:Gypsy:?: 6.04%
Meihua-B-R4060-Map5_reversed	4704	+	False	I	LTR	RLX	NA	21	coding=(TE_BLRtx: Gypsy-5_Pru-I:ClassI:LTR:Gypsy:?: 10.24%, Gypsy-5_Pru-LTR:ClassI:LTR:Gypsy:?: 77.91%)	struct=(TElength: >4000bps)	other=(NA)
Meihua-B-R4063-Map4	4249	.	False	NA	NA	PHG	NA	100	coding=(Other_profiles: PF16353.8_LacZ_4_NA_OTHER_27.3: 100.00%, PF02929.20_Bgal_small_N_NA_OTHER_26.1: 93.03%, PF02836.20_Glyco_hydro_2_C_NA_OTHER_22.9: 46.69%)	struct=(NA)	other=(NA)
Meihua-B-R4065-Map3	5601	+	False	I	LTR	RLX	NA	21	coding=(TE_BLRtx: Gypsy-3_Pru-LTR:ClassI:LTR:Gypsy:?: 42.92%)	struct=(TElength: >4000bps)	other=(Other_profiles: PF00573.25_Ribosomal_L4_NA_OTHER_25.8: 84.38%)
Meihua-B-R4078-Map6	15043	.	False	NA	NA	PHG	NA	100	coding=(Other_profiles: PF01504.21_PIP5K_NA_OTHER_25.2: 99.28%, PF02536.17_mTERF_NA_OTHER_23.1: 82.86%, PF02493.23_MORN_NA_OTHER_5.0: 100.00%)	struct=(NA)	other=(NA)
Meihua-B-R4080-Map4	5648	+	False	I	LTR	RLX	NA	35	coding=(TE_BLRtx: Gypsy-2_Pru-I:ClassI:LTR:Gypsy:?: 39.67%, Gypsy-2_Pru-LTR:ClassI:LTR:Gypsy:?: 62.87%
Meihua-B-R409-Map10	6541	+	True	I|I	DIRS|LTR	RYX|RLX	NA	75|71	coding=(profiles: GyDB_GAG_tork_NA_GAG_NA: 29.28%, PF14223.9_Retrotran_gag_2_NA_GAG_23.2: 92.75%, GyDB_RT_tork_NA_RT_NA: 99.59%, GyDB_AP_tork_NA_AP_NA: 98.85%, GyDB_INT_tork_NA_INT_NA: 99.56%, GyDB_RNaseH_tork_NA_RH_NA: 100.00%)	struct=(TElength: >4000bps
Meihua-B-R4156-Map5	1766	+	False	I	LTR	RLX	NA	14	coding=(TE_BLRtx: Gypsy-18_PPe-I:ClassI:LTR:Gypsy:?: 10.61%, Gypsy-34_Mad-LTR:ClassI:LTR:Gypsy:?: 32.65%)	struct=(TElength: >700bps)	other=(NA)
Meihua-B-R4166-Map4	7771	.	False	NA	NA	PHG	NA	100	coding=(Other_profiles: PF00332.21_Glyco_hydro_17_NA_OTHER_28.2: 100.00%)	struct=(NA)	other=(NA)
Meihua-B-R4174-Map4	1885	.	False	II	TIR	DTX	NA	37	coding=(TE_BLRtx: HAT-17_Mad:ClassII:TIR:hAT:?: 9.38%)	struct=(TElength: >1000bps)	other=(NA)
Meihua-B-R4179-Map7	15813	+	False	II	TIR	DTX	NA	75	coding=(TE_BLRtx: HAT-16_Mad:ClassII:TIR:hAT:?: 21.90%
Meihua-B-R4180-Map5_reversed	6646	+	True	II|I	TIR|LTR	DTX|RLX	NA	87|35	coding=(TE_BLRtx: HAT-16_Mad:ClassII:TIR:hAT:?: 5.44%, hAT-19_MT:ClassII:TIR:hAT:?: 8.86%
Meihua-B-R4182-Map3	3788	.	False	I	LTR	RLX	NA	28	coding=(TE_BLRtx: Copia-23_PX-I:ClassI:LTR:Copia:?: 12.49%
Meihua-B-R4218-Map7	3360	+	False	II	TIR	DTX	NA	87	coding=(TE_BLRtx: HAT-18_Mad:ClassII:TIR:hAT:?: 31.91%, HAT-8B_Mad:ClassII:TIR:hAT:?: 18.30%
Meihua-B-R4220-Map20_reversed	5755	+	False	II	TIR	DTX	NA	100	coding=(TE_BLRtx: MuDR-1_PPe:ClassII:TIR:MuDR:?: 21.76%, MuDRASH3_MT_#2:ClassII:TIR:MuDR:?: 7.42%
Meihua-B-R4236-Map9	1127	.	False	II	TIR	DTX	NA	37	coding=(TE_BLRtx: Harbinger-1_PPe:ClassII:TIR:PIF-Harbinger:?: 8.88%)	struct=(TElength: >1000bps)	other=(NA)
Meihua-B-R4241-Map3	565	.	False	NA	NA	PHG	NA	100	coding=(Other_profiles: PF00646.36_F-box_NA_OTHER_15.6: 93.02%)	struct=(NA)	other=(NA)
Meihua-B-R4245-Map3	725	+	False	I	LTR	RLX	NA	21	coding=(TE_BLRtx: Copia-13_PPe-I:ClassI:LTR:Copia:?: 13.58%, Copia-13_PPe-LTR:ClassI:LTR:Copia:?: 83.93%
Meihua-B-R4268-Map7_reversed	6758	+	False	I	LINE	RIX	NA	45	coding=(TE_BLRtx: L1-11_Mad:ClassI:LINE:L1:L1: 17.83%, L1-17_Mad:ClassI:LINE:L1:L1: 30.73%, L1-28_FV:ClassI:LINE:L1:L1: 7.90%, L1-6_Mad:ClassI:LINE:L1:L1: 14.01%
Meihua-B-R4270-Map8	10320	+	False	I	LTR	RLX	NA	35	coding=(TE_BLRtx: Copia-17_TC-I:ClassI:LTR:Copia:?: 7.48%, Copia-53_VV-I:ClassI:LTR:Copia:?: 67.87%, TONT2-I_PV:ClassI:LTR:Copia:?: 17.26%
Meihua-B-R430-Map20	970	.	False	Unclassified	Unclassified	NA	NA	NA	coding=(NA)	struct=(NA)	other=(NA)
Meihua-B-R432-Map11_reversed	7519	+	False	II	TIR	DTX	NA	62	coding=(TE_BLRx: hAT-1_PPe_1p:ClassII:TIR:hAT:?: 9.99%
Meihua-B-R4334-Map4_reversed	15880	+	True	II|I	TIR|LINE	DTX|RIX	NA	75|18	coding=(TE_BLRtx: EnSpm-4_Mad:ClassII:TIR:CACTA:EnSpm: 31.11%, DNA3-11_Mad:ClassII:TIR:PIF-Harbinger:?: 39.37%
Meihua-B-R4359-Map3	8104	.	False	II	TIR	DTX	NA	37	coding=(TE_BLRtx: EnSpm-3N2_ZM:ClassII:TIR:CACTA:EnSpm: 6.79%)	struct=(TElength: >1000bps)	other=(Other_profiles: PF00318.23_Ribosomal_S2_NA_OTHER_26.1: 75.81%, PF01704.21_UDPGP_NA_OTHER_26.2: 33.25%)
Meihua-B-R437-Map12_reversed	4927	+	False	II	TIR	DTX	NA	87	coding=(TE_BLRtx: HARB-3_Mad:ClassII:TIR:PIF-Harbinger:?: 37.46%, HARB-8_FV:ClassII:TIR:PIF-Harbinger:?: 8.44%
Meihua-B-R4370-Map8_reversed	1688	+	False	II	TIR	DTX	NA	62	coding=(TE_BLRtx: HARB-4_Mad:ClassII:TIR:PIF-Harbinger:?: 12.05%
Meihua-B-R4382-Map6_reversed	7718	+	True	I|I	DIRS|LTR	RYX|RLX	NA	58|50	coding=(profiles: GyDB_INT_tork_NA_INT_NA: 100.00%, PF14223.9_Retrotran_gag_2_NA_GAG_23.2: 97.83%, PF13976.9_gag_pre-integrs_NA_GAG_28.4: 43.28%, GyDB_AP_tork_NA_AP_NA: 100.00%, GyDB_RT_tork_NA_RT_NA: 99.59%, GyDB_RNaseH_tork_NA_RH_NA: 100.00%)	struct=(TElength: >4000bps
Meihua-B-R4383-Map3	3719	+	False	I	LTR	RLX	NA	14	coding=(TE_BLRtx: Gypsy-5_Pru-LTR:ClassI:LTR:Gypsy:?: 49.31%)	struct=(TElength: >700bps)	other=(Other_profiles: PF01657.20_Stress-antifung_NA_OTHER_24.4: 80.85%)
Meihua-B-R4389-Map3	4445	.	False	I	LINE	RIX	NA	45	coding=(TE_BLRtx: L1-16_FV:ClassI:LINE:L1:L1: 9.12%
Meihua-B-R4391-Map3	10289	.	False	NA	NA	PHG	NA	100	coding=(Other_profiles: PF03989.16_DNA_gyraseA_C_NA_OTHER_26.7: 87.50%)	struct=(NA)	other=(NA)
Meihua-B-R4408-Map3_reversed	17997	+	False	I	NA	RXX	NA	33	coding=(profiles: GyDB_RNaseH_badnavirus_NA_RH_NA: 86.72%)	struct=(NA)	other=(Other_profiles: PF02536.17_mTERF_NA_OTHER_23.1: 86.67%, PF13343.9_SBP_bac_6_NA_OTHER_24.6: 27.05%)
CH240_H1-B-P775.151-Map3	1051	.	False	II	TIR	DTX	NA	25	coding=(NA)	struct=(TElength: >1000bps
CH240_H1-B-P78.618-Map20	489	+	False	I	LTR	RLX	NA	7	coding=(TE_BLRtx: Gypsy-3_Pru-LTR:ClassI:LTR:Gypsy:?: 71.04%)	struct=(TElength: <700bps)	other=(NA)
CH240_H1-B-P801.127-Map3	2603	.	False	I	LTR	RLX	NA	14	coding=(TE_BLRtx: Copia-59_PPe-I:ClassI:LTR:Copia:?: 10.69%)	struct=(TElength: >700bps)	other=(NA)
CH240_H1-B-P817.111-Map4	930	.	False	II	TIR	DTX	NA	37	coding=(TE_BLRtx: MuDR-4_Mad:ClassII:TIR:MuDR:?: 5.40%)	struct=(TElength: >700bps
CH240_H1-B-P858.71-Map3_reversed	1245	+	False	I	LTR	RLX	NA	28	coding=(TE_BLRtx: Copia-63_PPe-I:ClassI:LTR:Copia:?: 13.48%, Copia-63_PPe-LTR:ClassI:LTR:Copia:?: 84.93%
CH240_H1-B-P864.65-Map3	1453	.	False	NA	NA	PHG	NA	100	coding=(Other_profiles: PF00642.27_zf-CCCH_NA_OTHER_20.5: 96.30%, PF13445.9_zf-RING_UBOX_NA_OTHER_18.0: 62.50%)	struct=(NA)	other=(NA)
CH240_H1-B-P886.43-Map3	569	.	False	NA	NA	PHG	NA	100	coding=(Other_profiles: PF03168.16_LEA_2_NA_OTHER_25.4: 98.02%)	struct=(NA)	other=(NA)
CH240_H1-B-P895.34-Map3	1817	.	False	NA	NA	PHG	NA	100	coding=(Other_profiles: PF01858.20_RB_A_NA_OTHER_22.1: 100.00%)	struct=(NA)	other=(NA)
CH240_H1-B-P929.1-Map4	576	.	False	NA	NA	PHG	NA	100	coding=(Other_profiles: PF08246.15_Inhibitor_I29_NA_OTHER_24.4: 98.28%)	struct=(NA)	other=(NA)
CH240_H1-B-R10030-Map3	1502	.	False	NA	NA	PHG	NA	100	coding=(Other_profiles: PF05199.16_GMC_oxred_C_NA_OTHER_24.4: 98.62%)	struct=(NA)	other=(NA)
CH240_H1-B-R1006-Map14	5948	.	False	II	TIR	DTX	NA	87	coding=(TE_BLRtx: EnSpm-8_FV:ClassII:TIR:CACTA:EnSpm: 11.30%
CH240_H1-B-R1008-Map20_reversed	4235	+	False	II	TIR	DTX	NA	100	coding=(TE_BLRtx: HARB-3_Mad:ClassII:TIR:PIF-Harbinger:?: 20.11%
CH240_H1-B-R1016-Map20_reversed	9458	+	True	I|I	LTR|DIRS	RLX|RYX	NA	64|58	coding=(TE_BLRtx: Gypsy-18_FV-I:ClassI:LTR:Gypsy:?: 65.71%
CH240_H1-B-R1033-Map4	3375	.	False	NA	NA	PHG	NA	100	coding=(Other_profiles: PF00060.29_Lig_chan_NA_OTHER_30.8: 77.18%)	struct=(NA)	other=(NA)
CH240_H1-B-R10418-Map3	1008	.	False	I	LINE	RIX	NA	18	coding=(NA)	struct=(TElength: >1000bps
CH240_H1-B-R1056-Map10_reversed	4182	+	False	I	LTR	RLX	NA	35	coding=(TE_BLRtx: Copia-11_GM-I:ClassI:LTR:Copia:?: 17.60%, Copia-84_ST-I:ClassI:LTR:Copia:?: 36.73%, Copia-93_Mad-I:ClassI:LTR:Copia:?: 11.32%
CH240_H1-B-R1058-Map20_reversed	8992	+	False	I	LTR	RLX	NA	71	coding=(TE_BLRtx: Gypsy-2_PX-I:ClassI:LTR:Gypsy:?: 12.19%, Gypsy-42_Mad-I:ClassI:LTR:Gypsy:?: 11.64%, Gypsy-43_Mad-I:ClassI:LTR:Gypsy:?: 6.67%, RAM4_I:ClassI:LTR:?:?: 9.87%
CH240_H1-B-R1068-Map20	1008	.	False	II	TIR	DTX	NA	37	coding=(TE_BLRtx: hAT-1_PPe:ClassII:TIR:hAT:?: 9.22%)	struct=(TElength: >700bps
CH240_H1-B-R1085-Map4	3921	.	False	NA	NA	PHG	NA	100	coding=(Other_profiles: PF13855.9_LRR_8_NA_OTHER_8.7: 95.08%)	struct=(NA)	other=(NA)
CH240_H1-B-R1104-Map17	1151	.	False	Unclassified	Unclassified	NA	NA	NA	coding=(NA)	struct=(NA)	other=(NA)
CH240_H1-B-R1122-Map8_reversed	3716	+	False	II	TIR	DTX	NA	87	coding=(TE_BLRtx: Harbinger-1_PPe:ClassII:TIR:PIF-Harbinger:?: 81.10%
CH240_H1-B-R1141-Map5	2318	+	False	I	LTR	RLX	NA	35	coding=(TE_BLRtx: Gypsy-10_MN-I:ClassI:LTR:Gypsy:?: 6.83%, Gypsy-9_PPe-I:ClassI:LTR:Gypsy:?: 10.64%, SCL352_Athila:ClassI:LTR:Gypsy:?: 13.23%
CH240_H1-B-R1156-Map13_reversed	5580	+	False	I	LTR	RLX	NA	35	coding=(TE_BLRtx: Gypsy-38_Mad-I:ClassI:LTR:Gypsy:?: 10.67%, Gypsy-47_Mad-I:ClassI:LTR:Gypsy:?: 5.65%
CH240_H1-B-R118-Map20	18637	+	True	I|I	LTR|DIRS	RLX|RYX	NA	28|25	coding=(TE_BLRtx: Copia-17_TC-I:ClassI:LTR:Copia:?: 10.54%, Copia-53_VV-I:ClassI:LTR:Copia:?: 52.76%, Copia-91_Mad-I:ClassI:LTR:Copia:?: 6.42%
CH240_H1-B-R1186-Map3	1826	+	False	I	LTR	RLX	NA	50	coding=(TE_BLRtx: Copia-13_PPe-I:ClassI:LTR:Copia:?: 24.67%, Copia-5_RC-I:ClassI:LTR:Copia:?: 17.83%
CH240_H1-B-R1188-Map3	1206	.	False	I	LINE	RIX	NA	18	coding=(NA)	struct=(TElength: >1000bps
CH240_H1-B-R1200-Map6	2736	+	False	II	TIR	DTX	NA	62	coding=(TE_BLRtx: Harbinger-1_VV_#2:ClassII:TIR:PIF-Harbinger:?: 23.60%
CH240_H1-B-R121-Map20	24433	.	False	Unclassified	Unclassified	NA	NA	NA	coding=(NA)	struct=(NA)	other=(NA)
CH240_H1-B-R1232-Map5	2846	+	False	II	TIR	DTX	NA	62	coding=(TE_BLRtx: hAT-11_FV:ClassII:TIR:hAT:?: 37.77%, hAT-2_PTr:ClassII:TIR:hAT:?: 21.20%
CH240_H1-B-R1238-Map7	4870	+	False	I	LTR	RLX	NA	64	coding=(TE_BLRtx: Copia-68_VV-I:ClassI:LTR:Copia:?: 37.51%, Copia-73_Mad-I:ClassI:LTR:Copia:?: 82.65%
CH240_H1-B-R1245-Map9	3241	+	False	II	TIR	DTX	NA	100	coding=(TE_BLRtx: HAT-11_Mad:ClassII:TIR:hAT:?: 69.90%
CH240_H1-B-R1247-Map11_reversed	1978	+	False	II	TIR	DTX	NA	100	coding=(TE_BLRtx: hAT-11_FV:ClassII:TIR:hAT:?: 32.85%
CH240_H1-B-R1285-Map3	1208	.	False	I	LINE	RIX	NA	45	coding=(TE_BLRtx: L1-11_Mad:ClassI:LINE:L1:L1: 7.70%
CH240_H1-B-R129-Map4	741	.	False	II	TIR	DTX	NA	12	coding=(NA)	struct=(TElength: >700bps
CH240_H1-B-R1299-Map20	5490	+	False	II	TIR	DTX	NA	100	coding=(TE_BLRtx: HAT-16_Mad:ClassII:TIR:hAT:?: 43.48%, Hoana7:ClassII:TIR:hAT:?: 5.24%
CH240_H1-B-R1330-Map3	2339	.	False	NA	NA	PHG	NA	100	coding=(Other_profiles: PF13855.9_LRR_8_NA_OTHER_8.7: 63.93%, PF12799.10_LRR_4_NA_OTHER_20.2: 93.02%)	struct=(NA)	other=(NA)
CH240_H1-B-R1331-Map10	5949	+	False	II	TIR	DTX	NA	100	coding=(TE_BLRtx: MuDR-8_FV:ClassII:TIR:MuDR:?: 39.49%
Marouch-B-R1037-Map5	956	.	False	II	MITE	DXX-MITE	NA	20	coding=(NA)	struct=(TElength: <700bps
Marouch-B-R1046-Map6	4552	.	False	II	TIR	DTX	NA	25	coding=(NA)	struct=(TElength: >1000bps
Marouch-B-R1050-Map8	11258	.	False	NA	NA	PHG	NA	100	coding=(Other_profiles: PF13041.9_PPR_2_NA_OTHER_23.8: 100.00%, PF03016.18_Exostosin_NA_OTHER_33.4: 97.67%, PF12854.10_PPR_1_NA_OTHER_23.8: 97.06%)	struct=(NA)	other=(NA)
Marouch-B-R1052-Map3	1040	.	False	II	MITE	DXX-MITE	NA	20	coding=(NA)	struct=(TElength: <700bps
Marouch-B-R1054-Map3	1747	+	False	II	TIR	DTX	NA	62	coding=(TE_BLRtx: HARB-12_OS:ClassII:TIR:PIF-Harbinger:?: 8.83%
Marouch-B-R1068-Map20_reversed	10899	+	False	I	LTR	RLX	NA	100	coding=(TE_BLRtx: Gypsy-3_Pru-I:ClassI:LTR:Gypsy:?: 86.34%, Gypsy-3_Pru-LTR:ClassI:LTR:Gypsy:?: 57.08%
Marouch-B-R1100-Map5_reversed	1511	+	False	I	LTR	RLX	NA	28	coding=(TE_BLRtx: Copia-27_Pru-I:ClassI:LTR:Copia:?: 33.29%
Marouch-B-R1108-Map20_reversed	2438	+	False	II	TIR	DTX	NA	50	coding=(TE_BLRtx: Harbinger-1_PPe:ClassII:TIR:PIF-Harbinger:?: 42.59%
Marouch-B-R1157-Map7	2524	+	False	II	TIR	DTX	NA	87	coding=(TE_BLRtx: HAT-18_Mad:ClassII:TIR:hAT:?: 48.83%
Marouch-B-R1183-Map4_reversed	2220	+	False	II	TIR	DTX	NA	87	coding=(TE_BLRtx: HAT-5_Mad:ClassII:TIR:hAT:?: 38.31%
Marouch-B-R1200-Map7	6413	+	False	II	TIR	DTX	NA	100	coding=(TE_BLRtx: MuDR-1_OES:ClassII:TIR:MuDR:?: 5.29%, MuDR-5_VV_#2:ClassII:TIR:MuDR:?: 5.94%, MuDR-8_FV:ClassII:TIR:MuDR:?: 8.04%
Marouch-B-R1211-Map14	2508	.	False	Unclassified	Unclassified	NA	NA	NA	coding=(NA)	struct=(NA)	other=(NA)
Marouch-B-R1347-Map7_reversed	5390	+	False	I	LTR	RLX	NA	50	coding=(TE_BLRtx: Copia-20_PPe-I:ClassI:LTR:Copia:?: 61.34%, Copia-33_FV-I:ClassI:LTR:Copia:?: 27.00%
Marouch-B-R1362-Map8	11236	+	False	I	LINE	RIX	NA	45	coding=(TE_BLRtx: L1-16_Mad:ClassI:LINE:L1:L1: 57.89%, L1-4_FV:ClassI:LINE:L1:L1: 23.14%, LINE1-39_OS:ClassI:LINE:L1:L1: 5.15%, SHALINE10_MT_#2:ClassI:LINE:L1:L1: 6.31%
Marouch-B-R1363-Map12	4141	.	False	Unclassified	Unclassified	NA	NA	NA	coding=(NA)	struct=(NA)	other=(NA)
Marouch-B-R1441-Map10	4735	.	False	II	TIR	DTX	NA	62	coding=(TE_BLRtx: HAT-17_Mad:ClassII:TIR:hAT:?: 11.86%
Marouch-B-R146-Map17	8798	.	False	I	LARD	RXX-LARD	NA	40	coding=(NA)	struct=(TElength: >4000bps
Marouch-B-R1500-Map11	9014	+	False	II	TIR	DTX	NA	100	coding=(TE_BLRtx: MuDR-1_Mad:ClassII:TIR:MuDR:?: 10.99%, MuDR-2_FV:ClassII:TIR:MuDR:?: 51.15%
Marouch-B-R1510-Map17	1600	.	False	II	TIR	DTX	NA	25	coding=(NA)	struct=(TElength: >1000bps
Marouch-B-R153-Map6	3140	.	False	I	LTR	RLX	NA	28	coding=(TE_BLRtx: Copia-61_PPe-I:ClassI:LTR:Copia:?: 11.13%
Marouch-B-R1555-Map20_reversed	3223	+	False	II	TIR	DTX	NA	100	coding=(TE_BLRtx: Harbinger-1_PPe:ClassII:TIR:PIF-Harbinger:?: 53.64%
Marouch-B-R1721-Map3	1413	+	False	I	LTR	RLX	NA	28	coding=(TE_BLRtx: TONT2-I_PV:ClassI:LTR:Copia:?: 25.63%
Marouch-B-R1770-Map11	5831	+	False	II	TIR	DTX	NA	100	coding=(TE_BLRtx: MuDR-5_VV_#2:ClassII:TIR:MuDR:?: 9.06%, MuDR-8_FV:ClassII:TIR:MuDR:?: 17.31%
Marouch-B-R1774-Map11	3303	.	False	Unclassified	Unclassified	NA	NA	NA	coding=(NA)	struct=(NA)	other=(NA)
Marouch-B-R1974-Map4	1145	+	False	II	TIR	DTX	NA	62	coding=(TE_BLRtx: HAT-6_Mad:ClassII:TIR:hAT:?: 25.21%
Marouch-B-R1988-Map20_reversed	15493	+	True	I|II	LTR|TIR	RLX|DTX	NA	92|25	coding=(TE_BLRtx: Gypsy-92_ZM-I:ClassI:LTR:Gypsy:?: 5.62%, SCL27_Ogre:ClassI:LTR:Gypsy:?: 27.47%, SCL49_Ogre:ClassI:LTR:Gypsy:?: 9.24%
CH250H1-B-R9830-Map4	1078	.	False	NA	NA	PHG	NA	100	coding=(Other_profiles: PF13855.9_LRR_8_NA_OTHER_8.7: 78.69%, PF08263.15_LRRNT_2_NA_OTHER_3.1: 97.56%)	struct=(NA)	other=(NA)
CH250H1-B-R9859-Map7	4039	.	False	NA	NA	PHG	NA	100	coding=(Other_profiles: PF11883.11_DUF3403_NA_OTHER_28.9: 93.33%, PF04927.15_SMP_NA_OTHER_30.0: 98.31%)	struct=(NA)	other=(NA)
CH250H1-B-R9861-Map4	2496	.	False	NA	NA	PHG	NA	100	coding=(Other_profiles: PF02567.19_PhzC-PhzF_NA_OTHER_22.3: 77.74%)	struct=(NA)	other=(NA)
CH250H1-B-R99-Map20	10880	+	False	I	LTR	RLX	NA	100	coding=(TE_BLRtx: Gypsy-3_Pru-I:ClassI:LTR:Gypsy:?: 88.23%, Gypsy-3_Pru-LTR:ClassI:LTR:Gypsy:?: 69.77%
CH250H1-B-R999-Map9	2260	.	False	I	LTR	RLX	NA	14	coding=(TE_BLRtx: Gypsy-10_Pru-LTR:ClassI:LTR:Gypsy:?: 28.53%)	struct=(TElength: >700bps)	other=(NA)
KR091H1-B-G1210-Map5	3962	+	False	I	LTR	RLX	NA	28	coding=(TE_BLRtx: Gypsy-18_PPe-I:ClassI:LTR:Gypsy:?: 15.61%, Gypsy-34_Mad-LTR:ClassI:LTR:Gypsy:?: 45.19%, Gypsy-9_Mad-I_#2:ClassI:LTR:Gypsy:?: 16.45%
KR091H1-B-G130-Map6	1524	.	False	I	LTR	RLX	NA	14	coding=(TE_BLRtx: SCL98_TAR:ClassI:LTR:Copia:?: 5.09%)	struct=(TElength: >700bps)	other=(NA)
KR091H1-B-G1314-Map5	11965	+	True	I|II	LTR|Unclassified	RLX|DXX	NA	100|33	coding=(TE_BLRtx: ATLANTYS2B_I:ClassI:LTR:Gypsy:?: 16.86%, Gypsy-1_Mad-I:ClassI:LTR:Gypsy:?: 27.19%, Gypsy-38_Mad-I:ClassI:LTR:Gypsy:?: 16.41%
KR091H1-B-G1385-Map20	2312	.	False	I	LTR	RLX	NA	14	coding=(TE_BLRtx: LTR-4_Mad:ClassI:LTR:?:?: 10.92%)	struct=(TElength: >700bps)	other=(NA)
KR091H1-B-G1427-Map20	1479	.	False	Unclassified	Unclassified	NA	NA	NA	coding=(NA)	struct=(NA)	other=(NA)
KR091H1-B-G1474-Map16	1835	.	False	Unclassified	Unclassified	NA	NA	NA	coding=(NA)	struct=(NA)	other=(NA)
KR091H1-B-G1500-Map20_reversed	1490	+	False	I	LTR	RLX	NA	14	coding=(TE_BLRtx: Gypsy-34_Mad-LTR:ClassI:LTR:Gypsy:?: 46.63%)	struct=(TElength: >700bps)	other=(NA)
KR091H1-B-G1504-Map18	2044	.	False	Unclassified	Unclassified	NA	NA	NA	coding=(NA)	struct=(NA)	other=(NA)
KR091H1-B-G1530-Map7	1543	+	True	II|I	TIR|LINE	DTX|RIX	NA	62|18	coding=(TE_BLRtx: HARB-3N1_Mad:ClassII:TIR:PIF-Harbinger:?: 7.72%, HARB-3_Mad:ClassII:TIR:PIF-Harbinger:?: 17.38%
KR091H1-B-G1555-Map20_reversed	1632	+	False	I	LTR	RLX	NA	14	coding=(TE_BLRtx: Gypsy-4_Pru-LTR:ClassI:LTR:Gypsy:?: 57.27%)	struct=(TElength: >700bps)	other=(NA)
KR091H1-B-G1574-Map12	1455	.	False	Unclassified	Unclassified	NA	NA	NA	coding=(NA)	struct=(NA)	other=(NA)
KR091H1-B-G1625-Map15	1543	.	False	Unclassified	Unclassified	NA	NA	NA	coding=(NA)	struct=(NA)	other=(NA)
KR091H1-B-G1661-Map8	2313	.	False	NA	NA	PHG	NA	100	coding=(Other_profiles: PF00646.36_F-box_NA_OTHER_15.6: 93.02%)	struct=(NA)	other=(NA)
KR091H1-B-G1706-Map6	1649	+	True	II|I	TIR|LINE	DTX|RIX	NA	62|27	coding=(TE_BLRtx: HARB-3N1_Mad:ClassII:TIR:PIF-Harbinger:?: 7.72%, HARB-3_Mad:ClassII:TIR:PIF-Harbinger:?: 16.70%
KR091H1-B-G1895-Map4	1908	+	False	I	LTR	RLX	NA	42	coding=(TE_BLRtx: Gypsy-14_Cas-I:ClassI:LTR:Gypsy:?: 5.10%, SCL352_Athila:ClassI:LTR:Gypsy:?: 26.67%
KR091H1-B-G1917-Map20	1592	.	False	II	TIR	DTX	NA	37	coding=(TE_BLRtx: HAT-4_Mad:ClassII:TIR:hAT:?: 7.32%)	struct=(TElength: >1000bps)	other=(NA)
KR091H1-B-G1920-Map20	1615	.	False	Unclassified	Unclassified	NA	NA	NA	coding=(NA)	struct=(NA)	other=(NA)
KR091H1-B-G1928-Map20	1630	.	False	Unclassified	Unclassified	NA	NA	NA	coding=(NA)	struct=(NA)	other=(NA)
KR091H1-B-G196-Map3_reversed	2836	+	False	II	TIR	DTX	NA	87	coding=(TE_BLRtx: hAT-1_FV:ClassII:TIR:hAT:?: 12.48%, hAT-1a_Csi:ClassII:TIR:hAT:?: 18.01%, hAT-9_FV:ClassII:TIR:hAT:?: 5.27%
KR091H1-B-G1989-Map20	1447	.	False	II	TIR	DTX	NA	75	coding=(TE_BLRtx: HAT-17_Mad:ClassII:TIR:hAT:?: 19.92%
KR091H1-B-G2007-Map3	1655	+	False	I	LTR	RLX	NA	14	coding=(TE_BLRtx: Gypsy-5_Pru-LTR:ClassI:LTR:Gypsy:?: 74.95%)	struct=(TElength: >700bps)	other=(NA)
KR091H1-B-G2030-Map20	2654	.	True	II|I	TIR|LTR	DTX|RLX	NA	37|28	coding=(TE_BLRx: Caulimovirus-1_MT_1p:ClassII:TIR:CACTA:EnSpm: 19.34%
KR091H1-B-G2117-Map3	2294	.	False	I	LTR	RLX	NA	28	coding=(TE_BLRtx: Copia-100_Mad-I:ClassI:LTR:Copia:?: 5.90%, Copia-99_Mad-LTR:ClassI:LTR:Copia:?: 13.32%, LTR-4_Mad:ClassI:LTR:?:?: 12.49%
KR091H1-B-G2184-Map10	1601	.	False	Unclassified	Unclassified	NA	NA	NA	coding=(NA)	struct=(NA)	other=(NA)
KR091H1-B-G2188-Map3	1572	.	False	NA	NA	PHG	NA	100	coding=(Other_profiles: PF01535.23_PPR_NA_OTHER_23.5: 96.77%, PF13041.9_PPR_2_NA_OTHER_23.8: 90.00%, PF13812.9_PPR_3_NA_OTHER_23.8: 88.89%)	struct=(NA)	other=(NA)
KR091H1-B-G2261-Map5	2355	.	False	II	TIR	DTX	NA	37	coding=(TE_BLRtx: EnSpm-5_Mad:ClassII:TIR:CACTA:EnSpm: 14.72%)	struct=(TElength: >1000bps)	other=(NA)
KR091H1-B-G2296-Map20	2334	.	False	I	LTR	RLX	NA	14	coding=(TE_BLRtx: Gypsy-5_Mad-I:ClassI:LTR:Gypsy:?: 17.63%)	struct=(TElength: >700bps
KR091H1-B-G2376-Map3_reversed	2200	+	False	II	TIR	DTX	NA	87	coding=(TE_BLRtx: MuDR-1_Mad:ClassII:TIR:MuDR:?: 24.11%, MuDR-2_FV:ClassII:TIR:MuDR:?: 18.86%
KR091H1-B-G2408-Map5_reversed	2360	+	False	I	Unclassified	RXX	NA	33	coding=(profiles: PF13966.9_zf-RVT_NA_RT_27.5: 84.71%)	struct=(NA)	other=(NA)
KR091H1-B-G2419-Map20_reversed	2946	+	False	II	TIR	DTX	NA	100	coding=(TE_BLRtx: Harbinger-1_PPe:ClassII:TIR:PIF-Harbinger:?: 55.83%
KR091H1-B-G2455-Map3_reversed	2447	+	False	II	TIR	DTX	NA	87	coding=(TE_BLRtx: EnSpm-19_RSa:ClassII:TIR:CACTA:EnSpm: 8.67%
KR091H1-B-G2469-Map20	3572	+	False	II	TIR	DTX	NA	100	coding=(TE_BLRtx: Harbinger-1_PPe:ClassII:TIR:PIF-Harbinger:?: 73.26%
KR091H1-B-G2495-Map5	1817	.	False	I	LINE	RIX	NA	45	coding=(TE_BLRtx: L1-15_Mad:ClassI:LINE:L1:L1: 8.61%
KR091H1-B-G2511-Map11	2818	.	False	NA	NA	PHG	NA	100	coding=(Other_profiles: PF00069.28_Pkinase_NA_OTHER_31.7: 98.11%, PF00139.22_Lectin_legB_NA_OTHER_26.3: 94.78%)	struct=(NA)	other=(NA)
KR091H1-B-G254-Map3	1973	+	False	Unclassified	Unclassified	NA	NA	NA	coding=(NA)	struct=(NA)	other=(NA)
KR091H1-B-G2577-Map3_reversed	2584	+	False	I	LTR	RLX	NA	28	coding=(TE_BLRtx: Copia-45_Mad-I_#2:ClassI:LTR:Copia:?: 27.59%, Copia-74_Mad-I:ClassI:LTR:Copia:?: 14.20%
KR091H1-B-G2673-Map3	2931	+	False	I	LTR	RLX	NA	28	coding=(TE_BLRtx: Copia1-PTR_I:ClassI:LTR:Copia:?: 11.00%, Copia1-PTR_I_#2:ClassI:LTR:Copia:?: 29.40%
KR091H1-B-G2766-Map20	4231	+	False	II	TIR	DTX	NA	100	coding=(TE_BLRtx: Harbinger-1_PPe:ClassII:TIR:PIF-Harbinger:?: 80.15%
KR091H1-B-G2824-Map5	2745	.	False	NA	NA	PHG	NA	100	coding=(Other_profiles: PF01535.23_PPR_NA_OTHER_23.5: 93.55%, PF14432.9_DYW_deaminase_NA_OTHER_29.1: 75.27%)	struct=(NA)	other=(NA)
KR091H1-B-G2865-Map17	3964	+	True	II|I	TIR|LTR	DTX|RLX	NA	37|28	coding=(profiles: PF10536.12_PMD_NA_Tase_34.9: 88.17%)	struct=(TElength: >1000bps
KR091H1-B-G2881-Map16_reversed	3555	+	False	II	TIR	DTX	NA	100	coding=(TE_BLRtx: HAT-2_Mad:ClassII:TIR:hAT:?: 11.37%, HAT-3_Mad:ClassII:TIR:hAT:?: 58.58%
KR091H1-B-G2890-Map20	4583	.	False	II	Unclassified	DXX	NA	33	coding=(TE_BLRtx: IS3EU-N5_CGi:ClassII:?:IS3EU:?: 10.98%)	struct=(NA)	other=(NA)
KR091H1-B-G2917-Map3	2838	+	False	II	TIR	DTX	NA	100	coding=(TE_BLRtx: Harbinger-1_PPe:ClassII:TIR:PIF-Harbinger:?: 54.57%
KR091H1-B-G2923-Map3	3414	.	False	NA	NA	PHG	NA	100	coding=(Other_profiles: PF10597.12_U5_2-snRNA_bdg_NA_OTHER_27.4: 100.00%, PF08083.14_PROCN_NA_OTHER_25.3: 99.75%, PF10598.12_RRM_4_NA_OTHER_23.5: 98.91%)	struct=(NA)	other=(NA)
Mands-B-R10041-Map3	1066	.	False	II	TIR	DTX	NA	37	coding=(TE_BLRtx: hAT-1_PPe:ClassII:TIR:hAT:?: 6.03%)	struct=(TElength: >1000bps)	other=(NA)
Mands-B-R10058-Map7	13036	.	False	I	LARD	RXX-LARD	NA	20	coding=(NA)	struct=(TElength: >1000bps
Mands-B-R10064-Map10_reversed	4671	+	False	II	TIR	DTX	NA	87	coding=(TE_BLRtx: MuDR-1_PPe:ClassII:TIR:MuDR:?: 36.73%
Mands-B-R10089-Map4_reversed	2409	+	False	I	LTR	RLX	NA	14	coding=(TE_BLRx: Copia-1_PX-I_1p:ClassI:LTR:Copia:?: 15.35%
Mands-B-R10103-Map5	7441	+	False	I	LTR	RLX	NA	50	coding=(TE_BLRtx: Copia-69_PX-I:ClassI:LTR:Copia:?: 64.95%
Mands-B-R10110-Map3_reversed	8765	+	False	I	LTR	RLX	NA	21	coding=(TE_BLRtx: Copia-13_PPe-LTR:ClassI:LTR:Copia:?: 58.04%)	struct=(TElength: >4000bps)	other=(Other_profiles: PF18055.4_RPN6_N_NA_OTHER_26.5: 78.63%)
Mands-B-R10117-Map5_reversed	4137	+	False	I	LTR	RLX	NA	35	coding=(TE_BLRtx: Copia-62_PPe-I:ClassI:LTR:Copia:?: 36.57%
Mands-B-R10124-Map4_reversed	8659	.	False	NA	NA	PHG	NA	100	coding=(Other_profiles: PF00933.24_Glyco_hydro_3_NA_OTHER_22.9: 32.92%, PF08372.13_PRT_C_NA_OTHER_28.1: 94.23%, PF00168.33_C2_NA_OTHER_28.9: 100.00%)	struct=(NA)	other=(NA)
Mands-B-R10148-Map6_reversed	5843	+	False	I	LINE	RIX	NA	45	coding=(TE_BLRtx: L1-15_Mad:ClassI:LINE:L1:L1: 10.98%, L1-18_Mad:ClassI:LINE:L1:L1: 20.31%
Mands-B-R10150-Map4	1814	.	False	I	LINE	RIX	NA	45	coding=(TE_BLRtx: L1-4_FV:ClassI:LINE:L1:L1: 12.41%
Mands-B-R10165-Map3	2125	+	False	I	LTR	RLX	NA	28	coding=(TE_BLRtx: Gypsy-5_Pru-I:ClassI:LTR:Gypsy:?: 15.27%
Mands-B-R10174-Map8_reversed	16608	+	False	I	LTR	RLX	NA	28	coding=(TE_BLRtx: Copia-28_Pru-I:ClassI:LTR:Copia:?: 35.43%, Copia-2_PTri-I:ClassI:LTR:Copia:?: 5.63%, Copia-62_PPe-I:ClassI:LTR:Copia:?: 15.32%, Gypsy-10_Mad-LTR_#2:ClassI:LTR:Gypsy:?: 48.92%, Gypsy-13_PPe-LTR:ClassI:LTR:Gypsy:?: 19.23%, Gypsy-4_Pru-LTR:ClassI:LTR:Gypsy:?: 40.27%
Mands-B-R10199-Map3	722	.	False	I	LINE	RIX	NA	9	coding=(NA)	struct=(TElength: >700bps
Mands-B-R1022-Map6	4957	+	False	I	LTR	RLX	NA	78	coding=(TE_BLRtx: Copia-26_Pru-I:ClassI:LTR:Copia:?: 100.00%
Mands-B-R1024-Map7	4749	+	False	I	LTR	RLX	NA	100	coding=(TE_BLRtx: Copia-53_PX-I:ClassI:LTR:Copia:?: 91.98%
Mands-B-R10243-Map7	8280	.	False	I	DIRS	RYX	NA	16	coding=(profiles: PF13456.9_RVT_3_NA_RT_21.6: 69.35%)	struct=(TElength: >4000bps
Mands-B-R10253-Map4	2447	+	True	II|I	TIR|LTR	DTX|RLX	NA	50|28	coding=(profiles: PF10536.12_PMD_NA_Tase_34.9: 49.30%)	struct=(TElength: >1000bps
Mands-B-R1026-Map19	1039	.	False	II	TIR	DTX	NA	12	coding=(NA)	struct=(TElength: >700bps
Mands-B-R10288-Map3	928	.	False	I	LINE	RIX	NA	9	coding=(NA)	struct=(TElength: >700bps
Mands-B-R10299-Map9_reversed	5110	+	False	I	LTR	RLX	NA	35	coding=(TE_BLRtx: Copia-62_PPe-I:ClassI:LTR:Copia:?: 24.64%, Gypsy-13_JC-I:ClassI:LTR:Gypsy:?: 6.82%
Mands-B-R10339-Map4	3557	.	False	II	TIR	DTX	NA	37	coding=(TE_BLRtx: hAT-22_ArHy:ClassII:TIR:hAT:?: 5.57%)	struct=(TElength: >1000bps
Mands-B-R1034-Map13	1440	.	False	Unclassified	Unclassified	NA	NA	NA	coding=(NA)	struct=(NA)	other=(NA)
Mands-B-R10350-Map5	3682	.	False	I	LTR	RLX	NA	28	coding=(TE_BLRtx: Copia-11_LSa-I:ClassI:LTR:Copia:?: 11.00%
Mands-B-R10355-Map10	4951	.	False	NA	NA	PHG	NA	100	coding=(Other_profiles: PF00314.20_Thaumatin_NA_OTHER_27.4: 99.07%)	struct=(NA)	other=(NA)
Mands-B-R1036-Map13	11354	+	False	I	LTR	RLX	NA	57	coding=(TE_BLRtx: Copia-60_PPe-I:ClassI:LTR:Copia:?: 99.66%, Copia-60_PPe-LTR:ClassI:LTR:Copia:?: 89.29%
Mands-B-R1037-Map17	6323	.	False	Unclassified	Unclassified	NA	NA	NA	coding=(NA)	struct=(NA)	other=(NA)
Mands-B-R10378-Map3	2242	.	False	NA	NA	PHG	NA	100	coding=(Other_profiles: PF00332.21_Glyco_hydro_17_NA_OTHER_28.2: 100.00%)	struct=(NA)	other=(NA)
Mands-B-R10381-Map4	2490	.	False	II	Maverick	DMX	NA	12	coding=(profiles: PF12515.11_CaATP_NAI_NA_ATP_30.7: 37.78%)	struct=(TElength: <10000bps)	other=(Other_profiles: PF00689.24_Cation_ATPase_C_NA_OTHER_27.3: 98.35%)
Mands-B-R1039-Map12	1193	.	False	Unclassified	Unclassified	NA	NA	NA	coding=(NA)	struct=(NA)	other=(NA)
Mands-B-R1040-Map14	1365	.	False	II	TIR	DTX	NA	25	coding=(NA)	struct=(TElength: >1000bps
Mands-B-R10439-Map3	2457	.	False	NA	NA	PHG	NA	100	coding=(Other_profiles: PF01582.23_TIR_NA_OTHER_21.3: 77.84%, PF00931.25_NB-ARC_NA_OTHER_23.5: 94.44%)	struct=(NA)	other=(NA)
Mands-B-R1050-Map6_reversed	5462	+	False	II	TIR	DTX	NA	87	coding=(TE_BLRtx: MuDR-1_Mad:ClassII:TIR:MuDR:?: 43.78%, MuDR-1_PPe:ClassII:TIR:MuDR:?: 6.53%
Mands-B-R10519-Map4	3867	.	False	II	Helitron	DHX	NA	20	coding=(TE_BLRtx: Helitron-N72_ALy:ClassII:Helitron:Helitron:?: 6.45%)	struct=(TElength: >700bps
Mands-B-R1052-Map4_reversed	3245	+	False	I	LTR	RLX	NA	28	coding=(TE_BLRtx: Copia-3_PX-I:ClassI:LTR:Copia:?: 36.81%
Mands-B-R10559-Map4_reversed	1660	+	False	I	LTR	RLX	NA	14	coding=(TE_BLRtx: Copia1-PTR_LTR:ClassI:LTR:Copia:?: 86.75%)	struct=(TElength: >700bps)	other=(NA)
Mands-B-R10575-Map3	1364	.	False	NA	NA	PHG	NA	100	coding=(Other_profiles: PF03088.19_Str_synth_NA_OTHER_29.4: 87.64%)	struct=(NA)	other=(NA)
Mands-B-R10584-Map5	7425	.	False	NA	NA	PHG	NA	100	coding=(Other_profiles: PF01094.31_ANF_receptor_NA_OTHER_25.4: 92.94%, PF04560.23_RNA_pol_Rpb2_7_NA_OTHER_32.1: 97.70%, PF00060.29_Lig_chan_NA_OTHER_30.8: 67.11%, PF00562.31_RNA_pol_Rpb2_6_NA_OTHER_23.4: 44.73%)	struct=(NA)	other=(NA)
Mands-B-R10600-Map3	1792	+	False	II	TIR	DTX	NA	62	coding=(TE_BLRtx: MuDR-18_ALy:ClassII:TIR:MuDR:?: 10.79%
Mands-B-R10605-Map5	1634	.	False	NA	NA	PHG	NA	100	coding=(Other_profiles: PF00067.25_p450_NA_OTHER_22.8: 86.83%)	struct=(NA)	other=(NA)
Mands-B-R1062-Map6_reversed	4777	+	False	I	LTR	RLX	NA	35	coding=(TE_BLRtx: Copia-30_Pru-I:ClassI:LTR:Copia:?: 76.36%, Copia-51_Pru-LTR:ClassI:LTR:Copia:?: 99.26%
Mands-B-R10625-Map3	1479	.	False	NA	NA	PHG	NA	100	coding=(Other_profiles: PF04526.16_DUF568_NA_OTHER_23.2: 100.00%)	struct=(NA)	other=(NA)
Mands-B-R10631-Map3	1579	.	False	NA	NA	PHG	NA	100	coding=(Other_profiles: PF00027.32_cNMP_binding_NA_OTHER_27.5: 91.01%)	struct=(NA)	other=(NA)
Mands-B-R1064-Map3_reversed	16901	+	False	I	LTR	RLX	NA	28	coding=(TE_BLRtx: Copia-13_PPe-I:ClassI:LTR:Copia:?: 16.87%, Copia-13_PPe-LTR:ClassI:LTR:Copia:?: 77.68%
Mands-B-R10649-Map11	6580	.	False	NA	NA	PHG	NA	100	coding=(Other_profiles: PF13041.9_PPR_2_NA_OTHER_23.8: 94.00%)	struct=(NA)	other=(NA)
Mands-B-R10681-Map3	2654	.	False	II	Helitron	DHX	NA	20	coding=(TE_BLRtx: Helitron-N29_ZM:ClassII:Helitron:Helitron:?: 6.86%)	struct=(TElength: >700bps)	other=(Other_profiles: PF13855.9_LRR_8_NA_OTHER_8.7: 100.00%)
Mands-B-R10682-Map3	1485	.	False	NA	NA	PHG	NA	100	coding=(Other_profiles: PF20430.1_Eplus_motif_NA_OTHER_25.4: 100.00%, PF13041.9_PPR_2_NA_OTHER_23.8: 98.00%, PF20431.1_E_motif_NA_OTHER_27.3: 63.49%, PF14432.9_DYW_deaminase_NA_OTHER_29.1: 100.00%)	struct=(NA)	other=(NA)
Mands-B-R10694-Map5	3337	.	False	NA	NA	PHG	NA	100	coding=(Other_profiles: PF00931.25_NB-ARC_NA_OTHER_23.5: 56.75%, PF18052.4_Rx_N_NA_OTHER_27.7: 86.02%, PF05347.18_Complex1_LYR_NA_OTHER_31.2: 100.00%)	struct=(NA)	other=(NA)
Mands-B-R10728-Map5	4194	.	False	NA	NA	PHG	NA	100	coding=(Other_profiles: PF01582.23_TIR_NA_OTHER_21.3: 99.43%, PF00931.25_NB-ARC_NA_OTHER_23.5: 87.30%, PF20160.2_C-JID_NA_OTHER_24.1: 53.68%, PF12799.10_LRR_4_NA_OTHER_20.2: 86.05%)	struct=(NA)	other=(NA)
Mands-B-R10743-Map3	5022	+	True	I|I	DIRS|LTR	RYX|RLX	NA	41|35	coding=(profiles: GyDB_AP_oryco_NA_AP_NA: 92.86%, GyDB_RT_oryco_NA_RT_NA: 99.59%, GyDB_GAG_oryco_NA_GAG_NA: 79.22%, GyDB_RNaseH_oryco_NA_RH_NA: 100.00%, GyDB_INT_oryco_NA_INT_NA: 100.00%)	struct=(TElength: >4000bps
Mands-B-R10762-Map5	5355	.	False	NA	NA	PHG	NA	100	coding=(Other_profiles: PF00190.25_Cupin_1_NA_OTHER_22.4: 98.68%)	struct=(NA)	other=(NA)
Mands-B-R10768-Map3	770	.	False	NA	NA	PHG	NA	100	coding=(Other_profiles: PF01535.23_PPR_NA_OTHER_23.5: 96.77%)	struct=(NA)	other=(NA)
Mands-B-R10775-Map4	5549	.	False	NA	NA	PHG	NA	100	coding=(Other_profiles: PF01582.23_TIR_NA_OTHER_21.3: 84.09%, PF00931.25_NB-ARC_NA_OTHER_23.5: 91.67%, PF20160.2_C-JID_NA_OTHER_24.1: 100.00%, PF12799.10_LRR_4_NA_OTHER_20.2: 93.02%)	struct=(NA)	other=(NA)
Mands-B-R10781-Map14	5606	.	False	NA	NA	PHG	NA	100	coding=(Other_profiles: PF01582.23_TIR_NA_OTHER_21.3: 78.98%, PF00931.25_NB-ARC_NA_OTHER_23.5: 95.63%, PF20160.2_C-JID_NA_OTHER_24.1: 47.37%)	struct=(NA)	other=(NA)
Mands-B-R1079-Map20	4581	.	False	Unclassified	Unclassified	NA	NA	NA	coding=(NA)	struct=(NA)	other=(NA)
Mands-B-R10794-Map5	1921	.	False	NA	NA	PHG	NA	100	coding=(Other_profiles: PF12796.10_Ank_2_NA_OTHER_27.3: 68.67%, PF13962.9_PGG_NA_OTHER_24.1: 97.41%)	struct=(NA)	other=(NA)
Mands-B-R10796-Map3	1980	.	False	NA	NA	PHG	NA	100	coding=(Other_profiles: PF12796.10_Ank_2_NA_OTHER_27.3: 78.31%)	struct=(NA)	other=(NA)
Mands-B-R10799-Map4_reversed	2474	+	False	I	LTR	RLX	NA	14	coding=(TE_BLRtx: Cassandra-1_PrM-LTR:ClassI:LTR:?:?: 100.00%)	struct=(TElength: >700bps)	other=(NA)
Mands-B-R10809-Map3	1690	.	False	I	LINE	RIX	NA	18	coding=(NA)	struct=(TElength: >1000bps
Mands-B-R10823-Map3	5897	.	False	NA	NA	PHG	NA	100	coding=(Other_profiles: PF01582.23_TIR_NA_OTHER_21.3: 71.02%, PF00931.25_NB-ARC_NA_OTHER_23.5: 84.92%, PF20160.2_C-JID_NA_OTHER_24.1: 76.84%, PF12799.10_LRR_4_NA_OTHER_20.2: 86.05%)	struct=(NA)	other=(NA)
Mands-B-R10826-Map3	8519	.	False	NA	NA	PHG	NA	100	coding=(Other_profiles: PF01582.23_TIR_NA_OTHER_21.3: 57.95%, PF00931.25_NB-ARC_NA_OTHER_23.5: 84.52%, PF05617.14_Prolamin_like_NA_OTHER_25.3: 100.00%, PF20160.2_C-JID_NA_OTHER_24.1: 80.00%)	struct=(NA)	other=(NA)
Mands-B-R10848-Map3	4015	.	False	NA	NA	PHG	NA	100	coding=(Other_profiles: PF01167.21_Tub_NA_OTHER_22.1: 92.02%)	struct=(NA)	other=(NA)
Mands-B-R10853-Map3_reversed	926	+	False	I	LTR	RLX	NA	7	coding=(TE_BLRtx: Copia-11_Pru-LTR:ClassI:LTR:Copia:?: 92.52%)	struct=(TElength: >700bps)	other=(NA)
Mands-B-R10890-Map3	457	.	False	I	SINE	RSX	NA	40	coding=(NA)	struct=(TElength: <700bps
Mands-B-R10943-Map10	2809	.	False	II	Helitron	DHX	NA	20	coding=(TE_BLRtx: Helitron-N29_ZM:ClassII:Helitron:Helitron:?: 7.20%)	struct=(TElength: >700bps
Mands-B-R1095-Map10	7134	.	False	II	TIR	DTX	NA	37	coding=(TE_BLRtx: hAT-22_ArHy:ClassII:TIR:hAT:?: 6.10%)	struct=(TElength: >1000bps)	other=(Other_profiles: PF19303.2_Anticodon_3_NA_OTHER_23.5: 32.89%, PF13855.9_LRR_8_NA_OTHER_8.7: 98.36%, PF09334.14_tRNA-synt_1g_NA_OTHER_20.1: 90.03%)
Mands-B-R10972-Map9	8292	.	False	NA	NA	PHG	NA	100	coding=(Other_profiles: PF01582.23_TIR_NA_OTHER_21.3: 75.00%, PF00931.25_NB-ARC_NA_OTHER_23.5: 98.41%)	struct=(NA)	other=(NA)
Mands-B-R10973-Map3	7342	+	False	I	LTR	RLX	NA	21	coding=(TE_BLRtx: Cassandra-1_PrM-LTR:ClassI:LTR:?:?: 100.00%)	struct=(TElength: >4000bps)	other=(NA)
Mands-B-R10977-Map5	3437	.	False	NA	NA	PHG	NA	100	coding=(Other_profiles: PF03171.23_2OG-FeII_Oxy_NA_OTHER_26.2: 70.30%, PF14226.9_DIOX_N_NA_OTHER_27.3: 85.59%)	struct=(NA)	other=(NA)
Mands-B-R10978-Map4	15959	.	False	NA	NA	PHG	NA	100	coding=(Other_profiles: PF00454.30_PI3_PI4_kinase_NA_OTHER_27.1: 75.60%, PF02260.23_FATC_NA_OTHER_25.3: 90.63%, PF15785.8_SMG1_NA_OTHER_27.4: 49.75%)	struct=(NA)	other=(NA)
Mands-B-R10984-Map3	5656	+	True	I|I	LINE|LTR	RIX|RLX	NA	45|21	coding=(TE_BLRtx: Copia-63_PPe-LTR:ClassI:LTR:Copia:?: 78.31%, L1-7_GAr:ClassI:LINE:L1:L1: 5.10%
Meihua-B-R11052-Map6	774	.	False	NA	NA	PHG	NA	100	coding=(Other_profiles: PF13855.9_LRR_8_NA_OTHER_8.7: 98.36%)	struct=(NA)	other=(NA)
Meihua-B-R1106-Map3	6437	.	False	NA	NA	PHG	NA	100	coding=(Other_profiles: PF03352.16_Adenine_glyco_NA_OTHER_25.7: 45.20%, PF00179.29_UQ_con_NA_OTHER_33.6: 32.86%, PF05687.16_BES1_N_NA_OTHER_29.5: 86.09%)	struct=(NA)	other=(NA)
Meihua-B-R11087-Map3	870	.	False	II	TIR	DTX	NA	25	coding=(TE_BLRtx: HAT-4_Mad:ClassII:TIR:hAT:?: 8.72%)	struct=(TElength: >700bps)	other=(NA)
Meihua-B-R11165-Map4	404	.	False	I	SINE	RSX	NA	40	coding=(NA)	struct=(TElength: <700bps
Meihua-B-R11186-Map3	1733	.	False	I	LTR	RLX	NA	28	coding=(TE_BLRtx: Gypsy-2_Pru-I:ClassI:LTR:Gypsy:?: 5.33%, Gypsy-2_Pru-I:ClassI:LTR:Gypsy:?: 13.95%
Meihua-B-R11188-Map7	10976	+	False	I	LINE	RIX	NA	36	coding=(TE_BLRtx: L1-16_FV:ClassI:LINE:L1:L1: 28.42%, L1-2_Mad:ClassI:LINE:L1:L1: 6.54%
Meihua-B-R11208-Map5	15516	+	False	II	TIR	DTX	NA	87	coding=(TE_BLRtx: EnSpm-10_MT:ClassII:TIR:CACTA:EnSpm: 9.29%, EnSpm-5_FV:ClassII:TIR:CACTA:EnSpm: 35.98%
Meihua-B-R1121-Map3	3521	+	False	II	TIR	DTX	NA	100	coding=(TE_BLRtx: HAT-1_Mad:ClassII:TIR:hAT:?: 84.81%
Meihua-B-R11247-Map8	6726	+	False	I	LTR	RLX	NA	35	coding=(TE_BLRtx: Copia-10_Mac-I:ClassI:LTR:Copia:?: 17.21%, Copia-62_PPe-I:ClassI:LTR:Copia:?: 12.30%, Gypsy-13_JC-I:ClassI:LTR:Gypsy:?: 6.75%
Meihua-B-R1125-Map20	16564	.	False	NA	NA	PHG	NA	100	coding=(Other_profiles: PF00651.34_BTB_NA_OTHER_20.5: 78.38%, PF11931.11_SF3a60_Prp9_C_NA_OTHER_30.7: 100.00%)	struct=(NA)	other=(NA)
Meihua-B-R11264-Map4	949	.	False	I	LINE	RIX	NA	18	coding=(NA)	struct=(TElength: >700bps
Meihua-B-R11268-Map3	7726	.	False	Unclassified	Unclassified	NA	NA	NA	coding=(NA)	struct=(NA)	other=(NA)
Meihua-B-R113-Map4	2226	+	False	II	TIR	DTX	NA	62	coding=(TE_BLRtx: HARB-4_Mad:ClassII:TIR:PIF-Harbinger:?: 12.77%, Harbinger-4_MT:ClassII:TIR:PIF-Harbinger:?: 10.24%
Meihua-B-R11303-Map8	8743	+	True	II|I	TIR|LTR	DTX|RLX	NA	62|35	coding=(TE_BLRtx: Harbinger-1_VV_#2:ClassII:TIR:PIF-Harbinger:?: 6.58%
Meihua-B-R1137-Map3_reversed	3180	+	False	I	LTR	RLX	NA	28	coding=(TE_BLRtx: Copia-2_PX-I:ClassI:LTR:Copia:?: 10.44%, Copia-6_PD-I:ClassI:LTR:Copia:?: 23.12%
Meihua-B-R11378-Map4	1597	.	False	II	Maverick	DMX	NA	12	coding=(profiles: PF12515.11_CaATP_NAI_NA_ATP_30.7: 37.78%)	struct=(TElength: <10000bps)	other=(Other_profiles: PF00689.24_Cation_ATPase_C_NA_OTHER_27.3: 98.35%)
Meihua-B-R11411-Map3_reversed	18107	+	True	I|I	LINE|LTR	RIX|RLX	NA	36|28	coding=(TE_BLRtx: Cassandra-1_PrM-LTR:ClassI:LTR:?:?: 80.37%, Gypsy-13_PPe-LTR:ClassI:LTR:Gypsy:?: 72.72%, LT-1_FV-LTR:ClassI:TRIM:?:?: 15.30%, Copia-61_PPe-I:ClassI:LTR:Copia:?: 18.83%, Gypsy-13_PPe-LTR:ClassI:LTR:Gypsy:?: 21.12%, L1-11_Mad:ClassI:LINE:L1:L1: 10.06%
Meihua-B-R11415-Map4	3424	.	False	NA	NA	PHG	NA	100	coding=(Other_profiles: PF03140.18_DUF247_NA_OTHER_24.8: 100.00%)	struct=(NA)	other=(NA)
Meihua-B-R11425-Map3	11150	.	False	II	TIR	DTX	NA	25	coding=(TE_BLRtx: HARB-7_FV:ClassII:TIR:PIF-Harbinger:?: 9.89%)	struct=(TElength: >10000bps
Meihua-B-R11480-Map3	5535	+	False	I	LTR	RLX	NA	21	coding=(TE_BLRx: Copia-71_Mad-I_1p:ClassI:LTR:Copia:?: 24.68%, Copia-87_Mad-I_1p:ClassI:LTR:Copia:?: 18.49%
Meihua-B-R11503-Map4	3698	.	False	NA	NA	PHG	NA	100	coding=(Other_profiles: PF07911.16_DUF1677_NA_OTHER_24.3: 94.38%)	struct=(NA)	other=(NA)
Meihua-B-R11524-Map8	3324	.	False	NA	NA	PHG	NA	100	coding=(Other_profiles: PF00067.25_p450_NA_OTHER_22.8: 98.92%)	struct=(NA)	other=(NA)
Meihua-B-R11543-Map4	1432	.	False	NA	NA	PHG	NA	100	coding=(Other_profiles: PF00646.36_F-box_NA_OTHER_15.6: 83.72%)	struct=(NA)	other=(NA)
Meihua-B-R11594-Map3	955	.	False	Unclassified	Unclassified	NA	NA	NA	coding=(NA)	struct=(NA)	other=(NA)
Meihua-B-R11605-Map4	1769	.	False	NA	NA	PHG	NA	100	coding=(Other_profiles: PF02148.22_zf-UBP_NA_OTHER_22.7: 96.88%, PF07576.15_BRAP2_NA_OTHER_22.3: 38.38%)	struct=(NA)	other=(NA)
Meihua-B-R11610-Map8	8995	.	False	NA	NA	PHG	NA	100	coding=(Other_profiles: PF02889.19_Sec63_NA_OTHER_27.8: 24.71%, PF13041.9_PPR_2_NA_OTHER_23.8: 92.00%, PF01248.29_Ribosomal_L7Ae_NA_OTHER_22.1: 36.84%, PF20431.1_E_motif_NA_OTHER_27.3: 52.38%)	struct=(NA)	other=(NA)
Meihua-B-R11616-Map3_reversed	2259	+	True	I|I	LTR|DIRS	RLX|RYX	NA	42|16	coding=(TE_BLRtx: Copia-13_PPe-I:ClassI:LTR:Copia:?: 24.64%, Copia-13_PPe-LTR:ClassI:LTR:Copia:?: 99.55%, Copia-5_RC-I:ClassI:LTR:Copia:?: 7.07%
Meihua-B-R11627-Map6	5593	.	True	II|I	Helitron|LTR	DHX|RLX	NA	30|21	coding=(TE_BLRtx: Helitron-N29_ZM:ClassII:Helitron:Helitron:?: 8.04%)	struct=(TElength: >4000bps
Meihua-B-R11657-Map4	2046	.	False	NA	NA	PHG	NA	100	coding=(Other_profiles: PF03140.18_DUF247_NA_OTHER_24.8: 97.77%)	struct=(NA)	other=(NA)
Meihua-B-R11662-Map6_reversed	10935	+	True	II|I	TIR|LTR	DTX|RLX	NA	50|21	coding=(TE_BLRtx: HARB-6_SBi:ClassII:TIR:PIF-Harbinger:?: 5.08%
Meihua-B-R11714-Map3	16397	.	False	NA	NA	PHG	NA	100	coding=(Other_profiles: PF13639.9_zf-RING_2_NA_OTHER_27.3: 97.73%, PF05875.15_Ceramidase_NA_OTHER_32.5: 29.07%)	struct=(NA)	other=(NA)
Meihua-B-R1172-Map3_reversed	10348	+	False	I	LINE	RIX	NA	45	coding=(TE_BLRtx: L1-11_Mad:ClassI:LINE:L1:L1: 73.78%
Meihua-B-R11731-Map8_reversed	503	+	False	I	LTR	RLX	NA	7	coding=(TE_BLRtx: Copia-76_Mad-LTR:ClassI:LTR:Copia:?: 48.55%)	struct=(TElength: <700bps)	other=(NA)
Meihua-B-R11772-Map3	12124	.	False	I	LINE	RIX	NA	9	coding=(NA)	struct=(TElength: >10000bps
Meihua-B-R11777-Map6	3805	.	False	NA	NA	PHG	NA	100	coding=(Other_profiles: PF05615.16_THOC7_NA_OTHER_28.7: 98.48%)	struct=(NA)	other=(NA)
Meihua-B-R11779-Map6	4085	.	False	NA	NA	PHG	NA	100	coding=(Other_profiles: PF01582.23_TIR_NA_OTHER_21.3: 89.77%, PF00931.25_NB-ARC_NA_OTHER_23.5: 78.97%, PF20160.2_C-JID_NA_OTHER_24.1: 47.37%, PF12799.10_LRR_4_NA_OTHER_20.2: 93.02%)	struct=(NA)	other=(NA)
Meihua-B-R11791-Map3	8165	.	False	NA	NA	PHG	NA	100	coding=(Other_profiles: PF01535.23_PPR_NA_OTHER_23.5: 96.77%, PF00170.24_bZIP_1_NA_OTHER_27.6: 68.75%)	struct=(NA)	other=(NA)
Meihua-B-R11799-Map3	7490	.	False	I	LTR	RLX	NA	21	coding=(TE_BLRtx: Copia-28_Pru-LTR:ClassI:LTR:Copia:?: 23.34%)	struct=(TElength: >4000bps)	other=(Other_profiles: PF00190.25_Cupin_1_NA_OTHER_22.4: 98.68%)
Meihua-B-R11803-Map3	1340	+	False	I	LTR	RLX	NA	14	coding=(TE_BLRx: Gypsy-43_Mad-I_1p:ClassI:LTR:Gypsy:?: 19.25%, Gypsy-43_Mad-I_2p:ClassI:LTR:Gypsy:?: 8.21%
Meihua-B-R11815-Map4	12899	.	False	NA	NA	PHG	NA	100	coding=(Other_profiles: PF20160.2_C-JID_NA_OTHER_24.1: 100.00%, PF01061.27_ABC2_membrane_NA_OTHER_26.9: 75.71%, PF00139.22_Lectin_legB_NA_OTHER_26.3: 91.16%, PF01582.23_TIR_NA_OTHER_21.3: 78.98%, PF00069.28_Pkinase_NA_OTHER_31.7: 96.97%, PF00931.25_NB-ARC_NA_OTHER_23.5: 84.52%)	struct=(NA)	other=(NA)
Meihua-B-R11825-Map4	4107	.	False	NA	NA	PHG	NA	100	coding=(Other_profiles: PF01582.23_TIR_NA_OTHER_21.3: 76.70%, PF00931.25_NB-ARC_NA_OTHER_23.5: 82.54%, PF20160.2_C-JID_NA_OTHER_24.1: 92.63%)	struct=(NA)	other=(NA)
Meihua-B-R11838-Map4	2706	.	False	NA	NA	PHG	NA	100	coding=(Other_profiles: PF12796.10_Ank_2_NA_OTHER_27.3: 77.11%)	struct=(NA)	other=(NA)
Meihua-B-R11839-Map6	3185	.	False	NA	NA	PHG	NA	100	coding=(Other_profiles: PF12796.10_Ank_2_NA_OTHER_27.3: 67.47%, PF13962.9_PGG_NA_OTHER_24.1: 97.41%)	struct=(NA)	other=(NA)
Meihua-B-R11847-Map5	15206	.	False	NA	NA	PHG	NA	100	coding=(Other_profiles: PF00410.22_Ribosomal_S8_NA_OTHER_33.5: 25.40%, PF01730.19_UreF_NA_OTHER_23.3: 95.49%)	struct=(NA)	other=(NA)
Meihua-B-R11871-Map4	1303	.	False	NA	NA	PHG	NA	100	coding=(Other_profiles: PF05617.14_Prolamin_like_NA_OTHER_25.3: 100.00%)	struct=(NA)	other=(NA)
Meihua-B-R11889-Map3	930	.	False	I	LINE	RIX	NA	18	coding=(NA)	struct=(TElength: >700bps
Meihua-B-R11897-Map3_reversed	11599	+	True	I|I	LTR|DIRS	RLX|RYX	NA	50|41	coding=(TE_BLRtx: Copia-59_PPe-I:ClassI:LTR:Copia:?: 5.12%, Copia-68_Mad-I:ClassI:LTR:Copia:?: 58.45%
Meihua-B-R11899-Map4	4054	.	False	I	LINE	RIX	NA	27	coding=(TE_BLRx: L1-11_Mad_2p:ClassI:LINE:L1:L1: 5.58%
Meihua-B-R11908-Map3	4260	.	False	NA	NA	PHG	NA	100	coding=(Other_profiles: PF11883.11_DUF3403_NA_OTHER_28.9: 88.89%, PF01657.20_Stress-antifung_NA_OTHER_24.4: 90.43%, PF00069.28_Pkinase_NA_OTHER_31.7: 22.35%, PF07714.20_PK_Tyr_Ser-Thr_NA_OTHER_23.1: 49.42%)	struct=(NA)	other=(NA)
Meihua-B-R11909-Map6	5173	.	False	NA	NA	PHG	NA	100	coding=(Other_profiles: PF11883.11_DUF3403_NA_OTHER_28.9: 88.89%, PF01657.20_Stress-antifung_NA_OTHER_24.4: 93.62%, PF00069.28_Pkinase_NA_OTHER_31.7: 22.35%, PF07714.20_PK_Tyr_Ser-Thr_NA_OTHER_23.1: 49.81%)	struct=(NA)	other=(NA)
Meihua-B-R11912-Map3_reversed	11318	+	False	II	TIR	DTX	NA	87	coding=(TE_BLRtx: hAT-13_VVi:ClassII:TIR:hAT:?: 51.94%
Meihua-B-R11925-Map4	17126	.	True	II|I	TIR|LINE	DTX|RIX	NA	50|36	coding=(TE_BLRtx: hAT-19_Mad:ClassII:TIR:hAT:?: 16.02%
Meihua-B-R11929-Map5	11721	.	False	NA	NA	PHG	NA	100	coding=(Other_profiles: PF01425.24_Amidase_NA_OTHER_23.4: 25.56%, PF01582.23_TIR_NA_OTHER_21.3: 78.98%, PF00931.25_NB-ARC_NA_OTHER_23.5: 86.11%, PF20160.2_C-JID_NA_OTHER_24.1: 98.95%)	struct=(NA)	other=(NA)
Meihua-B-R11930-Map3_reversed	6831	+	False	I	LTR	RLX	NA	57	coding=(TE_BLRtx: Gypsy-5_Mad-I:ClassI:LTR:Gypsy:?: 74.06%
Meihua-B-R11932-Map4	7936	.	False	NA	NA	PHG	NA	100	coding=(Other_profiles: PF04864.16_Alliinase_C_NA_OTHER_31.2: 98.90%)	struct=(NA)	other=(NA)
Meihua-B-R11934-Map3	4663	+	False	I	LTR	RLX	NA	92	coding=(TE_BLRtx: Copia-19_PPe-I:ClassI:LTR:Copia:?: 85.63%
Meihua-B-R11941-Map3	8571	.	False	I	LTR	RLX	NA	21	coding=(TE_BLRx: Copia-12_Mad-I_1p:ClassI:LTR:Copia:?: 14.74%)	struct=(TElength: >4000bps)	other=(Other_profiles: PF04863.16_EGF_alliinase_NA_OTHER_28.5: 100.00%, PF04864.16_Alliinase_C_NA_OTHER_31.2: 98.90%)
Meihua-B-R11964-Map5	7671	.	False	NA	NA	PHG	NA	100	coding=(Other_profiles: PF01582.23_TIR_NA_OTHER_21.3: 77.84%, PF20160.2_C-JID_NA_OTHER_24.1: 98.95%)	struct=(NA)	other=(NA)
Meihua-B-R11965-Map9	9986	+	False	I	LINE	RIX	NA	45	coding=(TE_BLRtx: L1-62_MT:ClassI:LINE:L1:L1: 11.77%, L1-8_AIp:ClassI:LINE:L1:L1: 24.73%, L1-8_GAr:ClassI:LINE:L1:L1: 9.66%, LINE1-60_SBi:ClassI:LINE:L1:L1: 6.51%
Meihua-B-R11970-Map11	5123	+	True	I|I	LINE|LTR	RIX|RLX	NA	45|21	coding=(TE_BLRtx: Gypsy-4_Pru-LTR:ClassI:LTR:Gypsy:?: 40.93%, L1-26_ALy:ClassI:LINE:L1:L1: 5.78%, LINE1-98_OS:ClassI:LINE:L1:L1: 5.10%
Meihua-B-R11975-Map5	3567	.	True	II|I	TIR|LTR	DTX|RLX	NA	37|28	coding=(profiles: GyDB_GAG_athila_NA_GAG_NA: 41.49%, PF10536.12_PMD_NA_Tase_34.9: 51.27%)	struct=(TElength: >1000bps)	other=(TE_BLRtx: Gypsy-2_Pru-I:ClassI:LTR:Gypsy:?: 12.40%, Gypsy-2_Pru-LTR:ClassI:LTR:Gypsy:?: 23.65%
Meihua-B-R12011-Map3	6160	.	False	II	TIR	DTX	NA	87	coding=(TE_BLRtx: hAT-1b_Ipa:ClassII:TIR:hAT:?: 5.09%
Meihua-B-R1204-Map20	3809	+	False	II	TIR	DTX	NA	62	coding=(TE_BLRtx: HARB-12_OS:ClassII:TIR:PIF-Harbinger:?: 6.97%, HARB-35_ZM:ClassII:TIR:PIF-Harbinger:?: 13.74%, PIF12:ClassII:TIR:PIF-Harbinger:?: 8.09%
Meihua-B-R12040-Map4	1549	.	False	I	LINE	RIX	NA	18	coding=(NA)	struct=(TElength: >1000bps
Meihua-B-R12062-Map6	4984	+	False	I	LTR	RLX	NA	35	coding=(TE_BLRtx: Copia-13_PPe-I:ClassI:LTR:Copia:?: 28.64%
Stella-B-R289-Map20	3640	.	False	I	LTR	RLX	NA	28	coding=(TE_BLRtx: Copia-61_PPe-I:ClassI:LTR:Copia:?: 17.46%
Stella-B-R2894-Map4_reversed	2818	+	False	I	LINE	RIX	NA	54	coding=(TE_BLRtx: L1-15_Mad:ClassI:LINE:L1:L1: 5.32%, L1-3_BRa:ClassI:LINE:L1:L1: 10.32%, L1-4_FV:ClassI:LINE:L1:L1: 23.71%, L1-9_Mad:ClassI:LINE:L1:L1: 5.93%
Stella-B-R2909-Map4	932	.	False	II	MITE	DXX-MITE	NA	20	coding=(NA)	struct=(TElength: <700bps
Stella-B-R2912-Map6	5299	.	False	NA	NA	PHG	NA	100	coding=(Other_profiles: PF13855.9_LRR_8_NA_OTHER_8.7: 98.36%)	struct=(NA)	other=(NA)
Stella-B-R2921-Map3	3127	.	False	NA	NA	PHG	NA	100	coding=(Other_profiles: PF13855.9_LRR_8_NA_OTHER_8.7: 95.08%, PF00931.25_NB-ARC_NA_OTHER_23.5: 89.68%, PF18052.4_Rx_N_NA_OTHER_27.7: 94.62%)	struct=(NA)	other=(NA)
Stella-B-R2922-Map3	796	.	False	NA	NA	PHG	NA	100	coding=(Other_profiles: PF01554.21_MatE_NA_OTHER_24.9: 76.40%)	struct=(NA)	other=(NA)
Stella-B-R293-Map4	1210	+	False	II	TIR	DTX	NA	50	coding=(TE_BLRtx: DNA3-11_Mad:ClassII:TIR:PIF-Harbinger:?: 45.88%)	struct=(TElength: >1000bps
Stella-B-R2936-Map10	2938	.	False	NA	NA	PHG	NA	100	coding=(Other_profiles: PF15613.9_WSD_NA_OTHER_25.4: 39.80%, PF13041.9_PPR_2_NA_OTHER_23.8: 98.00%, PF20431.1_E_motif_NA_OTHER_27.3: 100.00%)	struct=(NA)	other=(NA)
Stella-B-R2956-Map3	944	.	False	II	TIR	DTX	NA	37	coding=(TE_BLRtx: Harbinger-1_PPe:ClassII:TIR:PIF-Harbinger:?: 12.49%)	struct=(TElength: >700bps
Stella-B-R2964-Map5	3382	.	False	NA	NA	PHG	NA	100	coding=(Other_profiles: PF03501.18_S10_plectin_NA_OTHER_26.9: 88.17%)	struct=(NA)	other=(NA)
Stella-B-R2982-Map3_reversed	1587	+	False	II	TIR	DTX	NA	87	coding=(TE_BLRtx: MuDR-9_FV:ClassII:TIR:MuDR:?: 17.05%
Stella-B-R2997-Map3	4187	.	False	NA	NA	PHG	NA	100	coding=(Other_profiles: PF18072.4_FGAR-AT_linker_NA_OTHER_26.6: 98.00%, PF13507.9_GATase_5_NA_OTHER_19.9: 100.00%, PF18076.4_FGAR-AT_N_NA_OTHER_26.6: 63.48%, PF02769.25_AIRS_C_NA_OTHER_23.1: 98.08%)	struct=(NA)	other=(NA)
Stella-B-R3026-Map4	3382	+	False	II	TIR	DTX	NA	87	coding=(TE_BLRtx: MuDR-2_Mad:ClassII:TIR:MuDR:?: 8.03%, MuDR-8_Mad:ClassII:TIR:MuDR:?: 11.60%, MuDR-N296_OS:ClassII:TIR:MuDR:?: 22.72%
Stella-B-R3031-Map5	3439	+	False	I	LTR	RLX	NA	35	coding=(TE_BLRtx: Copia-39_ECa-I:ClassI:LTR:Copia:?: 5.82%, Copia-91_Mad-I:ClassI:LTR:Copia:?: 31.85%, Gypsy-11_Pru-LTR:ClassI:LTR:Gypsy:?: 37.02%
Stella-B-R3048-Map18	8630	.	False	NA	NA	PHG	NA	100	coding=(Other_profiles: PF01582.23_TIR_NA_OTHER_21.3: 78.41%, PF00931.25_NB-ARC_NA_OTHER_23.5: 88.10%)	struct=(NA)	other=(NA)
Stella-B-R3082-Map4	1327	.	False	II	TIR	DTX	NA	25	coding=(NA)	struct=(TElength: >1000bps
Stella-B-R3087-Map5	3010	.	False	I	LINE	RIX	NA	18	coding=(NA)	struct=(TElength: >1000bps
Stella-B-R310-Map3	1148	.	False	NA	NA	PHG	NA	100	coding=(Other_profiles: PF04749.20_PLAC8_NA_OTHER_34.4: 100.00%)	struct=(NA)	other=(NA)
Stella-B-R3105-Map14	2332	.	False	Unclassified	Unclassified	NA	NA	NA	coding=(NA)	struct=(NA)	other=(NA)
Stella-B-R3107-Map8	5511	+	True	I|I	LTR|DIRS	RLX|RYX	NA	57|41	coding=(TE_BLRtx: Copia18-PTR_I_#2:ClassI:LTR:Copia:?: 57.78%
Stella-B-R311-Map7_reversed	3431	+	False	II	TIR	DTX	NA	100	coding=(TE_BLRtx: HAT-16_Mad:ClassII:TIR:hAT:?: 30.43%
Stella-B-R3124-Map3	931	.	False	NA	NA	PHG	NA	100	coding=(Other_profiles: PF16118.8_DUF4834_NA_OTHER_27.8: 82.83%)	struct=(NA)	other=(NA)
Stella-B-R3134-Map10	8066	.	False	I	LARD	RXX-LARD	NA	40	coding=(NA)	struct=(TElength: >4000bps
Stella-B-R3153-Map6	5914	.	False	NA	NA	PHG	NA	100	coding=(Other_profiles: PF02362.24_B3_NA_OTHER_30.1: 89.11%)	struct=(NA)	other=(NA)
Stella-B-R3156-Map3	837	.	False	NA	NA	PHG	NA	100	coding=(Other_profiles: PF13855.9_LRR_8_NA_OTHER_8.7: 90.16%, PF08263.15_LRRNT_2_NA_OTHER_3.1: 97.56%)	struct=(NA)	other=(NA)
Stella-B-R3160-Map13	3091	.	True	II|I	TIR|LARD	DTX|RXX-LARD	NA	25|20	coding=(NA)	struct=(TElength: >1000bps
Stella-B-R3171-Map20	13477	.	False	Unclassified	Unclassified	NA	NA	NA	coding=(NA)	struct=(NA)	other=(NA)
Stella-B-R3192-Map4	2154	+	False	I	LTR	RLX	NA	28	coding=(TE_BLRtx: Cassandra-1_PrM-LTR:ClassI:LTR:?:?: 70.00%, Copia-33-I_VV:ClassI:LTR:Copia:?: 6.48%
Stella-B-R3217-Map4	3899	+	False	I	LINE	RIX	NA	54	coding=(TE_BLRtx: L1-26_NN:ClassI:LINE:L1:L1: 12.16%, L1-5_Mad:ClassI:LINE:L1:L1: 49.84%
Stella-B-R3221-Map4	1251	.	False	II	TIR	DTX	NA	12	coding=(NA)	struct=(TElength: >700bps
Stella-B-R3228-Map6	2113	.	False	I	LTR	RLX	NA	28	coding=(TE_BLRtx: Copia-13_PPe-I:ClassI:LTR:Copia:?: 13.39%
Stella-B-R3229-Map4	4037	+	False	I	LTR	RLX	NA	35	coding=(TE_BLRtx: Copia-13_PPe-I:ClassI:LTR:Copia:?: 21.55%
Stella-B-R3239-Map3	8349	.	False	NA	NA	PHG	NA	100	coding=(Other_profiles: PF01754.19_zf-A20_NA_OTHER_21.6: 91.67%, PF01428.19_zf-AN1_NA_OTHER_27.9: 100.00%)	struct=(NA)	other=(NA)
Stella-B-R3241-Map3	4667	.	False	NA	NA	PHG	NA	100	coding=(Other_profiles: PF01754.19_zf-A20_NA_OTHER_21.6: 95.83%, PF01428.19_zf-AN1_NA_OTHER_27.9: 97.50%)	struct=(NA)	other=(NA)
Stella-B-R3255-Map3	13697	+	False	I	LINE	RIX	NA	36	coding=(TE_BLRtx: L1-11_Mad:ClassI:LINE:L1:L1: 16.58%
Stella-B-R3256-Map3	4409	.	False	NA	NA	PHG	NA	100	coding=(Other_profiles: PF00153.30_Mito_carr_NA_OTHER_22.3: 94.85%)	struct=(NA)	other=(NA)
Stella-B-R3263-Map18	4079	+	False	II	TIR	DTX	NA	100	coding=(TE_BLRtx: HAT-16_Mad:ClassII:TIR:hAT:?: 40.23%
Stella-B-R3266-Map9_reversed	1639	+	False	I	LTR	RLX	NA	14	coding=(TE_BLRtx: Gypsy-4_Pru-LTR:ClassI:LTR:Gypsy:?: 52.33%)	struct=(TElength: >700bps)	other=(NA)
Stella-B-R3285-Map4	4478	+	False	I	LTR	RLX	NA	42	coding=(TE_BLRtx: Copia-23_ECa-I:ClassI:LTR:Copia:?: 35.86%, Copia-26_GR-I:ClassI:LTR:Copia:?: 8.74%, Copia-46_PX-I:ClassI:LTR:Copia:?: 37.51%, Copia-52_ST-I:ClassI:LTR:Copia:?: 7.11%
Stella-B-R330-Map7	4139	.	False	NA	NA	PHG	NA	100	coding=(Other_profiles: PF00931.25_NB-ARC_NA_OTHER_23.5: 98.41%, PF18052.4_Rx_N_NA_OTHER_27.7: 93.55%)	struct=(NA)	other=(NA)
Stella-B-R3321-Map7	2943	.	False	NA	NA	PHG	NA	100	coding=(Other_profiles: PF14432.9_DYW_deaminase_NA_OTHER_29.1: 100.00%, PF20431.1_E_motif_NA_OTHER_27.3: 100.00%, PF12854.10_PPR_1_NA_OTHER_23.8: 97.06%)	struct=(NA)	other=(NA)
Stella-B-R3336-Map4	3851	.	False	II	TIR	DTX	NA	62	coding=(TE_BLRtx: HAT-17_Mad:ClassII:TIR:hAT:?: 11.86%
Stella-B-R3350-Map8	5723	.	False	NA	NA	PHG	NA	100	coding=(Other_profiles: PF13855.9_LRR_8_NA_OTHER_8.7: 95.08%, PF00931.25_NB-ARC_NA_OTHER_23.5: 88.10%, PF18052.4_Rx_N_NA_OTHER_27.7: 89.25%)	struct=(NA)	other=(NA)
Stella-B-R3364-Map3_reversed	4373	+	False	I	LTR	RLX	NA	35	coding=(TE_BLRtx: Copia-4_Mad-I_#2:ClassI:LTR:Copia:?: 25.92%
Stella-B-R3367-Map4	3325	+	False	II	TIR	DTX	NA	87	coding=(TE_BLRtx: MuDR-22_Cas:ClassII:TIR:MuDR:?: 39.33%
Stella-B-R3375-Map3_reversed	2550	+	False	I	LINE	RIX	NA	54	coding=(TE_BLRtx: L1-6_Mad:ClassI:LINE:L1:L1: 49.03%
Stella-B-R3383-Map4	6761	.	False	NA	NA	PHG	NA	100	coding=(Other_profiles: PF13855.9_LRR_8_NA_OTHER_8.7: 91.80%, PF00931.25_NB-ARC_NA_OTHER_23.5: 96.43%)	struct=(NA)	other=(NA)
Stella-B-R339-Map8	4122	+	False	I	LTR	RLX	NA	35	coding=(TE_BLRtx: Copia-13_PPe-I:ClassI:LTR:Copia:?: 88.54%, Copia-13_PPe-LTR:ClassI:LTR:Copia:?: 67.86%
Stella-B-R3393-Map5_reversed	10735	+	True	I|II	LTR|TIR	RLX|DTX	NA	35|25	coding=(TE_BLRtx: Gypsy-2_Pru-LTR:ClassI:LTR:Gypsy:?: 56.90%, Gypsy-2_RC-I:ClassI:LTR:Gypsy:?: 10.10%, Gypsy-3_ATr-I:ClassI:LTR:Gypsy:?: 15.37%
Stella-B-R3427-Map3	1728	.	False	NA	NA	PHG	NA	100	coding=(Other_profiles: PF13962.9_PGG_NA_OTHER_24.1: 99.14%)	struct=(NA)	other=(NA)
Stella-B-R3441-Map5_reversed	3238	+	False	II	TIR	DTX	NA	87	coding=(TE_BLRtx: hAT-32_OS:ClassII:TIR:hAT:?: 6.03%, hAT-6_MN:ClassII:TIR:hAT:?: 12.86%
Stella-B-R3443-Map10	7384	.	False	NA	NA	PHG	NA	100	coding=(Other_profiles: PF13855.9_LRR_8_NA_OTHER_8.7: 93.44%, PF00931.25_NB-ARC_NA_OTHER_23.5: 86.90%, PF18052.4_Rx_N_NA_OTHER_27.7: 95.70%)	struct=(NA)	other=(NA)
Stella-B-R3457-Map3	6378	+	True	I|I	LTR|LINE	RLX|RIX	NA	35|18	coding=(TE_BLRtx: Gypsy-3_Pru-I:ClassI:LTR:Gypsy:?: 12.27%
Stella-B-R3465-Map3	1376	+	False	I	LTR	RLX	NA	14	coding=(TE_BLRtx: Gypsy-5_Pru-LTR:ClassI:LTR:Gypsy:?: 42.21%)	struct=(TElength: >700bps)	other=(NA)
Stella-B-R3468-Map3_reversed	1102	+	False	II	TIR	DTX	NA	87	coding=(TE_BLRtx: HARB-3_Mad:ClassII:TIR:PIF-Harbinger:?: 11.32%
Stella-B-R3469-Map3_reversed	2354	+	False	II	TIR	DTX	NA	87	coding=(TE_BLRtx: HARB-3_Mad:ClassII:TIR:PIF-Harbinger:?: 16.64%
Stella-B-R3471-Map4	6098	.	False	NA	NA	PHG	NA	100	coding=(Other_profiles: PF00350.26_Dynamin_N_NA_OTHER_28.5: 100.00%, PF02212.21_GED_NA_OTHER_21.4: 94.57%, PF01031.23_Dynamin_M_NA_OTHER_28.5: 98.61%)	struct=(NA)	other=(NA)
Stella-B-R4970-Map4	1147	.	False	I	LTR	RLX	NA	14	coding=(TE_BLRx: Gypsy-5_Pru-I_1p:ClassI:LTR:Gypsy:?: 26.91%)	struct=(TElength: >700bps)	other=(NA)
Stella-B-R4978-Map12	4221	.	False	NA	NA	PHG	NA	100	coding=(Other_profiles: PF05922.19_Inhibitor_I9_NA_OTHER_21.2: 34.15%, PF00082.25_Peptidase_S8_NA_OTHER_21.8: 53.52%, PF17766.4_fn3_6_NA_OTHER_26.4: 100.00%)	struct=(NA)	other=(NA)
Stella-B-R4979-Map4	9415	.	False	NA	NA	PHG	NA	100	coding=(Other_profiles: PF00082.25_Peptidase_S8_NA_OTHER_21.8: 26.41%, PF17766.4_fn3_6_NA_OTHER_26.4: 100.00%)	struct=(NA)	other=(NA)
Stella-B-R4988-Map7	3700	.	False	I	LTR	RLX	NA	28	coding=(TE_BLRtx: Gypsy-4_Pru-I:ClassI:LTR:Gypsy:?: 5.98%
Stella-B-R5053-Map11	1033	.	False	Unclassified	Unclassified	NA	NA	NA	coding=(NA)	struct=(NA)	other=(NA)
Stella-B-R5088-Map7	12527	.	False	NA	NA	PHG	NA	100	coding=(Other_profiles: PF13041.9_PPR_2_NA_OTHER_23.8: 100.00%, PF12854.10_PPR_1_NA_OTHER_23.8: 97.06%)	struct=(NA)	other=(NA)
Stella-B-R511-Map20	18071	.	False	Unclassified	Unclassified	NA	NA	NA	coding=(NA)	struct=(NA)	other=(NA)
Stella-B-R5113-Map5	3977	+	False	II	TIR	DTX	NA	100	coding=(TE_BLRtx: MuDR-1_PPe:ClassII:TIR:MuDR:?: 37.19%
Stella-B-R5159-Map4	1769	.	False	NA	NA	PHG	NA	100	coding=(Other_profiles: PF03195.17_LOB_NA_OTHER_24.2: 95.96%)	struct=(NA)	other=(NA)
Stella-B-R516-Map3_reversed	11455	+	True	I|II	Unclassified|TIR	RXX|DTX	NA	33|25	coding=(profiles: GyDB_AP_pepsins_A1b_NA_AP_NA: 78.24%)	struct=(NA)	other=(TE_BLRtx: DNA3-11_Mad:ClassII:TIR:PIF-Harbinger:?: 38.91%
Stella-B-R5168-Map11	4404	.	False	NA	NA	PHG	NA	100	coding=(Other_profiles: PF01582.23_TIR_NA_OTHER_21.3: 77.84%, PF00931.25_NB-ARC_NA_OTHER_23.5: 94.05%, PF20160.2_C-JID_NA_OTHER_24.1: 97.89%)	struct=(NA)	other=(NA)
Stella-B-R5178-Map3	4117	.	False	I	LINE	RIX	NA	45	coding=(TE_BLRtx: L1-9_Mad:ClassI:LINE:L1:L1: 5.50%
Stella-B-R52-Map19	5793	.	False	Unclassified	Unclassified	NA	NA	NA	coding=(NA)	struct=(NA)	other=(NA)
Stella-B-R5208-Map3	2579	.	False	NA	NA	PHG	NA	100	coding=(Other_profiles: PF13855.9_LRR_8_NA_OTHER_8.7: 95.08%, PF00931.25_NB-ARC_NA_OTHER_23.5: 96.83%)	struct=(NA)	other=(NA)
Stella-B-R5228-Map5	1854	.	False	NA	NA	PHG	NA	100	coding=(Other_profiles: PF12937.10_F-box-like_NA_OTHER_24.3: 85.42%)	struct=(NA)	other=(NA)
Stella-B-R5230-Map3	9005	+	False	I	LTR	RLX	NA	35	coding=(TE_BLRtx: Gypsy-26_ST-I:ClassI:LTR:Gypsy:?: 16.61%, Gypsy-28_VV-I:ClassI:LTR:Gypsy:?: 5.40%, Copia-97_VV-I:ClassI:LTR:Copia:?: 5.27%
Stella-B-R524-Map20_reversed	11141	+	True	II|II	TIR|Maverick	DTX|DMX	NA	87|25	coding=(TE_BLRtx: EnSpm-1_Mad:ClassII:TIR:CACTA:EnSpm: 13.49%, EnSpm-5_Mad:ClassII:TIR:CACTA:EnSpm: 46.44%
Stella-B-R533-Map4	5517	.	False	NA	NA	PHG	NA	100	coding=(Other_profiles: PF08276.14_PAN_2_NA_OTHER_21.1: 82.09%)	struct=(NA)	other=(NA)
Stella-B-R537-Map19	4868	.	False	NA	NA	PHG	NA	100	coding=(Other_profiles: PF01965.27_DJ-1_PfpI_NA_OTHER_26.6: 99.39%)	struct=(NA)	other=(NA)
Stella-B-R5406-Map13	2330	.	False	I	LINE	RIX	NA	18	coding=(NA)	struct=(TElength: >1000bps
Stella-B-R5414-Map3	1168	.	False	II	TIR	DTX	NA	12	coding=(NA)	struct=(TElength: >700bps
Stella-B-R5424-Map10	1118	.	False	Unclassified	Unclassified	NA	NA	NA	coding=(NA)	struct=(NA)	other=(NA)
Stella-B-R5444-Map3	4103	.	False	II	TIR	DTX	NA	62	coding=(TE_BLRtx: VHARB4_VV_#2:ClassII:TIR:PIF-Harbinger:?: 7.05%
Stella-B-R545-Map15_reversed	694	+	False	I	LTR	RLX	NA	7	coding=(TE_BLRtx: Cassandra-1_PrM-I:ClassI:LTR:?:?: 100.00%, Cassandra-1_PrM-LTR:ClassI:LTR:?:?: 100.00%)	struct=(TElength: <700bps)	other=(NA)
Stella-B-R5451-Map14	1853	.	False	II	TIR	DTX	NA	37	coding=(TE_BLRtx: HAT-4_Mad:ClassII:TIR:hAT:?: 10.55%)	struct=(TElength: >1000bps)	other=(NA)
Stella-B-R5452-Map4	4951	.	False	NA	NA	PHG	NA	100	coding=(Other_profiles: PF03657.16_UPF0113_NA_OTHER_23.8: 98.63%, PF17833.4_UPF0113_N_NA_OTHER_23.1: 98.80%)	struct=(NA)	other=(NA)
Stella-B-R5479-Map10	4627	.	False	Unclassified	Unclassified	NA	NA	NA	coding=(NA)	struct=(NA)	other=(NA)
Stella-B-R5484-Map6	1479	+	False	I	LINE	RIX	NA	27	coding=(TE_BLRx: L1-62_MT_1p:ClassI:LINE:L1:L1: 7.12%, L1-7_GAr_1p:ClassI:LINE:L1:L1: 18.04%, LINE1E_MT_1p:ClassI:LINE:L1:L1: 20.79%, SHALINE10_MT_1p:ClassI:LINE:L1:L1: 24.83%
Stella-B-R5485-Map3_reversed	2523	+	False	I	LTR	RLX	NA	28	coding=(TE_BLRtx: Copia-13_PPe-I:ClassI:LTR:Copia:?: 31.70%
Stella-B-R5497-Map11	1944	+	False	I	LTR	RLX	NA	14	coding=(TE_BLRtx: Copia-69_PX-LTR:ClassI:LTR:Copia:?: 72.55%)	struct=(TElength: >700bps
Stella-B-R5534-Map4	9156	+	True	I|I	LTR|LINE	RLX|RIX	NA	21|18	coding=(TE_BLRtx: Gypsy-11_Pru-LTR:ClassI:LTR:Gypsy:?: 35.21%)	struct=(TElength: >4000bps)	other=(TElength: >1000bps
Stella-B-R5557-Map3	1961	.	False	NA	NA	PHG	NA	100	coding=(Other_profiles: PF00069.28_Pkinase_NA_OTHER_31.7: 98.48%)	struct=(NA)	other=(NA)
Stella-B-R557-Map8_reversed	6114	+	False	I	LINE	RIX	NA	63	coding=(TE_BLRtx: L1-11_Mad:ClassI:LINE:L1:L1: 45.39%, L1-17_Mad:ClassI:LINE:L1:L1: 53.81%
Stella-B-R5570-Map3	1630	.	False	NA	NA	PHG	NA	100	coding=(Other_profiles: PF00319.21_SRF-TF_NA_OTHER_22.9: 83.33%)	struct=(NA)	other=(NA)
Stella-B-R56-Map4	2406	.	False	NA	NA	PHG	NA	100	coding=(Other_profiles: PF02536.17_mTERF_NA_OTHER_23.1: 79.68%)	struct=(NA)	other=(NA)
Stella-B-R560-Map6	4621	+	False	I	Unclassified	RXX	NA	33	coding=(profiles: GyDB_AP_pepsins_A1b_NA_AP_NA: 78.63%)	struct=(NA)	other=(NA)
Stella-B-R5628-Map11	15441	.	False	NA	NA	PHG	NA	100	coding=(Other_profiles: PF08022.15_FAD_binding_8_NA_OTHER_21.1: 73.39%, PF01794.22_Ferric_reduct_NA_OTHER_23.8: 98.39%, PF08030.15_NAD_binding_6_NA_OTHER_22.2: 58.97%)	struct=(NA)	other=(NA)
Stella-B-R564-Map8	9769	.	False	II	Helitron	DHX	NA	30	coding=(profiles: PF00580.24_UvrD-helicase_NA_HEL_22.3: 29.52%)	struct=(TElength: >4000bps)	other=(Other_profiles: PF20073.2_DUF6469_NA_OTHER_26.9: 96.92%)
Stella-B-R5640-Map3	3490	.	False	NA	NA	PHG	NA	100	coding=(Other_profiles: PF08100.14_Dimerisation_NA_OTHER_25.6: 100.00%, PF00891.21_Methyltransf_2_NA_OTHER_22.3: 97.14%)	struct=(NA)	other=(NA)
Stella-B-R5644-Map3	5473	+	False	II	TIR	DTX	NA	87	coding=(TE_BLRtx: EnSpm-13_VV:ClassII:TIR:CACTA:EnSpm: 14.48%, EnSpm-3_MN:ClassII:TIR:CACTA:EnSpm: 5.31%, EnSpm-4_VV:ClassII:TIR:CACTA:EnSpm: 6.02%
Stella-B-R5660-Map3	4706	.	False	II	Helitron	DHX	NA	30	coding=(TE_BLRtx: Helitron-N29_ZM:ClassII:Helitron:Helitron:?: 10.75%)	struct=(TElength: >4000bps)	other=(Other_profiles: PF00069.28_Pkinase_NA_OTHER_31.7: 62.12%, PF13855.9_LRR_8_NA_OTHER_8.7: 100.00%)
Stella-B-R5723-Map4_reversed	6183	+	False	I	LTR	RLX	NA	35	coding=(TE_BLRtx: Gypsy-4_Pru-I:ClassI:LTR:Gypsy:?: 33.18%
Stella-B-R574-Map4_reversed	836	+	False	II	TIR	DTX	NA	87	coding=(TE_BLRtx: MuDR-9_Mad:ClassII:TIR:MuDR:?: 16.75%
Stella-B-R5758-Map3	3666	.	False	I	LTR	RLX	NA	14	coding=(TE_BLRtx: Copia-100_Mad-LTR:ClassI:LTR:Copia:?: 20.72%)	struct=(TElength: >700bps)	other=(NA)
Stella-B-R5761-Map8	4160	.	False	NA	NA	PHG	NA	100	coding=(Other_profiles: PF01453.27_B_lectin_NA_OTHER_32.4: 100.00%)	struct=(NA)	other=(NA)
Stella-B-R5774-Map3	1154	.	False	II	TIR	DTX	NA	25	coding=(NA)	struct=(TElength: >1000bps
Stella-B-R5805-Map3	5666	.	False	NA	NA	PHG	NA	100	coding=(Other_profiles: PF01582.23_TIR_NA_OTHER_21.3: 94.32%, PF00931.25_NB-ARC_NA_OTHER_23.5: 55.56%)	struct=(NA)	other=(NA)
Stella-B-R5832-Map8_reversed	6174	+	False	I	LTR	RLX	NA	21	coding=(TE_BLRtx: Copia-13_PPe-LTR:ClassI:LTR:Copia:?: 82.14%)	struct=(TElength: >4000bps)	other=(NA)
Mands-B-R8473-Map3	1089	.	False	I	Unclassified	RXX	NA	33	coding=(profiles: PF13966.9_zf-RVT_NA_RT_27.5: 70.59%)	struct=(NA)	other=(NA)
Mands-B-R8481-Map3_reversed	9274	+	True	II|I	TIR|LTR	DTX|RLX	NA	62|50	coding=(TE_BLRtx: Caulimovirus-1_MT:ClassII:TIR:CACTA:EnSpm: 7.14%
Mands-B-R849-Map20	10695	+	False	II	TIR	DTX	NA	75	coding=(TE_BLRtx: EnSpm-5_Mad:ClassII:TIR:CACTA:EnSpm: 42.37%
Mands-B-R8499-Map5	3364	.	False	NA	NA	PHG	NA	100	coding=(Other_profiles: PF00133.25_tRNA-synt_1_NA_OTHER_22.7: 94.35%, PF08264.16_Anticodon_1_NA_OTHER_25.1: 90.13%)	struct=(NA)	other=(NA)
Mands-B-R8532-Map3	1049	.	False	I	LINE	RIX	NA	18	coding=(NA)	struct=(TElength: >1000bps
Mands-B-R8542-Map6	2762	+	False	I	LTR	RLX	NA	14	coding=(TE_BLRtx: Gypsy-5_Pru-LTR:ClassI:LTR:Gypsy:?: 74.16%)	struct=(TElength: >700bps)	other=(NA)
Mands-B-R856-Map6	1323	+	False	I	LINE	RIX	NA	54	coding=(TE_BLRtx: L1-20_FV:ClassI:LINE:L1:L1: 80.91%
Mands-B-R8562-Map3	1334	.	False	NA	NA	PHG	NA	100	coding=(Other_profiles: PF01248.29_Ribosomal_L7Ae_NA_OTHER_22.1: 80.00%)	struct=(NA)	other=(NA)
Mands-B-R858-Map3	3358	.	False	NA	NA	PHG	NA	100	coding=(Other_profiles: PF01582.23_TIR_NA_OTHER_21.3: 81.82%, PF00931.25_NB-ARC_NA_OTHER_23.5: 88.89%)	struct=(NA)	other=(NA)
Mands-B-R8588-Map3	1943	+	False	I	LTR	RLX	NA	14	coding=(TE_BLRtx: Copia-17_PX-LTR:ClassI:LTR:Copia:?: 59.35%)	struct=(TElength: >700bps)	other=(NA)
Mands-B-R8597-Map5	11672	.	False	NA	NA	PHG	NA	100	coding=(Other_profiles: PF01487.18_DHquinase_I_NA_OTHER_22.2: 93.45%, PF13054.9_DUF3915_NA_OTHER_26.9: 48.78%, PF18317.4_SDH_C_NA_OTHER_25.8: 61.29%, PF08501.14_Shikimate_dh_N_NA_OTHER_24.3: 63.86%)	struct=(NA)	other=(NA)
Mands-B-R86-Map4	1355	+	False	I	LTR	RLX	NA	14	coding=(TE_BLRtx: Gypsy-3_Pru-LTR:ClassI:LTR:Gypsy:?: 75.48%)	struct=(TElength: >700bps)	other=(NA)
Mands-B-R8604-Map12	5257	.	False	Unclassified	Unclassified	NA	NA	NA	coding=(NA)	struct=(NA)	other=(NA)
Mands-B-R8635-Map3_reversed	7644	+	False	II	TIR	DTX	NA	87	coding=(TE_BLRtx: hAT-15B_MT:ClassII:TIR:hAT:?: 14.81%
Mands-B-R8636-Map3_reversed	2071	+	False	II	TIR	DTX	NA	62	coding=(TE_BLRtx: hAT-34_ZM:ClassII:TIR:hAT:?: 19.29%, hAT-7_MT:ClassII:TIR:hAT:?: 30.18%
Mands-B-R864-Map14	3718	.	False	NA	NA	PHG	NA	100	coding=(Other_profiles: PF08370.14_PDR_assoc_NA_OTHER_24.9: 75.38%)	struct=(NA)	other=(NA)
Mands-B-R866-Map19	1809	.	False	Unclassified	Unclassified	NA	NA	NA	coding=(NA)	struct=(NA)	other=(NA)
Mands-B-R8679-Map10	12445	+	True	I|I	LINE|LTR	RIX|RLX	NA	45|21	coding=(TE_BLRtx: Copia-17_PPe-LTR:ClassI:LTR:Copia:?: 100.00%, Gypsy-34_Mad-LTR:ClassI:LTR:Gypsy:?: 33.40%, L1-1_BV:ClassI:LINE:L1:L1: 7.79%, L1-1_FV:ClassI:LINE:L1:L1: 24.14%, L1-1_GR:ClassI:LINE:L1:L1: 27.33%, L1-45_NN:ClassI:LINE:L1:L1: 5.96%, SHALINE8_MT:ClassI:LINE:L1:L1: 13.18%
Mands-B-R871-Map3	1399	.	False	NA	NA	PHG	NA	100	coding=(Other_profiles: PF00407.22_Bet_v_1_NA_OTHER_22.4: 100.00%)	struct=(NA)	other=(NA)
Mands-B-R872-Map3	2196	.	False	NA	NA	PHG	NA	100	coding=(Other_profiles: PF00407.22_Bet_v_1_NA_OTHER_22.4: 98.68%)	struct=(NA)	other=(NA)
Mands-B-R8741-Map3_reversed	11328	+	True	II|I	TIR|LTR	DTX|RLX	NA	75|21	coding=(TE_BLRtx: Harbinger-1_PPe:ClassII:TIR:PIF-Harbinger:?: 24.65%
Mands-B-R8746-Map5	2291	.	False	II	TIR	DTX	NA	100	coding=(TE_BLRtx: HAT-16_Mad:ClassII:TIR:hAT:?: 6.01%
Mands-B-R8750-Map4	4829	+	False	I	LTR	RLX	NA	100	coding=(TE_BLRtx: Copia-14_Mad-I_#2:ClassI:LTR:Copia:?: 53.82%, Copia-86_Mad-I:ClassI:LTR:Copia:?: 40.79%
Mands-B-R881-Map12	2030	.	False	Unclassified	Unclassified	NA	NA	NA	coding=(NA)	struct=(NA)	other=(NA)
Mands-B-R8822-Map3	7003	+	False	I	LTR	RLX	NA	21	coding=(TE_BLRtx: Gypsy-5_Pru-LTR:ClassI:LTR:Gypsy:?: 82.05%)	struct=(TElength: >4000bps)	other=(NA)
Mands-B-R8916-Map3_reversed	1633	+	False	I	LTR	RLX	NA	14	coding=(TE_BLRtx: Gypsy-5_Pru-LTR:ClassI:LTR:Gypsy:?: 77.91%)	struct=(TElength: >700bps)	other=(NA)
Mands-B-R9002-Map4	1302	.	False	II	TIR	DTX	NA	25	coding=(NA)	struct=(TElength: >1000bps
Mands-B-R9032-Map4	2173	.	False	NA	NA	PHG	NA	100	coding=(Other_profiles: PF00067.25_p450_NA_OTHER_22.8: 75.59%)	struct=(NA)	other=(NA)
Mands-B-R904-Map13_reversed	3620	+	False	II	TIR	DTX	NA	100	coding=(TE_BLRtx: MuDR-1_Mad:ClassII:TIR:MuDR:?: 6.82%, MuDR-2_FV:ClassII:TIR:MuDR:?: 50.94%, MuDR-4_FV:ClassII:TIR:MuDR:?: 7.60%
Mands-B-R9054-Map3	1067	.	False	NA	NA	PHG	NA	100	coding=(Other_profiles: PF07821.15_Alpha-amyl_C2_NA_OTHER_17.0: 100.00%)	struct=(NA)	other=(NA)
Mands-B-R9093-Map6_reversed	6511	+	True	I|I	LTR|DIRS	RLX|RYX	NA	35|25	coding=(TE_BLRtx: Cassandra-1_PrM-LTR:ClassI:LTR:?:?: 74.81%, Copia-13_PPe-I:ClassI:LTR:Copia:?: 43.55%
Mands-B-R9178-Map8	10549	.	True	I|II	LTR|TIR	RLX|DTX	NA	35|25	coding=(TE_BLRtx: Copia-62_PT-I:ClassI:LTR:Copia:?: 10.38%
Mands-B-R9212-Map3	729	.	False	I	LINE	RIX	NA	18	coding=(NA)	struct=(TElength: >700bps
Mands-B-R9235-Map7	6621	.	False	NA	NA	PHG	NA	100	coding=(Other_profiles: PF13855.9_LRR_8_NA_OTHER_8.7: 93.44%)	struct=(NA)	other=(NA)
Mands-B-R924-Map3	1538	.	False	I	LINE	RIX	NA	18	coding=(NA)	struct=(TElength: >1000bps
Mands-B-R9307-Map3	3387	.	False	NA	NA	PHG	NA	100	coding=(Other_profiles: PF05056.15_DUF674_NA_OTHER_24.4: 97.79%)	struct=(NA)	other=(NA)
Mands-B-R9320-Map3_reversed	2667	+	False	I	LINE	RIX	NA	45	coding=(TE_BLRtx: L1-21_FV:ClassI:LINE:L1:L1: 6.69%, L1-9_Mad:ClassI:LINE:L1:L1: 17.37%
Mands-B-R9328-Map14	3357	.	False	NA	NA	PHG	NA	100	coding=(Other_profiles: PF13041.9_PPR_2_NA_OTHER_23.8: 100.00%, PF12854.10_PPR_1_NA_OTHER_23.8: 41.18%)	struct=(NA)	other=(NA)
Mands-B-R9344-Map3	2777	.	False	NA	NA	PHG	NA	100	coding=(Other_profiles: PF13041.9_PPR_2_NA_OTHER_23.8: 100.00%, PF12854.10_PPR_1_NA_OTHER_23.8: 100.00%)	struct=(NA)	other=(NA)
Mands-B-R9355-Map4	1535	.	False	I	Unclassified	RXX	NA	33	coding=(profiles: PF13456.9_RVT_3_NA_RT_21.6: 50.81%)	struct=(NA)	other=(NA)
Mands-B-R9376-Map3	1028	.	False	II	TIR	DTX	NA	37	coding=(TE_BLRtx: Harbinger-1_PPe:ClassII:TIR:PIF-Harbinger:?: 8.36%)	struct=(TElength: >1000bps)	other=(NA)
Mands-B-R9401-Map4	3890	+	True	II|I	TIR|LTR	DTX|RLX	NA	37|28	coding=(profiles: PF10536.12_PMD_NA_Tase_34.9: 47.61%)	struct=(TElength: >1000bps)	other=(TE_BLRtx: Gypsy-10_Pru-LTR:ClassI:LTR:Gypsy:?: 7.59%
Mands-B-R9412-Map3	876	+	False	II	TIR	DTX	NA	50	coding=(TE_BLRtx: MuDR-18_ALy:ClassII:TIR:MuDR:?: 7.67%
Mands-B-R9418-Map5	2916	.	False	NA	NA	PHG	NA	100	coding=(Other_profiles: PF05498.14_RALF_NA_OTHER_24.9: 76.92%)	struct=(NA)	other=(NA)
Mands-B-R9479-Map4	968	.	False	NA	NA	PHG	NA	100	coding=(Other_profiles: PF13962.9_PGG_NA_OTHER_24.1: 98.28%)	struct=(NA)	other=(NA)
Mands-B-R9498-Map3	6608	+	False	I	LTR	RLX	NA	21	coding=(TE_BLRtx: Copia-28_Pru-LTR:ClassI:LTR:Copia:?: 82.05%)	struct=(TElength: >4000bps)	other=(Other_profiles: PF00232.21_Glyco_hydro_1_NA_OTHER_22.6: 76.38%)
Mands-B-R9505-Map3	1682	.	False	II	NA	DXX	NA	33	coding=(TE_BLRx: IS3EU-4_CGi_1p:ClassII:?:IS3EU:?: 24.94%)	struct=(NA)	other=(Other_profiles: PF00069.28_Pkinase_NA_OTHER_31.7: 97.73%)
Mands-B-R952-Map20	784	.	False	II	MITE	DXX-MITE	NA	20	coding=(NA)	struct=(TElength: <700bps
Mands-B-R956-Map3	1171	.	False	II	TIR	DTX	NA	12	coding=(NA)	struct=(TElength: >700bps
CH250H1-B-R1061-Map8_reversed	7783	+	False	I	LTR	RLX	NA	35	coding=(TE_BLRtx: Gypsy-38_Mad-I:ClassI:LTR:Gypsy:?: 5.52%, Gypsy-47_Mad-I:ClassI:LTR:Gypsy:?: 5.04%
CH250H1-B-R1068-Map5	3880	.	False	NA	NA	PHG	NA	100	coding=(Other_profiles: PF00295.20_Glyco_hydro_28_NA_OTHER_22.9: 98.77%)	struct=(NA)	other=(NA)
CH250H1-B-R1087-Map7_reversed	7063	+	False	II	TIR	DTX	NA	62	coding=(TE_BLRtx: EnSpm-5_FV:ClassII:TIR:CACTA:EnSpm: 15.46%
CH250H1-B-R1108-Map5	2854	.	False	II	TIR	DTX	NA	25	coding=(NA)	struct=(TElength: >1000bps
CH250H1-B-R1129-Map20	9568	.	False	NA	NA	PHG	NA	100	coding=(Other_profiles: PF13855.9_LRR_8_NA_OTHER_8.7: 96.72%, PF12799.10_LRR_4_NA_OTHER_20.2: 88.37%)	struct=(NA)	other=(NA)
CH250H1-B-R1139-Map6	1110	.	False	I	LINE	RIX	NA	18	coding=(NA)	struct=(TElength: >1000bps
CH250H1-B-R1153-Map20_reversed	7535	+	False	II	TIR	DTX	NA	100	coding=(TE_BLRtx: MuDR-7_Mad:ClassII:TIR:MuDR:?: 32.14%
CH250H1-B-R1183-Map8_reversed	5167	+	False	I	LTR	RLX	NA	35	coding=(TE_BLRtx: Gypsy-12_NN-I:ClassI:LTR:Gypsy:?: 6.50%, Gypsy-2_Pru-I:ClassI:LTR:Gypsy:?: 32.99%, Gypsy-6_PPe-I:ClassI:LTR:Gypsy:?: 10.34%
CH250H1-B-R1219-Map12_reversed	1637	+	False	I	LTR	RLX	NA	14	coding=(TE_BLRtx: Gypsy-17_PPe-I:ClassI:LTR:Gypsy:?: 9.98%, Gypsy-17_PPe-LTR:ClassI:LTR:Gypsy:?: 97.91%)	struct=(TElength: >700bps)	other=(NA)
CH250H1-B-R1244-Map13	4646	.	False	Unclassified	Unclassified	NA	NA	NA	coding=(NA)	struct=(NA)	other=(NA)
CH250H1-B-R1248-Map6	3932	+	False	II	TIR	DTX	NA	100	coding=(TE_BLRtx: Harbinger-1_PPe:ClassII:TIR:PIF-Harbinger:?: 82.16%
CH250H1-B-R1250-Map5	5547	+	False	I	LTR	RLX	NA	100	coding=(TE_BLRtx: Copia-103_Mad-I:ClassI:LTR:Copia:?: 36.36%, Copia-42_Pru-I:ClassI:LTR:Copia:?: 7.60%, Copia-56_PX-I:ClassI:LTR:Copia:?: 29.93%
CH250H1-B-R1279-Map7	1334	.	False	I	LTR	RLX	NA	14	coding=(TE_BLRtx: Copia-59_PPe-I:ClassI:LTR:Copia:?: 5.08%)	struct=(TElength: >700bps)	other=(NA)
CH250H1-B-R1280-Map9	17705	+	True	II|I	TIR|LTR	DTX|RLX	NA	25|14	coding=(TE_BLRtx: HAT-17_Mad:ClassII:TIR:hAT:?: 6.57%)	struct=(TElength: >10000bps)	other=(TE_BLRtx: Cassandra-1_PrM-LTR:ClassI:LTR:?:?: 88.89%)
CH250H1-B-R1288-Map6	817	.	False	I	LINE	RIX	NA	18	coding=(NA)	struct=(TElength: >700bps
CH250H1-B-R1299-Map20_reversed	12112	+	True	II|I	TIR|LTR	DTX|RLX	NA	37|35	coding=(profiles: GyDB_INT_tat_NA_INT_NA: 100.00%, PF10536.12_PMD_NA_Tase_34.9: 96.34%)	struct=(TElength: >10000bps
CH250H1-B-R1306-Map9	1691	+	False	I	LTR	RLX	NA	14	coding=(TE_BLRtx: Gypsy-4_Pru-LTR:ClassI:LTR:Gypsy:?: 52.73%)	struct=(TElength: >700bps)	other=(NA)
CH250H1-B-R1366-Map3	2264	+	False	I	LTR	RLX	NA	28	coding=(TE_BLRtx: SCL352_Athila:ClassI:LTR:Gypsy:?: 33.19%
CH250H1-B-R1369-Map4	7578	.	False	I	LTR	RLX	NA	21	coding=(TE_BLRx: Copia-28_Pru-I_1p:ClassI:LTR:Copia:?: 24.27%, Copia-51_MN-I_1p:ClassI:LTR:Copia:?: 7.04%)	struct=(TElength: >4000bps)	other=(NA)
CH250H1-B-R1394-Map9_reversed	10635	-	False	I	LTR	RLX	NA	35	coding=(TE_BLRtx: Copia-60_AT-I:ClassI:LTR:Copia:?: 17.07%, Copia-65_Mad-I:ClassI:LTR:Copia:?: 13.32%, Gypsy-18_PPe-I:ClassI:LTR:Gypsy:?: 12.39%, Gypsy-18_PPe-LTR:ClassI:LTR:Gypsy:?: 69.77%
CH250H1-B-R1425-Map11_reversed	8834	+	True	I|II	LTR|TIR	RLX|DTX	NA	71|50	coding=(TE_BLRtx: Copia-15_FV-I:ClassI:LTR:Copia:?: 15.87%, Copia-1_Cas-I:ClassI:LTR:Copia:?: 13.53%, Copia-2_Cas-I:ClassI:LTR:Copia:?: 20.54%
CH250H1-B-R144-Map20_reversed	6022	+	False	I	LTR	RLX	NA	42	coding=(TE_BLRtx: Copia-22_OS-I:ClassI:LTR:Copia:?: 5.45%, Copia-37_MN-I:ClassI:LTR:Copia:?: 34.10%, Copia-51_MN-I:ClassI:LTR:Copia:?: 7.13%
CH250H1-B-R1451-Map5	3856	.	False	II	Helitron	DHX	NA	20	coding=(profiles: PF00271.34_Helicase_C_NA_HEL_23.5: 63.06%)	struct=(TElength: >700bps)	other=(NA)
CH250H1-B-R148-Map20	9488	+	True	I|I	LTR|LINE	RLX|RIX	NA	71|36	coding=(TE_BLRtx: Gypsy-5_Pru-I:ClassI:LTR:Gypsy:?: 95.95%, Gypsy-5_Pru-LTR:ClassI:LTR:Gypsy:?: 74.95%
CH250H1-B-R1490-Map3	637	.	True	I|I	SINE|LINE	RSX|RIX	NA	60|9	coding=(NA)	struct=(TElength: <700bps
CH250H1-B-R151-Map11	877	.	False	Unclassified	Unclassified	NA	NA	NA	coding=(NA)	struct=(NA)	other=(NA)
CH250H1-B-R1514-Map3	1873	.	False	II	TIR	DTX	NA	87	coding=(TE_BLRtx: HAT-6_Mad:ClassII:TIR:hAT:?: 11.02%, hAT-2_PTr:ClassII:TIR:hAT:?: 14.79%
CH250H1-B-R1522-Map8	5063	+	False	I	LTR	RLX	NA	100	coding=(TE_BLRtx: Copia-31_Pru-I:ClassI:LTR:Copia:?: 98.70%, Copia-38_Pru-LTR:ClassI:LTR:Copia:?: 73.60%
CH250H1-B-R1531-Map13	832	.	False	II	TIR	DTX	NA	12	coding=(NA)	struct=(TElength: >700bps
CH250H1-B-R1559-Map20	5519	+	False	II	TIR	DTX	NA	100	coding=(TE_BLRtx: MuDR-1_PPe:ClassII:TIR:MuDR:?: 28.51%
CH250H1-B-R1569-Map12_reversed	4907	+	False	I	LTR	RLX	NA	100	coding=(TE_BLRtx: Copia-78_Mad-I:ClassI:LTR:Copia:?: 97.17%
CH250H1-B-R1622-Map8	948	+	False	I	LTR	RLX	NA	7	coding=(TE_BLRtx: Gypsy-4_Pru-LTR:ClassI:LTR:Gypsy:?: 47.60%)	struct=(TElength: >700bps)	other=(NA)
CH250H1-B-R1650-Map3	970	.	False	I	LTR	RLX	NA	21	coding=(TE_BLRtx: Copia-98_GM-I:ClassI:LTR:Copia:?: 7.12%
CH250H1-B-R1664-Map9_reversed	3161	+	False	II	TIR	DTX	NA	100	coding=(TE_BLRtx: hAT-11_FV:ClassII:TIR:hAT:?: 63.02%
CH250H1-B-R167-Map3	633	.	False	II	TIR	DTX	NA	12	coding=(TE_BLRtx: Harbinger-1_PPe:ClassII:TIR:PIF-Harbinger:?: 9.65%)	struct=(TElength: <700bps
CH250H1-B-R1711-Map11_reversed	4270	+	False	II	TIR	DTX	NA	100	coding=(TE_BLRtx: HAT-18_Mad:ClassII:TIR:hAT:?: 38.90%, HAT-8C_Mad:ClassII:TIR:hAT:?: 8.30%
Stella-B-G1827-Map12	1111	.	False	Unclassified	Unclassified	NA	NA	NA	coding=(NA)	struct=(NA)	other=(NA)
Stella-B-G1892-Map5	1557	.	False	NA	NA	PHG	NA	100	coding=(Other_profiles: PF03140.18_DUF247_NA_OTHER_24.8: 100.00%)	struct=(NA)	other=(NA)
Stella-B-G2094-Map5	2276	.	False	II	TIR	DTX	NA	87	coding=(TE_BLRtx: HAT-6_Mad:ClassII:TIR:hAT:?: 17.71%, hAT-11_FV:ClassII:TIR:hAT:?: 6.15%
Stella-B-G2185-Map9	1536	.	False	II	TIR	DTX	NA	25	coding=(NA)	struct=(TElength: >1000bps
Stella-B-G2231-Map5	1202	.	False	II	TIR	DTX	NA	25	coding=(NA)	struct=(TElength: >1000bps
Stella-B-G2301-Map12	2512	.	False	II	TIR	DTX	NA	62	coding=(TE_BLRtx: Harbinger-1_PPe:ClassII:TIR:PIF-Harbinger:?: 26.25%
Stella-B-G2311-Map8	1243	.	False	II	TIR	DTX	NA	25	coding=(NA)	struct=(TElength: >1000bps
Stella-B-G2377-Map3	1041	.	False	II	TIR	DTX	NA	12	coding=(NA)	struct=(TElength: >700bps
Stella-B-G2384-Map4	999	.	False	II	TIR	DTX	NA	12	coding=(NA)	struct=(TElength: >700bps
Stella-B-G2394-Map3	1521	.	False	I	LTR	RLX	NA	14	coding=(TE_BLRtx: Gypsy-18_PPe-I:ClassI:LTR:Gypsy:?: 12.13%)	struct=(TElength: >700bps)	other=(NA)
Stella-B-G2433-Map14	1205	.	False	II	TIR	DTX	NA	25	coding=(NA)	struct=(TElength: >1000bps
Stella-B-G246-Map9	8812	+	False	I	LTR	RLX	NA	64	coding=(TE_BLRtx: ATLANTYS2B_I:ClassI:LTR:Gypsy:?: 12.90%, Gypsy-38_Mad-I:ClassI:LTR:Gypsy:?: 27.25%
Stella-B-G2469-Map4	1469	.	False	NA	NA	PHG	NA	100	coding=(Other_profiles: PF00266.22_Aminotran_5_NA_OTHER_21.5: 78.17%)	struct=(NA)	other=(NA)
Stella-B-G2483-Map5_reversed	1730	+	False	II	TIR	DTX	NA	87	coding=(TE_BLRtx: MuDR-1_Mad:ClassII:TIR:MuDR:?: 7.39%, MuDR-2_FV:ClassII:TIR:MuDR:?: 23.87%
Stella-B-G2491-Map5	1805	+	False	II	TIR	DTX	NA	87	coding=(TE_BLRtx: HAT-18_Mad:ClassII:TIR:hAT:?: 26.59%, HAT-8C_Mad:ClassII:TIR:hAT:?: 6.78%
Stella-B-G2508-Map20	1531	+	False	I	LTR	RLX	NA	14	coding=(TE_BLRtx: Gypsy-34_Mad-LTR:ClassI:LTR:Gypsy:?: 83.98%)	struct=(TElength: >700bps)	other=(NA)
Stella-B-G2552-Map7	1358	.	False	I	LTR	RLX	NA	14	coding=(TE_BLRtx: Copia-59_PPe-I:ClassI:LTR:Copia:?: 5.30%)	struct=(TElength: >700bps)	other=(NA)
Stella-B-G2554-Map3	1761	.	False	I	LTR	RLX	NA	14	coding=(TE_BLRtx: Gypsy-18_PPe-I:ClassI:LTR:Gypsy:?: 10.33%, Gypsy-9_Mad-I_#2:ClassI:LTR:Gypsy:?: 7.84%)	struct=(TElength: >700bps)	other=(NA)
Stella-B-G2567-Map5	1265	.	False	I	LINE	RIX	NA	18	coding=(NA)	struct=(TElength: >1000bps
Stella-B-G2639-Map10	1269	.	False	Unclassified	Unclassified	NA	NA	NA	coding=(NA)	struct=(NA)	other=(NA)
Stella-B-G2748-Map15	1617	.	False	Unclassified	Unclassified	NA	NA	NA	coding=(NA)	struct=(NA)	other=(NA)
Stella-B-G2752-Map5	1277	.	False	II	TIR	DTX	NA	50	coding=(TE_BLRtx: Harbinger-1_PPe:ClassII:TIR:PIF-Harbinger:?: 10.02%)	struct=(TElength: >1000bps
Stella-B-G2811-Map5	1451	.	False	II	TIR	DTX	NA	25	coding=(NA)	struct=(TElength: >1000bps
Stella-B-G2826-Map3	1714	.	False	NA	NA	PHG	NA	100	coding=(Other_profiles: PF00444.21_Ribosomal_L36_NA_OTHER_26.1: 100.00%)	struct=(NA)	other=(NA)
Stella-B-G2831-Map3_reversed	1665	+	False	I	LINE	RIX	NA	54	coding=(TE_BLRtx: L1-26_NN:ClassI:LINE:L1:L1: 9.00%, L1-3_BRa:ClassI:LINE:L1:L1: 9.14%, L1-9_FV:ClassI:LINE:L1:L1: 19.41%
Stella-B-G2913-Map11	1805	.	False	Unclassified	Unclassified	NA	NA	NA	coding=(NA)	struct=(NA)	other=(NA)
Stella-B-G2933-Map11_reversed	1649	+	False	I	LTR	RLX	NA	14	coding=(TE_BLRtx: Gypsy-4_Pru-LTR:ClassI:LTR:Gypsy:?: 45.80%)	struct=(TElength: >700bps)	other=(NA)
Stella-B-G2940-Map5	1681	+	False	I	LTR	RLX	NA	28	coding=(TE_BLRtx: Gypsy-3_Pru-I:ClassI:LTR:Gypsy:?: 11.68%, Gypsy-3_Pru-LTR:ClassI:LTR:Gypsy:?: 56.87%
Stella-B-G2967-Map5	1873	+	False	I	LINE	RIX	NA	45	coding=(TE_BLRtx: L1-6_Mad:ClassI:LINE:L1:L1: 37.17%
Stella-B-G2969-Map20	1528	.	False	Unclassified	Unclassified	NA	NA	NA	coding=(NA)	struct=(NA)	other=(NA)
Stella-B-G3027-Map13	1912	.	False	Unclassified	Unclassified	NA	NA	NA	coding=(NA)	struct=(NA)	other=(NA)
Stella-B-G3040-Map7	1864	.	False	II	NA	DXX	NA	33	coding=(TE_BLRx: IS3EU-4_CGi_1p:ClassII:?:IS3EU:?: 25.30%)	struct=(NA)	other=(Other_profiles: PF00069.28_Pkinase_NA_OTHER_31.7: 97.35%)
Stella-B-G3068-Map20	1669	.	False	Unclassified	Unclassified	NA	NA	NA	coding=(NA)	struct=(NA)	other=(NA)
Stella-B-G3191-Map10	1746	.	False	Unclassified	Unclassified	NA	NA	NA	coding=(NA)	struct=(NA)	other=(NA)
Stella-B-G3196-Map13_reversed	1691	+	False	I	LTR	RLX	NA	14	coding=(TE_BLRtx: Gypsy-4_Pru-LTR:ClassI:LTR:Gypsy:?: 51.13%)	struct=(TElength: >700bps)	other=(NA)
KZ_H1V2-B-R138-Map20_reversed	3846	+	False	I	LTR	RLX	NA	57	coding=(TE_BLRtx: Gypsy-3_TC-I:ClassI:LTR:Gypsy:?: 84.68%
KZ_H1V2-B-R1382-Map3	2919	+	False	I	LTR	RLX	NA	14	coding=(TE_BLRtx: Copia-22_PPe-LTR:ClassI:LTR:Copia:?: 80.66%)	struct=(TElength: >700bps)	other=(NA)
KZ_H1V2-B-R1397-Map4	1241	.	False	I	LINE	RIX	NA	18	coding=(NA)	struct=(TElength: >1000bps
KZ_H1V2-B-R1409-Map11	11484	+	True	II|I	TIR|LTR	DTX|RLX	NA	25|21	coding=(TE_BLRtx: HAT-17_Mad:ClassII:TIR:hAT:?: 6.57%)	struct=(TElength: >10000bps)	other=(TE_BLRtx: Cassandra-1_PrM-LTR:ClassI:LTR:?:?: 89.63%)
KZ_H1V2-B-R1463-Map10	1767	.	False	Unclassified	Unclassified	NA	NA	NA	coding=(NA)	struct=(NA)	other=(NA)
KZ_H1V2-B-R1475-Map3	1554	+	False	II	TIR	DTX	NA	37	coding=(TE_BLRtx: Harbinger-1_PPe:ClassII:TIR:PIF-Harbinger:?: 40.04%)	struct=(TElength: >1000bps)	other=(NA)
KZ_H1V2-B-R150-Map10	5755	+	False	I	LINE	RIX	NA	72	coding=(TE_BLRtx: L1-38_ALy:ClassI:LINE:L1:L1: 29.04%, L1-7_FV:ClassI:LINE:L1:L1: 7.58%, LINE1-97_OS:ClassI:LINE:L1:L1: 27.29%
KZ_H1V2-B-R1514-Map11	2097	+	False	II	TIR	DTX	NA	87	coding=(TE_BLRtx: HARB-3_Mad:ClassII:TIR:PIF-Harbinger:?: 31.56%
KZ_H1V2-B-R1525-Map3_reversed	1873	+	False	II	TIR	DTX	NA	37	coding=(TE_BLRtx: MuDR-1_PPe:ClassII:TIR:MuDR:?: 31.79%)	struct=(TElength: >1000bps)	other=(NA)
KZ_H1V2-B-R1564-Map8	3574	.	False	I	LTR	RLX	NA	28	coding=(TE_BLRtx: Gypsy-5_Mad-I:ClassI:LTR:Gypsy:?: 19.99%
KZ_H1V2-B-R1585-Map20	1670	.	False	Unclassified	Unclassified	NA	NA	NA	coding=(NA)	struct=(NA)	other=(NA)
KZ_H1V2-B-R1607-Map4	950	.	False	II	Helitron	DHX	NA	20	coding=(TE_BLRtx: Helitron-N30_ZM:ClassII:Helitron:Helitron:?: 8.99%)	struct=(TElength: >700bps)	other=(Other_profiles: PF00400.35_WD40_NA_OTHER_19.1: 92.11%)
KZ_H1V2-B-R1611-Map10	2401	.	False	I	LTR	RLX	NA	14	coding=(TE_BLRtx: Copia-85_ST-I:ClassI:LTR:Copia:?: 6.36%)	struct=(TElength: >700bps)	other=(NA)
KZ_H1V2-B-R1627-Map3_reversed	2895	+	True	II|I	TIR|LTR	DTX|RLX	NA	37|28	coding=(profiles: PF10536.12_PMD_NA_Tase_34.9: 97.46%)	struct=(TElength: >1000bps)	other=(TE_BLRtx: Gypsy-6_Mad-I_#2:ClassI:LTR:Gypsy:?: 8.92%
KZ_H1V2-B-R1629-Map18	1462	.	False	Unclassified	Unclassified	NA	NA	NA	coding=(NA)	struct=(NA)	other=(NA)
KZ_H1V2-B-R1630-Map5	1384	+	False	I	LTR	RLX	NA	28	coding=(TE_BLRtx: Copia-86_GM-I:ClassI:LTR:Copia:?: 26.89%
KZ_H1V2-B-R1704-Map8	5350	.	False	I	LTR	RLX	NA	35	coding=(TE_BLRtx: Copia-9_ECa-I:ClassI:LTR:Copia:?: 5.80%
KZ_H1V2-B-R1736-Map5	4809	.	False	NA	NA	PHG	NA	100	coding=(Other_profiles: PF13086.9_AAA_11_NA_OTHER_27.5: 99.62%, PF13087.9_AAA_12_NA_OTHER_27.5: 96.98%, PF20073.2_DUF6469_NA_OTHER_26.9: 73.85%)	struct=(NA)	other=(NA)
KZ_H1V2-B-R1739-Map11	11978	.	False	I	LARD	RXX-LARD	NA	40	coding=(NA)	struct=(TElength: >4000bps
KZ_H1V2-B-R1778-Map8	3642	+	False	II	TIR	DTX	NA	100	coding=(TE_BLRtx: Harbinger-1_PPe:ClassII:TIR:PIF-Harbinger:?: 93.13%
KZ_H1V2-B-R1788-Map16	4870	+	False	II	TIR	DTX	NA	100	coding=(TE_BLRtx: MuDR-1_PPe:ClassII:TIR:MuDR:?: 44.23%
KZ_H1V2-B-R1789-Map3	1900	.	False	NA	NA	PHG	NA	100	coding=(Other_profiles: PF00182.22_Glyco_hydro_19_NA_OTHER_25.5: 94.40%)	struct=(NA)	other=(NA)
KZ_H1V2-B-R1797-Map11_reversed	5316	+	False	II	TIR	DTX	NA	100	coding=(TE_BLRtx: EnSpm-5_Mad:ClassII:TIR:CACTA:EnSpm: 35.18%
KZ_H1V2-B-R180-Map3	1112	.	False	II	TIR	DTX	NA	75	coding=(TE_BLRtx: HARB-35_ZM:ClassII:TIR:PIF-Harbinger:?: 7.41%
KZ_H1V2-B-R182-Map3	2472	.	False	NA	NA	PHG	NA	100	coding=(Other_profiles: PF13041.9_PPR_2_NA_OTHER_23.8: 100.00%, PF20431.1_E_motif_NA_OTHER_27.3: 95.24%)	struct=(NA)	other=(NA)
KZ_H1V2-B-R1840-Map18	10054	+	False	II	TIR	DTX	NA	87	coding=(TE_BLRtx: MuDR-10_FV:ClassII:TIR:MuDR:?: 67.61%
KZ_H1V2-B-R1853-Map4_reversed	5751	+	False	I	LINE	RIX	NA	63	coding=(TE_BLRtx: L1-5_Mad:ClassI:LINE:L1:L1: 80.25%
KZ_H1V2-B-R1856-Map20	5716	+	True	I|I|II	DIRS|LTR|TIR	RYX|RLX|DTX	NA	66|64|25	coding=(profiles: GyDB_GAG_tork_NA_GAG_NA: 69.08%, GyDB_AP_tork_NA_AP_NA: 96.55%, GyDB_RT_tork_NA_RT_NA: 99.59%, GyDB_INT_tork_NA_INT_NA: 100.00%, GyDB_RNaseH_tork_NA_RH_NA: 100.00%)	struct=(TElength: >4000bps
KZ_H1V2-B-R1883-Map20	5653	+	False	I	LTR	RLX	NA	57	coding=(TE_BLRtx: Copia-100_Mad-I:ClassI:LTR:Copia:?: 35.12%, Copia-84_MN-I:ClassI:LTR:Copia:?: 15.27%
KZ_H1V2-B-R1922-Map16	4072	+	False	II	TIR	DTX	NA	100	coding=(TE_BLRtx: HAT-7_Mad:ClassII:TIR:hAT:?: 20.06%, hAT-4_FV:ClassII:TIR:hAT:?: 24.36%
RR_H1-B-R7281-Map4	1994	.	False	NA	NA	PHG	NA	100	coding=(Other_profiles: PF01112.21_Asparaginase_2_NA_OTHER_22.5: 100.00%)	struct=(NA)	other=(NA)
RR_H1-B-R7293-Map3	518	.	True	I|I	SINE|TRIM	RSX|RXX-TRIM	NA	60|40	coding=(NA)	struct=(TElength: <700bps
RR_H1-B-R73-Map20_reversed	14699	+	True	I|I	LINE|DIRS	RIX|RYX	NA	36|16	coding=(TE_BLRtx: L1-18_FV:ClassI:LINE:L1:L1: 51.92%
RR_H1-B-R7312-Map3	1121	.	False	I	LINE	RIX	NA	18	coding=(NA)	struct=(TElength: >1000bps
RR_H1-B-R7351-Map4	3865	.	False	NA	NA	PHG	NA	100	coding=(Other_profiles: PF01453.27_B_lectin_NA_OTHER_32.4: 85.85%, PF00069.28_Pkinase_NA_OTHER_31.7: 66.29%)	struct=(NA)	other=(NA)
RR_H1-B-R7355-Map6	2940	.	False	NA	NA	PHG	NA	100	coding=(Other_profiles: PF01453.27_B_lectin_NA_OTHER_32.4: 87.74%, PF00069.28_Pkinase_NA_OTHER_31.7: 97.35%)	struct=(NA)	other=(NA)
RR_H1-B-R7357-Map8	3502	.	False	NA	NA	PHG	NA	100	coding=(Other_profiles: PF03087.17_BPS1_NA_OTHER_23.5: 78.39%)	struct=(NA)	other=(NA)
RR_H1-B-R740-Map11	4343	.	False	Unclassified	Unclassified	NA	NA	NA	coding=(NA)	struct=(NA)	other=(NA)
RR_H1-B-R7452-Map3	2208	+	False	II	TIR	DTX	NA	87	coding=(TE_BLRtx: HARB-9_FV:ClassII:TIR:PIF-Harbinger:?: 5.88%, HARB-12_FV:ClassII:TIR:PIF-Harbinger:?: 6.37%
RR_H1-B-R746-Map15	17941	.	True	I|I	LTR|DIRS	RLX|RYX	NA	28|8	coding=(TE_BLRtx: Copia-59_PPe-I:ClassI:LTR:Copia:?: 6.55%, Copia-69_MT-I:ClassI:LTR:Copia:?: 5.84%
RR_H1-B-R7626-Map3	1095	.	False	II	TIR	DTX	NA	25	coding=(NA)	struct=(TElength: >1000bps
RR_H1-B-R7644-Map3	807	.	False	I	LINE	RIX	NA	9	coding=(NA)	struct=(TElength: >700bps
RR_H1-B-R7667-Map15	3881	.	False	NA	NA	PHG	NA	100	coding=(Other_profiles: PF13855.9_LRR_8_NA_OTHER_8.7: 96.72%, PF00931.25_NB-ARC_NA_OTHER_23.5: 98.02%, PF18052.4_Rx_N_NA_OTHER_27.7: 86.02%, PF12799.10_LRR_4_NA_OTHER_20.2: 86.05%)	struct=(NA)	other=(NA)
RR_H1-B-R7753-Map5	4144	.	False	NA	NA	PHG	NA	100	coding=(Other_profiles: PF01453.27_B_lectin_NA_OTHER_32.4: 89.62%, PF14295.9_PAN_4_NA_OTHER_21.1: 70.59%, PF00954.23_S_locus_glycop_NA_OTHER_25.2: 54.95%, PF00069.28_Pkinase_NA_OTHER_31.7: 96.97%)	struct=(NA)	other=(NA)
RR_H1-B-R7767-Map16	9380	.	False	NA	NA	PHG	NA	100	coding=(Other_profiles: PF03140.18_DUF247_NA_OTHER_24.8: 99.50%)	struct=(NA)	other=(NA)
RR_H1-B-R7873-Map19	14236	.	False	NA	NA	PHG	NA	100	coding=(Other_profiles: PF01535.23_PPR_NA_OTHER_23.5: 74.19%, PF00005.30_ABC_tran_NA_OTHER_25.9: 94.16%, PF13041.9_PPR_2_NA_OTHER_23.8: 94.00%)	struct=(NA)	other=(NA)
RR_H1-B-R7883-Map4	12047	.	True	II|I	Helitron|LTR	DHX|RLX	NA	30|21	coding=(profiles: PF00271.34_Helicase_C_NA_HEL_23.5: 60.36%)	struct=(TElength: >10000bps)	other=(TE_BLRtx: Gypsy-4_Pru-LTR:ClassI:LTR:Gypsy:?: 13.40%)
RR_H1-B-R7899-Map9	3464	.	False	II	Helitron	DHX	NA	20	coding=(TE_BLRtx: Helitron-N29_ZM:ClassII:Helitron:Helitron:?: 8.98%)	struct=(TElength: >700bps
RR_H1-B-R7912-Map5	5837	+	True	I|I	DIRS|LTR	RYX|RLX	NA	66|64	coding=(profiles: GyDB_GAG_oryco_NA_GAG_NA: 97.08%, GyDB_RT_oryco_NA_RT_NA: 100.00%, PF13976.9_gag_pre-integrs_NA_GAG_28.4: 25.37%, GyDB_RNaseH_oryco_NA_RH_NA: 69.66%, GyDB_INT_oryco_NA_INT_NA: 100.00%, GyDB_AP_oryco_NA_AP_NA: 100.00%)	struct=(TElength: >4000bps
RR_H1-B-R7930-Map3	1963	.	False	NA	NA	PHG	NA	100	coding=(Other_profiles: PF01582.23_TIR_NA_OTHER_21.3: 78.98%)	struct=(NA)	other=(NA)
RR_H1-B-R8052-Map3	2465	-	False	II	TIR	DTX	NA	62	coding=(TE_BLRtx: HARB-5_Mad:ClassII:TIR:PIF-Harbinger:?: 9.38%, DNA3-11_Mad:ClassII:TIR:PIF-Harbinger:?: 52.38%
RR_H1-B-R8077-Map4_reversed	1877	+	False	II	TIR	DTX	NA	62	coding=(TE_BLRtx: MuDR-16_MT:ClassII:TIR:MuDR:?: 15.58%
RR_H1-B-R8083-Map3	3573	.	True	II|II	TIR|Helitron	DTX|DHX	NA	37|20	coding=(TE_BLRtx: Helitron-N29_ZM:ClassII:Helitron:Helitron:?: 6.22%, hAT-22_ArHy:ClassII:TIR:hAT:?: 5.57%)	struct=(TElength: >1000bps
RR_H1-B-R8086-Map3	521	.	False	I	SINE	RSX	NA	40	coding=(NA)	struct=(TElength: <700bps
RR_H1-B-R8106-Map6	3471	.	False	I	LTR	RLX	NA	28	coding=(TE_BLRtx: Copia-17_PPe-I:ClassI:LTR:Copia:?: 7.03%
RR_H1-B-R8107-Map4	5036	+	False	I	LTR	RLX	NA	35	coding=(TE_BLRtx: Copia-17_PPe-I:ClassI:LTR:Copia:?: 11.01%, Copia-17_PPe-LTR:ClassI:LTR:Copia:?: 90.17%, Gypsy-3_Pru-LTR:ClassI:LTR:Gypsy:?: 69.98%
RR_H1-B-R8111-Map9	10835	.	False	NA	NA	PHG	NA	100	coding=(Other_profiles: PF00314.20_Thaumatin_NA_OTHER_27.4: 90.19%)	struct=(NA)	other=(NA)
RR_H1-B-R8120-Map6_reversed	4058	+	False	I	LTR	RLX	NA	35	coding=(TE_BLRtx: Copia-17_PPe-I:ClassI:LTR:Copia:?: 62.76%, Copia-17_PPe-LTR:ClassI:LTR:Copia:?: 92.31%, Copia23-PTR_I_#2:ClassI:LTR:Copia:?: 14.74%
RR_H1-B-R8163-Map4	1518	.	False	NA	NA	PHG	NA	100	coding=(Other_profiles: PF03140.18_DUF247_NA_OTHER_24.8: 100.00%)	struct=(NA)	other=(NA)
RR_H1-B-R8166-Map3	769	.	False	NA	NA	PHG	NA	100	coding=(Other_profiles: PF00304.23_Gamma-thionin_NA_OTHER_25.1: 100.00%)	struct=(NA)	other=(NA)
RR_H1-B-R8168-Map3	698	.	False	NA	NA	PHG	NA	100	coding=(Other_profiles: PF13855.9_LRR_8_NA_OTHER_8.7: 98.36%, PF08263.15_LRRNT_2_NA_OTHER_3.1: 97.56%)	struct=(NA)	other=(NA)
RR_H1-B-R8178-Map4	3403	+	False	I	LTR	RLX	NA	28	coding=(TE_BLRtx: Copia-13_PPe-LTR:ClassI:LTR:Copia:?: 61.61%, Copia-1_Mad-I:ClassI:LTR:Copia:?: 6.24%, Copia-6_Mad-I:ClassI:LTR:Copia:?: 8.44%, Copia38-PTR_I_#2:ClassI:LTR:Copia:?: 7.64%
RR_H1-B-R8190-Map3	3068	.	False	I	LINE	RIX	NA	45	coding=(TE_BLRtx: L1-16_FV:ClassI:LINE:L1:L1: 5.75%
RR_H1-B-R8284-Map4	659	.	False	I	LINE	RIX	NA	27	coding=(TE_BLRtx: L1-11_Mad:ClassI:LINE:L1:L1: 9.05%
RR_H1-B-R8302-Map5_reversed	8541	+	False	I	LTR	RLX	NA	21	coding=(TE_BLRtx: Gypsy-10_Mad-LTR_#2:ClassI:LTR:Gypsy:?: 88.01%)	struct=(TElength: >4000bps)	other=(NA)
RR_H1-B-R8318-Map3	6101	.	False	NA	NA	PHG	NA	100	coding=(Other_profiles: PF00027.32_cNMP_binding_NA_OTHER_27.5: 91.01%)	struct=(NA)	other=(NA)
RR_H1-B-R8340-Map10	9144	.	False	NA	NA	PHG	NA	100	coding=(Other_profiles: PF14695.9_LINES_C_NA_OTHER_26.5: 78.38%)	struct=(NA)	other=(NA)
RR_H1-B-R837-Map20	3959	+	False	II	TIR	DTX	NA	87	coding=(TE_BLRtx: Harbinger-1_PPe:ClassII:TIR:PIF-Harbinger:?: 89.70%
RR_H1-B-R8398-Map3	2058	.	False	NA	NA	PHG	NA	100	coding=(Other_profiles: PF01582.23_TIR_NA_OTHER_21.3: 78.98%, PF00931.25_NB-ARC_NA_OTHER_23.5: 59.52%)	struct=(NA)	other=(NA)
RR_H1-B-R840-Map9_reversed	17225	+	False	I	LTR	RLX	NA	28	coding=(TE_BLRtx: Gypsy-4_Pru-I:ClassI:LTR:Gypsy:?: 43.38%, Gypsy-4_Pru-LTR:ClassI:LTR:Gypsy:?: 46.13%
RR_H1-B-R8439-Map3	3676	.	False	NA	NA	PHG	NA	100	coding=(Other_profiles: PF16656.8_Pur_ac_phosph_N_NA_OTHER_22.2: 73.40%, PF00149.31_Metallophos_NA_OTHER_21.5: 80.98%, PF14008.9_Metallophos_C_NA_OTHER_28.2: 63.49%)	struct=(NA)	other=(NA)
RR_H1-B-R8479-Map5	3392	.	False	NA	NA	PHG	NA	100	coding=(Other_profiles: PF00931.25_NB-ARC_NA_OTHER_23.5: 98.81%)	struct=(NA)	other=(NA)
RR_H1-B-R8558-Map3	3311	.	False	NA	NA	PHG	NA	100	coding=(Other_profiles: PF07714.20_PK_Tyr_Ser-Thr_NA_OTHER_23.1: 79.92%)	struct=(NA)	other=(NA)
RR_H1-B-R8563-Map6	3284	.	False	NA	NA	PHG	NA	100	coding=(Other_profiles: PF00188.29_CAP_NA_OTHER_21.1: 99.21%)	struct=(NA)	other=(NA)
KZ_H1V2-B-R8562-Map4	5679	.	False	NA	NA	PHG	NA	100	coding=(Other_profiles: PF01657.20_Stress-antifung_NA_OTHER_24.4: 91.49%, PF07714.20_PK_Tyr_Ser-Thr_NA_OTHER_23.1: 64.48%)	struct=(NA)	other=(NA)
KZ_H1V2-B-R8603-Map3	776	.	False	II	TIR	DTX	NA	25	coding=(TE_BLRtx: HAT-4_Mad:ClassII:TIR:hAT:?: 5.27%)	struct=(TElength: >700bps)	other=(NA)
KZ_H1V2-B-R8619-Map5	7179	.	False	NA	NA	PHG	NA	100	coding=(Other_profiles: PF10868.11_Defensin_like_NA_OTHER_25.1: 100.00%)	struct=(NA)	other=(NA)
KZ_H1V2-B-R8646-Map4	3100	.	False	NA	NA	PHG	NA	100	coding=(Other_profiles: PF13855.9_LRR_8_NA_OTHER_8.7: 90.16%, PF12799.10_LRR_4_NA_OTHER_20.2: 90.70%)	struct=(NA)	other=(NA)
KZ_H1V2-B-R8663-Map3	2594	.	False	NA	NA	PHG	NA	100	coding=(Other_profiles: PF03171.23_2OG-FeII_Oxy_NA_OTHER_26.2: 95.05%, PF14226.9_DIOX_N_NA_OTHER_27.3: 99.15%)	struct=(NA)	other=(NA)
KZ_H1V2-B-R8665-Map7	3344	.	False	II	NA	DXX	NA	33	coding=(TE_BLRx: IS3EU-4_CGi_1p:ClassII:?:IS3EU:?: 24.70%)	struct=(NA)	other=(Other_profiles: PF00069.28_Pkinase_NA_OTHER_31.7: 98.48%, PF00139.22_Lectin_legB_NA_OTHER_26.3: 98.80%)
KZ_H1V2-B-R8671-Map7	3325	+	False	II	NA	DXX	NA	33	coding=(TE_BLRx: IS3EU-4_CGi_1p:ClassII:?:IS3EU:?: 32.93%)	struct=(NA)	other=(Other_profiles: PF01453.27_B_lectin_NA_OTHER_32.4: 89.62%, PF14295.9_PAN_4_NA_OTHER_21.1: 74.51%, PF00954.23_S_locus_glycop_NA_OTHER_25.2: 54.95%, PF00069.28_Pkinase_NA_OTHER_31.7: 96.97%)
KZ_H1V2-B-R8681-Map4	3382	.	False	NA	NA	PHG	NA	100	coding=(Other_profiles: PF00394.25_Cu-oxidase_NA_OTHER_22.1: 95.60%, PF07731.17_Cu-oxidase_2_NA_OTHER_20.4: 97.08%, PF07732.18_Cu-oxidase_3_NA_OTHER_20.4: 98.32%)	struct=(NA)	other=(NA)
KZ_H1V2-B-R8733-Map3	1807	.	False	NA	NA	PHG	NA	100	coding=(Other_profiles: PF00749.24_tRNA-synt_1c_NA_OTHER_23.4: 92.04%, PF03950.21_tRNA-synt_1c_C_NA_OTHER_23.9: 74.71%)	struct=(NA)	other=(NA)
KZ_H1V2-B-R8735-Map3	6769	.	False	NA	NA	PHG	NA	100	coding=(Other_profiles: PF12861.10_zf-ANAPC11_NA_OTHER_21.4: 32.94%, PF00319.21_SRF-TF_NA_OTHER_22.9: 85.42%)	struct=(NA)	other=(NA)
KZ_H1V2-B-R8769-Map3	2501	.	False	NA	NA	PHG	NA	100	coding=(Other_profiles: PF03199.18_GSH_synthase_NA_OTHER_20.9: 99.07%, PF03917.20_GSH_synth_ATP_NA_OTHER_20.9: 24.11%)	struct=(NA)	other=(NA)
KZ_H1V2-B-R8778-Map11	7442	.	False	I	LTR	RLX	NA	21	coding=(TE_BLRtx: Copia-7-I_DR:ClassI:LTR:Copia:?: 11.36%)	struct=(TElength: >4000bps)	other=(NA)
KZ_H1V2-B-R8797-Map8	19115	.	True	II|I	Helitron|LARD	DHX|RXX-LARD	NA	30|20	coding=(profiles: PF00271.34_Helicase_C_NA_HEL_23.5: 57.66%)	struct=(TElength: >10000bps)	other=(TElength: >15000bps
KZ_H1V2-B-R886-Map9	3955	+	False	I	LINE	RIX	NA	63	coding=(TE_BLRtx: L1-11_Mad:ClassI:LINE:L1:L1: 65.12%
KZ_H1V2-B-R9010-Map15	9716	.	False	Unclassified	Unclassified	NA	NA	NA	coding=(NA)	struct=(NA)	other=(NA)
KZ_H1V2-B-R9011-Map11	6931	+	False	I	LTR	RLX	NA	21	coding=(TE_BLRtx: Copia-17_PPe-LTR:ClassI:LTR:Copia:?: 92.31%)	struct=(TElength: >4000bps)	other=(NA)
KZ_H1V2-B-R9096-Map4	6395	.	False	I	LINE	RIX	NA	45	coding=(TE_BLRtx: L1-15_Mad:ClassI:LINE:L1:L1: 9.08%
KZ_H1V2-B-R9104-Map4	5315	.	False	NA	NA	PHG	NA	100	coding=(Other_profiles: PF00069.28_Pkinase_NA_OTHER_31.7: 29.92%, PF02362.24_B3_NA_OTHER_30.1: 83.17%)	struct=(NA)	other=(NA)
KZ_H1V2-B-R9124-Map9	8735	+	False	I	LTR	RLX	NA	21	coding=(TE_BLRtx: Copia-28_Pru-LTR:ClassI:LTR:Copia:?: 45.07%)	struct=(TElength: >4000bps)	other=(Other_profiles: PF00314.20_Thaumatin_NA_OTHER_27.4: 90.65%)
KZ_H1V2-B-R9127-Map3	3215	.	False	NA	NA	PHG	NA	100	coding=(Other_profiles: PF00314.20_Thaumatin_NA_OTHER_27.4: 100.00%)	struct=(NA)	other=(NA)
KZ_H1V2-B-R9131-Map4_reversed	4869	+	False	I	LTR	RLX	NA	35	coding=(TE_BLRtx: Copia-17_PPe-I:ClassI:LTR:Copia:?: 50.42%, Copia-17_PPe-LTR:ClassI:LTR:Copia:?: 91.88%
KZ_H1V2-B-R9143-Map6	3069	.	False	NA	NA	PHG	NA	100	coding=(Other_profiles: PF00702.29_Hydrolase_NA_OTHER_26.4: 60.48%, PF00122.23_E1-E2_ATPase_NA_OTHER_28.1: 96.13%, PF13246.9_Cation_ATPase_NA_OTHER_21.7: 89.01%, PF00690.29_Cation_ATPase_N_NA_OTHER_20.4: 95.65%)	struct=(NA)	other=(NA)
KZ_H1V2-B-R9193-Map6	2690	.	False	NA	NA	PHG	NA	100	coding=(Other_profiles: PF00304.23_Gamma-thionin_NA_OTHER_25.1: 100.00%)	struct=(NA)	other=(NA)
KZ_H1V2-B-R9231-Map4	3630	+	False	I	LTR	RLX	NA	28	coding=(TE_BLRtx: Copia-87_Mad-I:ClassI:LTR:Copia:?: 5.18%
KZ_H1V2-B-R930-Map3	1009	.	False	NA	NA	PHG	NA	100	coding=(Other_profiles: PF05078.15_DUF679_NA_OTHER_27.1: 99.39%)	struct=(NA)	other=(NA)
KZ_H1V2-B-R9328-Map6_reversed	8005	+	True	I|I|II	DIRS|LTR|TIR	RYX|RLX|DTX	NA	50|42|25	coding=(profiles: GyDB_AP_oryco_NA_AP_NA: 98.81%, GyDB_GAG_oryco_NA_GAG_NA: 87.34%)	struct=(TElength: >4000bps
KZ_H1V2-B-R9349-Map4	1089	.	False	NA	NA	PHG	NA	100	coding=(Other_profiles: PF00027.32_cNMP_binding_NA_OTHER_27.5: 97.75%)	struct=(NA)	other=(NA)
KZ_H1V2-B-R936-Map3	4846	+	True	I|I|II	LTR|DIRS|TIR	RLX|RYX|DTX	NA	78|58|25	coding=(TE_BLRtx: Copia-26_Pru-I:ClassI:LTR:Copia:?: 97.01%
KZ_H1V2-B-R9415-Map3	1424	.	False	II	TIR	DTX	NA	37	coding=(TE_BLRtx: Harbinger-1_PPe:ClassII:TIR:PIF-Harbinger:?: 20.26%)	struct=(TElength: >1000bps)	other=(NA)
KZ_H1V2-B-R9427-Map7	8399	.	False	NA	NA	PHG	NA	100	coding=(Other_profiles: PF01582.23_TIR_NA_OTHER_21.3: 78.41%, PF00931.25_NB-ARC_NA_OTHER_23.5: 84.52%, PF20160.2_C-JID_NA_OTHER_24.1: 97.89%)	struct=(NA)	other=(NA)
KZ_H1V2-B-R9431-Map3	1650	.	False	NA	NA	PHG	NA	100	coding=(Other_profiles: PF05347.18_Complex1_LYR_NA_OTHER_31.2: 100.00%)	struct=(NA)	other=(NA)
KZ_H1V2-B-R9435-Map6	4075	.	False	NA	NA	PHG	NA	100	coding=(Other_profiles: PF13855.9_LRR_8_NA_OTHER_8.7: 88.52%, PF00931.25_NB-ARC_NA_OTHER_23.5: 98.81%, PF18052.4_Rx_N_NA_OTHER_27.7: 84.95%)	struct=(NA)	other=(NA)
KZ_H1V2-B-R9447-Map4	1076	.	False	I	LINE	RIX	NA	45	coding=(TE_BLRtx: ATLINE1_7:ClassI:LINE:L1:?: 11.15%, L1-15_Mad:ClassI:LINE:L1:L1: 11.77%, L1-1_BV:ClassI:LINE:L1:L1: 10.87%
KZ_H1V2-B-R9448-Map3	1599	.	False	NA	NA	PHG	NA	100	coding=(Other_profiles: PF02458.18_Transferase_NA_OTHER_20.7: 97.93%)	struct=(NA)	other=(NA)
KZ_H1V2-B-R9497-Map3	1752	.	False	I	TRIM	RXX-TRIM	NA	40	coding=(NA)	struct=(TElength: <700bps
KZ_H1V2-B-R9499-Map4	2715	.	False	NA	NA	PHG	NA	100	coding=(Other_profiles: PF13855.9_LRR_8_NA_OTHER_8.7: 93.44%, PF20160.2_C-JID_NA_OTHER_24.1: 58.95%)	struct=(NA)	other=(NA)
KZ_H1V2-B-R9552-Map3	932	.	False	NA	NA	PHG	NA	100	coding=(Other_profiles: PF04863.16_EGF_alliinase_NA_OTHER_28.5: 100.00%)	struct=(NA)	other=(NA)
KZ_H1V2-B-R9574-Map3_reversed	4216	+	False	II	TIR	DTX	NA	87	coding=(TE_BLRtx: MuDR-2_FV:ClassII:TIR:MuDR:?: 31.97%
KZ_H1V2-B-R958-Map20	1914	.	False	Unclassified	Unclassified	NA	NA	NA	coding=(NA)	struct=(NA)	other=(NA)
KZ_H1V2-B-R9593-Map4	2421	.	False	NA	NA	PHG	NA	100	coding=(Other_profiles: PF13855.9_LRR_8_NA_OTHER_8.7: 96.72%, PF20160.2_C-JID_NA_OTHER_24.1: 100.00%)	struct=(NA)	other=(NA)
KZ_H1V2-B-R9599-Map3	3751	.	False	NA	NA	PHG	NA	100	coding=(Other_profiles: PF01582.23_TIR_NA_OTHER_21.3: 78.98%, PF00931.25_NB-ARC_NA_OTHER_23.5: 86.90%)	struct=(NA)	other=(NA)
KZ_H1V2-B-R9611-Map4	612	.	False	I	LTR	RLX	NA	7	coding=(TE_BLRtx: Copia-100_Mad-LTR:ClassI:LTR:Copia:?: 9.93%, Copia-99_Mad-LTR:ClassI:LTR:Copia:?: 20.83%)	struct=(TElength: <700bps)	other=(NA)
KZ_H1V2-B-R9612-Map3	2404	.	False	I	LTR	RLX	NA	14	coding=(TE_BLRtx: Gypsy-5_Pru-LTR:ClassI:LTR:Gypsy:?: 25.44%)	struct=(TElength: >700bps)	other=(NA)
Stella-B-G5128-Map6	12195	+	True	I|I	LTR|DIRS	RLX|RYX	NA	92|66	coding=(TE_BLRtx: Gypsy-1_Mad-I:ClassI:LTR:Gypsy:?: 23.02%, Gypsy-38_Mad-I:ClassI:LTR:Gypsy:?: 24.24%, Gypsy-4_ALY-I:ClassI:LTR:Gypsy:?: 12.48%
Stella-B-G5132-Map6	15401	+	True	II|I	TIR|LTR	DTX|RLX	NA	50|28	coding=(TE_BLRtx: HAT-17_Mad:ClassII:TIR:hAT:?: 19.28%
Stella-B-G5138-Map5	12151	.	True	II|II	Helitron|TIR	DHX|DTX	NA	30|25	coding=(TE_BLRtx: HAT-4_Mad:ClassII:TIR:hAT:?: 12.24%, Helitron-N29_ZM:ClassII:Helitron:Helitron:?: 9.82%)	struct=(TElength: >10000bps
Stella-B-G5144-Map4_reversed	13704	+	True	I|II	LTR|TIR	RLX|DTX	NA	71|25	coding=(TE_BLRtx: Gypsy-42_Mad-I:ClassI:LTR:Gypsy:?: 5.37%, Gypsy-43_Mad-I:ClassI:LTR:Gypsy:?: 21.82%, Gypsy-4_Pru-I:ClassI:LTR:Gypsy:?: 16.74%
Stella-B-G5149-Map7	11252	+	False	I	LTR	RLX	NA	100	coding=(TE_BLRtx: Gypsy-34_Mad-I:ClassI:LTR:Gypsy:?: 8.85%, Gypsy-3_MN-I:ClassI:LTR:Gypsy:?: 31.57%, Gypsy-6_PPe-I:ClassI:LTR:Gypsy:?: 10.64%
Stella-B-G5154-Map6	17131	+	True	II|II	TIR|Maverick	DTX|DMX	NA	87|25	coding=(TE_BLRtx: MuDR-1_Mad:ClassII:TIR:MuDR:?: 10.99%, MuDR-2_FV:ClassII:TIR:MuDR:?: 51.15%
Stella-B-G5156-Map3	18345	.	False	I	LTR	RLX	NA	28	coding=(TE_BLRtx: Copia-59_PPe-I:ClassI:LTR:Copia:?: 9.59%, Copia-61_PPe-I:ClassI:LTR:Copia:?: 7.13%
Stella-B-G5162-Map17	14850	.	False	I	TRIM	RXX-TRIM	NA	20	coding=(NA)	struct=(TElength: >700bps
Stella-B-G5171-Map20	382	.	False	Unclassified	Unclassified	NA	NA	NA	coding=(NA)	struct=(NA)	other=(NA)
Stella-B-G5175-Map20	513	.	False	Unclassified	Unclassified	NA	NA	NA	coding=(NA)	struct=(NA)	other=(NA)
Stella-B-G5188-Map20	378	.	False	Unclassified	Unclassified	NA	NA	NA	coding=(NA)	struct=(NA)	other=(NA)
Stella-B-G523-Map20_reversed	6522	+	True	II|I	TIR|LTR	DTX|RLX	NA	50|35	coding=(profiles: PF10536.12_PMD_NA_Tase_34.9: 100.00%)	struct=(TElength: >1000bps
Stella-B-G5332-Map3	450	.	False	II	MITE	DXX-MITE	NA	20	coding=(NA)	struct=(TElength: <700bps
Stella-B-G5363-Map3	530	.	False	I	LINE	RIX	NA	27	coding=(TE_BLRtx: L1-16_FV:ClassI:LINE:L1:L1: 13.04%
Stella-B-G5371-Map14	395	.	False	II	MITE	DXX-MITE	NA	20	coding=(NA)	struct=(TElength: <700bps
Stella-B-G5372-Map3	388	.	False	II	MITE	DXX-MITE	NA	20	coding=(NA)	struct=(TElength: <700bps
Stella-B-G5420-Map20	528	.	False	II	MITE	DXX-MITE	NA	20	coding=(NA)	struct=(TElength: <700bps
Stella-B-G5481-Map3	576	.	False	II	MITE	DXX-MITE	NA	20	coding=(NA)	struct=(TElength: <700bps
Stella-B-G5746-Map3	550	.	False	II	MITE	DXX-MITE	NA	20	coding=(NA)	struct=(TElength: <700bps
Stella-B-G580-Map4	7160	.	False	I	LARD	RXX-LARD	NA	20	coding=(NA)	struct=(TElength: >1000bps
Stella-B-G584-Map3_reversed	4913	+	False	I	LTR	RLX	NA	57	coding=(TE_BLRtx: Copia-43_PX-I:ClassI:LTR:Copia:?: 7.98%, Copia-45_Pru-I:ClassI:LTR:Copia:?: 5.42%, Copia-4_Pru-I:ClassI:LTR:Copia:?: 72.86%, Copia-50_Mad-I_#2:ClassI:LTR:Copia:?: 9.58%, Copia-50_PX-I:ClassI:LTR:Copia:?: 12.14%, Copia-60_PX-I:ClassI:LTR:Copia:?: 7.79%
Stella-B-G6034-Map3	457	.	True	I|II	SINE|MITE	RSX|DXX-MITE	NA	40|20	coding=(NA)	struct=(TElength: <700bps
Stella-B-G6055-Map3	560	.	False	I	SINE	RSX	NA	40	coding=(NA)	struct=(TElength: <700bps
Stella-B-G611-Map20	1220	.	False	Unclassified	Unclassified	NA	NA	NA	coding=(NA)	struct=(NA)	other=(NA)
Stella-B-G6267-Map14	446	.	False	Unclassified	Unclassified	NA	NA	NA	coding=(NA)	struct=(NA)	other=(NA)
Stella-B-G636-Map10	7745	+	False	I	LTR	RLX	NA	57	coding=(TE_BLRtx: Gypsy-5_Pru-I:ClassI:LTR:Gypsy:?: 71.36%, Gypsy-5_Pru-LTR:ClassI:LTR:Gypsy:?: 74.95%
Stella-B-G6611-Map4	609	.	False	I	TRIM	RXX-TRIM	NA	40	coding=(NA)	struct=(TElength: <700bps
Stella-B-G665-Map20	9773	.	False	NA	NA	PHG	NA	100	coding=(Other_profiles: PF11883.11_DUF3403_NA_OTHER_28.9: 97.78%, PF01453.27_B_lectin_NA_OTHER_32.4: 96.23%, PF00069.28_Pkinase_NA_OTHER_31.7: 25.00%, PF08276.14_PAN_2_NA_OTHER_21.1: 55.22%, PF07714.20_PK_Tyr_Ser-Thr_NA_OTHER_23.1: 42.47%)	struct=(NA)	other=(NA)
Stella-B-G669-Map18_reversed	9919	+	False	II	TIR	DTX	NA	100	coding=(TE_BLRtx: MuDR-10_FV:ClassII:TIR:MuDR:?: 63.83%
Stella-B-G670-Map11	11096	+	False	I	LTR	RLX	NA	100	coding=(TE_BLRtx: Gypsy-18_PPe-I:ClassI:LTR:Gypsy:?: 16.67%, Gypsy-34_Mad-I:ClassI:LTR:Gypsy:?: 43.96%, Gypsy-34_Mad-LTR:ClassI:LTR:Gypsy:?: 80.50%, Gypsy-9_Mad-I_#2:ClassI:LTR:Gypsy:?: 27.56%
Stella-B-G6711-Map4	634	.	False	I	SINE	RSX	NA	40	coding=(NA)	struct=(TElength: <700bps
Stella-B-G6734-Map3	636	.	False	I	SINE	RSX	NA	40	coding=(NA)	struct=(TElength: <700bps
Stella-B-G6797-Map6	678	.	False	I	TRIM	RXX-TRIM	NA	40	coding=(NA)	struct=(TElength: <700bps
Stella-B-G68-Map5	3712	+	False	II	TIR	DTX	NA	87	coding=(TE_BLRtx: MuDR-1_PPe:ClassII:TIR:MuDR:?: 19.02%
Stella-B-G683-Map20	1264	.	False	II	MITE	DXX-MITE	NA	20	coding=(NA)	struct=(TElength: <700bps
Stella-B-G685-Map19	1141	.	False	Unclassified	Unclassified	NA	NA	NA	coding=(NA)	struct=(NA)	other=(NA)
Stella-B-G686-Map3	795	.	False	I	LTR	RLX	NA	7	coding=(TE_BLRx: Gypsy-5_Mad-I_1p:ClassI:LTR:Gypsy:?: 13.74%)	struct=(TElength: >700bps)	other=(NA)
RojoHC-B-G3124-Map4	600	.	False	I	SINE	RSX	NA	60	coding=(NA)	struct=(TElength: <700bps
RojoHC-B-G3142-Map20	617	.	True	I|I	SINE|LINE	RSX|RIX	NA	40|27	coding=(NA)	struct=(TElength: <700bps
RojoHC-B-G320-Map3	5917	.	False	I	LARD	RXX-LARD	NA	20	coding=(NA)	struct=(TElength: >1000bps
RojoHC-B-G331-Map19	3233	.	False	Unclassified	Unclassified	NA	NA	NA	coding=(NA)	struct=(NA)	other=(NA)
RojoHC-B-G3326-Map15	1105	.	False	I	LINE	RIX	NA	18	coding=(NA)	struct=(TElength: >1000bps
RojoHC-B-G3371-Map20	972	+	False	II	TIR	DTX	NA	37	coding=(TE_BLRtx: DNA3-11_Mad:ClassII:TIR:PIF-Harbinger:?: 53.66%)	struct=(TElength: >700bps
RojoHC-B-G3390-Map3	681	.	False	NA	NA	PHG	NA	100	coding=(Other_profiles: PF02469.25_Fasciclin_NA_OTHER_2.3: 99.22%)	struct=(NA)	other=(NA)
RojoHC-B-G3445-Map20	789	.	False	II	TIR	DTX	NA	25	coding=(TE_BLRtx: MuDR-1_PPe:ClassII:TIR:MuDR:?: 5.40%)	struct=(TElength: >700bps)	other=(NA)
RojoHC-B-G35-Map3_reversed	1490	+	False	I	LTR	RLX	NA	28	coding=(TE_BLRtx: Copia-4_Pru-I:ClassI:LTR:Copia:?: 8.60%, Copia-8_Mad-I:ClassI:LTR:Copia:?: 8.64%, Copia-8_PX-I:ClassI:LTR:Copia:?: 12.78%
RojoHC-B-G3500-Map3	984	.	False	I	TRIM	RXX-TRIM	NA	40	coding=(NA)	struct=(TElength: <700bps
RojoHC-B-G3501-Map6	951	.	False	II	MITE	DXX-MITE	NA	20	coding=(NA)	struct=(TElength: <700bps
RojoHC-B-G351-Map5	11270	+	True	I|I	LTR|DIRS	RLX|RYX	NA	100|75	coding=(TE_BLRtx: Gypsy-38_Mad-I:ClassI:LTR:Gypsy:?: 33.48%, Gypsy-52_MN-I:ClassI:LTR:Gypsy:?: 19.56%
RojoHC-B-G3527-Map5	855	.	False	II	MITE	DXX-MITE	NA	20	coding=(NA)	struct=(TElength: <700bps
RojoHC-B-G3659-Map3	785	.	False	II	TIR	DTX	NA	12	coding=(NA)	struct=(TElength: >700bps
RojoHC-B-G3713-Map3	974	.	False	NA	NA	PHG	NA	100	coding=(Other_profiles: PF05617.14_Prolamin_like_NA_OTHER_25.3: 97.01%)	struct=(NA)	other=(NA)
RojoHC-B-G3740-Map3	942	.	False	I	LTR	RLX	NA	21	coding=(TE_BLRtx: Copia-64_Mad-I:ClassI:LTR:Copia:?: 13.50%
RojoHC-B-G3746-Map7	797	.	True	I|II	LINE|TIR	RIX|DTX	NA	18|12	coding=(NA)	struct=(TElength: >700bps
RojoHC-B-G3758-Map4	898	.	False	II	TIR	DTX	NA	12	coding=(NA)	struct=(TElength: >700bps
RojoHC-B-G3801-Map3	958	.	False	NA	NA	PHG	NA	100	coding=(Other_profiles: PF01453.27_B_lectin_NA_OTHER_32.4: 100.00%, PF00954.23_S_locus_glycop_NA_OTHER_25.2: 100.00%)	struct=(NA)	other=(NA)
RojoHC-B-G3838-Map3	910	.	False	II	TIR	DTX	NA	12	coding=(NA)	struct=(TElength: >700bps
RojoHC-B-G3875-Map4	851	.	False	NA	NA	PHG	NA	100	coding=(Other_profiles: PF11883.11_DUF3403_NA_OTHER_28.9: 100.00%, PF00069.28_Pkinase_NA_OTHER_31.7: 25.38%)	struct=(NA)	other=(NA)
RojoHC-B-G3880-Map3	970	.	True	II|I	TIR|LINE	DTX|RIX	NA	25|9	coding=(TE_BLRtx: HAT-17_Mad:ClassII:TIR:hAT:?: 9.38%)	struct=(TElength: >700bps)	other=(polyAtail)
RojoHC-B-G3951-Map3	753	.	False	NA	NA	PHG	NA	100	coding=(Other_profiles: PF11883.11_DUF3403_NA_OTHER_28.9: 100.00%)	struct=(NA)	other=(NA)
RojoHC-B-G4042-Map4	1091	.	False	I	LTR	RLX	NA	14	coding=(TE_BLRtx: Copia-18_MN-LTR:ClassI:LTR:Copia:?: 26.12%)	struct=(TElength: >700bps)	other=(NA)
RojoHC-B-G4070-Map5	599	.	False	I	TRIM	RXX-TRIM	NA	40	coding=(NA)	struct=(TElength: <700bps
RojoHC-B-G41-Map20	4271	+	False	II	TIR	DTX	NA	100	coding=(TE_BLRtx: Harbinger-1_PPe:ClassII:TIR:PIF-Harbinger:?: 81.44%
RojoHC-B-G4134-Map3	947	.	False	II	TIR	DTX	NA	12	coding=(NA)	struct=(TElength: >700bps
RojoHC-B-G4151-Map3	892	.	False	NA	NA	PHG	NA	100	coding=(Other_profiles: PF01535.23_PPR_NA_OTHER_23.5: 100.00%, PF13041.9_PPR_2_NA_OTHER_23.8: 52.00%)	struct=(NA)	other=(NA)
RojoHC-B-G4316-Map5	1114	.	False	I	TRIM	RXX-TRIM	NA	40	coding=(NA)	struct=(TElength: <700bps
RojoHC-B-G4395-Map3	1031	.	False	II	MITE	DXX-MITE	NA	20	coding=(NA)	struct=(TElength: <700bps
RojoHC-B-G4411-Map3	1132	.	False	NA	NA	PHG	NA	100	coding=(Other_profiles: PF13947.9_GUB_WAK_bind_NA_OTHER_29.4: 100.00%)	struct=(NA)	other=(NA)
RojoHC-B-G4469-Map3	1209	.	False	NA	NA	PHG	NA	100	coding=(Other_profiles: PF13833.9_EF-hand_8_NA_OTHER_11.5: 92.59%, PF13499.9_EF-hand_7_NA_OTHER_11.5: 98.59%)	struct=(NA)	other=(NA)
RojoHC-B-G4476-Map3	974	.	False	II	TIR	DTX	NA	37	coding=(TE_BLRtx: MuDR-9_Mad:ClassII:TIR:MuDR:?: 6.60%)	struct=(TElength: >700bps
RojoHC-B-G4477-Map3	947	.	False	NA	NA	PHG	NA	100	coding=(Other_profiles: PF06955.15_XET_C_NA_OTHER_31.3: 97.87%)	struct=(NA)	other=(NA)
RojoHC-B-G4548-Map6	1319	.	False	II	TIR	DTX	NA	25	coding=(NA)	struct=(TElength: >1000bps
RojoHC-B-R1382-Map15_reversed	6129	+	False	I	LINE	RIX	NA	63	coding=(TE_BLRtx: L1-11_Mad:ClassI:LINE:L1:L1: 84.02%
RojoHC-B-R139-Map20	6291	+	False	I	LTR	RLX	NA	35	coding=(TE_BLRtx: Copia-101_Mad-I:ClassI:LTR:Copia:?: 48.41%
RojoHC-B-R1409-Map6_reversed	15108	+	False	I	LTR	RLX	NA	28	coding=(TE_BLRtx: SCL344_Alesia:ClassI:LTR:Copia:?: 5.28%, Copia-18_BD-I:ClassI:LTR:Copia:?: 6.00%
RojoHC-B-R1413-Map15	2086	.	False	Unclassified	Unclassified	NA	NA	NA	coding=(NA)	struct=(NA)	other=(NA)
RojoHC-B-R1415-Map4	2015	.	False	I	LINE	RIX	NA	18	coding=(profiles: PF14111.9_DUF4283_NA_LINErelated_26.3: 60.00%)	struct=(TElength: >1000bps
RojoHC-B-R142-Map20	3855	.	False	I	TRIM	RXX-TRIM	NA	20	coding=(NA)	struct=(TElength: >700bps
RojoHC-B-R1425-Map5	3090	.	False	I	LTR	RLX	NA	14	coding=(TE_BLRx: Gypsy6-PTR_I_1p#2:ClassI:LTR:Gypsy:?: 6.70%)	struct=(TElength: >700bps)	other=(NA)
RojoHC-B-R1440-Map13	4958	+	False	I	LTR	RLX	NA	100	coding=(TE_BLRtx: Copia-31_PX-I:ClassI:LTR:Copia:?: 38.40%, Copia-78_Mad-I:ClassI:LTR:Copia:?: 38.55%, Copia-89_Mad-I:ClassI:LTR:Copia:?: 16.35%
RojoHC-B-R1449-Map4	1956	.	False	NA	NA	PHG	NA	100	coding=(Other_profiles: PF03208.22_PRA1_NA_OTHER_30.1: 81.12%, PF03140.18_DUF247_NA_OTHER_24.8: 45.05%)	struct=(NA)	other=(NA)
RojoHC-B-R1459-Map8	4055	.	False	NA	NA	PHG	NA	100	coding=(Other_profiles: PF00931.25_NB-ARC_NA_OTHER_23.5: 98.81%)	struct=(NA)	other=(NA)
RojoHC-B-R1463-Map13	4999	.	False	NA	NA	PHG	NA	100	coding=(Other_profiles: PF07725.15_LRR_3_NA_OTHER_20.2: 100.00%, PF13855.9_LRR_8_NA_OTHER_8.7: 95.08%, PF00931.25_NB-ARC_NA_OTHER_23.5: 77.38%, PF20160.2_C-JID_NA_OTHER_24.1: 91.58%)	struct=(NA)	other=(NA)
RojoHC-B-R1466-Map6	4204	.	False	II	TIR	DTX	NA	50	coding=(TE_BLRtx: EnSpm-4_Mad:ClassII:TIR:CACTA:EnSpm: 5.74%)	struct=(TElength: >1000bps
RojoHC-B-R1472-Map11	3138	.	False	Unclassified	Unclassified	NA	NA	NA	coding=(NA)	struct=(NA)	other=(NA)
RojoHC-B-R1484-Map10	1732	.	False	Unclassified	Unclassified	NA	NA	NA	coding=(NA)	struct=(NA)	other=(NA)
RojoHC-B-R1549-Map20	938	.	False	II	TIR	DTX	NA	12	coding=(NA)	struct=(TElength: >700bps
RojoHC-B-R1567-Map20_reversed	15604	+	True	II|II	TIR|Maverick	DTX|DMX	NA	87|25	coding=(TE_BLRtx: EnSpm-10_MT:ClassII:TIR:CACTA:EnSpm: 9.29%, EnSpm-5_FV:ClassII:TIR:CACTA:EnSpm: 34.55%, EnSpm-8_FV:ClassII:TIR:CACTA:EnSpm: 7.08%
RojoHC-B-R1602-Map5	3769	+	False	II	TIR	DTX	NA	100	coding=(TE_BLRtx: MuDR-2_FV:ClassII:TIR:MuDR:?: 55.67%, MuDR-4_FV:ClassII:TIR:MuDR:?: 17.35%
RojoHC-B-R1640-Map5_reversed	1339	+	False	II	TIR	DTX	NA	62	coding=(TE_BLRtx: Harbinger-1_AT:ClassII:TIR:PIF-Harbinger:?: 9.07%
RojoHC-B-R1679-Map8	3386	.	False	II	TIR	DTX	NA	37	coding=(TE_BLRtx: HAT-4_Mad:ClassII:TIR:hAT:?: 10.46%)	struct=(TElength: >1000bps)	other=(NA)
RojoHC-B-R1728-Map14	4202	.	False	Unclassified	Unclassified	NA	NA	NA	coding=(NA)	struct=(NA)	other=(NA)
RojoHC-B-R176-Map11	3465	.	False	NA	NA	PHG	NA	100	coding=(Other_profiles: PF13855.9_LRR_8_NA_OTHER_8.7: 70.49%, PF08263.15_LRRNT_2_NA_OTHER_3.1: 97.56%, PF12799.10_LRR_4_NA_OTHER_20.2: 83.72%)	struct=(NA)	other=(NA)
RojoHC-B-R178-Map11	1159	.	False	Unclassified	Unclassified	NA	NA	NA	coding=(NA)	struct=(NA)	other=(NA)
RojoHC-B-R180-Map11_reversed	8640	+	False	I	LTR	RLX	NA	35	coding=(TE_BLRtx: Copia-22_PPe-I:ClassI:LTR:Copia:?: 27.15%, Copia-22_PPe-LTR:ClassI:LTR:Copia:?: 91.98%, Copia-13_PPe-I:ClassI:LTR:Copia:?: 13.81%, Copia-32_MN-I:ClassI:LTR:Copia:?: 5.19%
RojoHC-B-R1872-Map6	7397	.	False	NA	NA	PHG	NA	100	coding=(Other_profiles: PF13086.9_AAA_11_NA_OTHER_27.5: 99.62%, PF13087.9_AAA_12_NA_OTHER_27.5: 97.49%, PF20073.2_DUF6469_NA_OTHER_26.9: 88.46%)	struct=(NA)	other=(NA)
RojoHC-B-R1875-Map6	3822	.	False	II	Helitron	DHX	NA	20	coding=(TE_BLRtx: Helitron-N54_ALy:ClassII:Helitron:Helitron:?: 9.47%)	struct=(TElength: >700bps)	other=(Other_profiles: PF03947.21_Ribosomal_L2_C_NA_OTHER_33.7: 88.10%, PF13087.9_AAA_12_NA_OTHER_27.5: 41.71%, PF00181.26_Ribosomal_L2_NA_OTHER_27.5: 49.35%)
RojoHC-B-R1899-Map4	4315	+	False	I	LTR	RLX	NA	21	coding=(TE_BLRtx: Gypsy-10_Pru-LTR:ClassI:LTR:Gypsy:?: 39.10%)	struct=(TElength: >4000bps)	other=(NA)
RojoHC-B-R1905-Map4	3646	.	False	I	LARD	RXX-LARD	NA	20	coding=(NA)	struct=(TElength: >1000bps
RojoHC-B-R1906-Map6_reversed	7727	+	False	I	LTR	RLX	NA	21	coding=(TE_BLRtx: Gypsy-5_Pru-LTR:ClassI:LTR:Gypsy:?: 77.91%)	struct=(TElength: >4000bps)	other=(Other_profiles: PF14577.9_SEO_C_NA_OTHER_26.6: 43.53%, PF13905.9_Thioredoxin_8_NA_OTHER_23.2: 100.00%)
RojoHC-B-R1914-Map5	1210	+	False	II	TIR	DTX	NA	87	coding=(TE_BLRtx: MUMT:ClassII:TIR:MuDR:?: 30.78%
RojoHC-B-R1929-Map15	1738	.	False	Unclassified	Unclassified	NA	NA	NA	coding=(NA)	struct=(NA)	other=(NA)
RojoHC-B-R193-Map10	5768	+	False	II	TIR	DTX	NA	87	coding=(TE_BLRtx: EnSpm-4_VV:ClassII:TIR:CACTA:EnSpm: 8.30%, EnSpm-6_FV:ClassII:TIR:CACTA:EnSpm: 22.84%
RojoHC-B-R1940-Map13_reversed	7175	+	True	II|I	TIR|LTR	DTX|RLX	NA	50|35	coding=(profiles: PF10536.12_PMD_NA_Tase_34.9: 100.00%)	struct=(TElength: >1000bps
RojoHC-B-R195-Map16	6004	.	False	II	TIR	DTX	NA	37	coding=(TE_BLRtx: EnSpm-5_Mad:ClassII:TIR:CACTA:EnSpm: 13.34%, Harbinger-N5_LVa:ClassII:TIR:PIF-Harbinger:?: 5.96%)	struct=(TElength: >1000bps)	other=(NA)
RR_H1-B-R8598-Map3	2076	.	False	NA	NA	PHG	NA	100	coding=(Other_profiles: PF01582.23_TIR_NA_OTHER_21.3: 78.98%, PF00931.25_NB-ARC_NA_OTHER_23.5: 74.60%)	struct=(NA)	other=(NA)
RR_H1-B-R8600-Map3	2073	.	False	NA	NA	PHG	NA	100	coding=(Other_profiles: PF01582.23_TIR_NA_OTHER_21.3: 78.98%, PF00931.25_NB-ARC_NA_OTHER_23.5: 90.87%)	struct=(NA)	other=(NA)
RR_H1-B-R8668-Map3	1927	.	False	NA	NA	PHG	NA	100	coding=(Other_profiles: PF00122.23_E1-E2_ATPase_NA_OTHER_28.1: 97.24%, PF00702.29_Hydrolase_NA_OTHER_26.4: 99.05%)	struct=(NA)	other=(NA)
RR_H1-B-R8669-Map3	580	.	False	NA	NA	PHG	NA	100	coding=(Other_profiles: PF00689.24_Cation_ATPase_C_NA_OTHER_27.3: 89.01%)	struct=(NA)	other=(NA)
RR_H1-B-R869-Map20_reversed	17318	+	False	I	LTR	RLX	NA	64	coding=(TE_BLRtx: Copia-12_PX-I:ClassI:LTR:Copia:?: 56.11%, Copia-68_Mad-I:ClassI:LTR:Copia:?: 7.93%, Copia-82_Mad-I:ClassI:LTR:Copia:?: 100.00%, Copia-82_Mad-LTR:ClassI:LTR:Copia:?: 100.00%, Gypsy-9_PPe-LTR:ClassI:LTR:Gypsy:?: 28.14%, Copia-28_Pru-LTR:ClassI:LTR:Copia:?: 67.03%
RR_H1-B-R8691-Map3	2103	.	False	NA	NA	PHG	NA	100	coding=(Other_profiles: PF13839.9_PC-Esterase_NA_OTHER_28.7: 61.84%, PF14416.9_PMR5N_NA_OTHER_29.2: 98.15%)	struct=(NA)	other=(NA)
RR_H1-B-R87-Map5	3550	.	False	NA	NA	PHG	NA	100	coding=(Other_profiles: PF13962.9_PGG_NA_OTHER_24.1: 97.41%)	struct=(NA)	other=(NA)
RR_H1-B-R876-Map10	1793	.	False	Unclassified	Unclassified	NA	NA	NA	coding=(NA)	struct=(NA)	other=(NA)
RR_H1-B-R8777-Map4	3324	+	False	I	LTR	RLX	NA	28	coding=(TE_BLRtx: Copia-22_PPe-I:ClassI:LTR:Copia:?: 21.52%, Copia-22_PPe-LTR:ClassI:LTR:Copia:?: 99.53%
RR_H1-B-R8790-Map7	6602	.	False	NA	NA	PHG	NA	100	coding=(Other_profiles: PF08240.15_ADH_N_NA_OTHER_21.1: 99.08%, PF00107.29_ADH_zinc_N_NA_OTHER_31.8: 33.08%)	struct=(NA)	other=(NA)
RR_H1-B-R89-Map18	650	.	False	II	MITE	DXX-MITE	NA	20	coding=(NA)	struct=(TElength: <700bps
RR_H1-B-R902-Map9	3748	.	False	I	LTR	RLX	NA	14	coding=(TE_BLRtx: Copia-59_PPe-I:ClassI:LTR:Copia:?: 6.76%)	struct=(TElength: >700bps
RR_H1-B-R9020-Map3	3193	.	True	II|I	TIR|LARD	DTX|RXX-LARD	NA	37|20	coding=(TE_BLRtx: HAT-4_Mad:ClassII:TIR:hAT:?: 9.16%)	struct=(TElength: >1000bps)	other=(TermRepeats: termLTR: 323)
RR_H1-B-R9058-Map3	2711	.	False	NA	NA	PHG	NA	100	coding=(Other_profiles: PF00732.22_GMC_oxred_N_NA_OTHER_24.4: 98.99%, PF05199.16_GMC_oxred_C_NA_OTHER_24.4: 98.62%)	struct=(NA)	other=(NA)
RR_H1-B-R9074-Map5_reversed	3919	+	False	I	LINE	RIX	NA	54	coding=(TE_BLRtx: L1-10_ALy:ClassI:LINE:L1:L1: 28.88%, L1-16_Mad:ClassI:LINE:L1:L1: 6.76%, L1-5_Mad:ClassI:LINE:L1:L1: 15.39%
RR_H1-B-R908-Map4	856	.	False	II	TIR	DTX	NA	12	coding=(NA)	struct=(TElength: >700bps
RR_H1-B-R910-Map10_reversed	7662	+	True	I|II	LTR|TIR	RLX|DTX	NA	57|37	coding=(TE_BLRtx: Gypsy-3_ATr-I:ClassI:LTR:Gypsy:?: 33.61%, Vesta2-2_As_I:ClassI:LTR:?:?: 5.54%, Vesta2_Av_I:ClassI:LTR:?:?: 5.62%
RR_H1-B-R9361-Map3	2026	.	False	NA	NA	PHG	NA	100	coding=(Other_profiles: PF01535.23_PPR_NA_OTHER_23.5: 100.00%, PF13041.9_PPR_2_NA_OTHER_23.8: 96.00%, PF20431.1_E_motif_NA_OTHER_27.3: 96.83%)	struct=(NA)	other=(NA)
RR_H1-B-R945-Map6	2964	+	False	II	TIR	DTX	NA	87	coding=(TE_BLRtx: HAT-13_Mad:ClassII:TIR:hAT:?: 35.67%, hAT-N5_Mad:ClassII:TIR:hAT:?: 13.72%
RR_H1-B-R9477-Map3	1917	.	False	NA	NA	PHG	NA	100	coding=(Other_profiles: PF12819.10_Malectin_like_NA_OTHER_24.5: 99.40%, PF07714.20_PK_Tyr_Ser-Thr_NA_OTHER_23.1: 50.97%)	struct=(NA)	other=(NA)
Stella-B-G1034-Map5	1618	.	False	II	TIR	DTX	NA	25	coding=(NA)	struct=(TElength: >1000bps
Stella-B-G1064-Map10	1343	.	False	Unclassified	Unclassified	NA	NA	NA	coding=(NA)	struct=(NA)	other=(NA)
Stella-B-G1074-Map20	1647	.	False	Unclassified	Unclassified	NA	NA	NA	coding=(NA)	struct=(NA)	other=(NA)
Stella-B-G1139-Map20	1320	.	False	Unclassified	Unclassified	NA	NA	NA	coding=(NA)	struct=(NA)	other=(NA)
Stella-B-G1160-Map3	886	.	False	II	TIR	DTX	NA	25	coding=(TE_BLRtx: HAT-4_Mad:ClassII:TIR:hAT:?: 8.17%)	struct=(TElength: >700bps)	other=(NA)
Stella-B-G12-Map19	3788	.	True	II|II	TIR|Helitron	DTX|DHX	NA	37|20	coding=(TE_BLRtx: Helitron-N29_ZM:ClassII:Helitron:Helitron:?: 12.78%, MuDR-35N1_MT:ClassII:TIR:MuDR:?: 18.04%)	struct=(TElength: >1000bps
Stella-B-G1213-Map20	964	+	False	II	TIR	DTX	NA	37	coding=(TE_BLRtx: DNA3-11_Mad:ClassII:TIR:PIF-Harbinger:?: 50.99%)	struct=(TElength: >700bps
Stella-B-G1287-Map4	896	.	False	I	LINE	RIX	NA	9	coding=(NA)	struct=(TElength: >700bps
Stella-B-G1349-Map5	1109	.	False	II	TIR	DTX	NA	25	coding=(NA)	struct=(TElength: >1000bps
Stella-B-G1352-Map10	813	.	False	II	MITE	DXX-MITE	NA	20	coding=(NA)	struct=(TElength: <700bps
Stella-B-G1375-Map13	787	.	False	II	TIR	DTX	NA	37	coding=(TE_BLRtx: Harbinger-1_PPe:ClassII:TIR:PIF-Harbinger:?: 6.84%)	struct=(TElength: >700bps
Stella-B-G141-Map6	987	.	False	NA	NA	PHG	NA	100	coding=(Other_profiles: PF02469.25_Fasciclin_NA_OTHER_2.3: 87.50%)	struct=(NA)	other=(NA)
Stella-B-G1414-Map11	984	.	False	II	MITE	DXX-MITE	NA	20	coding=(NA)	struct=(TElength: <700bps
Stella-B-G1503-Map5	1286	.	False	II	TIR	DTX	NA	25	coding=(NA)	struct=(TElength: >1000bps
Stella-B-G1541-Map3	809	.	False	NA	NA	PHG	NA	100	coding=(Other_profiles: PF04783.15_DUF630_NA_OTHER_26.8: 100.00%)	struct=(NA)	other=(NA)
Stella-B-G1544-Map20	918	.	False	II	MITE	DXX-MITE	NA	20	coding=(NA)	struct=(TElength: <700bps
Stella-B-G1546-Map3	791	.	False	II	MITE	DXX-MITE	NA	20	coding=(NA)	struct=(TElength: <700bps
CH240_H1-B-R3393-Map20	2558	.	False	Unclassified	Unclassified	NA	NA	NA	coding=(NA)	struct=(NA)	other=(NA)
CH240_H1-B-R341-Map4	3644	.	False	NA	NA	PHG	NA	100	coding=(Other_profiles: PF00931.25_NB-ARC_NA_OTHER_23.5: 98.02%, PF18052.4_Rx_N_NA_OTHER_27.7: 92.47%)	struct=(NA)	other=(NA)
CH240_H1-B-R3417-Map9	6128	+	True	I|I	LTR|DIRS	RLX|RYX	NA	35|16	coding=(TE_BLRtx: Gypsy-5_Mad-I:ClassI:LTR:Gypsy:?: 26.02%
CH240_H1-B-R345-Map4_reversed	5098	+	False	I	LINE	RIX	NA	72	coding=(TE_BLRtx: L1-4_FV:ClassI:LINE:L1:L1: 62.04%
CH240_H1-B-R3470-Map5	1300	.	False	I	LINE	RIX	NA	18	coding=(NA)	struct=(TElength: >1000bps
CH240_H1-B-R3471-Map3_reversed	1625	+	False	I	LINE	RIX	NA	45	coding=(TE_BLRtx: L1-11_Mad:ClassI:LINE:L1:L1: 16.48%
CH240_H1-B-R3476-Map3	1817	.	True	II|I	TIR|LINE	DTX|RIX	NA	25|18	coding=(NA)	struct=(TElength: >1000bps
CH240_H1-B-R3484-Map8_reversed	9740	+	False	I	LTR	RLX	NA	35	coding=(TE_BLRtx: Gypsy-8_PPe-LTR:ClassI:LTR:Gypsy:?: 93.40%, Copia-104_Mad-I:ClassI:LTR:Copia:?: 64.10%, Copia-38_GR-I:ClassI:LTR:Copia:?: 27.13%
CH240_H1-B-R349-Map8_reversed	1764	+	False	I	LTR	RLX	NA	35	coding=(TE_BLRtx: Copia-13_PPe-I:ClassI:LTR:Copia:?: 26.21%, Copia-13_PPe-LTR:ClassI:LTR:Copia:?: 100.00%
CH240_H1-B-R3502-Map3	1690	+	False	I	LTR	RLX	NA	14	coding=(TE_BLRtx: Gypsy-4_Pru-LTR:ClassI:LTR:Gypsy:?: 50.07%)	struct=(TElength: >700bps)	other=(NA)
CH240_H1-B-R3510-Map5	973	+	False	I	LTR	RLX	NA	7	coding=(TE_BLRtx: Gypsy-4_Pru-LTR:ClassI:LTR:Gypsy:?: 49.53%)	struct=(TElength: >700bps)	other=(NA)
CH240_H1-B-R3552-Map17	9021	.	False	II	TIR	DTX	NA	25	coding=(NA)	struct=(TElength: >1000bps
CH240_H1-B-R3567-Map5_reversed	4878	+	True	II|I	TIR|LINE	DTX|RIX	NA	100|18	coding=(TE_BLRtx: HAT-2_Mad:ClassII:TIR:hAT:?: 68.78%
CH240_H1-B-R3569-Map6	4127	.	False	NA	NA	PHG	NA	100	coding=(Other_profiles: PF13855.9_LRR_8_NA_OTHER_8.7: 93.44%, PF00931.25_NB-ARC_NA_OTHER_23.5: 97.22%, PF18052.4_Rx_N_NA_OTHER_27.7: 92.47%)	struct=(NA)	other=(NA)
CH240_H1-B-R3577-Map6	4255	.	False	NA	NA	PHG	NA	100	coding=(Other_profiles: PF13855.9_LRR_8_NA_OTHER_8.7: 70.49%, PF00931.25_NB-ARC_NA_OTHER_23.5: 82.54%, PF18052.4_Rx_N_NA_OTHER_27.7: 94.62%)	struct=(NA)	other=(NA)
CH240_H1-B-R3588-Map3_reversed	1754	+	False	II	TIR	DTX	NA	62	coding=(TE_BLRtx: MuDR-6_FV:ClassII:TIR:MuDR:?: 12.98%
CH240_H1-B-R3608-Map14	8511	.	False	NA	NA	PHG	NA	100	coding=(Other_profiles: PF01582.23_TIR_NA_OTHER_21.3: 78.41%, PF00931.25_NB-ARC_NA_OTHER_23.5: 82.14%, PF12799.10_LRR_4_NA_OTHER_20.2: 76.74%)	struct=(NA)	other=(NA)
CH240_H1-B-R3643-Map7	3640	.	False	II	TIR	DTX	NA	25	coding=(NA)	struct=(TElength: >1000bps
CH240_H1-B-R3644-Map14	13620	+	False	I	LTR	RLX	NA	35	coding=(TE_BLRtx: Copia-10_CP-I:ClassI:LTR:Copia:?: 19.25%, Copia-62_PPe-I:ClassI:LTR:Copia:?: 21.11%, Gypsy-13_JC-I:ClassI:LTR:Gypsy:?: 7.14%, Gypsy-3_TC-I:ClassI:LTR:Gypsy:?: 49.63%
CH240_H1-B-R3645-Map6	4906	+	False	I	LTR	RLX	NA	100	coding=(TE_BLRtx: Copia-10_Mad-I_#2:ClassI:LTR:Copia:?: 39.97%, Copia-62_PX-I:ClassI:LTR:Copia:?: 54.22%
CH240_H1-B-R3672-Map4	5058	.	False	II	TIR	DTX	NA	25	coding=(NA)	struct=(TElength: >1000bps
CH240_H1-B-R3694-Map5	2469	+	False	II	TIR	DTX	NA	87	coding=(TE_BLRtx: HAT-18_Mad:ClassII:TIR:hAT:?: 40.65%
CH240_H1-B-R3699-Map5	1613	.	False	NA	NA	PHG	NA	100	coding=(Other_profiles: PF05641.15_Agenet_NA_OTHER_26.3: 100.00%)	struct=(NA)	other=(NA)
CH240_H1-B-R3719-Map14	8403	+	False	II	TIR	DTX	NA	87	coding=(TE_BLRtx: EnSpm-8N_VV:ClassII:TIR:CACTA:EnSpm: 8.77%
CH240_H1-B-R3723-Map6	3929	.	False	I	LTR	RLX	NA	28	coding=(TE_BLRtx: Copia-10_FV-I:ClassI:LTR:Copia:?: 7.88%, Copia-4_AIp-I:ClassI:LTR:Copia:?: 5.94%
CH240_H1-B-R3724-Map14	5085	.	False	Unclassified	Unclassified	NA	NA	NA	coding=(NA)	struct=(NA)	other=(NA)
CH240_H1-B-R3734-Map5	6797	.	False	II	TIR	DTX	NA	37	coding=(TE_BLRtx: HAT-4_Mad:ClassII:TIR:hAT:?: 7.89%)	struct=(TElength: >1000bps)	other=(NA)
CH240_H1-B-R376-Map11	5041	+	False	I	LTR	RLX	NA	78	coding=(TE_BLRtx: Copia-65_PPe-I:ClassI:LTR:Copia:?: 97.40%, Copia-65_PPe-LTR:ClassI:LTR:Copia:?: 98.10%
CH240_H1-B-R3769-Map3	818	+	False	I	LINE	RIX	NA	36	coding=(TE_BLRtx: L1-16_Mad:ClassI:LINE:L1:L1: 12.66%
CH240_H1-B-R3791-Map4	1381	-	False	II	TIR	DTX	NA	62	coding=(TE_BLRtx: Harbinger-3_MT:ClassII:TIR:PIF-Harbinger:?: 11.37%
CH240_H1-B-R3803-Map3	1668	+	False	I	LTR	RLX	NA	14	coding=(TE_BLRtx: Gypsy-4_Pru-LTR:ClassI:LTR:Gypsy:?: 56.47%)	struct=(TElength: >700bps)	other=(NA)
CH240_H1-B-R3823-Map4	19730	+	True	I|I	LTR|DIRS	RLX|RYX	NA	64|41	coding=(TE_BLRtx: Gypsy-4_Pru-I:ClassI:LTR:Gypsy:?: 69.98%, Gypsy-4_Pru-LTR:ClassI:LTR:Gypsy:?: 17.07%
CH240_H1-B-R3825-Map7	5807	.	False	NA	NA	PHG	NA	100	coding=(Other_profiles: PF13855.9_LRR_8_NA_OTHER_8.7: 88.52%, PF00931.25_NB-ARC_NA_OTHER_23.5: 90.08%)	struct=(NA)	other=(NA)
CH240_H1-B-R3827-Map9	2210	.	False	NA	NA	PHG	NA	100	coding=(Other_profiles: PF01582.23_TIR_NA_OTHER_21.3: 78.41%)	struct=(NA)	other=(NA)
CH240_H1-B-R3866-Map4	1355	.	False	NA	NA	PHG	NA	100	coding=(Other_profiles: PF14492.9_EFG_III_NA_OTHER_27.9: 85.33%, PF00679.27_EFG_C_NA_OTHER_27.9: 97.75%, PF03764.21_EFG_IV_NA_OTHER_27.9: 91.74%)	struct=(NA)	other=(NA)
CH240_H1-B-R388-Map9	6020	+	False	I	LINE	RIX	NA	72	coding=(TE_BLRtx: L1-1_FV:ClassI:LINE:L1:L1: 86.93%, L1-3_GAr:ClassI:LINE:L1:L1: 6.74%, L1-5_Mad:ClassI:LINE:L1:L1: 11.05%, L1-62_MT:ClassI:LINE:L1:L1: 10.49%
CH240_H1-B-R3888-Map3	970	.	False	NA	NA	PHG	NA	100	coding=(Other_profiles: PF07717.19_OB_NTP_bind_NA_OTHER_29.5: 97.59%)	struct=(NA)	other=(NA)
CH240_H1-B-R3922-Map12	3009	.	False	Unclassified	Unclassified	NA	NA	NA	coding=(NA)	struct=(NA)	other=(NA)
CH240_H1-B-R395-Map9	7102	.	False	II	Helitron	DHX	NA	30	coding=(TE_BLRtx: Helitron-N7_SHS:ClassII:Helitron:Helitron:?: 6.54%)	struct=(TElength: >4000bps)	other=(Other_profiles: PF01453.27_B_lectin_NA_OTHER_32.4: 64.15%, PF00954.23_S_locus_glycop_NA_OTHER_25.2: 99.10%, PF08276.14_PAN_2_NA_OTHER_21.1: 100.00%)
CH240_H1-B-R397-Map20	16559	.	False	NA	NA	PHG	NA	100	coding=(Other_profiles: PF11883.11_DUF3403_NA_OTHER_28.9: 84.44%)	struct=(NA)	other=(NA)
CH240_H1-B-R400-Map6	782	.	False	II	MITE	DXX-MITE	NA	20	coding=(NA)	struct=(TElength: <700bps
RR_H1-B-R4352-Map4	2024	.	False	NA	NA	PHG	NA	100	coding=(Other_profiles: PF05938.14_Self-incomp_S1_NA_OTHER_29.8: 96.15%)	struct=(NA)	other=(NA)
RR_H1-B-R4437-Map7	2417	.	False	NA	NA	PHG	NA	100	coding=(Other_profiles: PF03087.17_BPS1_NA_OTHER_23.5: 100.00%)	struct=(NA)	other=(NA)
RR_H1-B-R4466-Map9	3757	.	False	II	TIR	DTX	NA	37	coding=(TE_BLRtx: hAT-22_ArHy:ClassII:TIR:hAT:?: 5.63%)	struct=(TElength: >1000bps
RR_H1-B-R4529-Map6	5633	.	False	II	TIR	DTX	NA	37	coding=(TE_BLRtx: HAT-4_Mad:ClassII:TIR:hAT:?: 9.40%)	struct=(TElength: >1000bps)	other=(NA)
RR_H1-B-R4538-Map11	5797	.	False	II	TIR	DTX	NA	37	coding=(TE_BLRtx: hAT-22_ArHy:ClassII:TIR:hAT:?: 5.63%)	struct=(TElength: >1000bps
RR_H1-B-R4543-Map5	8419	.	False	II	TIR	DTX	NA	37	coding=(TE_BLRtx: hAT-22_ArHy:ClassII:TIR:hAT:?: 5.63%)	struct=(TElength: >1000bps
RR_H1-B-R4592-Map3	1617	.	False	II	TIR	DTX	NA	62	coding=(TE_BLRtx: MuDR-9_Mad:ClassII:TIR:MuDR:?: 17.39%
RR_H1-B-R4618-Map15	3534	.	False	Unclassified	Unclassified	NA	NA	NA	coding=(NA)	struct=(NA)	other=(NA)
RR_H1-B-R462-Map5	2467	.	False	NA	NA	PHG	NA	100	coding=(Other_profiles: PF05938.14_Self-incomp_S1_NA_OTHER_29.8: 100.00%)	struct=(NA)	other=(NA)
RR_H1-B-R464-Map11	4825	.	False	II	Helitron	DHX	NA	30	coding=(TE_BLRtx: Helitron-N7_SHS:ClassII:Helitron:Helitron:?: 7.20%)	struct=(TElength: >4000bps)	other=(Other_profiles: PF01453.27_B_lectin_NA_OTHER_32.4: 98.11%)
RR_H1-B-R466-Map7_reversed	3361	+	False	I	LTR	RLX	NA	14	coding=(TE_BLRtx: Copia1-PTR_LTR:ClassI:LTR:Copia:?: 86.75%)	struct=(TElength: >700bps)	other=(NA)
RR_H1-B-R4660-Map11	7119	.	False	Unclassified	Unclassified	NA	NA	NA	coding=(NA)	struct=(NA)	other=(NA)
RR_H1-B-R4678-Map5	5091	+	False	I	LTR	RLX	NA	50	coding=(TE_BLRtx: Copia-12_PX-I:ClassI:LTR:Copia:?: 40.08%, Copia-15_PX-I:ClassI:LTR:Copia:?: 16.51%, Copia-64_Mad-I:ClassI:LTR:Copia:?: 18.33%
RR_H1-B-R468-Map13	2934	.	False	Unclassified	Unclassified	NA	NA	NA	coding=(NA)	struct=(NA)	other=(NA)
RR_H1-B-R4728-Map14	8339	.	False	Unclassified	Unclassified	NA	NA	NA	coding=(NA)	struct=(NA)	other=(NA)
RR_H1-B-R475-Map7_reversed	4863	+	False	II	TIR	DTX	NA	62	coding=(TE_BLRtx: MtPH-E-Ia_#2:ClassII:TIR:PIF-Harbinger:?: 9.88%, VHARB4_VV_#2:ClassII:TIR:PIF-Harbinger:?: 29.11%
RR_H1-B-R4783-Map6	5474	.	True	I|I	LTR|LINE	RLX|RIX	NA	35|18	coding=(TE_BLRtx: Copia-28_Pru-I:ClassI:LTR:Copia:?: 6.37%
RR_H1-B-R4792-Map3	1627	.	False	NA	NA	PHG	NA	100	coding=(Other_profiles: PF04488.18_Gly_transf_sug_NA_OTHER_27.3: 94.90%)	struct=(NA)	other=(NA)
RR_H1-B-R4869-Map4	1746	.	False	I	LINE	RIX	NA	18	coding=(NA)	struct=(TElength: >1000bps
RR_H1-B-R5-Map20	5989	+	True	I|I	DIRS|LTR	RYX|RLX	NA	75|71	coding=(profiles: GyDB_INT_crm_NA_INT_NA: 99.42%, GyDB_AP_crm_NA_AP_NA: 98.89%, PF17919.4_RT_RNaseH_2_NA_RT_29.8: 29.00%, PF00385.27_Chromo_NA_INT_25.1: 96.30%, GyDB_RT_crm_NA_RT_NA: 88.99%, GyDB_RNaseH_crm_NA_RH_NA: 100.00%, GyDB_GAG_crm_NA_GAG_NA: 27.37%)	struct=(TElength: >4000bps
RR_H1-B-R5037-Map7	4847	.	False	NA	NA	PHG	NA	100	coding=(Other_profiles: PF13855.9_LRR_8_NA_OTHER_8.7: 96.72%, PF00931.25_NB-ARC_NA_OTHER_23.5: 85.32%, PF18052.4_Rx_N_NA_OTHER_27.7: 93.55%)	struct=(NA)	other=(NA)
RR_H1-B-R5039-Map3	3417	.	False	NA	NA	PHG	NA	100	coding=(Other_profiles: PF10597.12_U5_2-snRNA_bdg_NA_OTHER_27.4: 100.00%, PF10598.12_RRM_4_NA_OTHER_23.5: 98.91%, PF08083.14_PROCN_NA_OTHER_25.3: 99.75%)	struct=(NA)	other=(NA)
RR_H1-B-R5043-Map5	4242	.	False	NA	NA	PHG	NA	100	coding=(Other_profiles: PF13855.9_LRR_8_NA_OTHER_8.7: 96.72%, PF00931.25_NB-ARC_NA_OTHER_23.5: 87.30%, PF18052.4_Rx_N_NA_OTHER_27.7: 92.47%)	struct=(NA)	other=(NA)
RR_H1-B-R5079-Map5	1332	.	False	II	TIR	DTX	NA	50	coding=(TE_BLRtx: Harbinger-1_PPe:ClassII:TIR:PIF-Harbinger:?: 10.48%)	struct=(TElength: >1000bps
RR_H1-B-R513-Map20	12844	.	False	I	LARD	RXX-LARD	NA	40	coding=(NA)	struct=(TElength: >4000bps
RR_H1-B-R5160-Map9_reversed	5286	+	False	I	LTR	RLX	NA	100	coding=(TE_BLRtx: Copia-23_Pru-I:ClassI:LTR:Copia:?: 93.17%, Copia-23_Pru-LTR:ClassI:LTR:Copia:?: 97.74%, Copia-41_Pru-I:ClassI:LTR:Copia:?: 19.80%
RR_H1-B-R5202-Map10	9906	.	False	NA	NA	PHG	NA	100	coding=(Other_profiles: PF07059.15_EDR2_C_NA_OTHER_24.7: 40.38%, PF01794.22_Ferric_reduct_NA_OTHER_23.8: 98.39%, PF08030.15_NAD_binding_6_NA_OTHER_22.2: 78.21%)	struct=(NA)	other=(NA)
RR_H1-B-R5205-Map6	1764	.	False	NA	NA	PHG	NA	100	coding=(Other_profiles: PF08100.14_Dimerisation_NA_OTHER_25.6: 100.00%, PF00891.21_Methyltransf_2_NA_OTHER_22.3: 100.00%)	struct=(NA)	other=(NA)
RR_H1-B-R528-Map11	1635	.	False	Unclassified	Unclassified	NA	NA	NA	coding=(NA)	struct=(NA)	other=(NA)
RR_H1-B-R5295-Map3	2148	+	False	I	LTR	RLX	NA	14	coding=(TE_BLRtx: Cassandra-1_PrM-LTR:ClassI:LTR:?:?: 40.37%)	struct=(TElength: >700bps)	other=(Other_profiles: PF13855.9_LRR_8_NA_OTHER_8.7: 98.36%)
RR_H1-B-R5298-Map12	4061	.	False	II	Helitron	DHX	NA	30	coding=(TE_BLRtx: Helitron-N29_ZM:ClassII:Helitron:Helitron:?: 8.78%)	struct=(TElength: >4000bps
RR_H1-B-R5304-Map5	2733	+	False	I	LTR	RLX	NA	28	coding=(TE_BLRtx: Copia-28_Pru-LTR:ClassI:LTR:Copia:?: 70.57%, Copia-74_Mad-I:ClassI:LTR:Copia:?: 11.48%
Stella-B-P83.665-Map20	525	.	False	II	MITE	DXX-MITE	NA	20	coding=(NA)	struct=(TElength: <700bps
Stella-B-P840.44-Map4	828	.	False	NA	NA	PHG	NA	100	coding=(Other_profiles: PF00931.25_NB-ARC_NA_OTHER_23.5: 84.13%)	struct=(NA)	other=(NA)
Stella-B-R1-Map14	11788	.	False	Unclassified	Unclassified	NA	NA	NA	coding=(NA)	struct=(NA)	other=(NA)
Stella-B-R10-Map17_reversed	4272	+	False	I	LTR	RLX	NA	28	coding=(TE_BLRx: Gypsy-36_Mad-I_1p:ClassI:LTR:Gypsy:?: 20.65%, Gypsy-46_Mad-I_1p:ClassI:LTR:Gypsy:?: 15.03%
Stella-B-R10001-Map3	3638	.	False	II	TIR	DTX	NA	62	coding=(TE_BLRtx: MuDR-5_Mad:ClassII:TIR:MuDR:?: 9.66%
Stella-B-R10015-Map5_reversed	4825	+	False	II	TIR	DTX	NA	62	coding=(TE_BLRtx: HAT-11_Mad:ClassII:TIR:hAT:?: 22.18%
Stella-B-R10116-Map3	3467	.	False	NA	NA	PHG	NA	100	coding=(Other_profiles: PF02362.24_B3_NA_OTHER_30.1: 83.17%)	struct=(NA)	other=(NA)
Stella-B-R10123-Map4	3721	.	False	II	TIR	DTX	NA	37	coding=(TE_BLRtx: HAT-1_Mad:ClassII:TIR:hAT:?: 6.66%)	struct=(TElength: >1000bps)	other=(NA)
Stella-B-R10134-Map4	1592	.	False	NA	NA	PHG	NA	100	coding=(Other_profiles: PF01582.23_TIR_NA_OTHER_21.3: 78.98%)	struct=(NA)	other=(NA)
Stella-B-R1015-Map7	4023	.	False	NA	NA	PHG	NA	100	coding=(Other_profiles: PF13041.9_PPR_2_NA_OTHER_23.8: 100.00%)	struct=(NA)	other=(NA)
Stella-B-R10153-Map3	5611	.	False	NA	NA	PHG	NA	100	coding=(Other_profiles: PF07816.14_DUF1645_NA_OTHER_22.5: 93.72%)	struct=(NA)	other=(NA)
Stella-B-R10155-Map3	2000	-	False	II	TIR	DTX	NA	62	coding=(TE_BLRtx: HARB-2_OES:ClassII:TIR:PIF-Harbinger:?: 11.43%, Harbinger-3_MT:ClassII:TIR:PIF-Harbinger:?: 10.54%
Stella-B-R10168-Map7	3421	.	False	NA	NA	PHG	NA	100	coding=(Other_profiles: PF07859.16_Abhydrolase_3_NA_OTHER_22.9: 94.79%)	struct=(NA)	other=(NA)
Stella-B-R10171-Map3	2061	.	False	I	NA	RXX	NA	33	coding=(profiles: PF13966.9_zf-RVT_NA_RT_27.5: 62.35%)	struct=(NA)	other=(Other_profiles: PF07859.16_Abhydrolase_3_NA_OTHER_22.9: 99.53%)
Stella-B-R1018-Map5	9297	.	False	II	TIR	DTX	NA	37	coding=(TE_BLRtx: Harbinger-1_PPe:ClassII:TIR:PIF-Harbinger:?: 29.19%)	struct=(TElength: >1000bps)	other=(NA)
Stella-B-R10195-Map3	759	.	False	NA	NA	PHG	NA	100	coding=(Other_profiles: PF00931.25_NB-ARC_NA_OTHER_23.5: 22.62%, PF18052.4_Rx_N_NA_OTHER_27.7: 86.02%)	struct=(NA)	other=(NA)
Stella-B-R10197-Map4	2144	.	False	I	TRIM	RXX-TRIM	NA	40	coding=(NA)	struct=(TElength: <700bps
Stella-B-R10209-Map5	1500	.	False	NA	NA	PHG	NA	100	coding=(Other_profiles: PF00240.26_ubiquitin_NA_OTHER_21.2: 81.94%)	struct=(NA)	other=(NA)
Stella-B-R10210-Map3	2632	.	False	NA	NA	PHG	NA	100	coding=(Other_profiles: PF00240.26_ubiquitin_NA_OTHER_21.2: 84.72%)	struct=(NA)	other=(NA)
Stella-B-R10214-Map7_reversed	3840	+	False	I	LTR	RLX	NA	35	coding=(TE_BLRtx: Copia-32_Pru-I:ClassI:LTR:Copia:?: 16.13%
Stella-B-R10234-Map4	2808	.	False	NA	NA	PHG	NA	100	coding=(Other_profiles: PF07714.20_PK_Tyr_Ser-Thr_NA_OTHER_23.1: 95.37%)	struct=(NA)	other=(NA)
Stella-B-R10279-Map4	1115	.	False	NA	NA	PHG	NA	100	coding=(Other_profiles: PF13855.9_LRR_8_NA_OTHER_8.7: 95.08%)	struct=(NA)	other=(NA)
Stella-B-R10280-Map6	3909	.	False	NA	NA	PHG	NA	100	coding=(Other_profiles: PF10250.12_O-FucT_NA_OTHER_31.5: 92.68%, PF20160.2_C-JID_NA_OTHER_24.1: 98.95%)	struct=(NA)	other=(NA)
Stella-B-R10284-Map4	3574	.	False	NA	NA	PHG	NA	100	coding=(Other_profiles: PF01582.23_TIR_NA_OTHER_21.3: 78.98%, PF00931.25_NB-ARC_NA_OTHER_23.5: 92.06%)	struct=(NA)	other=(NA)
Stella-B-R1034-Map13	3124	.	False	Unclassified	Unclassified	NA	NA	NA	coding=(NA)	struct=(NA)	other=(NA)
Stella-B-R1037-Map20	13257	.	False	I	LARD	RXX-LARD	NA	40	coding=(NA)	struct=(TElength: >4000bps
Stella-B-R10377-Map4	730	.	False	NA	NA	PHG	NA	100	coding=(Other_profiles: PF00646.36_F-box_NA_OTHER_15.6: 81.40%)	struct=(NA)	other=(NA)
Stella-B-R10417-Map4	4284	.	False	II	NA	DXX	NA	33	coding=(TE_BLRx: IS3EU-4_CGi_1p:ClassII:?:IS3EU:?: 25.06%)	struct=(NA)	other=(Other_profiles: PF00069.28_Pkinase_NA_OTHER_31.7: 97.73%)
Stella-B-R10421-Map3	1271	.	False	I	LINE	RIX	NA	45	coding=(TE_BLRtx: L1-15_FV:ClassI:LINE:L1:L1: 9.13%
Stella-B-R10465-Map4	7876	.	False	NA	NA	PHG	NA	100	coding=(Other_profiles: PF00152.23_tRNA-synt_2_NA_OTHER_20.1: 78.34%)	struct=(NA)	other=(NA)
Stella-B-R10499-Map3	17642	.	True	II|I	Helitron|LINE	DHX|RIX	NA	30|9	coding=(profiles: PF04408.26_HA2_NA_HEL_21.3: 70.09%, PF00271.34_Helicase_C_NA_HEL_23.5: 48.65%)	struct=(TElength: >10000bps)	other=(Other_profiles: PF00702.29_Hydrolase_NA_OTHER_26.4: 31.90%, PF13419.9_HAD_2_NA_OTHER_23.8: 79.78%, PF06858.17_NOG1_NA_OTHER_28.3: 58.62%, PF08510.15_PIG-P_NA_OTHER_33.6: 63.49%, PF07717.19_OB_NTP_bind_NA_OTHER_29.5: 50.60%, PF14541.9_TAXi_C_NA_OTHER_23.5: 40.37%, PF17835.4_NOG1_N_NA_OTHER_22.9: 24.38%)
Stella-B-R1061-Map5	3250	.	False	NA	NA	PHG	NA	100	coding=(Other_profiles: PF00295.20_Glyco_hydro_28_NA_OTHER_22.9: 98.77%)	struct=(NA)	other=(NA)
Stella-B-R1062-Map10_reversed	4143	+	False	II	TIR	DTX	NA	100	coding=(TE_BLRtx: Harbinger-1_PPe:ClassII:TIR:PIF-Harbinger:?: 85.26%
Stella-B-R10722-Map6	5910	.	True	II|I	TIR|LTR	DTX|RLX	NA	37|35	coding=(TE_BLRtx: Harbinger-1_PPe:ClassII:TIR:PIF-Harbinger:?: 13.58%
Stella-B-R1076-Map14	4332	+	False	II	TIR	DTX	NA	87	coding=(TE_BLRtx: HAT-18_Mad:ClassII:TIR:hAT:?: 47.80%
Stella-B-R10771-Map4	4412	+	False	I	LTR	RLX	NA	35	coding=(TE_BLRtx: Gypsy-5_Pru-I:ClassI:LTR:Gypsy:?: 15.74%, Gypsy-5_Pru-LTR:ClassI:LTR:Gypsy:?: 52.27%
Stella-B-R10774-Map3	5160	.	False	I	LTR	RLX	NA	21	coding=(TE_BLRx: Copia-13_PPe-I_1p:ClassI:LTR:Copia:?: 14.21%)	struct=(TElength: >4000bps)	other=(Other_profiles: PF04759.16_DUF617_NA_OTHER_22.6: 100.00%)
Stella-B-R10813-Map3	2200	+	True	II|I	TIR|LTR	DTX|RLX	NA	62|14	coding=(TE_BLRtx: Harbinger-1_PPe:ClassII:TIR:PIF-Harbinger:?: 8.23%
Stella-B-R1089-Map3	1716	.	False	II	TIR	DTX	NA	37	coding=(TE_BLRtx: HAT-4_Mad:ClassII:TIR:hAT:?: 9.41%)	struct=(TElength: >1000bps)	other=(NA)
Stella-B-R10923-Map3_reversed	16028	+	False	I	LTR	RLX	NA	28	coding=(TE_BLRtx: Copia-19_Mad-I_#2:ClassI:LTR:Copia:?: 40.68%, Copia-32_Pru-I:ClassI:LTR:Copia:?: 5.26%, Copia-4_Pru-I:ClassI:LTR:Copia:?: 5.28%, Copia-89_Mad-I:ClassI:LTR:Copia:?: 20.94%
Stella-B-R10961-Map3	4538	.	False	II	TIR	DTX	NA	37	coding=(TE_BLRtx: MuDR-9_Mad:ClassII:TIR:MuDR:?: 6.62%)	struct=(TElength: >1000bps
Stella-B-R1100-Map3	816	.	False	II	TIR	DTX	NA	50	coding=(TE_BLRtx: HARB-2_OES:ClassII:TIR:PIF-Harbinger:?: 7.76%
Stella-B-R11023-Map3	3160	.	False	NA	NA	PHG	NA	100	coding=(Other_profiles: PF02826.22_2-Hacid_dh_C_NA_OTHER_25.1: 40.45%, PF07859.16_Abhydrolase_3_NA_OTHER_22.9: 94.79%)	struct=(NA)	other=(NA)
Stella-B-R111-Map10	4682	.	False	NA	NA	PHG	NA	100	coding=(Other_profiles: PF07714.20_PK_Tyr_Ser-Thr_NA_OTHER_23.1: 51.35%, PF11721.11_Malectin_NA_OTHER_21.5: 98.79%)	struct=(NA)	other=(NA)
Stella-B-R11131-Map3	1738	.	False	I	LTR	RLX	NA	28	coding=(TE_BLRtx: SCL112_Ale:ClassI:LTR:Copia:?: 15.45%
Stella-B-R1122-Map13	3244	.	False	Unclassified	Unclassified	NA	NA	NA	coding=(NA)	struct=(NA)	other=(NA)
Stella-B-R11282-Map3	4877	.	False	NA	NA	PHG	NA	100	coding=(Other_profiles: PF01657.20_Stress-antifung_NA_OTHER_24.4: 97.87%, PF00069.28_Pkinase_NA_OTHER_31.7: 40.91%, PF07714.20_PK_Tyr_Ser-Thr_NA_OTHER_23.1: 37.07%)	struct=(NA)	other=(NA)
Stella-B-R1129-Map5_reversed	2121	+	False	II	TIR	DTX	NA	62	coding=(TE_BLRtx: HARB-4_Mad:ClassII:TIR:PIF-Harbinger:?: 19.16%
Stella-B-R1132-Map6	13062	+	False	II	TIR	DTX	NA	75	coding=(TE_BLRtx: HAT-16_Mad:ClassII:TIR:hAT:?: 29.89%, hAT-1a_Csi:ClassII:TIR:hAT:?: 5.11%
Stella-B-R1170-Map6	3242	.	False	NA	NA	PHG	NA	100	coding=(Other_profiles: PF01657.20_Stress-antifung_NA_OTHER_24.4: 97.87%, PF07714.20_PK_Tyr_Ser-Thr_NA_OTHER_23.1: 71.43%)	struct=(NA)	other=(NA)
Stella-B-R1172-Map5	6087	.	False	NA	NA	PHG	NA	100	coding=(Other_profiles: PF01657.20_Stress-antifung_NA_OTHER_24.4: 97.87%, PF07714.20_PK_Tyr_Ser-Thr_NA_OTHER_23.1: 67.57%)	struct=(NA)	other=(NA)
Stella-B-R1173-Map3	4169	-	False	II	TIR	DTX	NA	37	coding=(TE_BLRtx: DNA3-11_Mad:ClassII:TIR:PIF-Harbinger:?: 43.09%)	struct=(TElength: >1000bps)	other=(Other_profiles: PF01657.20_Stress-antifung_NA_OTHER_24.4: 97.87%)
Meihua-B-P21.611-Map20	1356	.	False	II	TIR	DTX	NA	25	coding=(NA)	struct=(TElength: >1000bps
Meihua-B-P221.409-Map11	502	.	False	II	MITE	DXX-MITE	NA	20	coding=(NA)	struct=(TElength: <700bps
Meihua-B-P223.568-Map4	999	.	False	II	TIR	DTX	NA	12	coding=(NA)	struct=(TElength: >700bps
Meihua-B-P226.336-Map3	869	.	False	II	TIR	DTX	NA	25	coding=(TE_BLRtx: HAT-4_Mad:ClassII:TIR:hAT:?: 5.60%)	struct=(TElength: >700bps)	other=(NA)
Meihua-B-P247.554-Map4	953	.	False	II	MITE	DXX-MITE	NA	20	coding=(NA)	struct=(TElength: <700bps
Meihua-B-P251.551-Map8	487	.	False	II	MITE	DXX-MITE	NA	20	coding=(NA)	struct=(TElength: <700bps
Meihua-B-P303.509-Map20	1088	+	False	II	TIR	DTX	NA	62	coding=(TE_BLRtx: HAT-17_Mad:ClassII:TIR:hAT:?: 21.95%
Meihua-B-P325.490-Map6	646	.	False	II	MITE	DXX-MITE	NA	20	coding=(NA)	struct=(TElength: <700bps
Meihua-B-P33.373-Map20	466	.	False	Unclassified	Unclassified	NA	NA	NA	coding=(NA)	struct=(NA)	other=(NA)
Meihua-B-P34.698-Map20	811	.	False	Unclassified	Unclassified	NA	NA	NA	coding=(NA)	struct=(NA)	other=(NA)
Meihua-B-P369.259-Map13	1276	.	False	Unclassified	Unclassified	NA	NA	NA	coding=(NA)	struct=(NA)	other=(NA)
Meihua-B-P38.695-Map13	619	.	False	II	MITE	DXX-MITE	NA	20	coding=(NA)	struct=(TElength: <700bps
Meihua-B-P380.446-Map3	780	.	False	II	TIR	DTX	NA	12	coding=(NA)	struct=(TElength: >700bps
Meihua-B-P399.430-Map3	1219	.	False	I	LINE	RIX	NA	18	coding=(NA)	struct=(TElength: >1000bps
Meihua-B-P458.376-Map4	2350	+	False	I	LINE	RIX	NA	63	coding=(TE_BLRtx: L1-4_FV:ClassI:LINE:L1:L1: 14.92%, L1-9_Mad:ClassI:LINE:L1:L1: 10.50%
Meihua-B-P466.369-Map20	539	.	False	II	MITE	DXX-MITE	NA	20	coding=(NA)	struct=(TElength: <700bps
Meihua-B-P469.367-Map3	662	+	False	I	LTR	RLX	NA	21	coding=(TE_BLRtx: Gypsy-15_PPe-I:ClassI:LTR:Gypsy:?: 13.57%
Meihua-B-P474.195-Map4	11184	+	True	I|I|II	DIRS|LTR|TIR	RYX|RLX|DTX	NA	75|71|37	coding=(profiles: PF20167.1_Transposase_32_NA_Tase_26.2: 99.44%, GyDB_RT_sire_NA_RT_NA: 100.00%, PF13976.9_gag_pre-integrs_NA_GAG_28.4: 26.87%, GyDB_AP_sire_NA_AP_NA: 95.45%, GyDB_RNaseH_sire_NA_RH_NA: 100.00%, GyDB_GAG_sire_NA_GAG_NA: 51.67%, GyDB_INT_sire_NA_INT_NA: 100.00%)	struct=(TElength: >4000bps
Meihua-B-P50.78-Map3	779	.	False	II	MITE	DXX-MITE	NA	20	coding=(NA)	struct=(TElength: <700bps
Meihua-B-P508.339-Map9	1246	.	False	II	MITE	DXX-MITE	NA	20	coding=(NA)	struct=(TElength: <700bps
Meihua-B-P532.319-Map12_reversed	486	+	False	I	LTR	RLX	NA	7	coding=(TE_BLRtx: Gypsy-3_Pru-LTR:ClassI:LTR:Gypsy:?: 76.96%)	struct=(TElength: <700bps)	other=(NA)
Meihua-B-P57.681-Map20	769	.	False	II	TIR	DTX	NA	12	coding=(NA)	struct=(TElength: >700bps
Meihua-B-P598.257-Map3	1068	.	False	II	TIR	DTX	NA	12	coding=(NA)	struct=(TElength: >700bps
Meihua-B-P625.60-Map3_reversed	4482	+	True	II|I	TIR|LTR	DTX|RLX	NA	100|21	coding=(TE_BLRtx: Harbinger-1_PPe:ClassII:TIR:PIF-Harbinger:?: 69.75%
Meihua-B-P666.198-Map4	621	.	False	I	SINE	RSX	NA	40	coding=(NA)	struct=(TElength: <700bps
Meihua-B-P672.192-Map4_reversed	10391	+	False	II	TIR	DTX	NA	87	coding=(TE_BLRtx: EnSpm-1_Mad:ClassII:TIR:CACTA:EnSpm: 26.52%, EnSpm-5_Mad:ClassII:TIR:CACTA:EnSpm: 39.80%
Meihua-B-P68.611-Map20	1475	.	False	II	TIR	DTX	NA	25	coding=(NA)	struct=(TElength: >1000bps
Meihua-B-P680.185-Map4	712	.	False	II	MITE	DXX-MITE	NA	20	coding=(NA)	struct=(TElength: <700bps
Meihua-B-P697.169-Map10	599	.	False	Unclassified	Unclassified	NA	NA	NA	coding=(NA)	struct=(NA)	other=(NA)
Meihua-B-P794.74-Map3	1137	.	False	I	LINE	RIX	NA	27	coding=(TE_BLRx: L1-11_Mad_2p:ClassI:LINE:L1:L1: 8.21%)	struct=(TElength: >1000bps)	other=(NA)
Meihua-B-P80.671-Map6	872	.	False	II	TIR	DTX	NA	12	coding=(NA)	struct=(TElength: >700bps
Meihua-B-P808.62-Map3	601	.	False	II	TIR	DTX	NA	12	coding=(TE_BLRtx: Harbinger-1_PPe:ClassII:TIR:PIF-Harbinger:?: 11.18%)	struct=(TElength: <700bps)	other=(NA)
Meihua-B-P817.53-Map3	1073	.	False	II	TIR	DTX	NA	12	coding=(NA)	struct=(TElength: >700bps
Meihua-B-P866.6-Map3	840	.	False	I	LINE	RIX	NA	9	coding=(NA)	struct=(TElength: >700bps
Meihua-B-P879.729-Map3	1106	.	False	NA	NA	PHG	NA	100	coding=(Other_profiles: PF14299.9_PP2_NA_OTHER_22.4: 100.00%)	struct=(NA)	other=(NA)
Meihua-B-P92.611-Map20	1377	.	False	Unclassified	Unclassified	NA	NA	NA	coding=(NA)	struct=(NA)	other=(NA)
Meihua-B-R10-Map5	10706	.	False	NA	NA	PHG	NA	100	coding=(Other_profiles: PF05057.17_DUF676_NA_OTHER_20.3: 77.63%, PF12394.11_DUF3657_NA_OTHER_22.1: 100.00%, PF03106.18_WRKY_NA_OTHER_28.6: 56.67%)	struct=(NA)	other=(NA)
Mands-B-G4877-Map15	9489	+	False	I	LTR	RLX	NA	35	coding=(TE_BLRtx: Copia-28_Pru-I:ClassI:LTR:Copia:?: 69.92%, Copia-28_Pru-LTR:ClassI:LTR:Copia:?: 69.80%
Mands-B-G4895-Map20	12551	.	False	Unclassified	Unclassified	NA	NA	NA	coding=(NA)	struct=(NA)	other=(NA)
Mands-B-G4905-Map5_reversed	13213	+	False	I	LTR	RLX	NA	35	coding=(TE_BLRtx: Gypsy-4_Pru-I:ClassI:LTR:Gypsy:?: 71.33%, Gypsy-4_Pru-LTR:ClassI:LTR:Gypsy:?: 35.67%
Mands-B-G4917-Map6	9888	.	False	II	TIR	DTX	NA	25	coding=(profiles: PF18777.4_CRM1_repeat_NA_INT_29.5: 67.57%)	struct=(TElength: >1000bps
Mands-B-G4920-Map10	11410	+	False	I	LTR	RLX	NA	35	coding=(TE_BLRtx: Gypsy-2_ArHy-I:ClassI:LTR:Gypsy:?: 7.04%, SCL27_Ogre:ClassI:LTR:Gypsy:?: 11.66%, SCL49_Ogre:ClassI:LTR:Gypsy:?: 6.26%
Mands-B-G4921-Map5	8222	+	False	I	LTR	RLX	NA	35	coding=(TE_BLRtx: Copia-28_Pru-I:ClassI:LTR:Copia:?: 16.62%, Copia-28_Pru-LTR:ClassI:LTR:Copia:?: 98.77%
Mands-B-G4926-Map3_reversed	11172	+	False	II	TIR	DTX	NA	75	coding=(TE_BLRtx: EnSpm-6_FV:ClassII:TIR:CACTA:EnSpm: 26.62%, EnSpm-8_FV:ClassII:TIR:CACTA:EnSpm: 6.15%
Mands-B-G4928-Map5_reversed	13496	+	False	I	LTR	RLX	NA	57	coding=(TE_BLRtx: Gypsy-4_Pru-I:ClassI:LTR:Gypsy:?: 76.76%, Gypsy-4_Pru-LTR:ClassI:LTR:Gypsy:?: 41.00%
Mands-B-G4940-Map4	11324	.	False	I	LARD	RXX-LARD	NA	40	coding=(NA)	struct=(TElength: >4000bps
Mands-B-G4948-Map6	9769	+	False	I	LTR	RLX	NA	100	coding=(TE_BLRtx: Gypsy-9_PPe-I:ClassI:LTR:Gypsy:?: 71.33%, Gypsy-9_PPe-LTR:ClassI:LTR:Gypsy:?: 99.84%, POPGY1_I_#2:ClassI:LTR:Gypsy:?: 21.88%
Mands-B-G4954-Map8	16119	-	False	II	TIR	DTX	NA	25	coding=(TE_BLRtx: DNA3-11_Mad:ClassII:TIR:PIF-Harbinger:?: 55.52%)	struct=(TElength: >10000bps)	other=(Other_profiles: PF15613.9_WSD_NA_OTHER_25.4: 97.96%)
Mands-B-G4966-Map15	11159	.	False	II	Maverick	DMX	NA	25	coding=(NA)	struct=(TElength: >10000bps
Mands-B-G497-Map20	4708	.	False	I	LARD	RXX-LARD	NA	20	coding=(NA)	struct=(TElength: >1000bps
Mands-B-G4971-Map4_reversed	13428	+	True	I|I	DIRS|LTR	RYX|RLX	NA	58|57	coding=(profiles: GyDB_GAG_athila_NA_GAG_NA: 52.94%, GyDB_RNaseH_athila_NA_RH_NA: 94.21%, GyDB_INT_athila_NA_INT_NA: 97.18%, PF17919.4_RT_RNaseH_2_NA_RT_29.8: 34.00%, GyDB_AP_athila_NA_AP_NA: 98.94%, GyDB_RT_athila_NA_RT_NA: 100.00%)	struct=(TElength: >4000bps
Mands-B-G4973-Map20	13153	.	False	I	DIRS	RYX	NA	16	coding=(profiles: PF13456.9_RVT_3_NA_RT_21.6: 29.03%)	struct=(TElength: >4000bps
Mands-B-G4975-Map3	14982	+	False	I	LTR	RLX	NA	35	coding=(TE_BLRtx: Copia-100_Mad-I:ClassI:LTR:Copia:?: 15.68%
Mands-B-G4978-Map3_reversed	16934	+	True	I|I	LTR|DIRS	RLX|RYX	NA	57|50	coding=(TE_BLRtx: Gypsy-13_PPe-I:ClassI:LTR:Gypsy:?: 99.66%, Gypsy-13_PPe-LTR:ClassI:LTR:Gypsy:?: 82.60%, Gypsy-15_LaCr-I:ClassI:LTR:Gypsy:?: 5.19%
Mands-B-G4981-Map3	10936	+	False	I	LTR	RLX	NA	92	coding=(TE_BLRtx: Gypsy-2_Pru-I:ClassI:LTR:Gypsy:?: 98.45%, Gypsy-2_Pru-LTR:ClassI:LTR:Gypsy:?: 100.00%
Mands-B-G4983-Map3	13298	+	False	I	LTR	RLX	NA	35	coding=(TE_BLRtx: Copia-16_PPe-I:ClassI:LTR:Copia:?: 6.31%, Copia-25_Pru-I:ClassI:LTR:Copia:?: 53.78%, Copia-39_Pru-LTR:ClassI:LTR:Copia:?: 81.00%
Mands-B-G4988-Map3	18911	.	False	NA	NA	PHG	NA	100	coding=(Other_profiles: PF01535.23_PPR_NA_OTHER_23.5: 74.19%, PF00005.30_ABC_tran_NA_OTHER_25.9: 98.54%, PF13041.9_PPR_2_NA_OTHER_23.8: 96.00%, PF01429.22_MBD_NA_OTHER_27.4: 59.74%)	struct=(NA)	other=(NA)
Mands-B-G4989-Map3	16401	+	True	I|I	LINE|DIRS	RIX|RYX	NA	36|8	coding=(TE_BLRtx: L1-18_FV:ClassI:LINE:L1:L1: 47.99%, L1-6_FV:ClassI:LINE:L1:L1: 7.10%
Mands-B-G4990-Map20	15825	+	False	II	TIR	DTX	NA	25	coding=(profiles: PF20167.1_Transposase_32_NA_Tase_26.2: 83.71%)	struct=(TElength: >10000bps)	other=(NA)
Mands-B-G4992-Map3_reversed	16285	+	False	II	TIR	DTX	NA	75	coding=(TE_BLRtx: MuDR-3_VV_#2:ClassII:TIR:MuDR:?: 7.87%, MuDR-8_FV:ClassII:TIR:MuDR:?: 11.85%, MuDR-9_Mad:ClassII:TIR:MuDR:?: 6.00%
Mands-B-G4994-Map4	17677	+	False	II	TIR	DTX	NA	75	coding=(TE_BLRtx: MuDR-9_Mad:ClassII:TIR:MuDR:?: 17.71%
Mands-B-G4996-Map6_reversed	17877	+	False	II	TIR	DTX	NA	50	coding=(TE_BLRtx: CUMULE:ClassII:TIR:MuDR:?: 5.46%, MuDR-3_VV_#2:ClassII:TIR:MuDR:?: 5.35%
Mands-B-G5007-Map5_reversed	19209	+	False	I	LTR	RLX	NA	42	coding=(TE_BLRtx: Gypsy-13_PPe-I:ClassI:LTR:Gypsy:?: 99.67%, Gypsy-13_PPe-LTR:ClassI:LTR:Gypsy:?: 86.39%
Mands-B-G5014-Map3	18286	.	False	II	TIR	DTX	NA	25	coding=(TE_BLRtx: EnSpm-3_TA:ClassII:TIR:CACTA:EnSpm: 5.95%)	struct=(TElength: >10000bps
Mands-B-G5015-Map3	18999	.	False	I	LTR	RLX	NA	14	coding=(TE_BLRtx: Copia-18_BD-I:ClassI:LTR:Copia:?: 5.24%)	struct=(TElength: >10000bps)	other=(Other_profiles: PF19530.2_Ndh2_N_NA_OTHER_25.1: 100.00%, PF10705.12_Ycf15_NA_OTHER_29.4: 58.14%, PF20071.2_DUF6467_NA_OTHER_26.5: 97.30%, PF00004.32_AAA_NA_OTHER_21.2: 99.24%, PF05758.15_Ycf1_NA_OTHER_29.4: 33.97%, PF00164.28_Ribosom_S12_S23_NA_OTHER_22.3: 74.56%, PF00361.23_Proton_antipo_M_NA_OTHER_21.5: 99.66%, PF10839.11_DUF2647_NA_OTHER_22.3: 98.57%, PF00177.24_Ribosomal_S7_NA_OTHER_21…
Mands-B-G5025-Map12	18182	.	False	Unclassified	Unclassified	NA	NA	NA	coding=(NA)	struct=(NA)	other=(NA)
Mands-B-G5077-Map3	542	.	False	NA	NA	PHG	NA	100	coding=(Other_profiles: PF08100.14_Dimerisation_NA_OTHER_25.6: 98.04%)	struct=(NA)	other=(NA)
Mands-B-G5086-Map20	463	.	False	Unclassified	Unclassified	NA	NA	NA	coding=(NA)	struct=(NA)	other=(NA)
Mands-B-G510-Map3_reversed	12312	+	False	II	TIR	DTX	NA	87	coding=(TE_BLRtx: EnSpm-6_FV:ClassII:TIR:CACTA:EnSpm: 24.26%, EnSpm-8_FV:ClassII:TIR:CACTA:EnSpm: 6.58%
Mands-B-G5328-Map3	577	.	False	NA	NA	PHG	NA	100	coding=(Other_profiles: PF13855.9_LRR_8_NA_OTHER_8.7: 98.36%)	struct=(NA)	other=(NA)
Mands-B-G5335-Map3	529	+	False	I	LTR	RLX	NA	7	coding=(TE_BLRtx: Gypsy-5_Pru-LTR:ClassI:LTR:Gypsy:?: 74.16%)	struct=(TElength: <700bps)	other=(NA)
Mands-B-G5340-Map3	460	.	False	I	SINE	RSX	NA	40	coding=(NA)	struct=(TElength: <700bps
Mands-B-G536-Map20	2832	.	False	Unclassified	Unclassified	NA	NA	NA	coding=(NA)	struct=(NA)	other=(NA)
Mands-B-G5407-Map6	562	.	False	II	MITE	DXX-MITE	NA	20	coding=(NA)	struct=(TElength: <700bps
Mands-B-G5470-Map5	502	.	False	II	MITE	DXX-MITE	NA	20	coding=(NA)	struct=(TElength: <700bps
Mands-B-G55-Map20_reversed	6473	+	True	I|I	LTR|DIRS	RLX|RYX	NA	42|25	coding=(TE_BLRtx: Gypsy-1_Mad-I:ClassI:LTR:Gypsy:?: 9.92%
Mands-B-G5530-Map3	518	.	False	II	MITE	DXX-MITE	NA	20	coding=(NA)	struct=(TElength: <700bps
Mands-B-G5532-Map5	514	.	False	II	MITE	DXX-MITE	NA	20	coding=(NA)	struct=(TElength: <700bps
Mands-B-G5554-Map20	398	.	False	Unclassified	Unclassified	NA	NA	NA	coding=(NA)	struct=(NA)	other=(NA)
Mands-B-G5578-Map3_reversed	503	+	False	I	LTR	RLX	NA	7	coding=(TE_BLRtx: Copia-17_PX-LTR:ClassI:LTR:Copia:?: 43.90%)	struct=(TElength: <700bps)	other=(NA)
Mands-B-G560-Map14_reversed	4958	-	False	II	TIR	DTX	NA	87	coding=(TE_BLRtx: MuDR-15_GMa:ClassII:TIR:MuDR:?: 9.83%, MuDR-4_Mad:ClassII:TIR:MuDR:?: 7.03%, MuDR-45_MT:ClassII:TIR:MuDR:?: 7.54%
Mands-B-G5689-Map6	583	.	False	I	SINE	RSX	NA	40	coding=(NA)	struct=(TElength: <700bps
Mands-B-G5726-Map10	589	.	False	Unclassified	Unclassified	NA	NA	NA	coding=(NA)	struct=(NA)	other=(NA)
Mands-B-G5758-Map11	598	.	False	Unclassified	Unclassified	NA	NA	NA	coding=(NA)	struct=(NA)	other=(NA)
Mands-B-G581-Map5	4750	.	False	II	TIR	DTX	NA	25	coding=(NA)	struct=(TElength: >1000bps
Mands-B-G584-Map20	11227	+	False	I	LTR	RLX	NA	64	coding=(TE_BLRtx: Copia-28_Pru-I:ClassI:LTR:Copia:?: 72.01%, Copia-28_Pru-LTR:ClassI:LTR:Copia:?: 92.30%
Mands-B-G5919-Map20	449	.	False	Unclassified	Unclassified	NA	NA	NA	coding=(NA)	struct=(NA)	other=(NA)
Mands-B-G5957-Map4	449	.	False	I	SINE	RSX	NA	40	coding=(NA)	struct=(TElength: <700bps
Mands-B-G5976-Map20	679	.	False	II	TIR	DTX	NA	12	coding=(TE_BLRtx: Harbinger-1_PPe:ClassII:TIR:PIF-Harbinger:?: 12.65%)	struct=(TElength: <700bps)	other=(NA)
Mands-B-G600-Map4_reversed	14353	+	True	I|I	LINE|DIRS	RIX|RYX	NA	36|16	coding=(TE_BLRtx: L1-18_FV:ClassI:LINE:L1:L1: 46.87%
Mands-B-G602-Map20	3119	+	False	II	TIR	DTX	NA	87	coding=(TE_BLRtx: Harbinger-1_PPe:ClassII:TIR:PIF-Harbinger:?: 45.02%
Mands-B-G6058-Map17	704	.	False	Unclassified	Unclassified	NA	NA	NA	coding=(NA)	struct=(NA)	other=(NA)
Mands-B-G611-Map4	16520	+	True	I|I	LTR|DIRS	RLX|RYX	NA	28|25	coding=(TE_BLRtx: Gypsy-13_PPe-I:ClassI:LTR:Gypsy:?: 98.29%, Gypsy-13_PPe-LTR:ClassI:LTR:Gypsy:?: 85.56%
Mands-B-G6116-Map13	469	.	False	Unclassified	Unclassified	NA	NA	NA	coding=(NA)	struct=(NA)	other=(NA)
Mands-B-G6131-Map3_reversed	635	+	True	II|I	MITE|LTR	DXX-MITE|RLX	NA	20|7	coding=(NA)	struct=(TElength: <700bps
Mands-B-G618-Map3	1210	.	False	NA	NA	PHG	NA	100	coding=(Other_profiles: PF04885.16_Stig1_NA_OTHER_24.1: 80.71%)	struct=(NA)	other=(NA)
CH250H1-B-G8588-Map9	784	.	False	II	TIR	DTX	NA	37	coding=(TE_BLRtx: hAT-19_Mad:ClassII:TIR:hAT:?: 9.59%)	struct=(TElength: >700bps
CH250H1-B-G86-Map13	2276	.	False	Unclassified	Unclassified	NA	NA	NA	coding=(NA)	struct=(NA)	other=(NA)
CH250H1-B-G87-Map20	4379	.	False	Unclassified	Unclassified	NA	NA	NA	coding=(NA)	struct=(NA)	other=(NA)
CH250H1-B-G8716-Map4	1008	.	False	I	LINE	RIX	NA	18	coding=(NA)	struct=(TElength: >1000bps
CH250H1-B-G8850-Map19	1030	.	False	II	TIR	DTX	NA	12	coding=(NA)	struct=(TElength: >700bps
CH250H1-B-G8857-Map4	986	.	False	I	LINE	RIX	NA	9	coding=(NA)	struct=(TElength: >700bps
CH250H1-B-G8912-Map4	903	.	False	II	TIR	DTX	NA	12	coding=(NA)	struct=(TElength: >700bps
CH250H1-B-G8913-Map4	899	.	False	II	MITE	DXX-MITE	NA	20	coding=(NA)	struct=(TElength: <700bps
CH250H1-B-G932-Map12	1497	-	False	I	LTR	RLX	NA	14	coding=(TE_BLRtx: Copia-28_Pru-LTR:ClassI:LTR:Copia:?: 47.23%)	struct=(TElength: >700bps)	other=(NA)
CH250H1-B-G960-Map20	1574	+	False	I	LTR	RLX	NA	14	coding=(TE_BLRtx: Gypsy-6_PPe-I:ClassI:LTR:Gypsy:?: 8.30%, Gypsy-6_PPe-LTR:ClassI:LTR:Gypsy:?: 93.79%)	struct=(TElength: >700bps)	other=(NA)
CH250H1-B-G964-Map5	1710	.	False	NA	NA	PHG	NA	100	coding=(Other_profiles: PF03140.18_DUF247_NA_OTHER_24.8: 100.00%)	struct=(NA)	other=(NA)
CH250H1-B-G968-Map20	1429	.	False	Unclassified	Unclassified	NA	NA	NA	coding=(NA)	struct=(NA)	other=(NA)
CH250H1-B-G996-Map20	1559	.	False	Unclassified	Unclassified	NA	NA	NA	coding=(NA)	struct=(NA)	other=(NA)
CH250H1-B-P10.734-Map20	558	.	False	II	MITE	DXX-MITE	NA	20	coding=(NA)	struct=(TElength: <700bps
CH250H1-B-P102.680-Map20	793	.	False	II	TIR	DTX	NA	25	coding=(TE_BLRtx: MuDR-1_PPe:ClassII:TIR:MuDR:?: 6.00%)	struct=(TElength: >700bps)	other=(NA)
CH250H1-B-P103.233-Map8	707	.	False	II	TIR	DTX	NA	25	coding=(TE_BLRtx: Harbinger-1_PPe:ClassII:TIR:PIF-Harbinger:?: 13.42%)	struct=(TElength: >700bps)	other=(NA)
CH250H1-B-P11.733-Map20	384	.	False	Unclassified	Unclassified	NA	NA	NA	coding=(NA)	struct=(NA)	other=(NA)
CH250H1-B-P114.552-Map12	868	.	False	Unclassified	Unclassified	NA	NA	NA	coding=(NA)	struct=(NA)	other=(NA)
CH250H1-B-P119.668-Map20_reversed	492	+	False	I	LTR	RLX	NA	7	coding=(TE_BLRtx: Gypsy-3_Pru-LTR:ClassI:LTR:Gypsy:?: 79.28%)	struct=(TElength: <700bps)	other=(NA)
CH250H1-B-P13.731-Map12	641	.	False	II	MITE	DXX-MITE	NA	20	coding=(NA)	struct=(TElength: <700bps
CH250H1-B-P136.233-Map6	668	.	False	II	TIR	DTX	NA	12	coding=(TE_BLRtx: Harbinger-1_PPe:ClassII:TIR:PIF-Harbinger:?: 10.84%)	struct=(TElength: <700bps
CH250H1-B-P168.184-Map20	1015	.	True	II|I	TIR|LINE	DTX|RIX	NA	12|9	coding=(NA)	struct=(TElength: >700bps
CH250H1-B-P181.232-Map20	927	+	False	II	TIR	DTX	NA	37	coding=(TE_BLRtx: DNA3-11_Mad:ClassII:TIR:PIF-Harbinger:?: 53.19%)	struct=(TElength: >700bps
CH250H1-B-P20.184-Map20	529	.	False	Unclassified	Unclassified	NA	NA	NA	coding=(NA)	struct=(NA)	other=(NA)
CH250H1-B-P246.573-Map20	377	.	False	Unclassified	Unclassified	NA	NA	NA	coding=(NA)	struct=(NA)	other=(NA)
CH250H1-B-P270.343-Map3	1237	+	False	I	LTR	RLX	NA	14	coding=(TE_BLRtx: Gypsy-5_Pru-I:ClassI:LTR:Gypsy:?: 8.37%, Gypsy-5_Pru-LTR:ClassI:LTR:Gypsy:?: 75.15%)	struct=(TElength: >700bps)	other=(NA)
CH250H1-B-P354.10-Map3	11245	+	False	I	LTR	RLX	NA	100	coding=(TE_BLRtx: Gypsy-18_PPe-I:ClassI:LTR:Gypsy:?: 70.73%, Gypsy-34_Mad-LTR:ClassI:LTR:Gypsy:?: 49.69%, Gypsy-9_Mad-I_#2:ClassI:LTR:Gypsy:?: 17.55%
CH250H1-B-P363.485-Map5	732	.	False	II	MITE	DXX-MITE	NA	20	coding=(NA)	struct=(TElength: <700bps
CH250H1-B-P391.460-Map3	598	.	False	NA	NA	PHG	NA	100	coding=(Other_profiles: PF02978.22_SRP_SPB_NA_OTHER_26.1: 78.22%)	struct=(NA)	other=(NA)
CH250H1-B-P416.440-Map3	1598	.	False	II	TIR	DTX	NA	50	coding=(TE_BLRtx: Harbinger-3N2_MT:ClassII:TIR:PIF-Harbinger:?: 12.82%, Harbinger-3_MT:ClassII:TIR:PIF-Harbinger:?: 9.71%)	struct=(TElength: >1000bps
CH250H1-B-P426.233-Map3	633	.	False	II	TIR	DTX	NA	12	coding=(TE_BLRtx: Harbinger-1_PPe:ClassII:TIR:PIF-Harbinger:?: 12.24%)	struct=(TElength: <700bps)	other=(NA)
CH250H1-B-P445.418-Map3_reversed	1467	+	False	I	LTR	RLX	NA	28	coding=(TE_BLRtx: Copia-5_Mad-I:ClassI:LTR:Copia:?: 31.33%
CH250H1-B-P48.714-Map10	627	.	False	II	MITE	DXX-MITE	NA	20	coding=(NA)	struct=(TElength: <700bps
CH250H1-B-P482.388-Map3	937	.	False	NA	NA	PHG	NA	100	coding=(Other_profiles: PF13855.9_LRR_8_NA_OTHER_8.7: 95.08%)	struct=(NA)	other=(NA)
Mands-B-G1702-Map10	1634	.	False	Unclassified	Unclassified	NA	NA	NA	coding=(NA)	struct=(NA)	other=(NA)
Mands-B-G1787-Map20	1260	.	False	Unclassified	Unclassified	NA	NA	NA	coding=(NA)	struct=(NA)	other=(NA)
Mands-B-G184-Map20	3945	.	False	I	LARD	RXX-LARD	NA	20	coding=(NA)	struct=(TElength: >1000bps
Mands-B-G193-Map12	5140	.	False	I	LTR	RLX	NA	21	coding=(TE_BLRx: Gypsy-10_Pru-I_1p:ClassI:LTR:Gypsy:?: 9.08%, Gypsy-16_ATr-I_1p:ClassI:LTR:Gypsy:?: 8.75%)	struct=(TElength: >4000bps)	other=(NA)
Mands-B-G1934-Map12	1193	.	False	I	LINE	RIX	NA	27	coding=(NA)	struct=(TElength: >1000bps
Mands-B-G1939-Map5	1117	.	False	II	TIR	DTX	NA	25	coding=(NA)	struct=(TElength: >1000bps
Mands-B-G1970-Map20	1335	.	False	Unclassified	Unclassified	NA	NA	NA	coding=(NA)	struct=(NA)	other=(NA)
Mands-B-G1983-Map8	1730	.	False	I	LTR	RLX	NA	14	coding=(TE_BLRtx: Copia-18_PPe-I:ClassI:LTR:Copia:?: 10.43%)	struct=(TElength: >700bps)	other=(NA)
Mands-B-G2-Map20	21525	.	False	I	LARD	RXX-LARD	NA	40	coding=(NA)	struct=(TElength: >4000bps
Mands-B-G200-Map20	1467	.	False	Unclassified	Unclassified	NA	NA	NA	coding=(NA)	struct=(NA)	other=(NA)
Mands-B-G2018-Map19	1468	.	False	Unclassified	Unclassified	NA	NA	NA	coding=(NA)	struct=(NA)	other=(NA)
Mands-B-G2025-Map10	1601	.	False	Unclassified	Unclassified	NA	NA	NA	coding=(NA)	struct=(NA)	other=(NA)
Mands-B-G2027-Map20	2068	.	False	NA	NA	PHG	NA	100	coding=(Other_profiles: PF06943.15_zf-LSD1_NA_OTHER_20.2: 92.00%)	struct=(NA)	other=(NA)
Mands-B-G210-Map3	3960	+	False	I	LTR	RLX	NA	28	coding=(TE_BLRtx: Copia-33_PX-I:ClassI:LTR:Copia:?: 12.97%, Copia-38_Pru-I:ClassI:LTR:Copia:?: 62.24%
Mands-B-G2101-Map6	1288	.	False	II	TIR	DTX	NA	25	coding=(NA)	struct=(TElength: >1000bps
Mands-B-G2126-Map4	2045	.	False	NA	NA	PHG	NA	100	coding=(Other_profiles: PF01535.23_PPR_NA_OTHER_23.5: 100.00%, PF13041.9_PPR_2_NA_OTHER_23.8: 96.00%, PF17177.7_PPR_long_NA_OTHER_23.8: 25.00%, PF14432.9_DYW_deaminase_NA_OTHER_29.1: 92.47%)	struct=(NA)	other=(NA)
Mands-B-G2184-Map3	1250	.	False	I	LINE	RIX	NA	18	coding=(NA)	struct=(TElength: >1000bps
Mands-B-G2186-Map9	1221	.	False	II	TIR	DTX	NA	37	coding=(TE_BLRtx: MuDR-9_Mad:ClassII:TIR:MuDR:?: 6.69%)	struct=(TElength: >700bps
Mands-B-G2218-Map12	1613	.	False	Unclassified	Unclassified	NA	NA	NA	coding=(NA)	struct=(NA)	other=(NA)
Mands-B-G2358-Map8	1721	+	False	II	TIR	DTX	NA	87	coding=(TE_BLRtx: MuDR-15_MT:ClassII:TIR:MuDR:?: 16.96%
Mands-B-G2366-Map4	1518	.	False	I	LINE	RIX	NA	27	coding=(NA)	struct=(TElength: >1000bps
Mands-B-G2379-Map20	2115	.	False	I	LTR	RLX	NA	14	coding=(TE_BLRtx: Copia-100_Mad-LTR:ClassI:LTR:Copia:?: 11.70%, LTR-4_Mad:ClassI:LTR:?:?: 9.55%)	struct=(TElength: >700bps)	other=(NA)
Mands-B-G2461-Map11	1672	+	False	I	LTR	RLX	NA	14	coding=(TE_BLRtx: Gypsy-4_Pru-LTR:ClassI:LTR:Gypsy:?: 58.60%)	struct=(TElength: >700bps)	other=(NA)
Mands-B-G2483-Map14	1759	.	False	Unclassified	Unclassified	NA	NA	NA	coding=(NA)	struct=(NA)	other=(NA)
Mands-B-G2497-Map3_reversed	2052	+	False	I	LTR	RLX	NA	28	coding=(TE_BLRtx: Copia-62_PPe-I:ClassI:LTR:Copia:?: 20.86%
Mands-B-G256-Map20	3341	.	False	Unclassified	Unclassified	NA	NA	NA	coding=(NA)	struct=(NA)	other=(NA)
Mands-B-G2619-Map17	1595	.	False	Unclassified	Unclassified	NA	NA	NA	coding=(NA)	struct=(NA)	other=(NA)
Mands-B-G2638-Map4	1417	.	False	I	TRIM	RXX-TRIM	NA	40	coding=(NA)	struct=(TElength: <700bps
Mands-B-G2659-Map3	1977	.	False	NA	NA	PHG	NA	100	coding=(Other_profiles: PF01453.27_B_lectin_NA_OTHER_32.4: 85.85%, PF00954.23_S_locus_glycop_NA_OTHER_25.2: 60.36%, PF07714.20_PK_Tyr_Ser-Thr_NA_OTHER_23.1: 52.12%)	struct=(NA)	other=(NA)
Mands-B-G2750-Map19	2742	.	False	I	LINE	RIX	NA	27	coding=(NA)	struct=(TElength: >1000bps
Mands-B-G2751-Map6	2616	.	False	II	Helitron	DHX	NA	20	coding=(TE_BLRtx: Helitron-N29_ZM:ClassII:Helitron:Helitron:?: 7.00%)	struct=(TElength: >700bps
Mands-B-G2761-Map6	1986	.	False	NA	NA	PHG	NA	100	coding=(Other_profiles: PF12937.10_F-box-like_NA_OTHER_24.3: 70.83%, PF03478.21_DUF295_NA_OTHER_22.5: 89.09%)	struct=(NA)	other=(NA)
Mands-B-G2967-Map4	1644	+	True	I|I	LINE|LTR	RIX|RLX	NA	18|14	coding=(NA)	struct=(TElength: >1000bps
Longw-B-R6271-Map3	2821	.	False	I	LTR	RLX	NA	14	coding=(TE_BLRtx: Copia-57_Mad-I:ClassI:LTR:Copia:?: 11.19%
Longw-B-R6274-Map3_reversed	2438	+	False	I	LTR	RLX	NA	14	coding=(TE_BLRx: Gypsy-17_Mac-I_1p:ClassI:LTR:Gypsy:?: 14.26%, Gypsy-41_MAc-I_1p:ClassI:LTR:Gypsy:?: 20.13%
Longw-B-R628-Map20_reversed	10729	+	False	I	LTR	RLX	NA	100	coding=(TE_BLRtx: Gypsy-3_Pru-I:ClassI:LTR:Gypsy:?: 86.88%, Gypsy-3_Pru-LTR:ClassI:LTR:Gypsy:?: 76.74%
Longw-B-R6339-Map3	837	.	False	II	TIR	DTX	NA	25	coding=(TE_BLRtx: hAT-1_PPe:ClassII:TIR:hAT:?: 7.61%)	struct=(TElength: >700bps)	other=(NA)
Longw-B-R6367-Map11	2700	.	False	NA	NA	PHG	NA	100	coding=(Other_profiles: PF13855.9_LRR_8_NA_OTHER_8.7: 96.72%)	struct=(NA)	other=(NA)
Longw-B-R6375-Map5	1969	+	False	I	LTR	RLX	NA	28	coding=(TE_BLRtx: Copia-65_PPe-I:ClassI:LTR:Copia:?: 12.88%, Copia-65_PPe-LTR:ClassI:LTR:Copia:?: 80.95%
Longw-B-R6391-Map3_reversed	2304	.	False	I	LTR	RLX	NA	14	coding=(TE_BLRx: Copia-3_Cas-I_1p:ClassI:LTR:Copia:?: 15.27%, Copia10-VV_I_3p#2:ClassI:LTR:Copia:?: 29.13%
Longw-B-R6477-Map3	819	.	False	NA	NA	PHG	NA	100	coding=(Other_profiles: PF13639.9_zf-RING_2_NA_OTHER_27.3: 97.73%)	struct=(NA)	other=(NA)
Longw-B-R6500-Map3	1034	.	False	NA	NA	PHG	NA	100	coding=(Other_profiles: PF13947.9_GUB_WAK_bind_NA_OTHER_29.4: 96.83%, PF14380.9_WAK_assoc_NA_OTHER_22.1: 80.00%)	struct=(NA)	other=(NA)
Longw-B-R655-Map14	5433	+	False	I	LTR	RLX	NA	85	coding=(TE_BLRtx: Gypsy-11_Pru-I:ClassI:LTR:Gypsy:?: 86.40%, Gypsy-19_FV-I:ClassI:LTR:Gypsy:?: 12.50%
Longw-B-R6566-Map3	2179	+	False	II	TIR	DTX	NA	100	coding=(TE_BLRtx: HARB-9_FV:ClassII:TIR:PIF-Harbinger:?: 33.50%
Longw-B-R6572-Map3	731	.	False	I	LINE	RIX	NA	9	coding=(NA)	struct=(TElength: >700bps
Longw-B-R6579-Map3	2119	.	False	NA	NA	PHG	NA	100	coding=(Other_profiles: PF07250.14_Glyoxal_oxid_N_NA_OTHER_37.5: 100.00%, PF09118.14_GO-like_E_set_NA_OTHER_27.7: 96.94%)	struct=(NA)	other=(NA)
Longw-B-R6584-Map4	2452	.	False	NA	NA	PHG	NA	100	coding=(Other_profiles: PF00085.23_Thioredoxin_NA_OTHER_23.5: 80.58%)	struct=(NA)	other=(NA)
Longw-B-R6626-Map9	2909	.	False	I	LTR	RLX	NA	14	coding=(TE_BLRtx: Gypsy-10_Pru-LTR:ClassI:LTR:Gypsy:?: 25.89%)	struct=(TElength: >700bps)	other=(NA)
Longw-B-R6627-Map4	6242	+	False	I	LTR	RLX	NA	21	coding=(TE_BLRtx: Gypsy-10_Mad-LTR_#2:ClassI:LTR:Gypsy:?: 81.06%)	struct=(TElength: >4000bps)	other=(Other_profiles: PF00060.29_Lig_chan_NA_OTHER_30.8: 77.18%)
Longw-B-R6669-Map8	2653	.	False	II	Helitron	DHX	NA	40	coding=(TE_BLRtx: Helitron-N41_OS:ClassII:Helitron:Helitron:?: 5.80%
Longw-B-R6691-Map5_reversed	13032	+	False	II	TIR	DTX	NA	75	coding=(TE_BLRtx: hAT-7_MN:ClassII:TIR:hAT:?: 7.02%
Longw-B-R6695-Map4	893	+	False	I	LTR	RLX	NA	7	coding=(TE_BLRtx: Gypsy-11_Pru-LTR:ClassI:LTR:Gypsy:?: 46.08%)	struct=(TElength: >700bps)	other=(NA)
Longw-B-R6696-Map5	1693	.	False	NA	NA	PHG	NA	100	coding=(Other_profiles: PF03140.18_DUF247_NA_OTHER_24.8: 97.77%)	struct=(NA)	other=(NA)
Longw-B-R67-Map7	2336	.	False	II	TIR	DTX	NA	25	coding=(NA)	struct=(TElength: >1000bps
Longw-B-R6713-Map3_reversed	2066	+	False	I	LTR	RLX	NA	14	coding=(TE_BLRtx: Copia-13_PPe-LTR:ClassI:LTR:Copia:?: 89.29%)	struct=(TElength: >700bps)	other=(NA)
Longw-B-R6720-Map10	1593	.	False	NA	NA	PHG	NA	100	coding=(Other_profiles: PF03181.18_BURP_NA_OTHER_22.3: 100.00%)	struct=(NA)	other=(NA)
Longw-B-R6745-Map4	4600	.	False	II	Helitron	DHX	NA	30	coding=(TE_BLRtx: Helitron-N29_ZM:ClassII:Helitron:Helitron:?: 10.06%)	struct=(TElength: >4000bps
Longw-B-R6765-Map18	17845	.	False	I	LARD	RXX-LARD	NA	40	coding=(NA)	struct=(TElength: >4000bps
Longw-B-R6794-Map8	5969	.	True	II|II	TIR|Helitron	DTX|DHX	NA	37|30	coding=(TE_BLRtx: Helitron-N29_ZM:ClassII:Helitron:Helitron:?: 10.11%, MuDR-35N1_MT:ClassII:TIR:MuDR:?: 18.04%)	struct=(TElength: >1000bps
Longw-B-R6876-Map6	3962	.	False	NA	NA	PHG	NA	100	coding=(Other_profiles: PF13855.9_LRR_8_NA_OTHER_8.7: 91.80%, PF00931.25_NB-ARC_NA_OTHER_23.5: 82.54%, PF18052.4_Rx_N_NA_OTHER_27.7: 93.55%)	struct=(NA)	other=(NA)
Longw-B-R6913-Map15	6035	.	False	NA	NA	PHG	NA	100	coding=(Other_profiles: PF01582.23_TIR_NA_OTHER_21.3: 78.98%, PF00931.25_NB-ARC_NA_OTHER_23.5: 90.87%, PF12799.10_LRR_4_NA_OTHER_20.2: 95.35%)	struct=(NA)	other=(NA)
Longw-B-R693-Map3	4411	+	False	II	TIR	DTX	NA	62	coding=(TE_BLRtx: MuDR-18_ALy:ClassII:TIR:MuDR:?: 7.20%
Longw-B-R694-Map4	4689	+	False	II	TIR	DTX	NA	37	coding=(TE_BLRx: MuDR-18_ALy_1p:ClassII:TIR:MuDR:?: 48.98%)	struct=(TElength: >1000bps)	other=(NA)
Longw-B-R6975-Map3	1169	.	False	NA	NA	PHG	NA	100	coding=(Other_profiles: PF02362.24_B3_NA_OTHER_30.1: 85.15%)	struct=(NA)	other=(NA)
Longw-B-R6986-Map4	1338	.	False	NA	NA	PHG	NA	100	coding=(Other_profiles: PF02365.18_NAM_NA_OTHER_23.2: 100.00%)	struct=(NA)	other=(NA)
Longw-B-R7046-Map3	8175	.	False	NA	NA	PHG	NA	100	coding=(Other_profiles: PF00249.34_Myb_DNA-binding_NA_OTHER_24.4: 95.65%)	struct=(NA)	other=(NA)
Longw-B-R7051-Map10	17328	.	False	I	LTR	RLX	NA	14	coding=(TE_BLRx: Copia-24_FV-I_2p:ClassI:LTR:Copia:?: 19.91%, Copia-91_Mad-I_1p:ClassI:LTR:Copia:?: 13.65%)	struct=(TElength: >10000bps)	other=(NA)
Longw-B-R7087-Map4	4238	.	False	NA	NA	PHG	NA	100	coding=(Other_profiles: PF05199.16_GMC_oxred_C_NA_OTHER_24.4: 22.76%, PF05617.14_Prolamin_like_NA_OTHER_25.3: 98.51%)	struct=(NA)	other=(NA)
Longw-B-R7139-Map6	3860	.	False	NA	NA	PHG	NA	100	coding=(Other_profiles: PF02291.18_TFIID-31kDa_NA_OTHER_40.2: 98.37%)	struct=(NA)	other=(NA)
Longw-B-R7181-Map8	8043	.	False	NA	NA	PHG	NA	100	coding=(Other_profiles: PF12819.10_Malectin_like_NA_OTHER_24.5: 100.00%, PF07714.20_PK_Tyr_Ser-Thr_NA_OTHER_23.1: 79.15%)	struct=(NA)	other=(NA)
Longw-B-R7192-Map4	2892	+	False	I	LTR	RLX	NA	35	coding=(TE_BLRtx: Gypsy-47_Mad-I:ClassI:LTR:Gypsy:?: 20.47%
Longw-B-R7214-Map3	875	.	False	I	TRIM	RXX-TRIM	NA	40	coding=(NA)	struct=(TElength: <700bps
Longw-B-R7287-Map3	3098	.	False	II	Helitron	DHX	NA	20	coding=(TE_BLRtx: Helitron-N29_ZM:ClassII:Helitron:Helitron:?: 7.50%)	struct=(TElength: >700bps
Longw-B-R7288-Map3	776	.	False	NA	NA	PHG	NA	100	coding=(Other_profiles: PF13855.9_LRR_8_NA_OTHER_8.7: 98.36%)	struct=(NA)	other=(NA)
Longw-B-R7312-Map3_reversed	1164	+	False	I	LTR	RLX	NA	14	coding=(TE_BLRtx: Gypsy-2_Pru-LTR:ClassI:LTR:Gypsy:?: 66.75%)	struct=(TElength: >700bps)	other=(NA)
Marouch-B-G622-Map20	1001	.	False	Unclassified	Unclassified	NA	NA	NA	coding=(NA)	struct=(NA)	other=(NA)
Marouch-B-G629-Map18	1561	.	False	Unclassified	Unclassified	NA	NA	NA	coding=(NA)	struct=(NA)	other=(NA)
Marouch-B-G6495-Map20	538	.	False	I	LTR	RLX	NA	7	coding=(TE_BLRtx: Gypsy-5_Pru-LTR:ClassI:LTR:Gypsy:?: 15.19%)	struct=(TElength: <700bps)	other=(NA)
Marouch-B-G67-Map5	5339	+	False	II	TIR	DTX	NA	100	coding=(TE_BLRtx: MuDR-1_PPe:ClassII:TIR:MuDR:?: 32.01%
Marouch-B-G671-Map20	979	+	False	I	LTR	RLX	NA	7	coding=(TE_BLRtx: Cassandra-1_PrM-I:ClassI:LTR:?:?: 100.00%, Cassandra-1_PrM-LTR:ClassI:LTR:?:?: 100.00%)	struct=(TElength: >700bps)	other=(NA)
Marouch-B-G685-Map20	1015	.	False	II	TIR	DTX	NA	37	coding=(TE_BLRtx: HAT-4_Mad:ClassII:TIR:hAT:?: 8.59%)	struct=(TElength: >1000bps)	other=(NA)
Marouch-B-G6892-Map9	734	.	False	I	LINE	RIX	NA	18	coding=(NA)	struct=(TElength: >700bps
Marouch-B-G6947-Map4	701	.	False	I	LTR	RLX	NA	21	coding=(TE_BLRtx: Gypsy-3_ATr-I:ClassI:LTR:Gypsy:?: 6.32%
Marouch-B-G7-Map20	3164	.	False	Unclassified	Unclassified	NA	NA	NA	coding=(NA)	struct=(NA)	other=(NA)
Marouch-B-G7092-Map14	632	.	False	Unclassified	Unclassified	NA	NA	NA	coding=(NA)	struct=(NA)	other=(NA)
Marouch-B-G7334-Map20	889	.	False	Unclassified	Unclassified	NA	NA	NA	coding=(NA)	struct=(NA)	other=(NA)
Marouch-B-G7359-Map20	831	.	False	II	MITE	DXX-MITE	NA	20	coding=(NA)	struct=(TElength: <700bps
Marouch-B-G7494-Map7	704	.	False	I	TRIM	RXX-TRIM	NA	40	coding=(NA)	struct=(TElength: <700bps
Marouch-B-G7607-Map7	798	.	False	II	MITE	DXX-MITE	NA	20	coding=(NA)	struct=(TElength: <700bps
Marouch-B-G897-Map6	940	.	False	NA	NA	PHG	NA	100	coding=(Other_profiles: PF01582.23_TIR_NA_OTHER_21.3: 78.98%)	struct=(NA)	other=(NA)
Marouch-B-G907-Map7	844	.	False	II	TIR	DTX	NA	12	coding=(NA)	struct=(TElength: >700bps
Marouch-B-G913-Map4	861	.	True	I|II	TRIM|MITE	RXX-TRIM|DXX-MITE	NA	40|20	coding=(NA)	struct=(TElength: <700bps
Marouch-B-G935-Map5	892	.	False	I	LINE	RIX	NA	9	coding=(NA)	struct=(TElength: >700bps
Marouch-B-P15.736-Map20	751	.	False	II	TIR	DTX	NA	12	coding=(TE_BLRtx: MuDR-1_PPe:ClassII:TIR:MuDR:?: 6.06%)	struct=(TElength: <700bps
Marouch-B-P154.644-Map20	379	.	False	Unclassified	Unclassified	NA	NA	NA	coding=(NA)	struct=(NA)	other=(NA)
Marouch-B-P17.116-Map20	532	.	False	Unclassified	Unclassified	NA	NA	NA	coding=(NA)	struct=(NA)	other=(NA)
Marouch-B-P248.572-Map3_reversed	684	+	True	I|I	SINE|LINE	RSX|RIX	NA	40|27	coding=(NA)	struct=(TElength: <700bps
Mands-B-R2546-Map8_reversed	4719	+	False	II	TIR	DTX	NA	100	coding=(TE_BLRtx: MuDR-4_Mad:ClassII:TIR:MuDR:?: 67.86%
Mands-B-R2564-Map7	1136	.	False	II	TIR	DTX	NA	25	coding=(NA)	struct=(TElength: >1000bps
Mands-B-R2578-Map3	4853	.	False	I	LINE	RIX	NA	45	coding=(TE_BLRtx: L1-18_Mad:ClassI:LINE:L1:L1: 5.60%
Mands-B-R2579-Map8	17270	.	False	NA	NA	PHG	NA	100	coding=(Other_profiles: PF00069.28_Pkinase_NA_OTHER_31.7: 34.09%, PF04718.18_ATP-synt_G_NA_OTHER_27.9: 40.00%, PF13639.9_zf-RING_2_NA_OTHER_27.3: 100.00%, PF07714.20_PK_Tyr_Ser-Thr_NA_OTHER_23.1: 40.54%)	struct=(NA)	other=(NA)
Mands-B-R2581-Map6	2520	.	False	I	LTR	RLX	NA	14	coding=(TE_BLRtx: Copia-59_PPe-I:ClassI:LTR:Copia:?: 6.07%)	struct=(TElength: >700bps)	other=(NA)
Mands-B-R2587-Map11	6126	+	False	II	TIR	DTX	NA	100	coding=(TE_BLRtx: MuDR-3_FV:ClassII:TIR:MuDR:?: 80.98%
Mands-B-R2598-Map3	5163	+	False	I	LINE	RIX	NA	45	coding=(TE_BLRtx: L1-11_Mad:ClassI:LINE:L1:L1: 9.55%
Mands-B-R2613-Map18_reversed	8243	+	True	I|II	LTR|TIR	RLX|DTX	NA	64|37	coding=(TE_BLRtx: Gypsy-17_RC-I:ClassI:LTR:Gypsy:?: 7.79%, Gypsy-3_ATr-I:ClassI:LTR:Gypsy:?: 33.87%
Mands-B-R262-Map5	4117	+	False	II	TIR	DTX	NA	100	coding=(TE_BLRtx: Harbinger-1_PPe:ClassII:TIR:PIF-Harbinger:?: 73.93%
Mands-B-R2636-Map3	1099	-	False	II	NA	DXX	NA	33	coding=(TE_BLRx: IS3EU-4_CGi_1p:ClassII:?:IS3EU:?: 34.14%)	struct=(NA)	other=(Other_profiles: PF00069.28_Pkinase_NA_OTHER_31.7: 97.73%)
Mands-B-R2648-Map8	872	+	False	II	TIR	DTX	NA	37	coding=(TE_BLRtx: DNA3-11_Mad:ClassII:TIR:PIF-Harbinger:?: 49.94%)	struct=(TElength: >700bps
Mands-B-R2652-Map13	10710	.	False	II	TIR	DTX	NA	50	coding=(TE_BLRtx: HAT-17_Mad:ClassII:TIR:hAT:?: 12.35%
Mands-B-R2670-Map6	5194	.	False	NA	NA	PHG	NA	100	coding=(Other_profiles: PF13855.9_LRR_8_NA_OTHER_8.7: 98.36%)	struct=(NA)	other=(NA)
Mands-B-R2678-Map14_reversed	4311	+	True	II|I	TIR|LTR	DTX|RLX	NA	100|21	coding=(TE_BLRtx: Harbinger-1_PPe:ClassII:TIR:PIF-Harbinger:?: 83.07%
Mands-B-R2680-Map10	1428	.	False	Unclassified	Unclassified	NA	NA	NA	coding=(NA)	struct=(NA)	other=(NA)
Mands-B-R2686-Map6	3687	+	False	II	TIR	DTX	NA	87	coding=(TE_BLRtx: HARB-2_Mad:ClassII:TIR:PIF-Harbinger:?: 24.25%, Harbinger-1_PPe:ClassII:TIR:PIF-Harbinger:?: 60.66%
Mands-B-R269-Map19_reversed	7845	+	True	I|I	DIRS|LTR	RYX|RLX	NA	58|57	coding=(profiles: PF08284.14_RVP_2_NA_AP_20.3: 51.47%, PF17919.4_RT_RNaseH_2_NA_RT_29.8: 31.00%, GyDB_RNaseH_del_NA_RH_NA: 99.15%, GyDB_INT_del_NA_INT_NA: 100.00%, GyDB_GAG_del_NA_GAG_NA: 32.28%, GyDB_RT_del_NA_RT_NA: 99.56%, PF00098.26_zf-CCHC_NA_ClassIrelated_16.7: 88.89%)	struct=(TElength: >4000bps
Mands-B-R2701-Map3	847	.	False	II	TIR	DTX	NA	12	coding=(NA)	struct=(TElength: >700bps
Mands-B-R2702-Map9	12591	+	True	II|I	TIR|LTR	DTX|RLX	NA	50|35	coding=(TE_BLRtx: HARB-4_Mad:ClassII:TIR:PIF-Harbinger:?: 23.82%
Mands-B-R2706-Map6	4589	.	False	NA	NA	PHG	NA	100	coding=(Other_profiles: PF01789.19_PsbP_NA_OTHER_23.9: 32.69%, PF01040.21_UbiA_NA_OTHER_34.2: 90.84%)	struct=(NA)	other=(NA)
Mands-B-R2715-Map15	1322	.	False	II	TIR	DTX	NA	50	coding=(TE_BLRtx: Harbinger-1_PPe:ClassII:TIR:PIF-Harbinger:?: 6.30%)	struct=(TElength: >1000bps
Mands-B-R2717-Map3	8048	.	False	NA	NA	PHG	NA	100	coding=(Other_profiles: PF00224.24_PK_NA_OTHER_20.8: 98.85%, PF02109.19_DAD_NA_OTHER_22.4: 55.96%, PF02887.19_PK_C_NA_OTHER_26.7: 89.66%)	struct=(NA)	other=(NA)
Mands-B-R2722-Map3	6738	+	False	I	LTR	RLX	NA	21	coding=(TE_BLRtx: Gypsy-11_Pru-LTR:ClassI:LTR:Gypsy:?: 43.26%)	struct=(TElength: >4000bps
Mands-B-R2738-Map5	3287	.	False	NA	NA	PHG	NA	100	coding=(Other_profiles: PF05922.19_Inhibitor_I9_NA_OTHER_21.2: 96.34%, PF00082.25_Peptidase_S8_NA_OTHER_21.8: 96.48%, PF17766.4_fn3_6_NA_OTHER_26.4: 98.99%)	struct=(NA)	other=(NA)
Mands-B-R274-Map3	1431	+	False	I	LTR	RLX	NA	28	coding=(TE_BLRtx: Copia-28_JC-I:ClassI:LTR:Copia:?: 28.33%
Mands-B-R2747-Map7	10642	.	False	NA	NA	PHG	NA	100	coding=(Other_profiles: PF00319.21_SRF-TF_NA_OTHER_22.9: 100.00%)	struct=(NA)	other=(NA)
Mands-B-R2764-Map4	3472	.	False	NA	NA	PHG	NA	100	coding=(Other_profiles: PF00085.23_Thioredoxin_NA_OTHER_23.5: 80.58%)	struct=(NA)	other=(NA)
Mands-B-R2783-Map10_reversed	1675	+	False	I	LINE	RIX	NA	63	coding=(TE_BLRtx: L1-1_Mad:ClassI:LINE:L1:L1: 22.44%
Mands-B-R2802-Map11_reversed	5296	+	False	I	LINE	RIX	NA	54	coding=(TE_BLRtx: L1-17_Mad:ClassI:LINE:L1:L1: 38.20%, L1-6_Mad:ClassI:LINE:L1:L1: 39.51%
Mands-B-R2816-Map9	7933	.	False	NA	NA	PHG	NA	100	coding=(Other_profiles: PF00153.30_Mito_carr_NA_OTHER_22.3: 77.32%, PF16113.8_ECH_2_NA_OTHER_27.2: 26.57%)	struct=(NA)	other=(NA)
Mands-B-R2837-Map5	882	.	False	II	TIR	DTX	NA	12	coding=(NA)	struct=(TElength: >700bps
Mands-B-R2857-Map3	825	.	False	II	TIR	DTX	NA	50	coding=(TE_BLRtx: Harbinger1_PTr:ClassII:TIR:PIF-Harbinger:?: 6.47%
Mands-B-R2873-Map3	576	.	False	II	TIR	DTX	NA	12	coding=(TE_BLRtx: hAT-N18_CiSi:ClassII:TIR:hAT:?: 29.46%)	struct=(TElength: <700bps
Mands-B-R2885-Map8	10700	.	False	NA	NA	PHG	NA	100	coding=(Other_profiles: PF08100.14_Dimerisation_NA_OTHER_25.6: 100.00%, PF00891.21_Methyltransf_2_NA_OTHER_22.3: 100.00%)	struct=(NA)	other=(NA)
Mands-B-R2897-Map10	2557	.	False	Unclassified	Unclassified	NA	NA	NA	coding=(NA)	struct=(NA)	other=(NA)
Mands-B-R29-Map4	3696	.	False	NA	NA	PHG	NA	100	coding=(Other_profiles: PF13962.9_PGG_NA_OTHER_24.1: 98.28%)	struct=(NA)	other=(NA)
Mands-B-R2901-Map4	4266	+	False	I	LTR	RLX	NA	35	coding=(TE_BLRtx: Copia-22_PPe-I:ClassI:LTR:Copia:?: 41.61%, Copia-22_PPe-LTR:ClassI:LTR:Copia:?: 76.42%, Gypsy-9_PPe-LTR:ClassI:LTR:Gypsy:?: 29.29%
Mands-B-R2954-Map20	10217	.	False	NA	NA	PHG	NA	100	coding=(Other_profiles: PF14695.9_LINES_C_NA_OTHER_26.5: 78.38%, PF07059.15_EDR2_C_NA_OTHER_24.7: 71.36%)	struct=(NA)	other=(NA)
Mands-B-R2980-Map5	1752	.	False	NA	NA	PHG	NA	100	coding=(Other_profiles: PF03181.18_BURP_NA_OTHER_22.3: 100.00%)	struct=(NA)	other=(NA)
Mands-B-R3015-Map20	1369	.	False	Unclassified	Unclassified	NA	NA	NA	coding=(NA)	struct=(NA)	other=(NA)
Mands-B-R3016-Map5	3481	.	False	II	TIR	DTX	NA	37	coding=(TE_BLRtx: EnSpm-5_Mad:ClassII:TIR:CACTA:EnSpm: 12.94%)	struct=(TElength: >1000bps)	other=(NA)
Mands-B-R3028-Map5	2833	.	False	I	LTR	RLX	NA	14	coding=(TE_BLRtx: Copia-59_PPe-I:ClassI:LTR:Copia:?: 5.06%)	struct=(TElength: >700bps)	other=(NA)
Mands-B-R3029-Map3	1276	.	False	NA	NA	PHG	NA	100	coding=(Other_profiles: PF03140.18_DUF247_NA_OTHER_24.8: 94.80%)	struct=(NA)	other=(NA)
Mands-B-R3042-Map6	724	.	False	II	MITE	DXX-MITE	NA	20	coding=(NA)	struct=(TElength: <700bps
Mands-B-R3044-Map3	1511	.	True	I|II	Unclassified|Helitron	RXX|DHX	NA	33|20	coding=(profiles: PF13456.9_RVT_3_NA_RT_21.6: 56.45%)	struct=(NA)	other=(Other_profiles: PF13855.9_LRR_8_NA_OTHER_8.7: 96.72%, PF12799.10_LRR_4_NA_OTHER_20.2: 88.37%)
Mands-B-R3084-Map5	1624	.	False	I	LTR	RLX	NA	28	coding=(TE_BLRtx: Copia-17_PPe-I:ClassI:LTR:Copia:?: 15.47%
Mands-B-R3090-Map14	3382	+	False	II	TIR	DTX	NA	100	coding=(TE_BLRtx: HAT-18_Mad:ClassII:TIR:hAT:?: 48.08%
Mands-B-R3135-Map5	4434	.	True	II|II	TIR|Helitron	DTX|DHX	NA	37|30	coding=(TE_BLRtx: Helitron-N29_ZM:ClassII:Helitron:Helitron:?: 15.65%, MuDR-35N1_MT:ClassII:TIR:MuDR:?: 16.02%
Mands-B-R3172-Map19	1631	.	False	II	TIR	DTX	NA	25	coding=(NA)	struct=(TElength: >1000bps
Mands-B-R319-Map11	2074	.	False	II	TIR	DTX	NA	25	coding=(NA)	struct=(TElength: >1000bps
CH240_H1-B-G669-Map20_reversed	4144	-	False	II	TIR	DTX	NA	100	coding=(TE_BLRtx: MuDR-15_GMa:ClassII:TIR:MuDR:?: 11.51%, MuDR-4_Mad:ClassII:TIR:MuDR:?: 9.81%
CH240_H1-B-G6740-Map3	679	.	False	II	TIR	DTX	NA	12	coding=(TE_BLRtx: Harbinger-1_PPe:ClassII:TIR:PIF-Harbinger:?: 10.74%)	struct=(TElength: <700bps)	other=(NA)
CH240_H1-B-G6780-Map3_reversed	523	+	True	I|I	SINE|LTR	RSX|RLX	NA	40|21	coding=(NA)	struct=(TElength: <700bps
CH240_H1-B-G6835-Map20	526	.	False	II	MITE	DXX-MITE	NA	20	coding=(NA)	struct=(TElength: <700bps
CH240_H1-B-G685-Map20_reversed	11204	+	False	I	LTR	RLX	NA	100	coding=(TE_BLRtx: Gypsy-18_PPe-I:ClassI:LTR:Gypsy:?: 68.03%, Gypsy-34_Mad-LTR:ClassI:LTR:Gypsy:?: 44.99%, Gypsy-9_Mad-I_#2:ClassI:LTR:Gypsy:?: 12.35%
CH240_H1-B-G6985-Map3	690	.	False	II	TIR	DTX	NA	12	coding=(TE_BLRtx: HAT-17_Mad:ClassII:TIR:hAT:?: 7.67%)	struct=(TElength: <700bps)	other=(NA)
CH240_H1-B-G700-Map8_reversed	11042	+	False	I	LTR	RLX	NA	100	coding=(TE_BLRtx: Gypsy-18_PPe-I:ClassI:LTR:Gypsy:?: 67.40%, Gypsy-34_Mad-I:ClassI:LTR:Gypsy:?: 6.42%, Gypsy-34_Mad-LTR:ClassI:LTR:Gypsy:?: 44.99%, Gypsy-9_Mad-I_#2:ClassI:LTR:Gypsy:?: 7.58%
CH240_H1-B-G7111-Map3	649	.	False	NA	NA	PHG	NA	100	coding=(Other_profiles: PF05641.15_Agenet_NA_OTHER_26.3: 88.52%)	struct=(NA)	other=(NA)
CH240_H1-B-G730-Map20	1367	.	False	II	TIR	DTX	NA	50	coding=(TE_BLRtx: Harbinger-1_PPe:ClassII:TIR:PIF-Harbinger:?: 10.56%)	struct=(TElength: >1000bps
CH240_H1-B-G7300-Map3	613	.	False	NA	NA	PHG	NA	100	coding=(Other_profiles: PF12799.10_LRR_4_NA_OTHER_20.2: 86.05%)	struct=(NA)	other=(NA)
CH240_H1-B-G7438-Map20	782	.	False	Unclassified	Unclassified	NA	NA	NA	coding=(NA)	struct=(NA)	other=(NA)
CH240_H1-B-G745-Map20	881	.	False	Unclassified	Unclassified	NA	NA	NA	coding=(NA)	struct=(NA)	other=(NA)
CH240_H1-B-G7459-Map3	646	+	False	I	LTR	RLX	NA	7	coding=(TE_BLRx: Copia-84_Mad-I_1p:ClassI:LTR:Copia:?: 56.52%
CH240_H1-B-G7495-Map3	651	.	False	NA	NA	PHG	NA	100	coding=(Other_profiles: PF00643.27_zf-B_box_NA_OTHER_24.1: 78.57%)	struct=(NA)	other=(NA)
CH240_H1-B-G7544-Map8	678	.	False	I	TRIM	RXX-TRIM	NA	40	coding=(NA)	struct=(TElength: <700bps
CH240_H1-B-G756-Map20	1115	.	False	Unclassified	Unclassified	NA	NA	NA	coding=(NA)	struct=(NA)	other=(NA)
CH240_H1-B-G7673-Map10	823	.	False	Unclassified	Unclassified	NA	NA	NA	coding=(NA)	struct=(NA)	other=(NA)
CH240_H1-B-G7834-Map4	778	.	False	II	TIR	DTX	NA	25	coding=(TE_BLRtx: MuDR-1_PPe:ClassII:TIR:MuDR:?: 6.90%)	struct=(TElength: >700bps)	other=(NA)
CH240_H1-B-G7939-Map3	752	.	False	NA	NA	PHG	NA	100	coding=(Other_profiles: PF13855.9_LRR_8_NA_OTHER_8.7: 96.72%, PF12799.10_LRR_4_NA_OTHER_20.2: 60.47%)	struct=(NA)	other=(NA)
CH240_H1-B-G80-Map3	1731	.	False	NA	NA	PHG	NA	100	coding=(Other_profiles: PF00067.25_p450_NA_OTHER_22.8: 94.60%)	struct=(NA)	other=(NA)
CH240_H1-B-G8056-Map8	735	.	False	I	TRIM	RXX-TRIM	NA	40	coding=(NA)	struct=(TElength: <700bps
CH240_H1-B-G8073-Map6	720	.	False	II	MITE	DXX-MITE	NA	20	coding=(NA)	struct=(TElength: <700bps
CH240_H1-B-G8104-Map10	673	.	False	II	TIR	DTX	NA	12	coding=(TE_BLRtx: HAT-1_Mad:ClassII:TIR:hAT:?: 7.40%)	struct=(TElength: <700bps)	other=(NA)
CH240_H1-B-G8172-Map4	814	.	False	II	TIR	DTX	NA	12	coding=(NA)	struct=(TElength: >700bps
CH240_H1-B-G829-Map20	900	.	False	Unclassified	Unclassified	NA	NA	NA	coding=(NA)	struct=(NA)	other=(NA)
CH240_H1-B-G8367-Map5	739	.	False	I	LINE	RIX	NA	18	coding=(NA)	struct=(TElength: >700bps
CH240_H1-B-G8428-Map3	833	.	False	NA	NA	PHG	NA	100	coding=(Other_profiles: PF00153.30_Mito_carr_NA_OTHER_22.3: 90.72%)	struct=(NA)	other=(NA)
CH240_H1-B-G8439-Map12	852	.	False	II	TIR	DTX	NA	12	coding=(NA)	struct=(TElength: >700bps
CH240_H1-B-G8464-Map3	805	.	False	II	TIR	DTX	NA	12	coding=(NA)	struct=(TElength: >700bps
CH240_H1-B-G8465-Map5	783	+	False	II	TIR	DTX	NA	37	coding=(TE_BLRtx: DNA3-11_Mad:ClassII:TIR:PIF-Harbinger:?: 55.63%)	struct=(TElength: >700bps
CH240_H1-B-G874-Map20	1098	.	False	I	TRIM	RXX-TRIM	NA	40	coding=(NA)	struct=(TElength: <700bps
CH240_H1-B-G881-Map6	880	.	False	II	TIR	DTX	NA	12	coding=(NA)	struct=(TElength: >700bps
CH240_H1-B-G889-Map10	1669	.	False	Unclassified	Unclassified	NA	NA	NA	coding=(NA)	struct=(NA)	other=(NA)
CH240_H1-B-G89-Map20_reversed	4988	+	True	II|I	TIR|LTR	DTX|RLX	NA	62|57	coding=(TE_BLRtx: Caulimovirus-1_MT:ClassII:TIR:CACTA:EnSpm: 9.00%
CH240_H1-B-G927-Map5_reversed	918	+	False	I	LTR	RLX	NA	7	coding=(TE_BLRtx: Gypsy-4_Pru-LTR:ClassI:LTR:Gypsy:?: 43.13%)	struct=(TElength: >700bps)	other=(NA)
CH240_H1-B-G942-Map3	963	+	False	II	TIR	DTX	NA	75	coding=(TE_BLRtx: HAT-5_Mad:ClassII:TIR:hAT:?: 14.72%
CH240_H1-B-G987-Map17	1541	.	False	Unclassified	Unclassified	NA	NA	NA	coding=(NA)	struct=(NA)	other=(NA)
CH240_H1-B-P10.766-Map20	764	.	False	Unclassified	Unclassified	NA	NA	NA	coding=(NA)	struct=(NA)	other=(NA)
CH240_H1-B-P107.702-Map13	382	.	False	II	MITE	DXX-MITE	NA	20	coding=(NA)	struct=(TElength: <700bps
CH240_H1-B-P11.765-Map7	633	+	False	I	LTR	RLX	NA	7	coding=(TE_BLRtx: LTR-17_Mad-I:ClassI:LTR:?:?: 84.26%, LTR-17_Mad:ClassI:LTR:?:?: 100.00%)	struct=(TElength: <700bps
CH240_H1-B-P125.688-Map3	1501	.	False	II	TIR	DTX	NA	25	coding=(NA)	struct=(TElength: >1000bps
CH240_H1-B-P149.249-Map4	11118	+	False	II	TIR	DTX	NA	87	coding=(TE_BLRtx: EnSpm-1_Mad:ClassII:TIR:CACTA:EnSpm: 13.13%, EnSpm-5_Mad:ClassII:TIR:CACTA:EnSpm: 45.36%
Longw-B-R5374-Map15	6537	.	False	Unclassified	Unclassified	NA	NA	NA	coding=(NA)	struct=(NA)	other=(NA)
Longw-B-R5381-Map3_reversed	2847	+	False	II	TIR	DTX	NA	62	coding=(TE_BLRtx: hAT-1_FV:ClassII:TIR:hAT:?: 7.89%, hAT-3_TC:ClassII:TIR:hAT:?: 15.11%, hAT-9_FV:ClassII:TIR:hAT:?: 6.15%
Longw-B-R541-Map6	4260	.	False	NA	NA	PHG	NA	100	coding=(Other_profiles: PF13041.9_PPR_2_NA_OTHER_23.8: 100.00%)	struct=(NA)	other=(NA)
Longw-B-R542-Map3	4768	+	True	II|I	TIR|Unclassified	DTX|RXX	NA	62|33	coding=(TE_BLRtx: MuDR-18_ALy:ClassII:TIR:MuDR:?: 7.26%
Longw-B-R5479-Map7	3476	.	False	NA	NA	PHG	NA	100	coding=(Other_profiles: PF01095.22_Pectinesterase_NA_OTHER_24.3: 79.19%)	struct=(NA)	other=(NA)
Longw-B-R5494-Map3_reversed	1852	+	False	II	TIR	DTX	NA	87	coding=(TE_BLRtx: MtPH-E-Ia:ClassII:TIR:PIF-Harbinger:?: 16.78%, MtPH-E-Ia_#2:ClassII:TIR:PIF-Harbinger:?: 8.30%, VHARB4_VV_#2:ClassII:TIR:PIF-Harbinger:?: 9.71%
Longw-B-R5541-Map3	937	.	False	II	TIR	DTX	NA	25	coding=(TE_BLRx: hAT-2_PTr_1p:ClassII:TIR:hAT:?: 10.64%
Longw-B-R5542-Map8	6359	+	True	I|II	LTR|TIR	RLX|DTX	NA	50|37	coding=(TE_BLRtx: Gypsy-3_ATr-I:ClassI:LTR:Gypsy:?: 20.18%, Vesta1b1_As_I:ClassI:LTR:?:?: 5.60%
Longw-B-R5551-Map3	826	.	False	I	LINE	RIX	NA	9	coding=(NA)	struct=(TElength: >700bps
Longw-B-R5593-Map4_reversed	7854	+	False	I	LINE	RIX	NA	45	coding=(TE_BLRtx: L1-11_FV:ClassI:LINE:L1:L1: 27.22%, L1-13_Mad:ClassI:LINE:L1:L1: 8.35%, L1-8_Mad:ClassI:LINE:L1:L1: 15.47%
Longw-B-R560-Map3	2302	.	False	II	TIR	DTX	NA	37	coding=(TE_BLRtx: Harbinger-1_PPe:ClassII:TIR:PIF-Harbinger:?: 8.47%)	struct=(TElength: >1000bps)	other=(NA)
Longw-B-R563-Map7	5037	.	False	NA	NA	PHG	NA	100	coding=(Other_profiles: PF00407.22_Bet_v_1_NA_OTHER_22.4: 98.68%)	struct=(NA)	other=(NA)
Longw-B-R5662-Map12_reversed	4139	+	False	II	TIR	DTX	NA	100	coding=(TE_BLRtx: hAT-1_CiSi:ClassII:TIR:hAT:?: 10.10%, hAT-6_FV:ClassII:TIR:hAT:?: 29.89%
Longw-B-R5681-Map3	1152	.	False	NA	NA	PHG	NA	100	coding=(Other_profiles: PF12799.10_LRR_4_NA_OTHER_20.2: 86.05%)	struct=(NA)	other=(NA)
Longw-B-R5684-Map3	2069	.	False	Unclassified	Unclassified	NA	NA	NA	coding=(NA)	struct=(NA)	other=(NA)
Longw-B-R5749-Map3	3924	.	False	NA	NA	PHG	NA	100	coding=(Other_profiles: PF07058.14_MAP70_NA_OTHER_28.5: 86.64%)	struct=(NA)	other=(NA)
Longw-B-R575-Map3	1495	.	False	NA	NA	PHG	NA	100	coding=(Other_profiles: PF01535.23_PPR_NA_OTHER_23.5: 100.00%, PF13041.9_PPR_2_NA_OTHER_23.8: 98.00%, PF20431.1_E_motif_NA_OTHER_27.3: 98.41%)	struct=(NA)	other=(NA)
Longw-B-R5753-Map4	8956	+	False	II	TIR	DTX	NA	87	coding=(TE_BLRtx: HARB-3_Mad:ClassII:TIR:PIF-Harbinger:?: 18.46%
Longw-B-R5754-Map4_reversed	4049	+	False	I	LTR	RLX	NA	35	coding=(TE_BLRtx: Gypsy-2_Pru-I:ClassI:LTR:Gypsy:?: 9.99%
Longw-B-R578-Map3	405	.	False	I	SINE	RSX	NA	40	coding=(NA)	struct=(TElength: <700bps
Longw-B-R5792-Map4	3483	.	False	NA	NA	PHG	NA	100	coding=(Other_profiles: PF01657.20_Stress-antifung_NA_OTHER_24.4: 97.87%, PF07714.20_PK_Tyr_Ser-Thr_NA_OTHER_23.1: 71.04%)	struct=(NA)	other=(NA)
Longw-B-R583-Map20	6192	+	False	I	LTR	RLX	NA	42	coding=(TE_BLRtx: Copia-37_MN-I:ClassI:LTR:Copia:?: 34.10%, Copia-51_MN-I:ClassI:LTR:Copia:?: 7.13%
Longw-B-R5836-Map3	1036	.	False	II	TIR	DTX	NA	12	coding=(NA)	struct=(TElength: >700bps
Longw-B-R589-Map20_reversed	19099	-	True	II|I|II	TIR|LTR|Maverick	DTX|RLX|DMX	NA	87|28|25	coding=(TE_BLRtx: EnSpm-1_Mad:ClassII:TIR:CACTA:EnSpm: 34.33%, EnSpm-5_Mad:ClassII:TIR:CACTA:EnSpm: 36.11%
Longw-B-R5893-Map3	4725	.	False	II	TIR	DTX	NA	62	coding=(TE_BLRtx: MuDR-9_Mad:ClassII:TIR:MuDR:?: 8.33%
Longw-B-R5944-Map3	2456	.	False	II	TIR	DTX	NA	62	coding=(TE_BLRtx: MuDR-9_Mad:ClassII:TIR:MuDR:?: 9.56%
Longw-B-R5947-Map5	2376	.	False	NA	NA	PHG	NA	100	coding=(Other_profiles: PF00515.31_TPR_1_NA_OTHER_27.8: 76.47%)	struct=(NA)	other=(NA)
Longw-B-R5972-Map3_reversed	3946	+	False	I	LTR	RLX	NA	35	coding=(TE_BLRtx: Copia-65_PPe-I:ClassI:LTR:Copia:?: 44.04%
Longw-B-R5979-Map5	3268	.	False	NA	NA	PHG	NA	100	coding=(Other_profiles: PF00462.27_Glutaredoxin_NA_OTHER_22.9: 96.67%)	struct=(NA)	other=(NA)
Longw-B-R5983-Map7	4489	.	False	NA	NA	PHG	NA	100	coding=(Other_profiles: PF06974.16_WS_DGAT_C_NA_OTHER_20.7: 99.31%)	struct=(NA)	other=(NA)
Longw-B-R6006-Map3	750	.	False	I	LINE	RIX	NA	9	coding=(NA)	struct=(TElength: >700bps
Longw-B-R605-Map5	727	.	False	II	MITE	DXX-MITE	NA	20	coding=(NA)	struct=(TElength: <700bps
Longw-B-R606-Map20	1047	.	False	II	TIR	DTX	NA	50	coding=(TE_BLRtx: Harbinger-1_PPe:ClassII:TIR:PIF-Harbinger:?: 7.28%)	struct=(TElength: >1000bps
Longw-B-R6106-Map4	5504	+	False	II	TIR	DTX	NA	87	coding=(TE_BLRtx: Harbinger-1_PPe:ClassII:TIR:PIF-Harbinger:?: 49.95%
Longw-B-R6114-Map11	4837	.	False	II	TIR	DTX	NA	62	coding=(TE_BLRtx: hAT-22_ArHy:ClassII:TIR:hAT:?: 5.50%, HAT-12_Mad:ClassII:TIR:hAT:?: 5.34%
Longw-B-R6118-Map4	2295	.	False	I	LTR	RLX	NA	14	coding=(TE_BLRtx: Copia-59_PPe-I:ClassI:LTR:Copia:?: 5.97%)	struct=(TElength: >700bps)	other=(NA)
Longw-B-R6241-Map9	8493	.	False	NA	NA	PHG	NA	100	coding=(Other_profiles: PF03478.21_DUF295_NA_OTHER_22.5: 100.00%)	struct=(NA)	other=(NA)
CH240_H1-B-R5747-Map3	1976	.	False	NA	NA	PHG	NA	100	coding=(Other_profiles: PF11443.11_DUF2828_NA_OTHER_21.8: 77.03%)	struct=(NA)	other=(NA)
CH240_H1-B-R5793-Map3	724	.	False	II	MITE	DXX-MITE	NA	20	coding=(NA)	struct=(TElength: <700bps
CH240_H1-B-R5805-Map3	3116	.	False	II	TIR	DTX	NA	25	coding=(NA)	struct=(TElength: >1000bps
CH240_H1-B-R5817-Map3	1526	.	False	I	LTR	RLX	NA	14	coding=(TE_BLRtx: Gypsy-10_Pru-LTR:ClassI:LTR:Gypsy:?: 22.61%)	struct=(TElength: >700bps)	other=(NA)
CH240_H1-B-R583-Map13	1745	.	False	Unclassified	Unclassified	NA	NA	NA	coding=(NA)	struct=(NA)	other=(NA)
CH240_H1-B-R5846-Map3	629	.	False	I	SINE	RSX	NA	40	coding=(NA)	struct=(TElength: <700bps
CH240_H1-B-R5850-Map3	2618	.	False	NA	NA	PHG	NA	100	coding=(Other_profiles: PF13962.9_PGG_NA_OTHER_24.1: 97.41%)	struct=(NA)	other=(NA)
CH240_H1-B-R5912-Map17	10142	.	False	I	LARD	RXX-LARD	NA	40	coding=(NA)	struct=(TElength: >4000bps
CH240_H1-B-R5915-Map12	8619	.	False	Unclassified	Unclassified	NA	NA	NA	coding=(NA)	struct=(NA)	other=(NA)
CH240_H1-B-R5926-Map10	4631	.	False	NA	NA	PHG	NA	100	coding=(Other_profiles: PF05904.14_DUF863_NA_OTHER_28.8: 86.68%)	struct=(NA)	other=(NA)
CH240_H1-B-R5945-Map4	3003	.	False	NA	NA	PHG	NA	100	coding=(Other_profiles: PF01764.28_Lipase_3_NA_OTHER_20.3: 53.52%, PF18117.4_EDS1_EP_NA_OTHER_23.1: 96.73%)	struct=(NA)	other=(NA)
[truncated: 6,033 more rows]
