# Supplementary material for: Phylogeny-driven pangenome analysis uncovers the genomic landscape of domesticated and wild Armeniaca species
Source: Hortic Res. 2026 Mar 27;13(7):uhag104. doi: 10.1093/hr/uhag104 (PMC13283847; doi:10.1093/hr/uhag104)
Supplement: Web_Material_uhag104 [file web_material_uhag104.zip › Suppl_Table_T9 _ Coordinates of DAM-loop Regions Across Assemblies.xlsx]

## Sheet: positions_in_DAM_loops_assembly
DAM gene loop	Assembly	node ID start	node ID end	coordinate start	coordinate end
DAM1	CH240_H2	6643162	6643175	39778366	39790558
DAM1	RRxCH240A_H1	6643162	6643175	39987990	40000183
DAM2-3	CH320	6646133	6646160	44042472	44044605
DAM2-3	GSYX	6646133	6646160	46782425	NA
DAM2-3	KR91_H2	6646133	6646160	39686419	39688554
DAM2-3	KZ150_H1	6646133	6646160	42791501	42793634
DAM2-3	Longwangmao	6646133	6646160	40832990	40835123
DAM2-3	Marouch	6646133	6646160	39899670	39901803
DAM2-3	Meihua	6646133	6646160	5354871	5352972
DAM2-3	RRxCH240A_H2	6646133	6646160	40872554	40874687
DAM2-3	RRxCH240B_H2	6646133	6646160	41551699	41553832
DAM2-3	Rojo_HCUR	6646133	6646160	40542456	40544587
DAM2-3	Rojo_HORA	6646133	6646160	40484509	40486642
DAM2-3	RougeR_H1	6646133	6646160	44935279	44937412
DAM2-3	RougeR_H2	6646133	6646160	43350475	43352608
DAM2-3	Sungold	6646133	6646160	39650124	39652257
DAM5	Rojo_HORA	6648953	6648960	40507760	40514928
post-DAM6	GSYX	6651400	6651463	48803239 and 46820998	48805710 and 46823469
post-DAM6	KR91_H1	6651400	6651463	42493732	42496203
post-DAM6	KR91_H2	6651400	6651463	39725573	39728044
post-DAM6	Longwangmao	6651400	6651463	40871707	40874168
post-DAM6	Meihua	6651400	6651463	5315754	5313426
post-DAM6	Rojo_HCUR	6651400	6651463	40581382	40583852
post-DAM6	RougeR_H1	6651400	6651463	44974257	44976728

## Sheet: transposon_match_per_loop
query_id	subject_id	%identity	align_len	mismatches	gaps	evalue	bitscore	size	Seq_name	class	order	Wcode	Loop
Chr1__CH_240_1_H2:39778366-39790558	RR_H1-B-R840-Map9_reversed	91.53	886	51	7	0.0	1199	17225	RR_H1-B-R840-Map9_reversed	I	LTR	RLX	1
Chr1__Rojo_HORA:40507760-40514928	Mands-B-R2176-Map4	94.12	170	6	4	2e-66	255	8623	Mands-B-R2176-Map4	II	TIR	DTX	3
