# Supplementary material for: Phylogeny-driven pangenome analysis uncovers the genomic landscape of domesticated and wild Armeniaca species
Source: Hortic Res. 2026 Mar 27;13(7):uhag104. doi: 10.1093/hr/uhag104 (PMC13283847; doi:10.1093/hr/uhag104)
Supplement: Web_Material_uhag104 [file web_material_uhag104.zip › Suppl_Table_T10 _ Blast_DAM1_to_6_ch_264_4.xlsx]

## Sheet: DAM1_ch_264_reads
# BLASTN 2.2.28+
# 518 hits found
# Query: AB576350.1 Prunus mume PmDAM1 mRNA for dormancy associated MADS-box 1, complete cds
# Database: my_CH_264_4_reads_db
query id	subject id	% identity	alignment length	mismatches	gap opens	q. start	q. end	s. start	s. end	evalue	bit score
AB576350.1	ERR4656977.54593	97.38	191	0	5	1	188	32175	31987	6e-84	320
AB576350.1	ERR4656977.54593	83.84	198	14	12	513	699	26033	25843	2e-39	172
AB576350.1	ERR4656977.54593	85.00	100	6	4	333	428	2757	2663	2e-15	93.5
AB576350.1	ERR4656977.54593	94.44	54	2	1	266	319	26967	26915	3e-12	82.4
AB576350.1	ERR4656977.54593	97.78	45	0	1	470	513	26191	26147	2e-10	76.8
AB576350.1	ERR4656977.1396099	97.34	188	0	5	1	188	13601	13783	3e-82	315
AB576350.1	ERR4656977.1396099	93.62	188	8	4	2	188	22462	22646	4e-71	278
AB576350.1	ERR4656977.1396099	90.43	188	8	10	513	699	19786	19964	2e-59	239
AB576350.1	ERR4656977.1396099	89.42	104	6	5	328	430	18999	19098	1e-25	126
AB576350.1	ERR4656977.1396099	97.78	45	0	1	428	471	19434	19478	2e-10	76.8
AB576350.1	ERR4656977.1396099	95.56	45	0	2	470	513	19627	19670	7e-09	71.3
AB576350.1	ERR4656977.481117	95.38	195	2	5	1	188	16185	15991	6e-79	303
AB576350.1	ERR4656977.481117	93.92	181	7	4	9	188	7484	7307	6e-69	270
AB576350.1	ERR4656977.909849	95.77	189	2	5	1	188	11799	11616	8e-78	300
AB576350.1	ERR4656977.909849	90.71	183	10	5	2	179	3038	2858	7e-59	237
AB576350.1	ERR4656977.3372689	94.47	199	1	10	1	191	13077	13273	3e-77	298
AB576350.1	ERR4656977.480760	94.90	196	1	9	1	190	6224	6032	3e-77	298
AB576350.1	ERR4656977.480760	83.81	105	7	7	329	425	875	773	5e-15	91.6
AB576350.1	ERR4656977.480760	100.00	44	0	0	470	513	252	209	3e-12	82.4
AB576350.1	ERR4656977.2081013	94.79	192	6	4	1	188	8499	8308	1e-76	296
AB576350.1	ERR4656977.2081013	87.30	189	16	7	513	699	2162	1980	1e-50	209
AB576350.1	ERR4656977.2081013	93.00	100	4	3	333	430	2958	2860	1e-30	143
AB576350.1	ERR4656977.2081013	96.30	54	2	0	277	330	3118	3065	2e-14	89.8
AB576350.1	ERR4656977.2081013	100.00	37	0	0	434	470	2502	2466	3e-08	69.4
AB576350.1	ERR4656977.1428423	95.26	190	3	5	1	188	30823	30638	1e-76	296
AB576350.1	ERR4656977.1428423	89.12	193	12	6	2	188	9831	9642	3e-57	231
AB576350.1	ERR4656977.1428423	88.89	189	15	5	513	699	24704	24520	4e-56	228
AB576350.1	ERR4656977.1428423	94.29	105	4	2	328	430	18029	17925	1e-35	159
AB576350.1	ERR4656977.1428423	92.73	110	1	3	328	430	25515	25406	2e-33	152
AB576350.1	ERR4656977.1428423	95.45	44	0	2	470	513	24862	24821	3e-08	69.4
AB576350.1	ERR4656977.2794129	94.82	193	2	6	1	188	24945	24756	4e-76	294
AB576350.1	ERR4656977.2794129	89.78	186	12	7	9	188	16076	15892	3e-57	231
AB576350.1	ERR4656977.2794129	86.46	192	12	10	513	699	18749	1856	7 3e-47	198
AB576350.1	ERR4656977.2794129	93.27	104	4	2	328	430	19522	19421	9e-33	150
AB576350.1	ERR4656977.1939243	96.20	184	0	7	3	183	34079	34258	4e-76	294
AB576350.1	ERR4656977.1939243	89.81	108	4	5	329	430	39516	39622	3e-27	132
AB576350.1	ERR4656977.2920875	94.76	191	3	6	1	188	3816	3630	5e-75	291
AB576350.1	ERR4656977.1929828	94.36	195	1	7	1	188	619	428	5e-75	291
AB576350.1	ERR4656977.1095377	94.76	191	2	7	1	188	5373	5188	5e-75	291
AB576350.1	ERR4656977.1095377	95.45	66	2	1	266	330	109	44	7e-19	104
AB576350.1	ERR4656977.2074113	94.74	190	3	5	1	186	4477	4663	2e-74	289
AB576350.1	ERR4656977.2074113	94.12	102	2	3	328	427	9856	9955	2e-33	152
AB576350.1	ERR4656977.2074113	89.52	105	3	5	328	430	18139	18237	1e-25	126
AB576350.1	ERR4656977.2074113	91.36	81	6	1	328	408	33411	33490	1e-20	110
AB576350.1	ERR4656977.936456	94.36	195	0	7	1	188	2877	2687	2e-74	289
AB576350.1	ERR4656977.2365791	93.88	196	2	7	1	188	26753	26560	6e-74	287
AB576350.1	ERR4656977.2365791	92.11	190	9	6	2	188	17712	17526	1e-66	263
AB576350.1	ERR4656977.2365791	89.91	109	5	4	328	430	12649	12541	2e-28	135
AB576350.1	ERR4656977.1446440	94.71	189	2	6	1	187	25213	25395	6e-74	287
AB576350.1	ERR4656977.1446440	85.35	198	13	14	513	699	31406	3159	8 5e-45	191
AB576350.1	ERR4656977.1446440	100.00	44	0	0	428	471	31058	31101	3e-12	82.4
AB576350.1	ERR4656977.1446440	97.62	42	1	0	472	513	31254	31295	2e-09	73.1
AB576350.1	ERR4656977.1299845	94.65	187	6	4	513	699	34917	34735	6e-74	287
AB576350.1	ERR4656977.1299845	92.06	189	11	4	2	188	32259	32073	1e-66	263
AB576350.1	ERR4656977.1299845	88.54	192	11	8	2	188	9175	8990	2e-54	222
AB576350.1	ERR4656977.1299845	86.32	190	16	5	2	188	19024	18842	3e-47	198
AB576350.1	ERR4656977.1299845	94.17	103	1	2	328	430	27249	27152	2e-33	152
AB576350.1	ERR4656977.1299845	92.86	70	5	0	359	428	11864	11795	2e-18	102
AB576350.1	ERR4656977.1299845	100.00	44	0	0	470	513	35073	35030	3e-12	82.4
AB576350.1	ERR4656977.444852	94.27	192	3	6	1	188	16680	16493	6e-74	287
AB576350.1	ERR4656977.444852	92.15	191	9	5	513	699	10520	10332	3e-67	265
AB576350.1	ERR4656977.444852	89.78	186	12	6	9	188	7847	7663	3e-57	231
AB576350.1	ERR4656977.444852	92.31	104	5	3	328	430	11296	11195	4e-31	145
AB576350.1	ERR4656977.444852	92.42	66	3	2	266	330	11459	11395	2e-15	93.5
AB576350.1	ERR4656977.444852	95.56	45	1	1	428	471	10860	10816	7e-09	71.3
AB576350.1	ERR4656977.329695	94.71	189	3	6	1	188	2004	2186	6e-74	287
AB576350.1	ERR4656977.329695	84.95	186	11	13	10	188	10678	10853	2e-39	172
AB576350.1	ERR4656977.329695	93.46	107	3	3	328	430	15610	15716	2e-34	156
AB576350.1	ERR4656977.329695	92.00	100	7	1	328	427	7306	7404	2e-29	139
AB576350.1	ERR4656977.329695	97.30	37	1	0	266	302	7160	7196	1e-06	63.9
AB576350.1	ERR4656977.229756	94.71	189	1	8	1	187	7976	8157	2e-73	285
AB576350.1	ERR4656977.229756	91.80	183	6	7	9	189	16785	16960	1e-61	246
AB576350.1	ERR4656977.229756	86.34	183	13	9	522	699	14138	14313	2e-44	189
AB576350.1	ERR4656977.229756	93.46	107	2	3	328	430	13331	13436	7e-34	154
AB576350.1	ERR4656977.229756	92.19	64	5	0	266	329	13169	13232	5e-15	91.6
AB576350.1	ERR4656977.2769047	95.51	178	6	2	11	188	10599	10774	8e-73	283
AB576350.1	ERR4656977.2769047	88.72	195	5	13	5	187	1638	1827	2e-54	222
AB576350.1	ERR4656977.2769047	91.30	69	2	2	266	330	6922	6990	5e-15	91.6
AB576350.1	ERR4656977.2769047	97.73	44	0	1	470	513	7722	7764	5e-10	75.0
AB576350.1	ERR4656977.1296571	94.15	188	7	4	2	187	31447	31632	8e-73	283
AB576350.1	ERR4656977.1296571	91.44	187	7	7	9	190	7932	8114	3e-62	248
AB576350.1	ERR4656977.1296571	90.58	191	7	7	513	699	5179	5362	1e-60	243
AB576350.1	ERR4656977.1296571	86.32	190	10	11	7	187	40264	40446	1e-45	193
AB576350.1	ERR4656977.1296571	96.15	104	3	1	328	430	4379	4482	2e-38	169
AB576350.1	ERR4656977.1296571	94.62	93	4	1	330	422	28691	28782	1e-30	143
AB576350.1	ERR4656977.783782	94.24	191	2	7	1	188	5660	5476	8e-73	283
AB576350.1	ERR4656977.783782	91.09	101	5	4	328	424	226	126	9e-28	134
AB576350.1	ERR4656977.722444	94.21	190	3	6	1	188	22651	22468	8e-73	283
AB576350.1	ERR4656977.722444	90.67	193	7	9	513	699	16663	16476	1e-61	246
AB576350.1	ERR4656977.722444	88.32	197	12	9	2	194	13977	13788	1e-55	226
AB576350.1	ERR4656977.722444	94.06	101	3	3	328	426	17427	17328	9e-33	150
AB576350.1	ERR4656977.470496	93.81	194	2	8	1	188	2368	2179	8e-73	283
AB576350.1	ERR4656977.674992	94.15	188	6	5	2	188	2969	2786	3e-72	281
AB576350.1	ERR4656977.674992	94.23	104	2	3	328	430	6420	6320	2e-34	156
AB576350.1	ERR4656977.674992	92.31	65	4	1	266	330	6581	6518	5e-15	91.6
AB576350.1	ERR4656977.3064166	93.72	191	5	6	1	188	4363	4549	1e-71	279
AB576350.1	ERR4656977.3064166	89.92	129	7	5	63	188	13197	13322	4e-36	161
AB576350.1	ERR4656977.3064166	90.91	66	3	1	266	328	9626	9691	3e-13	86.1
AB576350.1	ERR4656977.3064166	80.36	112	8	9	328	428	18096	18204	2e-09	73.1
AB576350.1	ERR4656977.3064166	95.45	44	2	0	428	471	18660	18703	7e-09	71.3
AB576350.1	ERR4656977.2887606	93.37	196	2	9	1	188	26487	26295	1e-71	279
AB576350.1	ERR4656977.2887606	87.50	192	14	9	2	188	17564	17378	1e-51	213
AB576350.1	ERR4656977.2887606	92.52	107	3	5	328	430	21020	20915	3e-32	148
AB576350.1	ERR4656977.2887606	96.88	64	2	0	266	329	21186	21123	5e-20	108
AB576350.1	ERR4656977.2887606	100.00	44	0	0	428	471	20587	20544	3e-12	82.4
AB576350.1	ERR4656977.2887606	95.65	46	0	2	470	513	20399	20354	2e-09	73.1
AB576350.1	ERR4656977.950704	93.72	191	4	7	1	188	5044	4859	1e-71	279
AB576350.1	ERR4656977.950230	93.62	188	11	1	2	188	16400	16587	1e-71	279
AB576350.1	ERR4656977.950230	89.89	188	13	4	2	187	6443	6626	7e-59	237
AB576350.1	ERR4656977.950230	88.17	186	14	5	2	187	25007	25184	3e-52	215
AB576350.1	ERR4656977.950230	92.45	106	5	2	328	430	13664	13769	3e-32	148
AB576350.1	ERR4656977.702765	93.30	194	3	7	1	188	15254	15065	4e-71	278
AB576350.1	ERR4656977.702765	94.02	184	6	4	9	188	6384	6202	5e-70	274
AB576350.1	ERR4656977.702765	92.54	67	3	2	266	330	10034	9968	4e-16	95.3
AB576350.1	ERR4656977.702765	100.00	44	0	0	428	471	9430	9387	3e-12	82.4
AB576350.1	ERR4656977.702765	95.45	44	2	0	428	471	728	685	7e-09	71.3
AB576350.1	ERR4656977.1286794	92.86	196	4	9	1	188	37427	37234	1e-70	276
AB576350.1	ERR4656977.1286794	88.78	196	10	8	513	699	31195	31003	1e-56	230
AB576350.1	ERR4656977.1286794	94.23	104	4	2	328	430	23553	23451	5e-35	158
AB576350.1	ERR4656977.1286794	97.75	89	1	1	343	430	31962	31874	2e-33	152
AB576350.1	ERR4656977.1286794	87.85	107	9	3	328	430	8128	8022	2e-24	122
AB576350.1	ERR4656977.1286794	90.91	44	4	0	428	471	7854	7811	2e-05	60.2
AB576350.1	ERR4656977.1069953	93.23	192	6	5	1	188	9231	9419	1e-70	276
AB576350.1	ERR4656977.1041583	93.99	183	7	3	10	188	6519	6701	5e-70	274
AB576350.1	ERR4656977.1041583	90.86	197	8	7	513	699	3811	4007	2e-64	255
AB576350.1	ERR4656977.1041583	98.06	103	1	1	328	430	3021	3122	4e-41	178
AB576350.1	ERR4656977.1041583	95.45	66	2	1	266	330	2854	2919	7e-19	104
AB576350.1	ERR4656977.1041583	97.78	45	0	1	428	471	3467	3511	2e-10	76.8
AB576350.1	ERR4656977.1041583	93.33	45	2	1	428	471	12121	12165	3e-07	65.8
AB576350.1	ERR4656977.820080	93.58	187	7	5	1	185	25732	25549	5e-70	274
AB576350.1	ERR4656977.820080	89.42	189	11	8	2	188	16980	16799	1e-56	230
AB576350.1	ERR4656977.820080	95.15	103	3	1	328	430	11911	11811	4e-36	161
AB576350.1	ERR4656977.820080	92.93	99	4	3	332	430	20360	20265	5e-30	141
AB576350.1	ERR4656977.820080	100.00	42	0	0	430	471	19937	19896	4e-11	78.7
AB576350.1	ERR4656977.2907594	92.78	194	4	8	1	191	4898	5084	2e-69	272
AB576350.1	ERR4656977.2907594	93.44	183	6	5	9	188	13860	14039	8e-68	267
AB576350.1	ERR4656977.2907594	87.76	196	10	11	513	696	11150	1134	3 9e-53	217
AB576350.1	ERR4656977.2907594	92.45	106	4	3	328	430	10365	10469	3e-32	148
AB576350.1	ERR4656977.2907594	84.91	106	7	6	329	428	19005	19107	3e-17	99.0
AB576350.1	ERR4656977.2907594	95.45	44	1	1	428	471	19558	19600	3e-08	69.4
AB576350.1	ERR4656977.2907594	95.35	43	0	1	470	510	11001	11043	9e-08	67.6
AB576350.1	ERR4656977.2437329	92.78	194	4	10	1	188	7488	7299	2e-69	272
AB576350.1	ERR4656977.626374	94.89	176	3	6	1	175	9961	9791	6e-69	270
AB576350.1	ERR4656977.626374	88.30	171	8	8	9	177	1506	1346	4e-46	195
AB576350.1	ERR4656977.3535819	92.75	193	2	9	5	185	15947	16139	2e-68	268
AB576350.1	ERR4656977.3535819	86.63	187	10	13	520	699	22367	2254	5 1e-45	193
AB576350.1	ERR4656977.3535819	95.65	46	2	0	428	473	30853	30898	5e-10	75.0
AB576350.1	ERR4656977.3535819	100.00	38	0	0	476	513	22202	22239	7e-09	71.3
AB576350.1	ERR4656977.838816	93.09	188	6	6	3	187	16906	17089	2e-68	268
AB576350.1	ERR4656977.203706	92.97	185	11	2	5	188	14237	14054	2e-68	268
AB576350.1	ERR4656977.203706	87.96	191	12	8	2	188	37481	37298	3e-52	215
AB576350.1	ERR4656977.2206167	92.59	189	9	4	2	188	7250	7065	8e-68	267
AB576350.1	ERR4656977.2206167	90.29	103	8	2	328	430	10022	9922	9e-28	134
AB576350.1	ERR4656977.1101396	92.67	191	4	9	2	190	4727	4909	8e-68	267
AB576350.1	ERR4656977.1101396	92.78	97	2	5	328	423	1280	1372	2e-28	135
AB576350.1	ERR4656977.1101396	92.31	91	3	4	328	416	25159	25247	1e-25	126
AB576350.1	ERR4656977.725893	93.41	182	8	4	9	188	4623	4444	8e-68	267
AB576350.1	ERR4656977.725893	89.42	189	12	7	513	698	7262	7079	3e-57	231
AB576350.1	ERR4656977.725893	90.38	104	6	2	331	430	8036	7933	9e-28	134
AB576350.1	ERR4656977.725893	89.29	84	6	3	186	267	9479	9397	2e-18	102
AB576350.1	ERR4656977.725893	92.86	56	3	1	266	321	8192	8138	1e-11	80.5
AB576350.1	ERR4656977.725893	100.00	42	0	0	430	471	7597	7556	4e-11	78.7
AB576350.1	ERR4656977.725893	97.73	44	1	0	470	513	7416	7373	2e-10	76.8
AB576350.1	ERR4656977.1647192	92.23	193	6	9	1	188	4418	4230	3e-67	265
AB576350.1	ERR4656977.588585	92.15	191	10	5	2	188	8483	8294	3e-67	265
AB576350.1	ERR4656977.3378407	92.51	187	9	5	2	186	16947	17130	1e-66	263
AB576350.1	ERR4656977.3378407	86.21	203	6	14	3	188	7891	8088	9e-48	200
AB576350.1	ERR4656977.3378407	97.03	101	3	0	330	430	13437	13537	7e-39	171
AB576350.1	ERR4656977.3378407	83.49	109	9	7	328	430	22157	22262	2e-15	93.5
AB576350.1	ERR4656977.3371647	91.88	197	2	9	1	183	7390	7194	1e-66	263
AB576350.1	ERR4656977.3371647	90.53	190	11	7	513	699	1063	878	4e-61	244
AB576350.1	ERR4656977.3371647	94.29	105	2	4	328	430	1855	1753	5e-35	158
AB576350.1	ERR4656977.3371647	97.44	39	0	1	434	471	1408	1370	3e-07	65.8
AB576350.1	ERR4656977.399485	92.63	190	3	9	3	188	23123	23305	1e-66	263
AB576350.1	ERR4656977.1015921	92.06	189	10	5	2	188	1135	950	4e-66	261
AB576350.1	ERR4656977.1015921	89.64	193	4	12	1	188	9763	9582	3e-57	231
AB576350.1	ERR4656977.1015921	94.03	67	2	2	266	330	4625	4559	9e-18	100
AB576350.1	ERR4656977.426424	92.55	188	5	8	1	188	19380	19202	4e-66	261
AB576350.1	ERR4656977.426424	89.95	189	12	7	3	188	10691	10507	7e-59	237
AB576350.1	ERR4656977.426424	89.84	187	10	6	520	699	13310	13126	3e-57	231
AB576350.1	ERR4656977.128118	92.02	188	12	3	2	188	11953	11768	4e-66	261
AB576350.1	ERR4656977.128118	92.02	188	9	6	2	188	20538	20356	1e-65	259
AB576350.1	ERR4656977.3295313	92.02	188	10	4	5	188	10530	10344	1e-65	259
AB576350.1	ERR4656977.3295313	92.23	103	6	2	329	430	13354	13253	4e-31	145
AB576350.1	ERR4656977.1752101	92.51	187	5	9	7	188	1880	1698	1e-65	259
AB576350.1	ERR4656977.1710244	91.67	192	9	6	2	188	5586	5397	1e-65	259
AB576350.1	ERR4656977.1710244	81.68	202	24	12	507	699	7726	7529	2e-34	156
AB576350.1	ERR4656977.812840	94.22	173	4	5	17	188	6290	6457	1e-65	259
AB576350.1	ERR4656977.812840	83.50	200	15	14	513	699	3598	3792	7e-39	171
AB576350.1	ERR4656977.812840	95.15	103	3	2	328	430	2830	2930	4e-36	161
AB576350.1	ERR4656977.812840	100.00	44	0	0	428	471	3258	3301	3e-12	82.4
AB576350.1	ERR4656977.674540	91.58	190	12	4	2	188	5784	5596	1e-65	259
AB576350.1	ERR4656977.674540	91.71	181	11	4	9	188	19137	18960	3e-62	248
AB576350.1	ERR4656977.674540	95.31	128	3	3	63	188	27845	27719	9e-48	200
AB576350.1	ERR4656977.674540	89.90	99	2	7	328	421	14038	13943	7e-24	121
AB576350.1	ERR4656977.674540	88.57	105	5	6	328	430	22600	22501	7e-24	121
AB576350.1	ERR4656977.674540	94.83	58	3	0	266	323	22760	22703	5e-15	91.6
AB576350.1	ERR4656977.674540	93.48	46	1	2	428	471	22176	22131	9e-08	67.6
AB576350.1	ERR4656977.470327	91.62	191	10	6	513	699	1605	1417	1e-65	259
AB576350.1	ERR4656977.470327	89.80	98	4	4	328	424	2383	2291	7e-24	121
AB576350.1	ERR4656977.177402	91.37	197	5	9	1	188	1111	918	1e-65	259
AB576350.1	ERR4656977.1936997	91.15	192	11	6	513	699	2080	1890	2e-64	255
AB576350.1	ERR4656977.1936997	91.28	195	6	10	1	188	8344	8154	2e-64	255
AB576350.1	ERR4656977.1936997	95.15	103	1	3	328	430	2875	2777	1e-35	159
AB576350.1	ERR4656977.1814850	92.39	184	7	6	1	183	4369	4192	2e-64	255
AB576350.1	ERR4656977.906137	91.49	188	11	4	2	188	7068	6885	7e-64	254
AB576350.1	ERR4656977.906137	95.45	44	2	0	428	471	14698	14655	7e-09	71.3
AB576350.1	ERR4656977.412298	91.53	189	9	6	2	186	6365	6180	7e-64	254
AB576350.1	ERR4656977.412298	87.37	198	13	10	507	699	9063	8873	9e-53	217
AB576350.1	ERR4656977.412298	87.50	192	4	13	1	180	15328	15145	7e-49	204
AB576350.1	ERR4656977.412298	93.27	104	4	2	328	430	1311	1210	9e-33	150
AB576350.1	ERR4656977.412298	93.65	63	2	2	269	330	9990	9929	2e-15	93.5
AB576350.1	ERR4656977.412298	100.00	44	0	0	470	513	9213	9170	3e-12	82.4
AB576350.1	ERR4656977.412298	93.18	44	3	0	428	471	765	722	3e-07	65.8
AB576350.1	ERR4656977.2504626	91.58	190	4	11	2	188	17738	17918	2e-63	252
AB576350.1	ERR4656977.2504626	90.11	182	6	11	9	187	26612	26784	1e-55	226
AB576350.1	ERR4656977.2504626	88.42	190	9	10	513	696	23877	24059	9e-53	217
AB576350.1	ERR4656977.2504626	97.12	104	2	1	328	430	23069	23172	5e-40	174
AB576350.1	ERR4656977.2504626	93.85	65	2	2	266	330	22907	22969	1e-16	97.1
AB576350.1	ERR4656977.2227998	90.72	194	10	7	1	188	13370	13179	2e-63	252
AB576350.1	ERR4656977.2227998	94.00	100	1	3	333	430	8055	7959	1e-31	147
AB576350.1	ERR4656977.2227998	97.44	39	0	1	434	472	7628	7591	3e-07	65.8
AB576350.1	ERR4656977.1328464	91.28	195	1	14	1	188	2920	2735	2e-63	252
AB576350.1	ERR4656977.769418	91.05	190	12	5	2	188	3659	3472	2e-63	252
AB576350.1	ERR4656977.512983	91.85	184	10	4	5	188	16091	15913	2e-63	252
AB576350.1	ERR4656977.512983	89.95	189	14	4	2	188	7404	7219	2e-59	239
AB576350.1	ERR4656977.462943	91.62	191	2	11	2	187	585	766	2e-63	252
AB576350.1	ERR4656977.2887994	90.67	193	10	8	1	187	15186	15376	8e-63	250
AB576350.1	ERR4656977.2887994	89.56	182	10	8	520	699	21390	21564	2e-54	222
AB576350.1	ERR4656977.2248174	91.76	182	12	2	5	183	15899	15718	8e-63	250
AB576350.1	ERR4656977.2248174	84.27	178	13	11	12	178	7201	7028	1e-35	159
AB576350.1	ERR4656977.1114144	90.96	188	14	3	2	187	14915	15101	8e-63	250
AB576350.1	ERR4656977.1114144	85.64	181	12	11	19	190	6221	6396	4e-41	178
AB576350.1	ERR4656977.1114144	90.48	105	5	2	328	430	3441	3542	9e-28	134
AB576350.1	ERR4656977.3392832	90.58	191	13	5	513	699	4142	4331	3e-62	248
AB576350.1	ERR4656977.3392832	93.40	106	3	3	328	430	3338	3442	7e-34	154
AB576350.1	ERR4656977.2411955	90.77	195	5	10	1	188	15733	15921	3e-62	248
AB576350.1	ERR4656977.2411955	97.73	44	0	1	470	512	21877	21920	5e-10	75.0
AB576350.1	ERR4656977.892881	91.53	189	2	12	1	187	10856	11032	3e-62	248
AB576350.1	ERR4656977.892881	87.56	193	14	9	513	699	16991	17179	3e-52	215
AB576350.1	ERR4656977.892881	84.57	188	10	15	2	187	19644	19814	2e-38	169
AB576350.1	ERR4656977.892881	92.08	101	3	3	328	428	16223	16318	7e-29	137
AB576350.1	ERR4656977.892881	85.44	103	6	6	328	430	24617	24710	3e-17	99.0
AB576350.1	ERR4656977.892881	97.44	39	1	0	433	471	25168	25206	9e-08	67.6
AB576350.1	ERR4656977.866676	90.67	193	6	9	2	188	10373	10187	1e-61	246
AB576350.1	ERR4656977.866676	87.94	199	9	13	1	188	19399	19205	7e-54	220
AB576350.1	ERR4656977.866676	86.46	192	18	7	513	699	13093	12905	7e-49	204
AB576350.1	ERR4656977.866676	96.15	104	2	2	328	430	13889	13787	2e-38	169
AB576350.1	ERR4656977.666967	90.67	193	7	8	2	188	6911	6724	1e-61	246
AB576350.1	ERR4656977.315691	90.53	190	10	7	5	190	12229	12044	4e-61	244
AB576350.1	ERR4656977.315691	90.16	183	15	3	2	183	3808	3628	2e-58	235
AB576350.1	ERR4656977.3594257	89.95	199	4	13	1	187	11832	12026	1e-60	243
AB576350.1	ERR4656977.3594257	85.88	170	17	5	524	688	18209	18376	5e-40	174
AB576350.1	ERR4656977.1023423	92.05	176	8	6	16	188	24275	24447	1e-60	243
AB576350.1	ERR4656977.1023423	86.26	182	8	14	11	188	15577	15745	3e-42	182
AB576350.1	ERR4656977.1023423	85.96	178	13	7	513	687	21633	21801	1e-41	180
AB576350.1	ERR4656977.1023423	90.77	65	4	2	266	330	20681	20743	3e-13	86.1
AB576350.1	ERR4656977.83228	90.53	190	9	7	2	188	2468	2651	1e-60	243
AB576350.1	ERR4656977.3058287	90.48	189	8	8	514	696	6753	6569	5e-60	241
AB576350.1	ERR4656977.3058287	95.38	65	3	0	266	330	7692	7628	7e-19	104
AB576350.1	ERR4656977.2718907	90.16	193	8	7	2	188	15047	14860	5e-60	241
AB576350.1	ERR4656977.2718907	91.18	102	5	4	328	428	7675	7577	2e-28	135
AB576350.1	ERR4656977.2059136	90.76	184	12	4	7	188	13853	13673	5e-60	241
AB576350.1	ERR4656977.2059136	85.87	184	14	11	4	183	3714	3539	2e-43	185
AB576350.1	ERR4656977.2059136	83.33	186	23	7	513	696	5780	5601	3e-37	165
AB576350.1	ERR4656977.2059136	91.01	89	5	2	342	430	6433	6348	9e-23	117
AB576350.1	ERR4656977.1612133	90.53	190	2	11	1	188	4157	4332	7e-59	237
AB576350.1	ERR4656977.1371579	90.00	190	9	8	3	190	522	703	7e-59	237
AB576350.1	ERR4656977.1103876	89.95	189	11	7	2	188	216	34	7e-59	237
AB576350.1	ERR4656977.1103876	92.16	102	3	5	329	430	3664	3568	2e-29	139
AB576350.1	ERR4656977.1103876	95.56	45	1	1	470	513	3038	2994	7e-09	71.3
AB576350.1	ERR4656977.1349257	90.32	186	8	8	9	188	3382	3201	2e-58	235
AB576350.1	ERR4656977.2841429	91.06	179	7	7	5	175	13391	13214	8e-58	233
AB576350.1	ERR4656977.2653734	89.39	198	4	11	1	188	1736	1546	8e-58	233
AB576350.1	ERR4656977.2535532	89.18	194	12	7	2	188	6804	6613	8e-58	233
AB576350.1	ERR4656977.1502218	89.47	190	12	6	2	188	8654	8470	8e-58	233
AB576350.1	ERR4656977.1502218	90.29	103	7	2	328	430	1358	1259	3e-27	132
AB576350.1	ERR4656977.1502218	90.91	44	4	0	428	471	1084	1041	2e-05	60.2
AB576350.1	ERR4656977.694447	90.45	178	13	4	7	183	2528	2354	3e-57	231
AB576350.1	ERR4656977.621791	89.95	189	6	10	2	188	6202	6379	3e-57	231
AB576350.1	ERR4656977.621791	94.17	103	6	0	328	430	3460	3562	5e-35	158
AB576350.1	ERR4656977.430118	89.29	196	6	12	1	188	31489	31677	3e-57	231
AB576350.1	ERR4656977.430118	94.06	101	4	2	328	428	36880	36978	2e-33	152
AB576350.1	ERR4656977.430118	100.00	43	0	0	428	470	37313	37355	1e-11	80.5
AB576350.1	ERR4656977.1712444	89.12	193	10	11	1	188	11554	11740	1e-56	230
AB576350.1	ERR4656977.1712444	84.74	190	18	10	513	697	17706	1788	9 1e-41	180
AB576350.1	ERR4656977.1712444	91.18	102	4	5	328	428	16941	17038	9e-28	134
AB576350.1	ERR4656977.2448002	90.80	174	11	4	9	177	2422	2249	4e-56	228
AB576350.1	ERR4656977.2326341	88.95	190	14	6	2	188	12822	13007	4e-56	228
AB576350.1	ERR4656977.1522254	88.60	193	14	8	513	699	351	541	4e-56	228
AB576350.1	ERR4656977.1522254	95.45	44	1	1	470	513	200	242	3e-08	69.4
AB576350.1	ERR4656977.11304	89.12	193	8	12	2	188	898	1083	4e-56	228
AB576350.1	ERR4656977.2874451	91.33	173	4	10	19	188	22792	22628	1e-55	226
AB576350.1	ERR4656977.2874451	82.01	189	18	12	2	183	9730	9551	1e-31	147
AB576350.1	ERR4656977.2874451	95.06	81	4	0	328	408	2492	2412	4e-26	128
AB576350.1	ERR4656977.2874451	89.00	100	8	3	333	430	17725	17627	7e-24	121
AB576350.1	ERR4656977.2736777	89.56	182	14	5	2	179	26702	26522	1e-55	226
AB576350.1	ERR4656977.2736777	86.63	187	15	7	4	190	16621	16445	3e-47	198
AB576350.1	ERR4656977.2736777	88.24	102	8	2	330	431	19386	19289	2e-23	119
AB576350.1	ERR4656977.2274452	88.42	190	18	4	2	188	5824	6012	1e-55	226
AB576350.1	ERR4656977.216943	88.95	190	11	7	2	188	17985	17803	1e-55	226
AB576350.1	ERR4656977.118364	89.30	187	11	7	2	187	1198	1376	1e-55	226
AB576350.1	ERR4656977.118364	86.46	192	19	5	2	190	10608	10795	7e-49	204
AB576350.1	ERR4656977.2493717	88.38	198	7	11	2	190	1777	1967	5e-55	224
AB576350.1	ERR4656977.1983914	88.36	189	18	4	2	190	9416	9232	5e-55	224
AB576350.1	ERR4656977.1139965	89.30	187	9	10	2	183	19772	19592	5e-55	224
AB576350.1	ERR4656977.1139965	88.35	103	6	5	328	430	14780	14684	2e-23	119
AB576350.1	ERR4656977.208578	89.50	181	14	4	2	179	7183	7005	5e-55	224
AB576350.1	ERR4656977.208578	95.45	44	2	0	428	471	14785	14742	7e-09	71.3
AB576350.1	ERR4656977.1928562	88.42	190	15	7	513	699	37732	37547	2e-54	222
AB576350.1	ERR4656977.1928562	87.01	177	11	9	3	177	35077	34911	2e-44	189
AB576350.1	ERR4656977.1928562	84.04	188	16	10	4	184	4040	3860	2e-38	169
AB576350.1	ERR4656977.1928562	91.67	96	4	4	336	430	38526	38434	1e-26	130
AB576350.1	ERR4656977.1436040	91.12	169	7	8	3	169	302	464	2e-54	222
AB576350.1	ERR4656977.713748	88.83	188	12	6	2	188	306	485	2e-54	222
AB576350.1	ERR4656977.708742	87.75	204	7	13	1	188	702	501	2e-54	222
AB576350.1	ERR4656977.156996	88.48	191	13	9	2	188	21911	21726	2e-54	222
AB576350.1	ERR4656977.156996	82.54	189	22	10	513	699	14265	14086	2e-34	156
AB576350.1	ERR4656977.3419638	88.48	191	11	10	5	187	14844	15031	7e-54	220
AB576350.1	ERR4656977.3419638	85.35	198	11	12	2	188	4619	4809	2e-44	189
AB576350.1	ERR4656977.874203	88.48	191	11	8	5	188	1643	1829	7e-54	220
AB576350.1	ERR4656977.2310191	88.52	183	17	4	2	182	9620	9440	2e-53	219
AB576350.1	ERR4656977.2158010	88.42	190	11	10	513	699	678	497	2e-53	219
AB576350.1	ERR4656977.1616171	88.60	193	4	12	1	190	2627	2450	2e-53	219
AB576350.1	ERR4656977.228629	88.42	190	10	10	6	188	14832	15016	2e-53	219
AB576350.1	ERR4656977.228629	89.32	103	11	0	328	430	6677	6779	1e-26	130
AB576350.1	ERR4656977.808574	87.83	189	18	5	2	188	2129	2314	9e-53	217
AB576350.1	ERR4656977.570971	87.56	193	17	6	2	188	12572	12763	9e-53	217
AB576350.1	ERR4656977.570971	90.29	103	4	6	332	430	1271	1371	1e-26	130
AB576350.1	ERR4656977.282478	88.17	186	16	5	5	188	1345	1164	9e-53	217
AB576350.1	ERR4656977.2359373	88.24	187	13	7	5	186	12712	12530	3e-52	215
AB576350.1	ERR4656977.2359373	84.74	190	15	9	4	182	3980	3794	4e-41	178
AB576350.1	ERR4656977.2359373	92.23	103	4	3	328	430	15480	15382	1e-30	143
AB576350.1	ERR4656977.2163300	88.36	189	9	11	9	188	19740	19556	3e-52	215
AB576350.1	ERR4656977.2163300	93.94	99	3	2	328	426	14572	14477	1e-31	147
AB576350.1	ERR4656977.2163300	89.62	106	4	6	328	430	23248	23147	4e-26	128
AB576350.1	ERR4656977.2163300	100.00	44	0	0	470	513	22621	22578	3e-12	82.4
AB576350.1	ERR4656977.2368759	87.89	190	12	9	513	699	3029	3210	1e-51	213
AB576350.1	ERR4656977.2368759	84.32	185	13	16	9	190	5726	5897	9e-38	167
AB576350.1	ERR4656977.2368759	90.91	44	2	2	428	471	11376	11417	5e-05	58.4
AB576350.1	ERR4656977.1657350	87.43	191	17	6	2	187	2953	3141	1e-51	213
AB576350.1	ERR4656977.1449678	88.46	182	13	7	520	695	2525	2704	1e-51	213
AB576350.1	ERR4656977.1449678	97.59	83	1	1	330	412	1729	1810	5e-30	141
AB576350.1	ERR4656977.1449678	95.45	66	2	1	266	330	1561	1626	7e-19	104
AB576350.1	ERR4656977.1449678	97.78	45	0	1	428	471	2164	2208	2e-10	76.8
AB576350.1	ERR4656977.1449678	97.06	34	0	1	477	510	2374	2406	0.0002	56.5
AB576350.1	ERR4656977.1073417	87.18	195	16	9	2	190	1441	1632	1e-51	213
AB576350.1	ERR4656977.1073417	91.43	105	3	4	328	430	6491	6591	2e-29	139
AB576350.1	ERR4656977.749822	89.33	178	7	11	528	699	174	345	1e-51	213
AB576350.1	ERR4656977.414799	94.24	139	8	0	5	143	171	33 1	e-51 2	13
AB576350.1	ERR4656977.2793658	87.63	194	8	11	2	187	4728	4913	4e-51	211
AB576350.1	ERR4656977.2793658	88.76	169	9	7	2	166	13604	13766	3e-47	198
AB576350.1	ERR4656977.2793658	90.82	98	9	0	328	425	1907	2004	3e-27	132
AB576350.1	ERR4656977.2782845	92.67	150	6	5	34	182	546	691	4e-51	211
AB576350.1	ERR4656977.2587313	87.43	191	15	8	2	188	8663	8848	4e-51	211
AB576350.1	ERR4656977.2587313	86.08	194	18	6	2	188	18225	18416	9e-48	200
AB576350.1	ERR4656977.1684964	87.89	190	10	11	5	187	19648	19831	4e-51	211
AB576350.1	ERR4656977.472339	88.42	190	2	15	3	188	8664	8837	4e-51	211
AB576350.1	ERR4656977.363535	87.37	190	16	7	2	185	22212	22399	4e-51	211
AB576350.1	ERR4656977.3655045	87.70	187	13	8	11	188	3537	3722	1e-50	209
AB576350.1	ERR4656977.2403164	87.30	189	17	6	2	188	3328	3145	1e-50	209
AB576350.1	ERR4656977.1230200	88.30	188	5	12	5	188	1532	1706	1e-50	209
AB576350.1	ERR4656977.1230200	100.00	38	0	0	476	513	7356	7393	7e-09	71.3
AB576350.1	ERR4656977.611331	87.06	201	6	11	1	190	824	1015	1e-50	209
AB576350.1	ERR4656977.1916657	87.37	190	13	7	2	184	3688	3503	5e-50	207
AB576350.1	ERR4656977.1916657	88.79	107	4	4	328	430	11732	11630	5e-25	124
AB576350.1	ERR4656977.1652269	86.98	192	15	6	2	190	21329	21513	5e-50	207
AB576350.1	ERR4656977.1652269	85.42	192	6	18	9	188	8005	8186	1e-41	180
AB576350.1	ERR4656977.1652269	98.04	102	2	0	329	430	4637	4738	4e-41	178
AB576350.1	ERR4656977.1652269	88.46	156	6	9	543	695	5418	5564	4e-41	178
AB576350.1	ERR4656977.1652269	93.64	110	5	2	322	430	13057	13165	1e-36	163
AB576350.1	ERR4656977.1652269	100.00	33	0	0	480	512	5260	5292	4e-06	62.1
AB576350.1	ERR4656977.350253	87.10	186	20	4	5	188	22284	22101	5e-50	207
AB576350.1	ERR4656977.215438	86.91	191	17	5	2	187	3691	3878	5e-50	207
AB576350.1	ERR4656977.1465867	87.50	184	14	6	5	186	2671	2495	7e-49	204
AB576350.1	ERR4656977.1465867	98.59	71	1	0	328	398	5408	5338	1e-25	126
AB576350.1	ERR4656977.2001579	86.15	195	17	9	2	190	912	1102	2e-48	202
AB576350.1	ERR4656977.893487	87.91	182	8	11	11	187	3028	3200	2e-48	202
AB576350.1	ERR4656977.551584	87.11	194	5	14	1	188	2475	2654	2e-48	202
AB576350.1	ERR4656977.551584	94.51	91	0	3	342	430	7814	7901	2e-28	135
AB576350.1	ERR4656977.551584	100.00	42	0	0	472	513	8420	8461	4e-11	78.7
AB576350.1	ERR4656977.182160	86.46	192	17	8	3	188	4822	5010	2e-48	202
AB576350.1	ERR4656977.3559725	87.57	185	7	12	1	174	6996	6817	9e-48	200
AB576350.1	ERR4656977.3559725	97.62	42	0	1	430	471	1060	1020	7e-09	71.3
AB576350.1	ERR4656977.3314913	86.27	204	2	16	5	188	13811	14008	3e-47	198
AB576350.1	ERR4656977.1923181	86.46	192	12	11	2	188	22344	22526	3e-47	198
AB576350.1	ERR4656977.1923181	89.90	99	6	3	328	423	10865	10962	5e-25	124
AB576350.1	ERR4656977.1386613	86.39	191	12	11	2	186	5872	5690	1e-46	196
AB576350.1	ERR4656977.830678	86.89	183	14	10	2	177	20040	19861	1e-46	196
AB576350.1	ERR4656977.830678	81.35	193	19	13	513	699	22294	22113	5e-30	141
AB576350.1	ERR4656977.368058	93.38	136	3	6	4	138	158	28 1	e-46 1	96
AB576350.1	ERR4656977.2915442	86.15	195	8	16	1	188	23895	24077	1e-45	193
AB576350.1	ERR4656977.1916980	86.81	182	12	8	523	696	2736	2559	1e-45	193
AB576350.1	ERR4656977.1916980	87.79	172	3	16	18	183	8547	8388	2e-43	185
AB576350.1	ERR4656977.1916980	100.00	37	0	0	428	464	3078	3042	3e-08	69.4
AB576350.1	ERR4656977.1866530	86.96	184	9	11	11	188	2218	2392	1e-45	193
AB576350.1	ERR4656977.558858	85.86	191	16	9	2	188	30595	30778	1e-45	193
AB576350.1	ERR4656977.558858	89.42	104	10	1	328	430	19217	19320	1e-26	130
AB576350.1	ERR4656977.3551362	86.15	195	6	12	5	187	33440	33625	5e-45	191
AB576350.1	ERR4656977.1108028	85.79	190	15	10	2	190	22339	22161	5e-45	191
AB576350.1	ERR4656977.2984950	86.10	187	13	10	13	190	1052	1234	2e-44	189
AB576350.1	ERR4656977.2691974	86.26	182	15	10	5	183	31415	31241	2e-44	189
AB576350.1	ERR4656977.2691974	87.62	105	6	5	328	430	34235	34136	3e-22	115
AB576350.1	ERR4656977.2274890	85.34	191	18	8	2	190	34192	34010	2e-44	189
AB576350.1	ERR4656977.132711	92.14	140	1	5	52	187	38	171	2e-44	189
AB576350.1	ERR4656977.86128	85.42	192	16	9	2	190	5084	5266	2e-44	189
AB576350.1	ERR4656977.3299812	91.55	142	1	10	56	188	5337	5198	2e-43	185
AB576350.1	ERR4656977.3299812	93.98	83	4	1	186	267	1390	1308	5e-25	124
AB576350.1	ERR4656977.2432095	86.78	174	13	10	22	188	3405	3235	2e-43	185
AB576350.1	ERR4656977.2108627	85.11	188	20	8	513	699	2588	2408	2e-43	185
AB576350.1	ERR4656977.2108627	88.57	105	7	4	328	429	3232	3130	2e-24	122
AB576350.1	ERR4656977.2108627	90.91	44	4	0	428	471	2953	2910	2e-05	60.2
AB576350.1	ERR4656977.1154558	86.19	181	13	10	513	690	4286	4457	2e-43	185
AB576350.1	ERR4656977.1154558	96.19	105	2	1	328	430	3513	3617	7e-39	171
AB576350.1	ERR4656977.1154558	94.23	104	2	3	328	430	12007	12107	2e-34	156
AB576350.1	ERR4656977.1154558	98.11	53	1	0	278	330	3366	3418	2e-15	93.5
AB576350.1	ERR4656977.1154558	95.65	46	0	2	470	513	4125	4170	2e-09	73.1
AB576350.1	ERR4656977.3203210	84.97	193	14	12	9	190	10138	10326	3e-42	182
AB576350.1	ERR4656977.2481964	85.41	185	15	8	513	690	22025	22204	3e-42	182
AB576350.1	ERR4656977.2481964	89.32	103	3	5	328	430	21227	21321	2e-24	122
AB576350.1	ERR4656977.2481964	100.00	40	0	0	474	513	21869	21908	5e-10	75.0
AB576350.1	ERR4656977.2481964	97.22	36	0	1	435	469	21676	21711	2e-05	60.2
AB576350.1	ERR4656977.2048891	85.33	184	17	9	5	182	7238	7059	3e-42	182
AB576350.1	ERR4656977.1663786	86.36	176	12	5	513	688	17657	17820	3e-42	182
AB576350.1	ERR4656977.1663786	97.56	41	0	1	475	514	17513	17553	3e-08	69.4
AB576350.1	ERR4656977.302956	85.26	190	13	14	2	187	11021	11199	3e-42	182
AB576350.1	ERR4656977.302956	94.23	104	5	1	328	430	8320	8423	5e-35	158
AB576350.1	ERR4656977.239731	85.11	188	16	10	6	187	631	812	3e-42	182
AB576350.1	ERR4656977.3271542	87.80	164	6	11	4	160	1969	2125	1e-41	180
AB576350.1	ERR4656977.3211255	85.47	179	19	6	2	177	7654	7480	1e-41	180
AB576350.1	ERR4656977.3211255	89.52	105	8	3	328	430	28647	28544	1e-26	130
AB576350.1	ERR4656977.879057	85.11	188	14	10	2	188	7682	7856	1e-41	180
AB576350.1	ERR4656977.2481353	84.26	197	16	13	2	188	30405	30214	4e-41	178
AB576350.1	ERR4656977.1624588	84.10	195	20	9	2	188	19887	20078	4e-41	178
AB576350.1	ERR4656977.2398432	85.64	181	11	12	19	190	3660	3834	1e-40	176
AB576350.1	ERR4656977.2398432	88.79	107	5	6	328	430	8702	8805	5e-25	124
AB576350.1	ERR4656977.878810	92.13	127	6	3	63	188	11537	11414	1e-40	176
AB576350.1	ERR4656977.2547553	84.78	184	16	10	8	183	16573	16394	5e-40	174
AB576350.1	ERR4656977.2516228	84.41	186	19	9	5	187	1759	1937	5e-40	174
AB576350.1	ERR4656977.596375	85.33	184	6	18	9	187	19502	19335	7e-39	171
AB576350.1	ERR4656977.596375	81.72	93	5	5	332	424	14404	14324	9e-08	67.6
AB576350.1	ERR4656977.3540545	83.96	187	19	9	7	186	645	463	2e-38	169
AB576350.1	ERR4656977.1474709	96.12	103	4	0	328	430	26972	26870	2e-38	169
AB576350.1	ERR4656977.1474709	93.88	98	5	1	328	425	2889	2793	1e-31	147
AB576350.1	ERR4656977.661771	96.15	104	3	1	328	431	676	778	2e-38	169
AB576350.1	ERR4656977.1120295	86.59	164	7	12	1	156	980	824	9e-38	167
AB576350.1	ERR4656977.3265346	82.91	199	18	11	2	185	1342	1145	3e-37	165
AB576350.1	ERR4656977.1910032	95.28	106	2	1	328	430	928	1033	3e-37	165
AB576350.1	ERR4656977.1910032	93.88	49	3	0	269	317	763	811	5e-10	75.0
AB576350.1	ERR4656977.3498826	86.62	157	9	9	7	155	14487	14639	1e-36	163
AB576350.1	ERR4656977.1242697	88.28	145	6	10	4	142	7721	7582	1e-36	163
AB576350.1	ERR4656977.3002037	83.51	188	16	9	2	182	3000	3179	4e-36	161
AB576350.1	ERR4656977.3002037	87.74	106	7	6	329	430	10267	10370	2e-23	119
AB576350.1	ERR4656977.2805703	84.57	175	11	10	3	170	5253	5418	1e-35	159
AB576350.1	ERR4656977.1480792	95.10	102	3	2	328	427	38319	38218	1e-35	159
AB576350.1	ERR4656977.1480792	88.79	107	8	2	328	430	22871	22765	4e-26	128
AB576350.1	ERR4656977.1085246	94.23	104	5	1	328	430	9313	9416	5e-35	158
AB576350.1	ERR4656977.1085246	90.91	44	4	0	428	471	9596	9639	2e-05	60.2
AB576350.1	ERR4656977.3468851	83.16	190	13	15	1	180	2364	2184	2e-34	156
AB576350.1	ERR4656977.2236929	82.14	196	22	10	3	188	26890	26698	2e-34	156
AB576350.1	ERR4656977.369286	83.98	181	10	10	2	178	6152	5987	2e-34	156
AB576350.1	ERR4656977.3472123	94.95	99	3	2	328	426	13732	13828	7e-34	154
AB576350.1	ERR4656977.1483899	93.40	106	4	2	328	430	3882	3987	7e-34	154
AB576350.1	ERR4656977.1290382	82.74	197	10	18	1	188	24885	25066	7e-34	154
AB576350.1	ERR4656977.979822	82.23	197	18	12	5	190	9780	9590	7e-34	154
AB576350.1	ERR4656977.302381	93.40	106	3	4	328	430	14452	14348	7e-34	154
AB576350.1	ERR4656977.2968777	93.20	103	3	4	332	430	5730	5628	3e-32	148
AB576350.1	ERR4656977.2676897	82.20	191	17	12	2	187	6829	7007	3e-32	148
AB576350.1	ERR4656977.415456	83.15	184	9	17	7	188	638	475	3e-32	148
AB576350.1	ERR4656977.2376349	84.28	159	14	11	33	187	31	182	4e-31	145
AB576350.1	ERR4656977.1298010	80.88	204	20	14	2	188	27071	26870	1e-30	143
AB576350.1	ERR4656977.2481286	93.68	95	4	2	337	430	583	490	5e-30	141
AB576350.1	ERR4656977.2481286	91.18	68	2	3	266	330	758	692	2e-14	89.8
AB576350.1	ERR4656977.2069410	91.35	104	7	2	328	430	1411	1309	5e-30	141
AB576350.1	ERR4656977.2069410	90.00	50	4	1	367	416	7544	7592	1e-06	63.9
AB576350.1	ERR4656977.1115795	85.03	147	12	9	7	150	4546	4407	5e-30	141
AB576350.1	ERR4656977.3063285	93.62	94	4	2	333	424	11832	11739	2e-29	139
AB576350.1	ERR4656977.1052406	91.26	103	7	2	328	430	3027	3127	2e-29	139
AB576350.1	ERR4656977.1052406	100.00	44	0	0	470	513	3647	3690	3e-12	82.4
AB576350.1	ERR4656977.1052406	95.45	44	0	2	428	471	3456	3497	3e-08	69.4
AB576350.1	ERR4656977.191484	91.43	105	4	3	328	428	19184	19081	2e-29	139
AB576350.1	ERR4656977.3365554	93.55	93	4	2	333	424	4619	4528	7e-29	137
AB576350.1	ERR4656977.3365554	100.00	28	0	0	444	471	4326	4299	0.003	52.8
AB576350.1	ERR4656977.2071151	90.48	105	6	3	328	430	8256	8154	2e-28	135
AB576350.1	ERR4656977.2071151	90.91	44	2	1	428	471	7980	7939	5e-05	58.4
AB576350.1	ERR4656977.2426205	90.29	103	9	1	328	430	8142	8243	9e-28	134
AB576350.1	ERR4656977.2629768	90.38	104	3	6	328	428	197	98	1e-26	130
AB576350.1	ERR4656977.973012	89.42	104	7	4	328	430	4589	4689	4e-26	128
AB576350.1	ERR4656977.445843	95.12	82	3	1	328	408	13477	13558	4e-26	128
AB576350.1	ERR4656977.2621497	90.20	102	3	5	328	425	1295	1197	1e-25	126
AB576350.1	ERR4656977.2399803	88.68	106	8	2	328	430	4050	4154	1e-25	126
AB576350.1	ERR4656977.2496956	88.68	106	7	4	321	422	5244	5348	5e-25	124
AB576350.1	ERR4656977.1918294	88.57	105	8	4	328	430	1526	1628	5e-25	124
AB576350.1	ERR4656977.207502	90.62	96	6	2	328	421	842	748	5e-25	124
AB576350.1	ERR4656977.207502	100.00	30	0	0	442	471	562	533	0.0002	56.5
AB576350.1	ERR4656977.2301669	88.24	102	9	3	326	425	5100	5200	2e-23	119
AB576350.1	ERR4656977.3552422	87.62	105	8	3	328	430	1862	1963	9e-23	117
AB576350.1	ERR4656977.3336769	89.36	94	7	2	328	418	7322	7415	3e-22	115
AB576350.1	ERR4656977.2716478	89.47	95	4	4	328	418	2933	3025	3e-22	115
AB576350.1	ERR4656977.3240088	79.29	198	8	27	3	190	8797	8971	5e-20	108
AB576350.1	ERR4656977.143461	88.30	94	4	5	328	421	1083	997	2e-19	106
AB576350.1	ERR4656977.115339	85.71	105	8	6	327	430	10950	11048	7e-19	104
AB576350.1	ERR4656977.1779455	90.77	65	2	2	266	330	749	689	9e-13	84.2
AB576350.1	ERR4656977.1779455	100.00	28	0	0	428	455	162	135	0.003	52.8
AB576350.1	ERR4656977.3231719	100.00	44	0	0	470	513	519	562	3e-12	82.4
AB576350.1	ERR4656977.2438904	100.00	44	0	0	328	371	74	31	3e-12	82.4
AB576350.1	ERR4656977.2370574	100.00	44	0	0	428	471	3772	3815	3e-12	82.4
AB576350.1	ERR4656977.2370574	100.00	36	0	0	478	513	3971	4006	9e-08	67.6
AB576350.1	ERR4656977.3197455	81.55	103	8	8	328	430	616	525	5e-10	75.0
AB576350.1	ERR4656977.3197455	90.91	44	4	0	428	471	351	308	2e-05	60.2
AB576350.1	ERR4656977.1992417	82.00	100	5	8	339	429	1570	1475	2e-09	73.1
AB576350.1	ERR4656977.2686014	95.45	44	2	0	428	471	1296	1339	7e-09	71.3
AB576350.1	ERR4656977.1219620	95.45	44	2	0	428	471	4897	4854	7e-09	71.3
AB576350.1	ERR4656977.626919	95.45	44	2	0	428	471	436	393	7e-09	71.3
AB576350.1	ERR4656977.1585635	95.45	44	1	1	470	513	789	831	3e-08	69.4
AB576350.1	ERR4656977.1969086	95.24	42	1	1	430	471	1586	1546	3e-07	65.8
AB576350.1	ERR4656977.1114955	93.33	45	0	2	1	45	7958	7999	1e-06	63.9
AB576350.1	ERR4656977.2048620	81.33	75	7	5	351	425	3237	3170	0.0007	54.7
# BLAST proce	ssed 1 queries

## Sheet: DAM2_ch_264_reads
# BLASTN 2.2.28+
# Query: AB576351.1 Prunus mume PmDAM2 mRNA for dormancy associated MADS-box 2, complete cds
# 630 hits found
# Database: my_CH_264_4_reads_db
# Fields: query id, subject id, % identity, alignment length, mismatches, gap opens, q. start, q. end, s. start, s. end, evalue, bit score
query id	subject id	% identity	alignment length	mismatches	gap opens	q. start	q. end	s. start	s. end	evalue	bit score
AB576351.1	ERR4656977.2769047	97.44	195	2	3	1	194	10586	10778	1e-86	329
AB576351.1	ERR4656977.2769047	90.64	203	7	11	517	714	16582	16777	1e-65	259
AB576351.1	ERR4656977.2769047	95.19	104	3	2	331	433	15705	15807	1e-36	163
AB576351.1	ERR4656977.2769047	90.91	66	3	3	269	333	15559	15622	3e-13	86.1
AB576351.1	ERR4656977.2769047	93.62	47	1	2	431	475	16278	16324	3e-08	69.4
AB576351.1	ERR4656977.1396099	96.94	196	1	5	1	194	22458	22650	5e-85	324
AB576351.1	ERR4656977.1396099	92.67	191	8	6	5	194	13602	13787	7e-69	270
AB576351.1	ERR4656977.1396099	93.48	46	2	1	431	475	19434	19479	9e-08	67.6
AB576351.1	ERR4656977.674992	96.94	196	0	5	1	194	2973	2782	5e-85	324
AB576351.1	ERR4656977.481117	97.38	191	0	5	6	194	7490	7303	6e-84	320
AB576351.1	ERR4656977.481117	93.07	202	8	6	516	714	1607	1409	5e-75	291
AB576351.1	ERR4656977.481117	91.94	186	9	4	12	191	16176	15991	2e-64	255
AB576351.1	ERR4656977.481117	91.51	106	5	4	331	433	2447	2343	1e-30	143
AB576351.1	ERR4656977.481117	95.31	64	2	1	269	332	2592	2530	9e-18	100
AB576351.1	ERR4656977.2365791	95.96	198	1	6	1	194	17716	17522	3e-82	315
AB576351.1	ERR4656977.2365791	90.81	185	13	3	14	194	26740	26556	4e-61	244
AB576351.1	ERR4656977.2365791	86.36	198	13	12	529	714	11762	1156	7 7e-4	9 204
AB576351.1	ERR4656977.2365791	91.74	109	3	4	331	433	12649	12541	1e-31	147
AB576351.1	ERR4656977.2365791	95.56	45	1	1	473	516	11904	11860	7e-09	71.3
AB576351.1	ERR4656977.1299845	96.37	193	3	4	1	191	32263	32073	3e-82	315
AB576351.1	ERR4656977.1299845	92.23	193	11	4	5	194	573	382	7e-69	270
AB576351.1	ERR4656977.1299845	91.09	202	10	7	516	714	26409	26213	9e-68	267
AB576351.1	ERR4656977.1299845	87.31	197	13	10	4	194	9176	8986	3e-52	215
AB576351.1	ERR4656977.1299845	86.15	195	14	7	5	194	19024	18838	3e-47	198
AB576351.1	ERR4656977.1299845	93.20	103	2	2	331	433	27249	27152	1e-31	147
AB576351.1	ERR4656977.1299845	92.86	70	5	0	362	431	11864	11795	3e-18	102
AB576351.1	ERR4656977.1299845	91.30	46	3	1	431	475	26712	26667	4e-06	62.1
AB576351.1	ERR4656977.1015921	95.94	197	2	6	1	194	1139	946	3e-82	315
AB576351.1	ERR4656977.1015921	86.22	196	10	12	5	194	9762	9578	1e-46	196
AB576351.1	ERR4656977.866676	95.10	204	3	5	516	714	4605	4404	3e-82	315
AB576351.1	ERR4656977.866676	93.97	199	3	7	1	194	10377	10183	1e-75	292
AB576351.1	ERR4656977.866676	94.05	84	3	2	189	270	6150	6067	2e-25	126
AB576351.1	ERR4656977.866676	97.73	44	1	0	473	516	4726	4683	2e-10	76.8
AB576351.1	ERR4656977.866676	97.62	42	0	1	269	310	5385	5345	7e-09	71.3
AB576351.1	ERR4656977.329695	95.50	200	3	4	516	713	16480	16675	3e-82	315
AB576351.1	ERR4656977.329695	91.33	196	8	6	5	197	2005	2194	1e-65	259
AB576351.1	ERR4656977.329695	86.41	206	6	17	1	194	10662	10857	2e-49	206
AB576351.1	ERR4656977.329695	95.33	107	1	3	331	433	15610	15716	9e-38	167
AB576351.1	ERR4656977.329695	96.34	82	3	0	189	270	14708	14789	3e-28	135
AB576351.1	ERR4656977.329695	88.00	100	11	1	331	430	7306	7404	9e-23	117
AB576351.1	ERR4656977.329695	87.88	66	5	3	269	333	15466	15529	6e-10	75.0
AB576351.1	ERR4656977.1428423	94.66	206	4	5	516	714	17169	16964	1e-81	313
AB576351.1	ERR4656977.1428423	91.19	193	10	6	5	194	30822	30634	2e-64	255
AB576351.1	ERR4656977.1428423	88.18	203	16	8	5	201	9831	9631	2e-58	235
AB576351.1	ERR4656977.1428423	96.19	105	2	2	331	433	18029	17925	7e-39	171
AB576351.1	ERR4656977.1428423	89.09	110	5	3	331	433	25515	25406	1e-26	130
AB576351.1	ERR4656977.1428423	92.42	66	3	2	269	333	18172	18108	2e-15	93.5
AB576351.1	ERR4656977.1428423	97.62	42	1	0	473	514	2034	1993	2e-09	73.1
AB576351.1	ERR4656977.1428423	100.00	32	0	0	475	506	17289	17258	2e-05	60.2
AB576351.1	ERR4656977.1041583	97.33	187	0	4	13	194	6519	6705	1e-81	313
AB576351.1	ERR4656977.1041583	93.03	201	7	6	517	714	12429	12625	7e-74	287
AB576351.1	ERR4656977.1041583	94.17	103	5	1	331	433	3021	3122	2e-34	156
AB576351.1	ERR4656977.1041583	93.46	107	3	3	329	433	11564	11668	2e-34	156
AB576351.1	ERR4656977.1041583	97.83	46	0	1	431	475	12121	12166	4e-11	78.7
AB576351.1	ERR4656977.1041583	93.48	46	2	1	431	475	3467	3512	9e-08	67.6
AB576351.1	ERR4656977.1219620	95.02	201	5	5	516	714	4597	4400	4e-81	311
AB576351.1	ERR4656977.1219620	88.78	98	4	6	339	433	5434	5341	1e-21	113
AB576351.1	ERR4656977.1219620	95.38	65	2	1	269	332	5590	5526	3e-18	102
AB576351.1	ERR4656977.1219620	100.00	45	0	0	431	475	4897	4853	9e-13	84.2
AB576351.1	ERR4656977.702765	95.90	195	0	7	1	191	6392	6202	1e-80	309
AB576351.1	ERR4656977.702765	89.85	197	9	8	5	194	15253	15061	1e-60	243
AB576351.1	ERR4656977.702765	88.61	202	11	10	516	714	429	237	2e-58	235
AB576351.1	ERR4656977.702765	93.07	101	2	4	331	429	1278	1181	1e-30	143
AB576351.1	ERR4656977.702765	87.23	94	7	5	189	278	2203	2111	3e-18	102
AB576351.1	ERR4656977.702765	100.00	45	0	0	431	475	728	684	9e-13	84.2
AB576351.1	ERR4656977.702765	95.56	45	2	0	431	475	9430	9386	2e-09	73.1
AB576351.1	ERR4656977.1296571	95.41	196	4	4	524	714	13863	14058	5e-80	307
AB576351.1	ERR4656977.1296571	94.47	199	1	7	1	194	7922	8115	3e-77	298
AB576351.1	ERR4656977.1296571	93.23	192	9	4	1	190	31443	31632	1e-71	279
AB576351.1	ERR4656977.1296571	90.53	190	10	7	5	190	21359	21544	4e-61	244
AB576351.1	ERR4656977.1296571	87.50	192	8	12	8	190	40262	40446	5e-50	207
AB576351.1	ERR4656977.1296571	92.45	106	4	4	331	433	12991	13095	3e-32	148
AB576351.1	ERR4656977.1296571	87.80	82	7	3	189	269	12086	12165	2e-15	93.5
AB576351.1	ERR4656977.1296571	92.31	65	4	1	269	333	12848	12911	6e-15	91.6
AB576351.1	ERR4656977.1296571	89.23	65	6	1	642	705	38465	38529	1e-11	80.5
AB576351.1	ERR4656977.1296571	97.56	41	1	0	474	514	29163	29203	7e-09	71.3
AB576351.1	ERR4656977.1296571	100.00	32	0	0	431	462	13551	13582	2e-05	60.2
AB576351.1	ERR4656977.906137	94.58	203	4	7	516	714	14400	14201	5e-80	307
AB576351.1	ERR4656977.906137	91.67	192	10	5	5	194	7068	6881	4e-66	261
AB576351.1	ERR4656977.906137	100.00	45	0	0	431	475	14698	14654	9e-13	84.2
AB576351.1	ERR4656977.2128592	94.97	199	3	5	516	710	1487	1682	2e-79	305
AB576351.1	ERR4656977.2128592	94.12	68	1	3	269	333	454	521	9e-18	100
AB576351.1	ERR4656977.3378407	95.81	191	3	5	1	189	16943	17130	6e-79	303
AB576351.1	ERR4656977.3378407	92.20	205	4	10	516	713	23037	23236	1e-71	279
AB576351.1	ERR4656977.3378407	83.25	203	11	14	12	196	7897	8094	3e-37	165
AB576351.1	ERR4656977.3378407	94.12	102	4	2	333	433	13437	13537	7e-34	154
AB576351.1	ERR4656977.3378407	87.16	109	5	7	331	433	22157	22262	3e-22	115
AB576351.1	ERR4656977.3378407	96.23	53	2	0	281	333	22020	22072	7e-14	87.9
AB576351.1	ERR4656977.3378407	92.50	40	2	1	434	473	22734	22772	0.0002	56.5
AB576351.1	ERR4656977.2907594	96.30	189	0	6	10	194	13858	14043	6e-79	303
AB576351.1	ERR4656977.2907594	93.17	205	6	6	516	714	19863	20065	4e-76	294
AB576351.1	ERR4656977.2907594	88.89	189	12	7	5	191	4899	5080	5e-55	224
AB576351.1	ERR4656977.2907594	86.79	106	5	8	332	431	19005	19107	2e-20	110
AB576351.1	ERR4656977.2907594	87.64	89	2	6	189	270	18081	18167	4e-16	95.3
AB576351.1	ERR4656977.2907594	92.31	65	4	1	269	333	18852	18915	6e-15	91.6
AB576351.1	ERR4656977.2907594	97.78	45	0	1	431	475	19558	19601	2e-10	76.8
AB576351.1	ERR4656977.725893	94.90	196	4	6	1	194	4631	4440	2e-78	302
AB576351.1	ERR4656977.725893	87.84	74	4	4	195	267	462	393	3e-12	82.4
AB576351.1	ERR4656977.725893	97.50	40	1	0	436	475	7594	7555	3e-08	69.4
AB576351.1	ERR4656977.415346	94.50	200	4	6	517	714	1501	1307	2e-78	302
AB576351.1	ERR4656977.415346	92.65	68	3	2	204	270	3212	3146	1e-16	97.1
AB576351.1	ERR4656977.415346	95.35	43	2	0	433	475	1796	1754	3e-08	69.4
AB576351.1	ERR4656977.1752101	94.06	202	1	10	1	194	1892	1694	1e-76	296
AB576351.1	ERR4656977.677164	93.56	202	8	5	516	714	434	235	1e-76	296
AB576351.1	ERR4656977.412298	94.82	193	3	6	1	189	6369	6180	4e-76	294
AB576351.1	ERR4656977.412298	90.15	203	7	10	516	714	474	281	2e-63	252
AB576351.1	ERR4656977.412298	95.19	104	2	2	331	433	1311	1210	4e-36	161
AB576351.1	ERR4656977.412298	97.78	45	1	0	431	475	765	721	4e-11	78.7
AB576351.1	ERR4656977.1154558	93.50	200	7	4	516	714	12872	13066	1e-75	292
AB576351.1	ERR4656977.1154558	90.20	204	5	14	1	194	6949	7147	2e-63	252
AB576351.1	ERR4656977.1154558	95.19	104	1	3	331	433	12007	12107	4e-36	161
AB576351.1	ERR4656977.1154558	81.08	185	21	10	522	705	4286	4457	3e-28	135
AB576351.1	ERR4656977.1154558	91.57	83	6	1	189	270	11101	11183	1e-21	113
AB576351.1	ERR4656977.1154558	97.73	44	1	0	473	516	12756	12799	2e-10	76.8
AB576351.1	ERR4656977.892881	94.33	194	6	5	521	713	25480	25669	1e-75	292
AB576351.1	ERR4656977.892881	88.89	180	9	9	13	190	10862	11032	4e-51	211
AB576351.1	ERR4656977.892881	87.50	192	5	15	1	190	19640	19814	7e-49	204
AB576351.1	ERR4656977.892881	87.38	103	4	6	331	433	24617	24710	2e-20	110
AB576351.1	ERR4656977.892881	93.94	66	3	1	269	333	24467	24532	3e-17	99.0
AB576351.1	ERR4656977.892881	97.83	46	0	1	431	475	25162	25207	4e-11	78.7
AB576351.1	ERR4656977.812840	94.39	196	2	7	516	711	12101	12287	1e-75	292
AB576351.1	ERR4656977.812840	93.43	198	3	9	1	194	6270	6461	2e-73	285
AB576351.1	ERR4656977.812840	93.83	81	3	2	190	270	10363	10441	7e-24	121
AB576351.1	ERR4656977.812840	95.56	45	2	0	431	475	3258	3302	2e-09	73.1
AB576351.1	ERR4656977.2493717	93.50	200	3	7	516	714	7833	8023	2e-74	289
AB576351.1	ERR4656977.2493717	91.13	203	2	11	1	194	1773	1968	4e-66	261
AB576351.1	ERR4656977.2493717	88.89	198	13	7	5	194	15314	15510	2e-58	235
AB576351.1	ERR4656977.2493717	90.29	103	5	3	331	428	6958	7060	1e-26	130
AB576351.1	ERR4656977.2493717	95.38	65	3	0	269	333	6810	6874	7e-19	104
AB576351.1	ERR4656977.1023423	93.91	197	3	8	1	194	24261	24451	2e-74	289
AB576351.1	ERR4656977.1023423	83.87	186	12	15	14	194	15577	15749	4e-36	161
AB576351.1	ERR4656977.909849	95.19	187	2	5	1	182	3042	2858	2e-74	289
AB576351.1	ERR4656977.909849	91.15	192	10	6	5	194	11798	11612	7e-64	254
AB576351.1	ERR4656977.3552422	93.07	202	4	8	516	714	2743	2937	7e-74	287
AB576351.1	ERR4656977.3552422	94.94	79	3	1	192	270	940	1017	2e-24	122
AB576351.1	ERR4656977.3552422	88.57	105	7	5	331	433	1862	1963	2e-24	122
AB576351.1	ERR4656977.3552422	94.44	54	1	2	269	321	1707	1759	3e-12	82.4
AB576351.1	ERR4656977.3552422	97.78	45	1	0	473	517	2619	2663	4e-11	78.7
AB576351.1	ERR4656977.2794129	93.07	202	5	9	1	194	16088	15888	7e-74	287
AB576351.1	ERR4656977.2794129	91.33	196	8	8	5	194	24944	24752	1e-65	259
AB576351.1	ERR4656977.2794129	89.90	208	9	11	516	714	10131	9927	5e-65	257
AB576351.1	ERR4656977.2794129	90.31	196	11	7	5	194	2695	2502	9e-63	250
AB576351.1	ERR4656977.2794129	93.33	45	2	1	431	474	10434	10390	3e-07	65.8
AB576351.1	ERR4656977.1101396	93.88	196	2	9	1	194	4723	4910	7e-74	287
AB576351.1	ERR4656977.1101396	90.67	193	7	10	516	705	10612	10796	1e-61	246
AB576351.1	ERR4656977.1101396	91.53	177	6	8	21	194	17948	18118	2e-58	235
AB576351.1	ERR4656977.1101396	91.57	83	4	2	189	270	8838	8918	4e-21	111
AB576351.1	ERR4656977.1101396	95.00	60	2	1	275	333	9608	9667	2e-15	93.5
AB576351.1	ERR4656977.1101396	86.59	82	6	5	189	266	22752	22832	3e-13	86.1
AB576351.1	ERR4656977.1101396	97.44	39	1	0	476	514	25631	25669	9e-08	67.6
AB576351.1	ERR4656977.674540	93.43	198	6	6	1	194	19150	18956	7e-74	287
AB576351.1	ERR4656977.674540	91.75	194	11	5	5	194	5784	5592	3e-67	265
AB576351.1	ERR4656977.674540	88.12	202	5	17	516	709	13202	13012	2e-54	222
AB576351.1	ERR4656977.674540	93.18	132	5	4	66	194	27845	27715	5e-45	191
AB576351.1	ERR4656977.674540	90.91	99	1	7	331	424	14038	13943	2e-25	126
AB576351.1	ERR4656977.674540	92.86	84	4	2	189	270	14947	14864	7e-24	121
AB576351.1	ERR4656977.444852	93.03	201	5	8	1	194	7857	7659	2e-73	285
AB576351.1	ERR4656977.444852	90.26	195	10	7	5	194	16679	16489	1e-61	246
AB576351.1	ERR4656977.444852	87.02	208	8	15	516	714	2352	2155	9e-53	217
AB576351.1	ERR4656977.444852	93.27	104	5	2	331	433	3193	3091	2e-33	152
AB576351.1	ERR4656977.444852	97.78	45	1	0	431	475	2648	2604	4e-11	78.7
AB576351.1	ERR4656977.444852	97.44	39	1	0	437	475	10853	10815	9e-08	67.6
AB576351.1	ERR4656977.1103876	93.78	193	4	7	1	191	220	34	8e-73	283
AB576351.1	ERR4656977.229756	93.81	194	3	7	1	192	16774	16960	8e-73	283
AB576351.1	ERR4656977.229756	90.96	188	8	8	5	190	7977	8157	4e-61	244
AB576351.1	ERR4656977.2716478	92.54	201	6	7	516	714	3804	3997	1e-71	279
AB576351.1	ERR4656977.2716478	91.58	95	2	4	331	421	2933	3025	2e-25	126
AB576351.1	ERR4656977.2716478	86.05	86	7	5	189	270	2007	2091	7e-14	87.9
AB576351.1	ERR4656977.2716478	100.00	43	0	0	473	515	3683	3725	1e-11	80.5
AB576351.1	ERR4656977.2716478	97.78	45	1	0	431	475	3500	3544	4e-11	78.7
AB576351.1	ERR4656977.1939243	94.15	188	4	6	5	190	42993	43175	1e-71	279
AB576351.1	ERR4656977.1939243	93.26	178	5	7	12	186	34085	34258	2e-64	255
AB576351.1	ERR4656977.1502218	92.16	204	4	8	516	714	16091	15895	4e-71	278
AB576351.1	ERR4656977.1502218	90.21	194	10	7	5	194	8654	8466	4e-61	244
AB576351.1	ERR4656977.1502218	95.56	45	2	0	431	475	1084	1040	2e-09	73.1
AB576351.1	ERR4656977.1502218	90.48	42	3	1	473	514	890	850	0.0007	54.7
AB576351.1	ERR4656977.11304	92.57	202	1	13	1	195	894	1088	4e-71	278
AB576351.1	ERR4656977.2535532	92.04	201	8	7	1	194	6808	6609	1e-70	276
AB576351.1	ERR4656977.2535532	88.29	205	12	10	516	711	914	713	2e-58	235
AB576351.1	ERR4656977.2535532	95.74	47	2	0	269	315	1897	1851	2e-10	76.8
AB576351.1	ERR4656977.2535532	93.48	46	0	2	431	475	1212	1169	3e-07	65.8
AB576351.1	ERR4656977.1139965	93.72	191	1	8	1	186	19776	19592	1e-70	276
AB576351.1	ERR4656977.1139965	81.82	198	9	21	517	710	14156	13982	5e-30	141
AB576351.1	ERR4656977.1139965	90.29	103	4	5	331	433	14780	14684	1e-26	130
AB576351.1	ERR4656977.2163300	92.00	200	7	9	516	714	13703	13512	2e-69	272
AB576351.1	ERR4656977.2163300	89.57	211	5	14	1	198	19754	19548	2e-63	252
AB576351.1	ERR4656977.2163300	90.21	194	12	6	7	197	6201	6012	1e-61	246
AB576351.1	ERR4656977.2163300	95.96	99	1	2	331	429	14572	14477	5e-35	158
AB576351.1	ERR4656977.2163300	93.48	46	2	1	431	475	14019	13974	9e-08	67.6
AB576351.1	ERR4656977.2163300	93.48	46	0	2	473	516	13830	13786	3e-07	65.8
AB576351.1	ERR4656977.950230	91.84	196	14	2	1	194	16396	16591	2e-69	272
AB576351.1	ERR4656977.950230	90.96	188	11	4	5	190	6443	6626	3e-62	248
AB576351.1	ERR4656977.950230	89.25	186	12	6	5	190	25007	25184	1e-55	226
AB576351.1	ERR4656977.950230	90.57	106	7	2	331	433	13664	13769	7e-29	137
AB576351.1	ERR4656977.950230	89.71	68	4	2	650	714	23272	23339	9e-13	84.2
AB576351.1	ERR4656977.820080	92.39	197	5	8	1	194	16984	16795	2e-69	272
AB576351.1	ERR4656977.820080	88.67	203	8	11	516	713	11074	10882	9e-58	233
AB576351.1	ERR4656977.820080	89.78	186	14	5	5	188	25731	25549	9e-58	233
AB576351.1	ERR4656977.820080	97.09	103	1	1	331	433	11911	11811	2e-39	172
AB576351.1	ERR4656977.820080	83.33	186	17	10	5	186	3743	3568	1e-35	159
AB576351.1	ERR4656977.820080	93.85	65	4	0	269	333	12061	11997	3e-17	99.0
AB576351.1	ERR4656977.820080	97.73	44	1	0	473	516	11193	11150	2e-10	76.8
AB576351.1	ERR4656977.820080	97.50	40	1	0	436	475	19934	19895	3e-08	69.4
AB576351.1	ERR4656977.722444	92.39	197	5	8	1	194	13981	13792	2e-69	272
AB576351.1	ERR4656977.722444	90.32	186	9	7	12	194	22643	22464	2e-58	235
AB576351.1	ERR4656977.722444	89.42	189	14	6	5	189	829	643	9e-58	233
AB576351.1	ERR4656977.722444	88.78	196	5	9	516	711	8162	7984	5e-55	224
AB576351.1	ERR4656977.722444	96.30	54	2	0	269	322	9086	9033	2e-14	89.8
AB576351.1	ERR4656977.426424	92.75	193	6	8	6	194	10691	10503	2e-69	272
AB576351.1	ERR4656977.426424	91.04	201	9	8	516	713	4811	4617	1e-66	263
AB576351.1	ERR4656977.426424	87.96	191	13	9	5	194	19379	19198	9e-53	217
AB576351.1	ERR4656977.426424	95.38	65	2	1	270	333	5786	5722	3e-18	102
AB576351.1	ERR4656977.54593	93.55	186	7	5	12	194	32166	31983	2e-69	272
AB576351.1	ERR4656977.54593	89.81	206	10	9	516	714	17445	17244	7e-64	254
AB576351.1	ERR4656977.54593	88.12	202	7	12	1	194	23365	23173	5e-55	224
AB576351.1	ERR4656977.54593	79.41	204	18	17	522	714	26033	25843	2e-24	122
AB576351.1	ERR4656977.54593	88.46	104	4	7	331	433	18280	18184	3e-23	119
AB576351.1	ERR4656977.54593	97.73	44	0	1	432	475	17738	17696	6e-10	75.0
AB576351.1	ERR4656977.558858	91.88	197	10	6	1	194	21938	22131	7e-69	270
AB576351.1	ERR4656977.558858	91.67	192	11	4	5	194	12036	12224	4e-66	261
AB576351.1	ERR4656977.558858	90.62	192	10	6	516	707	4839	5022	3e-62	248
AB576351.1	ERR4656977.558858	86.67	195	14	9	5	194	30595	30782	2e-49	206
AB576351.1	ERR4656977.558858	87.96	108	6	5	331	433	3971	4076	7e-24	121
AB576351.1	ERR4656977.558858	96.92	65	2	0	269	333	3826	3890	2e-20	110
AB576351.1	ERR4656977.558858	95.24	42	1	1	473	514	19689	19729	3e-07	65.8
AB576351.1	ERR4656977.1474709	91.18	204	8	10	516	714	17516	17318	2e-68	268
AB576351.1	ERR4656977.1474709	88.60	193	15	6	5	194	10185	9997	4e-56	228
AB576351.1	ERR4656977.1474709	85.65	209	12	13	1	194	23489	23284	7e-49	204
AB576351.1	ERR4656977.1474709	91.84	98	7	1	331	428	2889	2793	3e-28	135
AB576351.1	ERR4656977.1474709	93.62	47	1	1	431	475	17826	17780	3e-08	69.4
AB576351.1	ERR4656977.1474709	94.29	35	1	1	473	506	17643	17609	0.003	52.8
AB576351.1	ERR4656977.1075961	92.23	193	10	5	5	194	6758	6948	2e-68	268
AB576351.1	ERR4656977.588585	91.46	199	11	5	1	194	8487	8290	2e-68	268
AB576351.1	ERR4656977.228629	91.22	205	6	10	516	714	7520	7718	2e-68	268
AB576351.1	ERR4656977.228629	90.95	199	6	11	1	194	1803	1994	5e-65	257
AB576351.1	ERR4656977.228629	87.89	190	12	9	12	194	14835	15020	1e-51	213
AB576351.1	ERR4656977.228629	91.26	103	9	0	331	433	6677	6779	5e-30	141
AB576351.1	ERR4656977.228629	92.31	78	3	3	192	267	5777	5853	5e-20	108
AB576351.1	ERR4656977.203706	91.96	199	4	9	1	194	37485	37294	2e-68	268
AB576351.1	ERR4656977.203706	91.33	196	13	4	1	194	14243	14050	3e-67	265
AB576351.1	ERR4656977.203706	90.48	210	7	10	510	713	31566	31364	3e-67	265
AB576351.1	ERR4656977.203706	87.30	189	13	7	12	194	24151	23968	2e-49	206
AB576351.1	ERR4656977.203706	81.54	195	21	10	5	194	5637	5453	1e-31	147
AB576351.1	ERR4656977.203706	89.58	96	3	6	333	427	32398	32309	3e-22	115
AB576351.1	ERR4656977.203706	93.85	65	4	0	269	333	32547	32483	3e-17	99.0
AB576351.1	ERR4656977.128118	92.19	192	11	4	5	194	11953	11764	2e-68	268
AB576351.1	ERR4656977.128118	91.33	196	10	7	1	194	20542	20352	4e-66	261
AB576351.1	ERR4656977.1710244	91.09	202	11	7	516	714	23073	22876	9e-68	267
AB576351.1	ERR4656977.1710244	90.31	196	12	6	1	191	5590	5397	9e-63	250
AB576351.1	ERR4656977.1710244	87.96	108	5	7	331	433	23933	23829	7e-24	121
AB576351.1	ERR4656977.1710244	94.03	67	2	2	269	333	24084	24018	9e-18	100
AB576351.1	ERR4656977.2874451	91.46	199	7	8	516	713	16873	16684	3e-67	265
AB576351.1	ERR4656977.2874451	93.22	177	0	11	22	194	22792	22624	9e-63	250
AB576351.1	ERR4656977.2874451	82.54	189	17	12	5	186	9730	9551	2e-33	152
AB576351.1	ERR4656977.2874451	90.00	100	7	3	336	433	17725	17627	2e-25	126
AB576351.1	ERR4656977.2874451	87.06	85	3	6	189	270	18633	18554	2e-14	89.8
AB576351.1	ERR4656977.445843	91.84	196	7	9	5	194	6429	6621	3e-67	265
AB576351.1	ERR4656977.445843	87.88	198	15	7	1	194	16234	16426	5e-55	224
AB576351.1	ERR4656977.445843	92.68	82	5	1	331	411	13477	13558	9e-23	117
AB576351.1	ERR4656977.445843	78.33	203	25	15	516	714	14125	14312	1e-21	113
AB576351.1	ERR4656977.445843	100.00	35	0	0	473	507	13951	13985	3e-07	65.8
AB576351.1	ERR4656977.2504626	93.48	184	0	10	10	190	26610	26784	1e-66	263
AB576351.1	ERR4656977.2504626	87.18	195	12	12	4	194	17737	17922	1e-50	209
AB576351.1	ERR4656977.3064166	90.69	204	8	9	516	714	18958	19155	4e-66	261
AB576351.1	ERR4656977.3064166	89.69	194	12	7	5	194	4364	4553	5e-60	241
AB576351.1	ERR4656977.3064166	91.73	133	4	6	66	194	13197	13326	4e-41	178
AB576351.1	ERR4656977.3064166	83.04	112	5	9	331	431	18096	18204	2e-14	89.8
AB576351.1	ERR4656977.3064166	100.00	45	0	0	431	475	18660	18704	9e-13	84.2
AB576351.1	ERR4656977.1410652	91.46	199	3	10	1	194	641	452	4e-66	261
AB576351.1	ERR4656977.1114144	92.02	188	12	3	5	190	14915	15101	4e-66	261
AB576351.1	ERR4656977.1114144	85.94	192	11	14	14	196	6215	6399	5e-45	191
AB576351.1	ERR4656977.1114144	85.53	76	6	4	642	714	13144	13217	6e-10	75.0
AB576351.1	ERR4656977.1073417	91.00	200	9	9	1	194	1437	1633	4e-66	261
AB576351.1	ERR4656977.1073417	93.33	105	1	6	331	433	6491	6591	9e-33	150
AB576351.1	ERR4656977.1073417	100.00	39	0	0	473	511	7217	7255	2e-09	73.1
AB576351.1	ERR4656977.1073417	91.11	45	3	1	431	475	7036	7079	2e-05	60.2
AB576351.1	ERR4656977.575811	91.67	192	11	4	5	194	2808	2620	4e-66	261
AB576351.1	ERR4656977.2887606	90.95	199	9	8	1	194	17568	17374	1e-65	259
AB576351.1	ERR4656977.2887606	89.53	191	9	9	12	194	26478	26291	3e-57	231
AB576351.1	ERR4656977.2887606	83.25	197	10	21	529	714	11543	1135	9 1e-3	5 159
AB576351.1	ERR4656977.2887606	88.42	95	4	5	344	433	12398	12306	5e-20	108
AB576351.1	ERR4656977.2887606	91.78	73	2	3	200	270	13319	13249	3e-17	99.0
AB576351.1	ERR4656977.2887606	95.56	45	2	0	431	475	20587	20543	2e-09	73.1
AB576351.1	ERR4656977.1916657	90.59	202	9	10	516	714	10897	10703	1e-65	259
AB576351.1	ERR4656977.1916657	88.48	191	9	8	5	187	3688	3503	2e-53	219
AB576351.1	ERR4656977.1916657	89.72	107	3	5	331	433	11732	11630	1e-26	130
AB576351.1	ERR4656977.1916657	90.79	76	6	1	195	270	12600	12526	9e-18	100
AB576351.1	ERR4656977.1916657	90.77	65	5	1	269	333	11874	11811	3e-13	86.1
AB576351.1	ERR4656977.1286794	91.28	195	10	6	5	197	15332	15143	1e-65	259
AB576351.1	ERR4656977.1286794	90.91	198	6	11	1	192	28506	28315	2e-64	255
AB576351.1	ERR4656977.1286794	89.00	200	11	10	516	711	22698	2250	6 7e-5	9 237
AB576351.1	ERR4656977.1286794	88.94	199	11	10	5	194	37426	37230	2e-58	235
AB576351.1	ERR4656977.1286794	96.15	104	2	2	331	433	23553	23451	2e-38	169
AB576351.1	ERR4656977.1286794	95.12	82	3	1	189	270	24465	24385	4e-26	128
AB576351.1	ERR4656977.1286794	95.56	45	2	0	431	475	7854	7810	2e-09	73.1
AB576351.1	ERR4656977.769418	91.24	194	11	6	5	194	3659	3468	1e-65	259
AB576351.1	ERR4656977.480760	91.33	196	8	9	5	194	6223	6031	1e-65	259
AB576351.1	ERR4656977.2074113	90.24	205	8	9	516	714	18993	19191	5e-65	257
AB576351.1	ERR4656977.2074113	91.53	189	9	5	5	189	4478	4663	7e-64	254
AB576351.1	ERR4656977.2074113	84.04	188	9	17	12	191	26260	26434	4e-36	161
AB576351.1	ERR4656977.2074113	92.38	105	0	5	331	433	18139	18237	1e-30	143
AB576351.1	ERR4656977.2074113	91.36	81	6	1	331	411	33411	33490	2e-20	110
AB576351.1	ERR4656977.1652269	91.00	200	4	8	516	703	13912	14109	5e-65	257
AB576351.1	ERR4656977.1652269	89.06	192	13	4	5	194	21329	21514	3e-57	231
AB576351.1	ERR4656977.1652269	86.36	198	4	18	10	194	8003	8190	4e-46	195
AB576351.1	ERR4656977.1652269	96.36	110	2	2	325	433	13057	13165	1e-41	180
AB576351.1	ERR4656977.1652269	91.04	67	3	3	269	332	12912	12978	7e-14	87.9
AB576351.1	ERR4656977.1652269	93.18	44	2	1	476	518	13795	13838	1e-06	63.9
AB576351.1	ERR4656977.690875	91.62	191	9	4	5	194	1145	1329	5e-65	257
AB576351.1	ERR4656977.2713630	90.55	201	7	11	4	198	16721	16527	2e-64	255
AB576351.1	ERR4656977.2713630	90.66	182	5	10	527	702	10736	10561	3e-57	231
AB576351.1	ERR4656977.2713630	92.54	67	2	3	269	333	11742	11677	2e-15	93.5
AB576351.1	ERR4656977.2713630	91.49	47	2	2	431	475	11044	10998	1e-06	63.9
AB576351.1	ERR4656977.2691974	91.05	190	15	2	6	194	22617	22429	2e-64	255
AB576351.1	ERR4656977.2691974	84.31	204	19	10	1	194	13104	12904	7e-44	187
AB576351.1	ERR4656977.2691974	92.06	126	6	4	64	186	31365	31241	5e-40	174
AB576351.1	ERR4656977.2691974	100.00	29	0	0	473	501	33750	33722	0.0007	54.7
AB576351.1	ERR4656977.83228	91.24	194	7	8	5	194	2468	2655	2e-64	255
AB576351.1	ERR4656977.1480792	90.15	203	9	10	516	714	37464	37269	7e-64	254
AB576351.1	ERR4656977.1480792	87.68	203	11	11	6	197	30091	29892	5e-55	224
AB576351.1	ERR4656977.1480792	97.06	102	1	2	331	430	38319	38218	7e-39	171
AB576351.1	ERR4656977.3295313	89.95	199	14	5	1	194	10537	10340	2e-63	252
AB576351.1	ERR4656977.3295313	84.80	204	12	15	5	197	20764	20569	7e-44	187
AB576351.1	ERR4656977.3295313	84.10	195	19	9	5	189	1590	1398	4e-41	178
AB576351.1	ERR4656977.3295313	90.29	103	8	2	332	433	13354	13253	9e-28	134
AB576351.1	ERR4656977.3295313	92.42	66	3	2	269	333	29346	29282	2e-15	93.5
AB576351.1	ERR4656977.3295313	95.45	44	1	1	431	473	28638	28595	3e-08	69.4
AB576351.1	ERR4656977.3295313	89.13	46	2	3	473	516	28447	28403	0.0007	54.7
AB576351.1	ERR4656977.1446440	91.49	188	8	8	5	190	25214	25395	2e-63	252
AB576351.1	ERR4656977.1446440	91.05	190	6	9	1	182	34129	34315	1e-61	246
AB576351.1	ERR4656977.1446440	95.56	45	2	0	431	475	31058	31102	2e-09	73.1
AB576351.1	ERR4656977.3372689	90.72	194	9	9	5	191	13078	13269	9e-63	250
AB576351.1	ERR4656977.2750573	89.66	203	11	10	516	714	3302	3106	9e-63	250
AB576351.1	ERR4656977.2206167	90.26	195	13	5	3	194	7252	7061	9e-63	250
AB576351.1	ERR4656977.2206167	88.35	103	10	2	331	433	10022	9922	2e-24	122
AB576351.1	ERR4656977.1095377	90.72	194	9	8	5	194	5372	5184	9e-63	250
AB576351.1	ERR4656977.470496	90.36	197	8	9	5	194	2367	2175	3e-62	248
AB576351.1	ERR4656977.2984950	89.66	203	7	13	516	714	7076	7268	1e-61	246
AB576351.1	ERR4656977.2984950	87.75	204	11	11	1	194	1036	1235	1e-55	226
AB576351.1	ERR4656977.2984950	91.86	86	3	3	189	270	5245	5330	9e-23	117
AB576351.1	ERR4656977.2984950	92.54	67	3	2	269	333	6036	6102	4e-16	95.3
AB576351.1	ERR4656977.2984950	100.00	43	0	0	475	517	6959	7001	1e-11	80.5
AB576351.1	ERR4656977.2968777	89.55	201	12	9	516	714	4886	4693	1e-61	246
AB576351.1	ERR4656977.2968777	95.88	97	2	2	339	433	5724	5628	2e-34	156
AB576351.1	ERR4656977.2968777	92.77	83	4	2	189	270	6670	6589	3e-23	119
AB576351.1	ERR4656977.2968777	93.48	46	0	2	473	516	5006	4962	3e-07	65.8
AB576351.1	ERR4656977.2426205	89.55	201	12	9	1	194	10923	11121	1e-61	246
AB576351.1	ERR4656977.2426205	90.29	103	9	1	331	433	8142	8243	9e-28	134
AB576351.1	ERR4656977.2426205	90.00	70	4	2	642	708	17960	18029	7e-14	87.9
AB576351.1	ERR4656977.2426205	97.50	40	1	0	475	514	8619	8658	3e-08	69.4
AB576351.1	ERR4656977.2345244	89.60	202	10	10	516	713	15208	1501	4 1e-6	1 246
AB576351.1	ERR4656977.2345244	81.32	182	16	10	12	191	20976	20811	3e-27	132
AB576351.1	ERR4656977.2345244	85.85	106	6	7	333	433	16050	15949	7e-19	104
AB576351.1	ERR4656977.2345244	95.45	66	2	1	269	333	16205	16140	7e-19	104
AB576351.1	ERR4656977.1929828	89.60	202	10	8	1	194	622	424	1e-61	246
AB576351.1	ERR4656977.512983	90.10	192	15	3	5	194	7404	7215	1e-61	246
AB576351.1	ERR4656977.512983	90.05	191	13	4	1	191	16097	15913	1e-60	243
AB576351.1	ERR4656977.2782845	90.72	194	3	13	1	185	504	691	4e-61	244
AB576351.1	ERR4656977.2437329	90.26	195	8	11	14	201	7477	7287	4e-61	244
AB576351.1	ERR4656977.2081013	89.74	195	15	5	5	194	8498	8304	4e-61	244
AB576351.1	ERR4656977.2081013	97.30	37	1	0	437	473	2502	2466	1e-06	63.9
AB576351.1	ERR4656977.2059136	90.86	186	11	5	12	194	13851	13669	4e-61	244
AB576351.1	ERR4656977.2059136	84.66	189	19	9	1	186	3720	3539	1e-41	180
AB576351.1	ERR4656977.2059136	97.62	42	1	0	473	514	5972	5931	2e-09	73.1
AB576351.1	ERR4656977.936456	89.90	198	8	10	5	194	2876	2683	4e-61	244
AB576351.1	ERR4656977.2956137	89.00	209	5	13	1	194	6497	6292	1e-60	243
AB576351.1	ERR4656977.2956137	81.73	208	16	18	516	714	472	278	7e-34	154
AB576351.1	ERR4656977.1069953	89.80	196	10	8	5	194	9232	9423	1e-60	243
AB576351.1	ERR4656977.2920875	89.69	194	12	7	5	194	3815	3626	5e-60	241
AB576351.1	ERR4656977.2841429	90.86	186	7	8	1	178	13397	13214	5e-60	241
AB576351.1	ERR4656977.1923181	89.74	195	10	8	5	194	3556	3745	5e-60	241
AB576351.1	ERR4656977.1923181	87.11	194	14	9	5	194	22344	22530	1e-50	209
AB576351.1	ERR4656977.1923181	89.47	76	5	2	642	714	20573	20648	2e-15	93.5
AB576351.1	ERR4656977.370056	89.74	195	11	8	5	194	1392	1582	5e-60	241
AB576351.1	ERR4656977.315691	90.43	188	10	7	12	195	12225	12042	5e-60	241
AB576351.1	ERR4656977.315691	90.16	183	15	3	5	186	3808	3628	2e-58	235
AB576351.1	ERR4656977.315691	85.48	186	19	8	5	186	21944	21763	7e-44	187
AB576351.1	ERR4656977.2248174	89.95	189	14	4	1	186	15904	15718	2e-59	239
AB576351.1	ERR4656977.2248174	83.60	189	13	13	7	181	7212	7028	4e-36	161
AB576351.1	ERR4656977.1371579	90.10	192	7	9	6	194	522	704	2e-59	239
AB576351.1	ERR4656977.950704	89.69	194	11	7	5	194	5043	4855	2e-59	239
AB576351.1	ERR4656977.838816	89.74	195	9	11	1	194	25780	25964	2e-59	239
AB576351.1	ERR4656977.838816	90.11	182	11	7	12	190	16912	17089	1e-56	230
AB576351.1	ERR4656977.783782	89.69	194	10	8	5	194	5659	5472	2e-59	239
AB576351.1	ERR4656977.2547553	88.26	213	5	17	509	714	10778	10579	7e-59	237
AB576351.1	ERR4656977.2547553	88.18	203	16	7	5	201	3416	3216	2e-58	235
AB576351.1	ERR4656977.2547553	86.36	198	10	13	1	186	16586	16394	9e-48	200
AB576351.1	ERR4656977.2718907	89.64	193	9	7	5	191	15047	14860	2e-58	235
AB576351.1	ERR4656977.2718907	83.18	220	12	16	516	714	22415	2220	0 4e-4	1 178
AB576351.1	ERR4656977.2718907	92.52	107	3	5	331	433	23280	23175	3e-32	148
AB576351.1	ERR4656977.2718907	87.25	102	9	4	331	431	7675	7577	1e-21	113
AB576351.1	ERR4656977.2718907	91.04	67	3	2	269	332	23439	23373	7e-14	87.9
AB576351.1	ERR4656977.2718907	95.56	45	1	1	432	475	22727	22683	7e-09	71.3
AB576351.1	ERR4656977.2326341	89.18	194	13	7	5	194	12822	13011	2e-58	235
AB576351.1	ERR4656977.2326341	87.50	104	10	3	333	433	1395	1498	9e-23	117
AB576351.1	ERR4656977.1349257	90.32	186	8	8	12	191	3382	3201	2e-58	235
AB576351.1	ERR4656977.713748	89.58	192	10	7	5	194	306	489	2e-58	235
AB576351.1	ERR4656977.694447	90.56	180	13	4	8	186	2530	2354	2e-58	235
AB576351.1	ERR4656977.302956	90.22	184	12	5	5	184	1127	1308	2e-58	235
AB576351.1	ERR4656977.302956	88.78	196	13	7	5	194	19682	19874	3e-57	231
AB576351.1	ERR4656977.302956	84.82	191	14	14	4	190	11020	11199	4e-41	178
AB576351.1	ERR4656977.302956	92.31	104	7	1	331	433	8320	8423	1e-31	147
AB576351.1	ERR4656977.302956	90.41	73	5	2	643	714	17944	18015	4e-16	95.3
AB576351.1	ERR4656977.2448002	91.38	174	10	5	12	180	2422	2249	9e-58	233
AB576351.1	ERR4656977.2448002	82.59	201	14	14	5	194	12524	12334	5e-35	158
AB576351.1	ERR4656977.570971	89.12	193	14	7	5	191	12572	12763	9e-58	233
AB576351.1	ERR4656977.570971	87.25	102	9	4	335	433	1271	1371	1e-21	113
AB576351.1	ERR4656977.570971	97.62	42	1	0	473	514	1741	1782	2e-09	73.1
AB576351.1	ERR4656977.67537	88.83	197	12	9	1	190	1952	2145	9e-58	233
AB576351.1	ERR4656977.67537	86.98	192	13	10	6	194	10637	10819	2e-49	206
AB576351.1	ERR4656977.1983914	88.95	190	17	4	5	194	9416	9231	3e-57	231
AB576351.1	ERR4656977.626374	90.86	175	10	6	5	178	9960	9791	1e-56	230
AB576351.1	ERR4656977.626374	91.33	173	3	7	10	180	1508	1346	1e-55	226
AB576351.1	ERR4656977.2274452	87.88	198	19	5	1	194	5820	6016	4e-56	228
AB576351.1	ERR4656977.874203	88.12	202	11	11	1	194	1637	1833	4e-56	228
AB576351.1	ERR4656977.809262	88.54	192	16	4	5	194	5627	5440	4e-56	228
AB576351.1	ERR4656977.666967	88.06	201	12	9	1	194	6915	6720	4e-56	228
AB576351.1	ERR4656977.3419638	88.38	198	10	12	1	190	14839	15031	1e-55	226
AB576351.1	ERR4656977.3419638	86.63	202	8	13	5	194	4619	4813	2e-49	206
AB576351.1	ERR4656977.1517134	89.25	186	13	4	1	185	7445	7266	1e-55	226
AB576351.1	ERR4656977.118364	89.30	187	11	7	5	190	1198	1376	1e-55	226
AB576351.1	ERR4656977.118364	86.29	197	20	7	1	194	10604	10796	5e-50	207
AB576351.1	ERR4656977.2310191	88.08	193	18	5	5	194	9620	9430	5e-55	224
AB576351.1	ERR4656977.621791	88.32	197	9	10	1	194	6198	6383	5e-55	224
AB576351.1	ERR4656977.621791	92.23	103	8	0	331	433	3460	3562	1e-31	147
AB576351.1	ERR4656977.215438	88.48	191	14	5	5	190	3691	3878	5e-55	224
AB576351.1	ERR4656977.215438	84.51	71	5	4	642	708	1954	2022	3e-07	65.8
AB576351.1	ERR4656977.215438	92.68	41	3	0	476	516	19197	19237	2e-05	60.2
AB576351.1	ERR4656977.208578	89.50	181	14	4	5	182	7183	7005	5e-55	224
AB576351.1	ERR4656977.208578	87.37	198	12	10	516	713	14486	14302	3e-52	215
AB576351.1	ERR4656977.208578	90.59	85	5	3	189	270	16202	16118	2e-20	110
AB576351.1	ERR4656977.208578	85.57	97	2	6	331	427	15319	15235	6e-15	91.6
AB576351.1	ERR4656977.208578	100.00	45	0	0	431	475	14785	14741	9e-13	84.2
AB576351.1	ERR4656977.208578	97.73	44	0	1	473	516	14605	14563	6e-10	75.0
AB576351.1	ERR4656977.2736777	87.19	203	17	8	5	201	26702	26503	2e-54	222
AB576351.1	ERR4656977.2736777	87.43	183	13	9	12	194	16616	16444	2e-48	202
AB576351.1	ERR4656977.2071151	86.73	211	14	12	516	714	23137	2292	9 2e-5	4 222
AB576351.1	ERR4656977.2071151	90.57	106	2	4	331	433	23987	23887	9e-28	134
AB576351.1	ERR4656977.2071151	93.75	64	2	1	269	332	24133	24072	4e-16	95.3
AB576351.1	ERR4656977.2071151	93.10	58	4	0	189	246	24905	24848	3e-13	86.1
AB576351.1	ERR4656977.2071151	93.88	49	0	2	431	478	7980	7934	7e-09	71.3
AB576351.1	ERR4656977.2071151	95.24	42	2	0	473	514	7787	7746	9e-08	67.6
AB576351.1	ERR4656977.1928562	90.40	177	5	8	6	180	35077	34911	2e-54	222
AB576351.1	ERR4656977.1928562	85.71	189	16	9	516	698	29250	29067	2e-44	189
AB576351.1	ERR4656977.1928562	85.03	187	15	10	7	187	4039	3860	4e-41	178
AB576351.1	ERR4656977.2227998	88.36	189	14	7	12	194	13361	13175	7e-54	220
AB576351.1	ERR4656977.2227998	88.30	188	5	14	6	186	4628	4451	1e-50	209
AB576351.1	ERR4656977.2227998	97.37	38	0	1	437	474	7628	7592	1e-06	63.9
AB576351.1	ERR4656977.1647192	87.76	196	14	10	5	194	4417	4226	7e-54	220
AB576351.1	ERR4656977.808574	87.31	197	19	6	1	194	2125	2318	7e-54	220
AB576351.1	ERR4656977.808574	93.18	44	3	0	473	516	8083	8126	3e-07	65.8
AB576351.1	ERR4656977.182160	87.76	196	14	10	6	194	4822	5014	7e-54	220
AB576351.1	ERR4656977.177402	88.48	191	11	9	12	194	1101	914	7e-54	220
AB576351.1	ERR4656977.3493350	90.12	172	10	6	5	173	2225	2392	9e-53	217
AB576351.1	ERR4656977.216943	87.37	198	14	8	1	194	17989	17799	9e-53	217
AB576351.1	ERR4656977.216943	100.00	32	0	0	473	504	11961	11930	2e-05	60.2
AB576351.1	ERR4656977.156996	87.96	191	14	9	5	191	21911	21726	9e-53	217
AB576351.1	ERR4656977.156996	86.08	194	18	9	5	194	3575	3387	9e-48	200
AB576351.1	ERR4656977.156996	95.24	42	2	0	473	514	14440	14399	9e-08	67.6
AB576351.1	ERR4656977.3655045	87.96	191	12	9	14	194	3537	3726	3e-52	215
AB576351.1	ERR4656977.3655045	86.57	67	4	2	653	714	20739	20805	3e-08	69.4
AB576351.1	ERR4656977.3203210	86.83	205	11	12	1	194	10128	10327	3e-52	215
AB576351.1	ERR4656977.2793658	87.63	194	10	10	4	190	4727	4913	1e-51	213
AB576351.1	ERR4656977.2793658	89.94	169	7	8	5	169	13604	13766	1e-50	209
AB576351.1	ERR4656977.2793658	88.78	98	11	0	331	428	1907	2004	7e-24	121
AB576351.1	ERR4656977.2793658	88.24	68	4	3	642	705	11793	11860	4e-11	78.7
AB576351.1	ERR4656977.2587313	87.18	195	15	8	5	194	8663	8852	1e-51	213
AB576351.1	ERR4656977.2587313	85.64	202	19	7	1	194	18221	18420	7e-49	204
AB576351.1	ERR4656977.2587313	92.86	42	3	0	475	516	24319	24360	4e-06	62.1
AB576351.1	ERR4656977.2398432	86.83	205	9	13	516	714	9546	9738	1e-51	213
AB576351.1	ERR4656977.2398432	87.05	193	12	11	10	194	3648	3835	2e-49	206
AB576351.1	ERR4656977.2398432	83.08	201	13	18	5	194	16857	17047	1e-36	163
AB576351.1	ERR4656977.2398432	91.59	107	2	6	331	433	8702	8805	5e-30	141
AB576351.1	ERR4656977.1663786	89.83	177	3	9	1	170	20363	20531	1e-51	213
AB576351.1	ERR4656977.462943	87.96	191	9	11	5	190	585	766	1e-51	213
AB576351.1	ERR4656977.363535	87.11	194	17	7	1	188	22208	22399	1e-51	213
AB576351.1	ERR4656977.363535	97.50	40	1	0	475	514	2105	2144	3e-08	69.4
AB576351.1	ERR4656977.3371647	87.24	196	11	11	5	186	7389	7194	4e-51	211
AB576351.1	ERR4656977.3371647	95.00	40	1	1	437	475	1408	1369	4e-06	62.1
AB576351.1	ERR4656977.830678	86.87	198	14	7	5	194	29284	29091	4e-51	211
AB576351.1	ERR4656977.830678	85.56	187	17	9	1	180	20044	19861	7e-44	187
AB576351.1	ERR4656977.414799	94.81	135	7	0	12	146	167	33	4e-51	211
AB576351.1	ERR4656977.3551362	87.25	204	1	15	1	190	33433	33625	1e-50	209
AB576351.1	ERR4656977.1814850	87.98	183	15	6	5	186	4368	4192	1e-50	209
AB576351.1	ERR4656977.3594257	86.80	197	12	11	5	190	11833	12026	5e-50	207
AB576351.1	ERR4656977.2359373	87.98	183	13	7	12	189	12708	12530	5e-50	207
AB576351.1	ERR4656977.2359373	85.71	189	14	9	7	185	3979	3794	7e-44	187
AB576351.1	ERR4656977.1533551	87.11	194	12	10	5	190	796	984	5e-50	207
AB576351.1	ERR4656977.282478	86.36	198	17	8	1	194	1351	1160	5e-50	207
AB576351.1	ERR4656977.282478	87.03	185	13	9	7	186	10731	10553	3e-47	198
AB576351.1	ERR4656977.3472123	85.71	210	12	14	516	713	14632	1483	5 2e-4	9 206
AB576351.1	ERR4656977.3472123	86.49	185	14	10	13	190	22219	22399	1e-45	193
AB576351.1	ERR4656977.3472123	97.98	99	0	2	331	429	13732	13828	7e-39	171
AB576351.1	ERR4656977.1866530	87.77	188	7	13	14	194	2218	2396	2e-49	206
AB576351.1	ERR4656977.1230200	87.00	200	5	16	1	190	10004	10192	2e-49	206
AB576351.1	ERR4656977.2368759	87.37	190	8	16	8	194	5722	5898	7e-49	204
AB576351.1	ERR4656977.2368759	88.89	108	6	5	331	434	10826	10931	4e-26	128
AB576351.1	ERR4656977.2368759	79.08	196	24	11	522	714	3029	3210	3e-23	119
AB576351.1	ERR4656977.2368759	90.62	64	3	3	270	333	10686	10746	3e-12	82.4
AB576351.1	ERR4656977.2368759	95.56	45	0	2	431	475	11376	11418	7e-09	71.3
AB576351.1	ERR4656977.1918294	85.71	210	11	16	516	713	2403	2605	7e-49	204
AB576351.1	ERR4656977.1918294	92.38	105	4	4	331	433	1526	1628	1e-31	147
AB576351.1	ERR4656977.1918294	84.04	94	7	4	192	278	603	695	9e-13	84.2
AB576351.1	ERR4656977.350253	85.79	197	22	6	1	194	22290	22097	7e-49	204
AB576351.1	ERR4656977.1916980	86.73	196	9	10	1	194	208	28	2e-48	202
AB576351.1	ERR4656977.191484	86.36	198	11	11	1	194	16446	16261	2e-48	202
AB576351.1	ERR4656977.191484	81.00	200	22	13	516	714	18544	18360	4e-31	145
AB576351.1	ERR4656977.191484	89.52	105	6	3	331	431	19184	19081	4e-26	128
AB576351.1	ERR4656977.1465867	86.39	191	16	7	1	189	2677	2495	9e-48	200
AB576351.1	ERR4656977.1465867	94.44	72	4	0	331	402	5408	5337	4e-21	111
AB576351.1	ERR4656977.28950	85.71	203	13	15	521	714	671	866	9e-48	200
AB576351.1	ERR4656977.2359996	86.39	191	13	11	5	190	2024	2206	1e-46	196
AB576351.1	ERR4656977.1612133	86.53	193	9	12	5	194	4158	4336	1e-46	196
AB576351.1	ERR4656977.302381	86.84	190	8	13	532	714	13567	13388	1e-46	196
AB576351.1	ERR4656977.302381	85.26	190	17	9	7	194	6372	6192	2e-43	185
AB576351.1	ERR4656977.302381	96.23	106	0	4	331	433	14452	14348	7e-39	171
AB576351.1	ERR4656977.302381	87.36	87	5	4	189	270	15339	15254	4e-16	95.3
AB576351.1	ERR4656977.302381	95.56	45	1	1	431	475	13898	13855	7e-09	71.3
AB576351.1	ERR4656977.1509044	85.35	198	17	10	8	200	14210	14020	4e-46	195
AB576351.1	ERR4656977.2686014	85.71	196	12	11	516	710	1601	1781	1e-45	193
AB576351.1	ERR4656977.2686014	92.31	65	4	1	269	333	596	659	6e-15	91.6
AB576351.1	ERR4656977.2686014	100.00	47	0	0	431	477	1296	1342	7e-14	87.9
AB576351.1	ERR4656977.611331	85.35	198	15	12	5	194	825	1016	1e-45	193
AB576351.1	ERR4656977.86128	85.28	197	17	9	1	194	5080	5267	1e-45	193
AB576351.1	ERR4656977.2432095	87.36	174	12	10	25	191	3405	3235	5e-45	191
AB576351.1	ERR4656977.708742	91.49	141	8	4	57	194	636	497	5e-45	191
AB576351.1	ERR4656977.621011	86.81	182	11	12	5	180	11370	11196	5e-45	191
AB576351.1	ERR4656977.2496956	86.59	179	14	8	14	190	16787	16957	2e-44	189
AB576351.1	ERR4656977.2496956	86.79	106	9	4	324	425	5244	5348	1e-21	113
AB576351.1	ERR4656977.1386613	85.13	195	15	11	1	189	5876	5690	7e-44	187
AB576351.1	ERR4656977.1386613	82.97	182	14	14	5	174	15577	15401	3e-32	148
AB576351.1	ERR4656977.932358	86.67	180	11	11	7	185	331	164	7e-44	187
AB576351.1	ERR4656977.3339101	84.97	193	18	8	6	195	33399	33215	2e-43	185
AB576351.1	ERR4656977.2971316	85.13	195	13	11	7	194	9600	9785	2e-43	185
AB576351.1	ERR4656977.2971316	87.01	77	6	2	642	714	7811	7887	9e-13	84.2
AB576351.1	ERR4656977.2481353	84.58	201	15	14	5	194	30405	30210	2e-43	185
AB576351.1	ERR4656977.1115795	89.10	156	7	9	1	153	4555	4407	2e-43	185
AB576351.1	ERR4656977.2048620	86.67	180	7	12	12	188	10424	10259	9e-43	183
AB576351.1	ERR4656977.2001579	84.08	201	20	10	1	194	908	1103	9e-43	183
AB576351.1	ERR4656977.1436040	87.73	163	12	7	12	172	308	464	9e-43	183
AB576351.1	ERR4656977.3535819	83.64	214	14	16	517	714	31163	3137	1 3e-4	2 182
AB576351.1	ERR4656977.3535819	100.00	44	0	0	431	474	30853	30896	3e-12	82.4
AB576351.1	ERR4656977.2274890	84.18	196	21	7	1	194	34196	34009	3e-42	182
AB576351.1	ERR4656977.1624588	85.11	188	16	10	16	194	19898	20082	3e-42	182
AB576351.1	ERR4656977.1616171	85.05	194	11	12	5	195	2626	2448	3e-42	182
AB576351.1	ERR4656977.879057	84.69	196	15	11	1	194	7678	7860	3e-42	182
AB576351.1	ERR4656977.239731	85.41	185	15	9	12	190	634	812	3e-42	182
AB576351.1	ERR4656977.3271542	88.05	159	5	10	12	163	1974	2125	1e-40	176
AB576351.1	ERR4656977.3211255	84.70	183	21	6	1	180	7658	7480	1e-40	176
AB576351.1	ERR4656977.3211255	97.62	42	1	0	473	514	28166	28125	2e-09	73.1
AB576351.1	ERR4656977.2472175	84.82	191	11	14	13	194	5967	6148	1e-40	176
AB576351.1	ERR4656977.2472175	84.41	186	18	10	12	194	15224	15401	2e-39	172
AB576351.1	ERR4656977.2516228	83.94	193	19	12	1	190	1754	1937	5e-40	174
AB576351.1	ERR4656977.472339	85.41	185	8	16	14	194	8672	8841	5e-40	174
AB576351.1	ERR4656977.3540545	84.32	185	18	9	12	189	643	463	7e-39	171
AB576351.1	ERR4656977.3265346	83.42	199	17	12	5	188	1342	1145	7e-39	171
AB576351.1	ERR4656977.3265346	89.23	65	4	2	652	713	3114	3050	4e-11	78.7
AB576351.1	ERR4656977.2915442	84.02	194	12	16	5	191	23896	24077	2e-38	169
AB576351.1	ERR4656977.3498826	86.79	159	9	9	8	158	14485	14639	9e-38	167
AB576351.1	ERR4656977.3498826	95.12	41	1	1	475	514	3202	3242	1e-06	63.9
AB576351.1	ERR4656977.3002037	84.04	188	15	10	5	185	3000	3179	9e-38	167
AB576351.1	ERR4656977.3002037	87.85	107	5	7	332	433	10267	10370	3e-23	119
AB576351.1	ERR4656977.2048891	83.60	189	20	8	3	185	7242	7059	9e-38	167
AB576351.1	ERR4656977.596375	83.25	197	18	9	510	703	6080	5896	9e-38	167
AB576351.1	ERR4656977.596375	93.94	66	2	2	269	333	7021	6957	3e-17	99.0
AB576351.1	ERR4656977.132711	92.50	120	3	2	71	190	58	171	9e-38	167
AB576351.1	ERR4656977.878810	90.08	131	8	4	66	194	11537	11410	3e-37	165
AB576351.1	ERR4656977.2218680	82.91	199	17	13	1	194	8910	9096	1e-36	163
AB576351.1	ERR4656977.369286	84.44	180	11	10	5	181	6152	5987	4e-36	161
AB576351.1	ERR4656977.3299812	87.67	146	6	11	59	194	5337	5194	1e-35	159
AB576351.1	ERR4656977.2676897	83.25	191	15	11	5	190	6829	7007	1e-35	159
AB576351.1	ERR4656977.2158010	82.65	196	17	13	522	714	678	497	5e-35	158
AB576351.1	ERR4656977.2376349	85.53	159	12	11	36	190	31	182	2e-34	156
AB576351.1	ERR4656977.626919	95.92	98	1	3	516	612	125	30	2e-34	156
AB576351.1	ERR4656977.626919	89.52	105	7	3	331	433	975	873	1e-26	130
AB576351.1	ERR4656977.626919	92.54	67	3	1	269	333	1122	1056	4e-16	95.3
AB576351.1	ERR4656977.626919	100.00	45	0	0	431	475	436	392	9e-13	84.2
AB576351.1	ERR4656977.661771	93.33	105	6	1	331	435	676	779	7e-34	154
AB576351.1	ERR4656977.3525543	83.33	174	19	10	510	679	426	259	2e-33	152
AB576351.1	ERR4656977.2805703	83.43	181	13	12	1	173	5247	5418	2e-33	152
AB576351.1	ERR4656977.1609850	83.43	175	17	11	12	185	20392	20229	2e-33	152
AB576351.1	ERR4656977.979822	81.87	193	21	10	13	194	9778	9589	9e-33	150
AB576351.1	ERR4656977.1085246	92.31	104	7	1	331	433	9313	9416	1e-31	147
AB576351.1	ERR4656977.1085246	93.88	49	2	1	431	478	9596	9644	2e-09	73.1
AB576351.1	ERR4656977.1910032	91.51	106	6	1	331	433	928	1033	1e-30	143
AB576351.1	ERR4656977.2236929	81.05	190	23	10	12	191	26884	26698	2e-29	139
AB576351.1	ERR4656977.415456	82.26	186	10	16	12	194	636	471	2e-29	139
AB576351.1	ERR4656977.2932086	83.77	154	16	7	12	163	2664	2810	7e-29	137
AB576351.1	ERR4656977.1877346	83.02	159	19	7	30	185	25089	24936	7e-29	137
AB576351.1	ERR4656977.3392832	97.40	77	2	0	1	77	6858	6934	3e-27	132
AB576351.1	ERR4656977.2069410	89.42	104	9	2	331	433	1411	1309	1e-26	130
AB576351.1	ERR4656977.2069410	92.00	50	3	1	370	419	7544	7592	3e-08	69.4
AB576351.1	ERR4656977.2069410	90.70	43	3	1	473	514	937	895	0.0002	56.5
AB576351.1	ERR4656977.2399803	88.68	106	8	2	331	433	4050	4154	2e-25	126
AB576351.1	ERR4656977.1290382	80.00	200	15	19	5	194	24886	25070	5e-25	124
AB576351.1	ERR4656977.1462383	91.21	91	5	3	189	278	20513	20425	7e-24	121
AB576351.1	ERR4656977.2097952	88.07	109	2	7	331	433	18993	18890	3e-23	119
AB576351.1	ERR4656977.3365554	89.25	93	8	2	336	427	4619	4528	3e-22	115
AB576351.1	ERR4656977.3365554	87.50	56	3	3	431	482	4345	4290	4e-06	62.1
AB576351.1	ERR4656977.2621497	88.24	102	5	5	331	428	1295	1197	3e-22	115
AB576351.1	ERR4656977.2629768	87.50	104	6	6	331	431	197	98	1e-21	113
AB576351.1	ERR4656977.207502	88.54	96	8	2	331	424	842	748	1e-21	113
AB576351.1	ERR4656977.207502	93.62	47	2	1	433	478	574	528	3e-08	69.4
AB576351.1	ERR4656977.2481964	87.38	103	5	5	331	433	21227	21321	4e-21	111
AB576351.1	ERR4656977.2481964	96.97	33	0	1	441	472	21679	21711	0.0007	54.7
AB576351.1	ERR4656977.1035284	89.89	89	6	3	56	144	1611	1526	4e-21	111
AB576351.1	ERR4656977.1260381	96.92	65	2	0	269	333	1269	1333	2e-20	110
AB576351.1	ERR4656977.115339	84.62	104	11	4	330	433	10950	11048	3e-17	99.0
AB576351.1	ERR4656977.3336769	90.00	70	4	2	642	708	17209	17278	7e-14	87.9
AB576351.1	ERR4656977.1218514	88.00	75	7	2	642	714	1306	1232	7e-14	87.9
AB576351.1	ERR4656977.3197455	92.45	53	3	1	431	482	351	299	6e-10	75.0
AB576351.1	ERR4656977.2332213	97.73	44	0	1	473	516	87	45	6e-10	75.0
AB576351.1	ERR4656977.2370574	95.56	45	2	0	431	475	3772	3816	2e-09	73.1
AB576351.1	ERR4656977.2108627	93.88	49	2	1	431	478	2953	2905	2e-09	73.1
AB576351.1	ERR4656977.1436571	83.33	84	9	4	189	270	6131	6211	2e-09	73.1
AB576351.1	ERR4656977.2883071	90.91	55	2	2	657	708	4058	4112	7e-09	71.3
AB576351.1	ERR4656977.430118	95.35	43	2	0	431	473	37313	37355	3e-08	69.4
AB576351.1	ERR4656977.3559725	97.50	40	0	1	436	475	1057	1019	9e-08	67.6
AB576351.1	ERR4656977.1329918	93.33	45	3	0	473	517	22314	22270	9e-08	67.6
AB576351.1	ERR4656977.143461	95.24	42	2	0	473	514	621	580	9e-08	67.6
AB576351.1	ERR4656977.3231719	91.49	47	4	0	431	477	312	358	3e-07	65.8
AB576351.1	ERR4656977.707638	93.33	45	2	1	473	516	22070	22114	3e-07	65.8
AB576351.1	ERR4656977.442122	93.18	44	3	0	473	516	27942	27899	3e-07	65.8
AB576351.1	ERR4656977.3576540	91.49	47	1	2	222	266	1392	1437	4e-06	62.1
AB576351.1	ERR4656977.181531	92.86	42	3	0	475	516	20018	19977	4e-06	62.1
AB576351.1	ERR4656977.2133653	91.11	45	3	1	431	475	10023	10066	2e-05	60.2
AB576351.1	ERR4656977.1033791	92.68	41	3	0	476	516	10930	10890	2e-05	60.2
AB576351.1	ERR4656977.197453	100.00	32	0	0	473	504	1319	1350	2e-05	60.2
AB576351.1	ERR4656977.1089292	92.68	41	1	2	431	469	1539	1579	6e-05	58.4
AB576351.1	ERR4656977.329915	90.70	43	3	1	475	516	1250	1208	0.0002	56.5
# BLAST proce	ssed 1 queries

## Sheet: DAM3_ch_264_reads
# BLASTN 2.2.28+
# Query: AB576352.1 Prunus mume PmDAM3 mRNA for dormancy associated MADS-box 3, complete cds
# 644 hits found
# Database: my_CH_264_4_reads_db
# Fields: query id, subject id, % identity, alignment length, mismatches, gap opens, q. start, q. end, s. start, s. end, evalue, bit score
query id	subject id	% identity	alignment length	mismatches	gap opens	q. start	q. end	s. start	s. end	evalue	bit score
AB576352.1	ERR4656977.950230	95.45	198	6	3	503	699	14299	14494	1e-81	313
AB576352.1	ERR4656977.950230	95.08	183	3	5	1	181	6448	6626	8e-73	283
AB576352.1	ERR4656977.950230	93.99	183	10	1	1	182	16405	16587	1e-70	276
AB576352.1	ERR4656977.950230	97.12	104	0	2	327	427	13666	13769	2e-39	172
AB576352.1	ERR4656977.950230	91.55	71	5	1	180	249	11254	11324	1e-16	97.1
AB576352.1	ERR4656977.674540	95.83	192	3	5	1	188	5779	5589	2e-79	305
AB576352.1	ERR4656977.674540	91.16	181	12	4	3	182	19137	18960	1e-60	243
AB576352.1	ERR4656977.674540	93.75	128	5	3	57	182	27845	27719	2e-44	189
AB576352.1	ERR4656977.674540	91.14	79	6	1	180	257	1036	958	2e-19	106
AB576352.1	ERR4656977.674540	87.63	97	4	7	327	418	14036	13943	2e-19	106
AB576352.1	ERR4656977.674540	86.41	103	7	6	327	427	22598	22501	2e-19	106
AB576352.1	ERR4656977.2426205	94.00	200	6	5	503	699	8789	8985	3e-77	298
AB576352.1	ERR4656977.2426205	89.74	195	11	9	1	188	10932	11124	5e-60	241
AB576352.1	ERR4656977.2426205	90.10	192	7	9	1	188	773	956	2e-59	239
AB576352.1	ERR4656977.2426205	94.06	101	5	1	327	427	8144	8243	2e-33	152
AB576352.1	ERR4656977.2426205	95.52	67	3	0	260	326	7976	8042	5e-20	108
AB576352.1	ERR4656977.2426205	97.56	41	1	0	469	509	8619	8659	7e-09	71.3
AB576352.1	ERR4656977.906137	95.26	190	3	5	1	188	7063	6878	1e-76	296
AB576352.1	ERR4656977.906137	95.56	45	2	0	425	469	14698	14654	2e-09	73.1
AB576352.1	ERR4656977.575811	95.26	190	4	4	1	188	2803	2617	1e-76	296
AB576352.1	ERR4656977.2059136	94.76	191	4	5	1	188	13853	13666	1e-75	292
AB576352.1	ERR4656977.2059136	89.29	196	13	7	503	696	5790	5601	2e-59	239
AB576352.1	ERR4656977.2059136	86.74	181	12	11	1	177	3711	3539	5e-45	191
AB576352.1	ERR4656977.2059136	95.65	92	1	2	336	427	6436	6348	4e-31	145
AB576352.1	ERR4656977.2059136	85.88	85	8	2	180	261	8899	8816	7e-14	87.9
AB576352.1	ERR4656977.2059136	97.83	46	1	0	467	512	5972	5927	1e-11	80.5
AB576352.1	ERR4656977.2448002	93.47	199	7	4	503	697	4576	4380	5e-75	291
AB576352.1	ERR4656977.2448002	90.80	174	11	4	3	171	2422	2249	4e-56	228
AB576352.1	ERR4656977.2448002	85.50	200	7	17	1	188	12519	12330	2e-44	189
AB576352.1	ERR4656977.2448002	95.52	67	2	1	260	326	5385	5320	2e-19	106
AB576352.1	ERR4656977.2448002	96.00	50	0	2	425	472	4946	4897	1e-11	80.5
AB576352.1	ERR4656977.2163300	94.74	190	4	5	1	188	6198	6013	5e-75	291
AB576352.1	ERR4656977.2163300	87.83	189	10	11	3	182	19740	19556	1e-50	209
AB576352.1	ERR4656977.2163300	91.67	96	5	2	327	422	14570	14478	1e-26	130
AB576352.1	ERR4656977.2163300	86.54	104	7	6	327	427	23246	23147	5e-20	108
AB576352.1	ERR4656977.2163300	85.54	83	6	5	180	261	1307	1230	3e-12	82.4
AB576352.1	ERR4656977.558858	94.74	190	5	5	1	188	12041	12227	5e-75	291
AB576352.1	ERR4656977.558858	93.48	184	7	5	1	182	21947	22127	2e-68	268
AB576352.1	ERR4656977.558858	86.39	169	14	8	1	169	40007	40166	1e-40	176
AB576352.1	ERR4656977.558858	94.12	102	5	1	327	427	19219	19320	7e-34	154
AB576352.1	ERR4656977.558858	90.36	83	4	3	180	261	16831	16910	2e-19	106
AB576352.1	ERR4656977.558858	95.65	46	1	1	467	512	19689	19733	2e-09	73.1
AB576352.1	ERR4656977.1286794	94.71	189	4	5	1	188	15327	15144	2e-74	289
AB576352.1	ERR4656977.1286794	91.01	178	9	6	1	177	5433	5262	8e-58	233
AB576352.1	ERR4656977.1286794	88.42	190	12	9	1	182	37421	37234	7e-54	220
AB576352.1	ERR4656977.1286794	86.15	195	17	8	513	699	31195	31003	2e-48	202
AB576352.1	ERR4656977.1286794	92.16	102	6	2	327	427	23551	23451	1e-30	143
AB576352.1	ERR4656977.1286794	91.43	105	5	3	327	427	8126	8022	5e-30	141
AB576352.1	ERR4656977.1286794	92.47	93	5	2	336	427	31965	31874	3e-27	132
AB576352.1	ERR4656977.1286794	98.51	67	1	0	260	326	8289	8223	2e-23	119
AB576352.1	ERR4656977.1286794	88.24	85	5	5	180	261	10513	10431	1e-16	97.1
AB576352.1	ERR4656977.1286794	100.00	45	0	0	425	469	7854	7810	9e-13	84.2
AB576352.1	ERR4656977.2794129	93.81	194	4	7	1	188	2690	2499	2e-73	285
AB576352.1	ERR4656977.2794129	89.84	187	11	6	1	182	24939	24756	8e-58	233
AB576352.1	ERR4656977.2794129	88.71	186	14	6	3	182	16076	15892	7e-54	220
AB576352.1	ERR4656977.2794129	83.85	192	17	10	513	699	18749	1856	7 7e-3	9 171
AB576352.1	ERR4656977.2794129	88.24	102	9	2	327	427	19520	19421	2e-23	119
AB576352.1	ERR4656977.1114144	92.93	198	8	5	503	699	4085	4277	8e-73	283
AB576352.1	ERR4656977.1114144	91.26	183	13	3	1	181	14920	15101	1e-61	246
AB576352.1	ERR4656977.1114144	95.15	103	0	2	327	427	3443	3542	5e-35	158
AB576352.1	ERR4656977.1114144	90.16	61	3	3	180	237	1033	1093	2e-10	76.8
AB576352.1	ERR4656977.445843	93.81	194	3	8	1	188	6434	6624	8e-73	283
AB576352.1	ERR4656977.445843	90.05	201	7	8	503	699	14121	14312	3e-62	248
AB576352.1	ERR4656977.445843	88.71	186	11	7	1	182	16243	16422	2e-53	219
AB576352.1	ERR4656977.445843	93.33	105	3	2	327	427	13479	13583	2e-33	152
AB576352.1	ERR4656977.445843	95.56	45	0	1	467	511	13951	13993	7e-09	71.3
AB576352.1	ERR4656977.363535	92.93	198	8	6	503	699	2266	2458	8e-73	283
AB576352.1	ERR4656977.363535	94.12	102	2	4	327	424	1614	1715	2e-33	152
AB576352.1	ERR4656977.363535	97.56	41	1	0	469	509	2105	2145	7e-09	71.3
AB576352.1	ERR4656977.493629	93.23	192	7	6	510	699	2159	1972	4e-71	278
AB576352.1	ERR4656977.2493717	92.86	196	5	7	1	188	15319	15513	1e-70	276
AB576352.1	ERR4656977.1502218	93.23	192	4	6	1	188	8649	8463	5e-70	274
AB576352.1	ERR4656977.1502218	91.46	199	8	9	503	699	723	532	3e-67	265
AB576352.1	ERR4656977.1502218	95.05	101	2	2	327	427	1356	1259	2e-34	156
AB576352.1	ERR4656977.1502218	91.04	67	4	2	260	326	1520	1456	2e-14	89.8
AB576352.1	ERR4656977.1502218	100.00	45	0	0	425	469	1084	1040	9e-13	84.2
AB576352.1	ERR4656977.1502218	91.30	46	3	1	467	512	890	846	4e-06	62.1
AB576352.1	ERR4656977.1296571	94.05	185	3	8	1	181	21364	21544	5e-70	274
AB576352.1	ERR4656977.1296571	92.39	197	7	7	503	695	29326	29518	5e-70	274
AB576352.1	ERR4656977.1296571	93.99	183	7	4	1	181	31452	31632	5e-70	274
AB576352.1	ERR4656977.1296571	86.91	191	14	8	513	699	5179	5362	7e-49	204
AB576352.1	ERR4656977.1296571	97.06	102	1	2	326	427	28690	28789	7e-39	171
AB576352.1	ERR4656977.1296571	89.32	103	9	2	327	427	12993	13095	4e-26	128
AB576352.1	ERR4656977.1296571	97.78	45	1	0	468	512	29163	29207	4e-11	78.7
AB576352.1	ERR4656977.1296571	91.07	56	0	4	271	326	28544	28594	7e-09	71.3
AB576352.1	ERR4656977.2769047	93.51	185	9	3	5	188	10599	10781	2e-69	272
AB576352.1	ERR4656977.2769047	91.67	180	4	11	1	175	24145	24318	2e-59	239
AB576352.1	ERR4656977.588585	93.55	186	7	5	1	182	8478	8294	2e-69	272
AB576352.1	ERR4656977.1923181	91.96	199	6	9	503	699	11513	11703	6e-69	270
AB576352.1	ERR4656977.1923181	92.19	192	7	8	1	188	3561	3748	3e-67	265
AB576352.1	ERR4656977.1923181	93.14	102	3	3	327	425	10867	10967	1e-31	147
AB576352.1	ERR4656977.1923181	95.52	67	1	1	262	326	10700	10766	2e-19	106
AB576352.1	ERR4656977.1371579	93.16	190	3	8	1	188	526	707	6e-69	270
AB576352.1	ERR4656977.203706	93.44	183	10	2	1	182	14235	14054	6e-69	270
AB576352.1	ERR4656977.203706	90.10	192	8	9	3	188	24151	23965	2e-59	239
AB576352.1	ERR4656977.203706	88.35	206	13	11	503	700	16336	16134	7e-59	237
AB576352.1	ERR4656977.203706	87.50	184	12	9	3	182	37474	37298	2e-48	202
AB576352.1	ERR4656977.203706	94.06	101	5	1	327	427	16969	16870	2e-33	152
AB576352.1	ERR4656977.203706	95.52	67	2	1	260	326	17132	17067	2e-19	106
AB576352.1	ERR4656977.203706	94.00	50	1	2	425	472	16699	16650	5e-10	75.0
AB576352.1	ERR4656977.2547553	92.27	194	7	7	1	188	3411	3220	2e-68	268
AB576352.1	ERR4656977.1428423	92.31	195	5	9	1	188	9826	9635	2e-68	268
AB576352.1	ERR4656977.1428423	83.92	199	11	16	503	698	1857	1677	7e-39	171
AB576352.1	ERR4656977.1428423	92.78	97	6	1	327	422	18027	17931	2e-29	139
AB576352.1	ERR4656977.1428423	92.00	100	4	2	329	427	2505	2409	7e-29	137
AB576352.1	ERR4656977.1428423	95.59	68	2	1	260	326	2664	2597	5e-20	108
AB576352.1	ERR4656977.1428423	88.75	80	6	3	180	256	4925	4846	4e-16	95.3
AB576352.1	ERR4656977.1428423	97.83	46	1	0	467	512	2034	1989	1e-11	80.5
AB576352.1	ERR4656977.1428423	100.00	32	0	0	469	500	17289	17258	2e-05	60.2
AB576352.1	ERR4656977.1041583	92.63	190	9	4	4	188	6519	6708	2e-68	268
AB576352.1	ERR4656977.1041583	87.31	197	15	8	513	699	3811	4007	9e-53	217
AB576352.1	ERR4656977.1041583	93.07	101	6	1	327	427	3023	3122	1e-31	147
AB576352.1	ERR4656977.1041583	93.48	46	2	1	425	469	12121	12166	9e-08	67.6
AB576352.1	ERR4656977.722444	93.48	184	6	6	1	180	824	643	2e-68	268
AB576352.1	ERR4656977.722444	88.21	195	12	11	511	699	16665	16476	2e-54	222
AB576352.1	ERR4656977.722444	88.04	184	13	7	1	182	13972	13796	1e-50	209
AB576352.1	ERR4656977.722444	91.67	96	5	3	329	422	17423	17329	1e-26	130
AB576352.1	ERR4656977.702765	93.48	184	7	4	3	182	6384	6202	2e-68	268
AB576352.1	ERR4656977.702765	88.30	188	13	6	1	182	15249	15065	9e-53	217
AB576352.1	ERR4656977.702765	95.56	45	2	0	425	469	728	684	2e-09	73.1
AB576352.1	ERR4656977.702765	91.11	45	4	0	425	469	9430	9386	4e-06	62.1
AB576352.1	ERR4656977.674992	93.92	181	6	5	3	182	2962	2786	2e-68	268
AB576352.1	ERR4656977.674992	84.46	193	19	10	513	699	5654	5467	1e-41	180
AB576352.1	ERR4656977.621791	91.54	201	7	7	503	699	4101	4295	2e-68	268
AB576352.1	ERR4656977.621791	88.59	184	8	10	1	182	6207	6379	4e-51	211
AB576352.1	ERR4656977.621791	99.01	101	1	0	327	427	3462	3562	3e-42	182
AB576352.1	ERR4656977.621791	89.02	82	5	3	181	261	1089	1167	3e-17	99.0
AB576352.1	ERR4656977.2691974	91.13	203	9	7	503	699	33581	33382	8e-68	267
AB576352.1	ERR4656977.2691974	91.30	184	11	5	1	182	22613	22433	1e-61	246
AB576352.1	ERR4656977.2691974	95.24	126	2	4	55	177	31365	31241	1e-46	196
AB576352.1	ERR4656977.2691974	90.29	103	3	6	327	427	34233	34136	4e-26	128
AB576352.1	ERR4656977.2691974	86.96	69	6	3	260	326	34394	34327	5e-10	75.0
AB576352.1	ERR4656977.2691974	90.91	44	2	1	467	510	33750	33709	5e-05	58.4
AB576352.1	ERR4656977.208578	92.27	194	5	8	1	188	7178	6989	8e-68	267
AB576352.1	ERR4656977.208578	98.08	52	0	1	327	378	91	41 2	e-14 8	9.8
AB576352.1	ERR4656977.208578	95.56	45	2	0	425	469	14785	14741	2e-09	73.1
AB576352.1	ERR4656977.2718907	93.09	188	2	9	1	182	15042	14860	3e-67	265
AB576352.1	ERR4656977.2718907	87.17	187	11	9	1	182	4907	4729	9e-48	200
AB576352.1	ERR4656977.2718907	93.14	102	4	3	327	427	7673	7574	1e-31	147
AB576352.1	ERR4656977.2108627	91.41	198	9	8	503	699	2598	2408	3e-67	265
AB576352.1	ERR4656977.2108627	89.78	186	11	8	1	182	488	307	3e-57	231
AB576352.1	ERR4656977.2108627	92.45	106	4	3	322	426	3232	3130	3e-32	148
AB576352.1	ERR4656977.2108627	96.72	61	1	1	263	323	3385	3326	9e-18	100
AB576352.1	ERR4656977.2108627	97.96	49	0	1	425	472	2953	2905	9e-13	84.2
AB576352.1	ERR4656977.2108627	81.18	85	12	4	180	261	5635	5552	3e-07	65.8
AB576352.1	ERR4656977.1396099	92.55	188	9	5	3	188	22469	22653	3e-67	265
AB576352.1	ERR4656977.1396099	89.22	102	6	5	327	427	19001	19098	2e-24	122
AB576352.1	ERR4656977.1474709	92.15	191	8	6	1	188	10180	9994	1e-66	263
AB576352.1	ERR4656977.1474709	84.38	192	20	9	513	699	26172	25986	1e-41	180
AB576352.1	ERR4656977.1474709	97.94	97	1	1	327	423	2887	2792	9e-38	167
AB576352.1	ERR4656977.1474709	83.51	194	15	13	3	182	23478	23288	3e-37	165
AB576352.1	ERR4656977.1474709	91.09	101	9	0	327	427	26970	26870	7e-29	137
AB576352.1	ERR4656977.1474709	94.29	35	1	1	467	500	17643	17609	0.003	52.8
AB576352.1	ERR4656977.3295313	92.47	186	9	4	1	182	10528	10344	4e-66	261
AB576352.1	ERR4656977.3295313	89.16	203	10	10	503	699	12712	1251	6 1e-6	0 243
AB576352.1	ERR4656977.3295313	88.48	191	6	14	6	188	20752	20570	9e-53	217
AB576352.1	ERR4656977.3295313	97.06	102	1	2	327	427	13353	13253	7e-39	171
AB576352.1	ERR4656977.3295313	100.00	29	0	0	467	495	28447	28419	0.0007	54.7
AB576352.1	ERR4656977.2907594	92.90	183	7	4	3	182	13860	14039	4e-66	261
AB576352.1	ERR4656977.2907594	93.33	45	2	1	425	469	19558	19601	3e-07	65.8
AB576352.1	ERR4656977.2736777	93.79	177	6	4	1	173	26697	26522	4e-66	261
AB576352.1	ERR4656977.2736777	87.50	184	13	8	1	184	16618	16445	7e-49	204
AB576352.1	ERR4656977.2736777	92.31	104	4	2	327	430	19386	19287	4e-31	145
AB576352.1	ERR4656977.2736777	88.61	79	5	3	180	255	21812	21735	2e-15	93.5
AB576352.1	ERR4656977.2359373	91.00	200	8	8	503	699	14847	14655	4e-66	261
AB576352.1	ERR4656977.2359373	89.07	183	11	7	3	180	12708	12530	2e-53	219
AB576352.1	ERR4656977.2359373	85.48	186	14	10	1	176	3976	3794	3e-42	182
AB576352.1	ERR4656977.2359373	95.05	101	1	4	327	427	15478	15382	2e-34	156
AB576352.1	ERR4656977.1101396	90.91	198	13	5	503	699	25795	25988	4e-66	261
AB576352.1	ERR4656977.1101396	93.33	180	3	9	12	188	17948	18121	5e-65	257
AB576352.1	ERR4656977.1101396	88.48	191	16	6	1	188	36533	36720	1e-55	226
AB576352.1	ERR4656977.1101396	94.32	88	3	2	327	413	25161	25247	9e-28	134
AB576352.1	ERR4656977.1101396	91.58	95	3	4	327	420	1282	1372	1e-25	126
AB576352.1	ERR4656977.1101396	89.41	85	4	5	180	260	22752	22835	2e-18	102
AB576352.1	ERR4656977.1101396	95.92	49	0	2	425	472	25436	25483	4e-11	78.7
AB576352.1	ERR4656977.1101396	97.67	43	1	0	470	512	25631	25673	5e-10	75.0
AB576352.1	ERR4656977.128118	92.90	183	7	6	1	182	20533	20356	4e-66	261
AB576352.1	ERR4656977.128118	92.35	183	11	3	1	182	11948	11768	5e-65	257
AB576352.1	ERR4656977.128118	85.71	203	18	9	503	699	4853	4656	7e-49	204
AB576352.1	ERR4656977.128118	86.70	188	18	7	1	184	2561	2377	2e-48	202
AB576352.1	ERR4656977.1480792	91.41	198	4	10	1	188	30087	29893	1e-65	259
AB576352.1	ERR4656977.1480792	89.74	195	10	9	503	690	22238	22047	5e-60	241
AB576352.1	ERR4656977.1480792	93.33	105	3	2	327	427	22869	22765	2e-33	152
AB576352.1	ERR4656977.1480792	93.75	96	5	1	327	421	38317	38222	1e-30	143
AB576352.1	ERR4656977.1480792	80.85	188	21	13	1	182	2296	2118	9e-28	134
AB576352.1	ERR4656977.1480792	93.94	66	2	2	180	244	25254	25190	3e-17	99.0
AB576352.1	ERR4656977.1480792	100.00	36	0	0	425	460	22594	22559	9e-08	67.6
AB576352.1	ERR4656977.1299845	92.39	184	11	3	1	182	568	386	1e-65	259
AB576352.1	ERR4656977.1299845	91.76	182	11	4	3	182	32252	32073	8e-63	250
AB576352.1	ERR4656977.1299845	89.50	200	10	9	506	699	11275	11081	1e-60	243
AB576352.1	ERR4656977.1299845	89.84	187	15	4	513	699	34917	34735	7e-59	237
AB576352.1	ERR4656977.1299845	88.54	192	11	8	1	188	19019	18835	2e-54	222
AB576352.1	ERR4656977.1299845	88.30	188	9	9	1	182	9170	8990	1e-51	213
AB576352.1	ERR4656977.1299845	89.22	102	7	3	327	427	11890	11792	5e-25	124
AB576352.1	ERR4656977.1299845	95.52	67	2	1	260	326	12054	11989	2e-19	106
AB576352.1	ERR4656977.481117	92.82	181	9	4	3	182	7484	7307	1e-65	259
AB576352.1	ERR4656977.481117	84.57	188	22	5	513	699	10121	9940	1e-41	180
AB576352.1	ERR4656977.370056	91.71	193	7	9	1	188	1397	1585	1e-65	259
AB576352.1	ERR4656977.302956	93.30	179	6	6	1	175	1132	1308	1e-65	259
AB576352.1	ERR4656977.302956	89.85	197	7	11	503	699	8956	9139	5e-60	241
AB576352.1	ERR4656977.302956	99.02	102	0	1	327	427	8322	8423	3e-42	182
AB576352.1	ERR4656977.302956	92.68	82	2	1	180	261	5938	6015	3e-22	115
AB576352.1	ERR4656977.302956	94.12	68	1	3	260	326	8165	8230	9e-18	100
AB576352.1	ERR4656977.156996	92.47	186	5	9	1	182	21906	21726	5e-65	257
AB576352.1	ERR4656977.156996	88.94	199	11	10	503	699	14275	14086	2e-58	235
AB576352.1	ERR4656977.156996	89.13	184	10	8	1	180	12171	11994	7e-54	220
AB576352.1	ERR4656977.156996	85.95	185	18	8	1	182	3570	3391	5e-45	191
AB576352.1	ERR4656977.156996	91.09	101	2	6	327	427	14901	14808	1e-26	130
AB576352.1	ERR4656977.156996	87.14	70	5	4	260	326	15068	15000	2e-10	76.8
AB576352.1	ERR4656977.156996	95.65	46	2	0	467	512	14440	14395	5e-10	75.0
AB576352.1	ERR4656977.2071151	90.50	200	7	11	506	697	7615	7420	7e-64	254
AB576352.1	ERR4656977.2071151	90.10	192	9	9	1	188	15590	15405	5e-60	241
AB576352.1	ERR4656977.2071151	95.15	103	1	3	327	427	8254	8154	1e-35	159
AB576352.1	ERR4656977.2071151	95.59	68	1	2	260	326	8419	8353	5e-20	108
AB576352.1	ERR4656977.2071151	95.65	46	2	0	467	512	7787	7742	5e-10	75.0
AB576352.1	ERR4656977.2071151	93.88	49	0	2	425	472	7980	7934	7e-09	71.3
AB576352.1	ERR4656977.1075961	91.85	184	11	4	1	182	6763	6944	7e-64	254
AB576352.1	ERR4656977.769418	91.89	185	10	5	1	182	3654	3472	7e-64	254
AB576352.1	ERR4656977.115339	90.45	199	10	9	503	696	11578	11772	7e-64	254
AB576352.1	ERR4656977.115339	91.35	185	5	9	1	181	3741	3918	1e-60	243
AB576352.1	ERR4656977.115339	88.12	101	7	4	327	427	10953	11048	3e-22	115
AB576352.1	ERR4656977.2206167	91.85	184	10	4	1	182	7245	7065	2e-63	252
AB576352.1	ERR4656977.2206167	84.00	200	16	16	510	699	9383	9190	4e-41	178
AB576352.1	ERR4656977.2206167	95.05	101	3	2	327	427	10020	9922	5e-35	158
AB576352.1	ERR4656977.2206167	95.92	49	1	1	425	472	9750	9702	4e-11	78.7
AB576352.1	ERR4656977.315691	91.49	188	8	7	1	184	12227	12044	2e-63	252
AB576352.1	ERR4656977.315691	91.01	178	13	3	1	177	3803	3628	7e-59	237
AB576352.1	ERR4656977.315691	90.06	181	10	8	1	177	21939	21763	4e-56	228
AB576352.1	ERR4656977.2365791	91.80	183	9	5	3	182	17705	17526	8e-63	250
AB576352.1	ERR4656977.2365791	89.19	185	16	3	1	182	26743	26560	4e-56	228
AB576352.1	ERR4656977.2365791	86.77	189	21	4	513	699	20470	20284	5e-50	207
AB576352.1	ERR4656977.2365791	86.00	200	10	15	1	188	4257	4064	3e-47	198
AB576352.1	ERR4656977.2365791	87.85	107	7	4	327	427	12647	12541	7e-24	121
AB576352.1	ERR4656977.2365791	89.36	47	4	1	467	512	11904	11858	5e-05	58.4
AB576352.1	ERR4656977.1710244	91.44	187	9	6	1	182	5581	5397	8e-63	250
AB576352.1	ERR4656977.1710244	88.67	203	13	9	503	699	7727	7529	2e-59	239
AB576352.1	ERR4656977.1710244	87.43	167	8	11	4	164	15598	15439	1e-41	180
AB576352.1	ERR4656977.1710244	92.78	97	2	3	327	423	8361	8270	2e-28	135
AB576352.1	ERR4656977.725893	91.76	182	11	4	3	182	4623	4444	8e-63	250
AB576352.1	ERR4656977.725893	86.77	189	17	8	513	698	7262	7079	7e-49	204
AB576352.1	ERR4656977.725893	100.00	31	0	0	439	469	7585	7555	5e-05	58.4
AB576352.1	ERR4656977.228629	90.77	195	7	9	1	188	14833	15023	8e-63	250
AB576352.1	ERR4656977.228629	88.12	101	12	0	327	427	6679	6779	7e-24	121
AB576352.1	ERR4656977.1752101	91.44	187	7	9	1	182	1880	1698	3e-62	248
AB576352.1	ERR4656977.1752101	86.70	188	13	11	520	699	4584	4401	3e-47	198
AB576352.1	ERR4656977.1015921	91.76	182	10	5	3	182	1128	950	3e-62	248
AB576352.1	ERR4656977.1015921	84.49	187	14	8	1	182	9758	9582	7e-39	171
AB576352.1	ERR4656977.207502	91.01	189	10	7	503	687	217	32	3e-62	248
AB576352.1	ERR4656977.207502	89.53	191	5	11	1	188	7937	7759	4e-56	228
AB576352.1	ERR4656977.207502	94.68	94	2	2	327	418	840	748	1e-30	143
AB576352.1	ERR4656977.207502	97.87	47	0	1	427	472	574	528	1e-11	80.5
AB576352.1	ERR4656977.207502	88.24	68	4	4	260	326	1002	938	4e-11	78.7
AB576352.1	ERR4656977.1744980	91.35	185	9	7	1	182	7518	7338	1e-61	246
AB576352.1	ERR4656977.1085246	90.58	191	11	6	503	690	9960	10146	1e-61	246
AB576352.1	ERR4656977.1085246	99.02	102	0	1	327	427	9315	9416	3e-42	182
AB576352.1	ERR4656977.1085246	93.06	72	1	3	257	326	9141	9210	2e-18	102
AB576352.1	ERR4656977.1085246	97.96	49	0	1	425	472	9596	9644	9e-13	84.2
AB576352.1	ERR4656977.879057	89.05	201	18	2	503	699	5387	5587	1e-61	246
AB576352.1	ERR4656977.879057	83.89	180	18	7	4	182	7687	7856	4e-36	161
AB576352.1	ERR4656977.412298	91.76	182	8	6	3	180	6358	6180	1e-61	246
AB576352.1	ERR4656977.412298	90.20	102	7	2	327	427	1309	1210	1e-26	130
AB576352.1	ERR4656977.412298	93.33	45	3	0	425	469	765	721	9e-08	67.6
AB576352.1	ERR4656977.182160	90.26	195	9	9	1	188	4826	5017	1e-61	246
AB576352.1	ERR4656977.3498826	90.21	194	9	9	504	695	3365	3550	4e-61	244
AB576352.1	ERR4656977.3498826	86.62	157	9	9	1	149	14487	14639	1e-36	163
AB576352.1	ERR4656977.3498826	94.19	86	1	4	342	425	2728	2811	4e-26	128
AB576352.1	ERR4656977.3498826	97.78	45	0	1	469	512	3202	3246	2e-10	76.8
AB576352.1	ERR4656977.3498826	90.20	51	3	1	260	308	2534	2584	3e-07	65.8
AB576352.1	ERR4656977.1652269	91.35	185	6	8	7	188	21340	21517	4e-61	244
AB576352.1	ERR4656977.1652269	93.07	101	7	0	327	427	4638	4738	3e-32	148
AB576352.1	ERR4656977.1652269	84.91	159	10	9	541	695	5416	5564	3e-32	148
AB576352.1	ERR4656977.1652269	91.26	103	5	3	327	427	13065	13165	7e-29	137
AB576352.1	ERR4656977.1652269	94.87	39	2	0	470	508	13795	13833	4e-06	62.1
AB576352.1	ERR4656977.812840	92.53	174	7	5	10	182	6289	6457	4e-61	244
AB576352.1	ERR4656977.812840	88.95	190	4	13	1	181	19462	19643	2e-53	219
AB576352.1	ERR4656977.812840	94.06	101	4	2	327	427	2832	2930	2e-33	152
AB576352.1	ERR4656977.812840	79.90	199	24	15	513	699	3598	3792	3e-27	132
AB576352.1	ERR4656977.812840	91.11	45	4	0	425	469	3258	3302	4e-06	62.1
AB576352.1	ERR4656977.551644	89.22	204	11	10	503	699	4777	4578	4e-61	244
AB576352.1	ERR4656977.551644	89.19	185	11	7	1	182	2686	2508	2e-54	222
AB576352.1	ERR4656977.3655045	90.21	194	8	9	5	188	3537	3729	1e-60	243
AB576352.1	ERR4656977.3549048	88.83	206	11	9	503	699	1279	1481	1e-60	243
AB576352.1	ERR4656977.3549048	91.94	62	3	1	260	319	434	495	3e-13	86.1
AB576352.1	ERR4656977.2612438	89.85	197	8	11	503	699	10528	10712	1e-60	243
AB576352.1	ERR4656977.2612438	93.40	106	2	4	324	427	9897	9999	2e-33	152
AB576352.1	ERR4656977.2612438	89.29	84	5	4	180	261	7523	7604	2e-18	102
AB576352.1	ERR4656977.1928562	90.86	186	9	7	1	182	12566	12385	1e-60	243
AB576352.1	ERR4656977.1928562	84.82	191	20	9	513	699	37732	37547	9e-43	183
AB576352.1	ERR4656977.1928562	86.13	173	12	9	1	171	35073	34911	1e-40	176
AB576352.1	ERR4656977.1916657	91.40	186	3	8	1	178	3683	3503	1e-60	243
AB576352.1	ERR4656977.1916657	87.62	105	5	4	327	427	11730	11630	3e-22	115
AB576352.1	ERR4656977.892881	89.60	202	5	13	1	188	32831	33030	1e-60	243
AB576352.1	ERR4656977.892881	83.42	193	22	9	513	699	16991	17179	7e-39	171
AB576352.1	ERR4656977.892881	89.32	103	3	5	327	427	16225	16321	2e-24	122
AB576352.1	ERR4656977.892881	93.48	46	2	1	425	469	25162	25207	9e-08	67.6
AB576352.1	ERR4656977.690875	91.21	182	10	3	1	182	1150	1325	1e-60	243
AB576352.1	ERR4656977.570971	89.95	199	5	11	504	699	1904	2090	1e-60	243
AB576352.1	ERR4656977.570971	86.89	183	19	5	1	182	21958	22136	9e-48	200
AB576352.1	ERR4656977.570971	92.23	103	4	4	326	424	1267	1369	1e-30	143
AB576352.1	ERR4656977.570971	81.72	186	15	16	1	182	3956	4126	7e-29	137
AB576352.1	ERR4656977.570971	97.67	43	1	0	467	509	1741	1783	5e-10	75.0
AB576352.1	ERR4656977.570971	90.57	53	0	4	274	326	1116	1163	3e-07	65.8
AB576352.1	ERR4656977.512983	91.21	182	11	3	1	182	16089	15913	1e-60	243
AB576352.1	ERR4656977.512983	90.10	192	11	7	512	699	18190	18003	1e-60	243
AB576352.1	ERR4656977.512983	90.22	184	13	4	1	182	7399	7219	2e-58	235
AB576352.1	ERR4656977.512983	82.45	188	23	9	503	688	318	139	2e-34	156
AB576352.1	ERR4656977.3552422	90.16	193	8	10	1	188	10304	10490	5e-60	241
AB576352.1	ERR4656977.3552422	90.80	87	5	1	341	427	1880	1963	1e-21	113
AB576352.1	ERR4656977.3552422	92.86	42	3	0	467	508	2619	2660	4e-06	62.1
AB576352.1	ERR4656977.2793658	89.90	198	5	12	506	699	2577	2763	5e-60	241
AB576352.1	ERR4656977.2793658	87.77	188	9	11	1	181	4733	4913	5e-50	207
AB576352.1	ERR4656977.2793658	89.02	164	8	7	1	160	13609	13766	4e-46	195
AB576352.1	ERR4656977.2793658	95.00	100	3	2	327	425	1909	2007	2e-34	156
AB576352.1	ERR4656977.2403164	90.05	191	11	7	1	188	3323	3138	5e-60	241
AB576352.1	ERR4656977.2248174	91.11	180	13	3	1	177	15897	15718	5e-60	241
AB576352.1	ERR4656977.1929828	90.48	189	9	7	1	182	614	428	5e-60	241
AB576352.1	ERR4656977.2496956	88.41	207	12	10	503	699	5890	6094	2e-59	239
AB576352.1	ERR4656977.2496956	86.59	179	14	9	5	181	16787	16957	2e-44	189
AB576352.1	ERR4656977.2496956	84.86	185	12	14	1	181	8040	8212	2e-39	172
AB576352.1	ERR4656977.2496956	88.57	105	6	5	327	427	5253	5355	2e-24	122
AB576352.1	ERR4656977.2496956	97.56	41	0	1	425	464	5526	5566	3e-08	69.4
AB576352.1	ERR4656977.2074113	90.76	184	10	5	1	180	4483	4663	2e-59	239
AB576352.1	ERR4656977.2074113	91.84	98	4	3	327	422	9858	9953	9e-28	134
AB576352.1	ERR4656977.2074113	93.75	80	4	1	327	406	33413	33491	2e-23	119
AB576352.1	ERR4656977.909849	90.71	183	12	4	1	182	11794	11616	2e-59	239
AB576352.1	ERR4656977.315037	90.76	184	9	7	1	182	2231	2054	2e-59	239
AB576352.1	ERR4656977.1939243	91.11	180	9	7	1	177	34083	34258	7e-59	237
AB576352.1	ERR4656977.1939243	89.42	104	5	4	329	427	39520	39622	1e-25	126
AB576352.1	ERR4656977.1446440	90.71	183	9	6	1	181	25219	25395	7e-59	237
AB576352.1	ERR4656977.1446440	82.32	198	19	14	513	699	31406	3159	8 5e-3	5 158
AB576352.1	ERR4656977.1446440	91.11	45	4	0	425	469	31058	31102	4e-06	62.1
AB576352.1	ERR4656977.67537	90.37	187	9	8	1	181	1962	2145	7e-59	237
AB576352.1	ERR4656977.67537	86.70	203	18	5	503	699	17728	17927	9e-53	217
AB576352.1	ERR4656977.67537	87.89	190	12	10	1	188	10642	10822	1e-51	213
AB576352.1	ERR4656977.67537	84.62	182	17	10	4	182	20008	20181	7e-39	171
AB576352.1	ERR4656977.2953653	90.37	187	7	9	3	181	2521	2704	2e-58	235
AB576352.1	ERR4656977.973012	89.23	195	9	9	503	690	5224	5413	8e-58	233
AB576352.1	ERR4656977.973012	92.16	102	4	4	327	427	4591	4689	5e-30	141
AB576352.1	ERR4656977.838816	90.22	184	11	7	1	181	16910	17089	8e-58	233
AB576352.1	ERR4656977.83228	90.27	185	9	8	1	182	2473	2651	8e-58	233
AB576352.1	ERR4656977.2326341	89.95	189	6	8	514	699	2080	2258	3e-57	231
AB576352.1	ERR4656977.2326341	88.54	192	14	7	1	188	12827	13014	1e-55	226
AB576352.1	ERR4656977.2326341	94.29	105	3	3	326	427	1394	1498	5e-35	158
AB576352.1	ERR4656977.1983914	89.78	186	11	8	1	184	9411	9232	3e-57	231
AB576352.1	ERR4656977.1983914	85.50	200	23	6	503	699	2286	2090	7e-49	204
AB576352.1	ERR4656977.1533551	89.95	189	6	12	1	181	801	984	3e-57	231
AB576352.1	ERR4656977.1117899	88.12	202	14	7	503	699	4751	4947	3e-57	231
AB576352.1	ERR4656977.694447	90.45	178	13	4	1	177	2528	2354	3e-57	231
AB576352.1	ERR4656977.1436571	90.66	182	4	13	4	181	1277	1449	1e-56	230
AB576352.1	ERR4656977.1436571	90.48	84	3	4	180	261	6131	6211	2e-19	106
AB576352.1	ERR4656977.1349257	89.78	186	9	8	3	182	3382	3201	1e-56	230
AB576352.1	ERR4656977.950704	89.73	185	11	6	1	182	5038	4859	1e-56	230
AB576352.1	ERR4656977.3419638	89.42	189	9	10	1	181	14846	15031	4e-56	228
AB576352.1	ERR4656977.3419638	88.00	200	5	12	1	188	4624	4816	2e-53	219
AB576352.1	ERR4656977.1139965	90.56	180	6	10	3	177	19765	19592	4e-56	228
AB576352.1	ERR4656977.1139965	88.02	192	12	9	1	188	6942	6758	9e-53	217
AB576352.1	ERR4656977.1139965	88.12	101	6	6	327	427	14778	14684	3e-22	115
AB576352.1	ERR4656977.866676	89.78	186	7	9	3	182	10366	10187	4e-56	228
AB576352.1	ERR4656977.866676	92.16	102	6	2	327	427	13887	13787	1e-30	143
AB576352.1	ERR4656977.866676	91.30	46	4	0	467	512	4726	4681	1e-06	63.9
AB576352.1	ERR4656977.329695	88.95	190	13	6	1	188	2010	2193	4e-56	228
AB576352.1	ERR4656977.3472123	89.73	185	8	10	4	181	22219	22399	1e-55	226
AB576352.1	ERR4656977.3472123	92.71	96	5	2	327	422	13734	13827	7e-29	137
AB576352.1	ERR4656977.2075975	89.42	189	6	12	1	181	1869	2051	1e-55	226
AB576352.1	ERR4656977.1517134	90.40	177	10	4	1	176	7436	7266	1e-55	226
AB576352.1	ERR4656977.470327	88.48	191	16	6	513	699	1605	1417	1e-55	226
AB576352.1	ERR4656977.470327	87.00	100	6	5	327	424	2381	2287	2e-19	106
AB576352.1	ERR4656977.444852	89.25	186	13	6	3	182	7847	7663	1e-55	226
AB576352.1	ERR4656977.444852	89.94	179	13	5	524	699	10508	10332	1e-55	226
AB576352.1	ERR4656977.444852	89.22	102	8	3	327	427	11294	11195	5e-25	124
AB576352.1	ERR4656977.444852	100.00	31	0	0	439	469	10845	10815	5e-05	58.4
AB576352.1	ERR4656977.2887606	88.89	189	11	8	1	182	26480	26295	5e-55	224
AB576352.1	ERR4656977.2887606	87.00	200	10	11	1	188	4241	4046	4e-51	211
AB576352.1	ERR4656977.2887606	87.57	185	13	9	3	182	17557	17378	2e-49	206
AB576352.1	ERR4656977.2887606	91.11	45	4	0	425	469	20587	20543	4e-06	62.1
AB576352.1	ERR4656977.2883071	90.64	171	12	4	503	669	12931	13101	5e-55	224
AB576352.1	ERR4656977.2873584	88.54	192	13	7	1	188	5647	5833	5e-55	224
AB576352.1	ERR4656977.2841429	90.40	177	8	6	1	169	13389	13214	5e-55	224
AB576352.1	ERR4656977.1416716	89.19	185	13	7	1	182	14488	14308	5e-55	224
AB576352.1	ERR4656977.426424	89.19	185	13	7	1	182	10687	10507	5e-55	224
AB576352.1	ERR4656977.426424	85.57	194	17	10	513	699	13315	13126	1e-45	193
AB576352.1	ERR4656977.302381	88.95	190	10	8	1	188	6369	6189	5e-55	224
AB576352.1	ERR4656977.302381	91.35	104	5	4	327	427	14450	14348	2e-29	139
AB576352.1	ERR4656977.3336769	87.94	199	10	11	503	697	7977	8165	2e-54	222
AB576352.1	ERR4656977.3336769	93.48	92	3	2	327	415	7324	7415	9e-28	134
AB576352.1	ERR4656977.2535532	88.77	187	13	7	1	182	6796	6613	2e-54	222
AB576352.1	ERR4656977.2535532	84.30	121	12	7	503	619	918	801	4e-21	111
AB576352.1	ERR4656977.874203	88.89	189	10	8	1	182	1645	1829	2e-54	222
AB576352.1	ERR4656977.809262	89.13	184	13	4	1	182	5622	5444	2e-54	222
AB576352.1	ERR4656977.118364	89.56	182	10	8	1	181	1203	1376	2e-54	222
AB576352.1	ERR4656977.3211255	87.32	205	10	16	503	699	27993	2779	7 7e-5	4 220
AB576352.1	ERR4656977.3211255	84.88	205	14	12	503	699	10005	9810	5e-45	191
AB576352.1	ERR4656977.3211255	85.34	191	16	9	1	184	25824	25639	7e-44	187
AB576352.1	ERR4656977.3211255	94.17	103	3	3	327	427	28645	28544	7e-34	154
AB576352.1	ERR4656977.3211255	98.46	65	1	0	260	324	28808	28744	3e-22	115
AB576352.1	ERR4656977.3211255	88.10	84	8	2	180	261	31105	31022	3e-17	99.0
AB576352.1	ERR4656977.3211255	97.83	46	1	0	467	512	28166	28121	1e-11	80.5
AB576352.1	ERR4656977.3211255	96.00	50	0	2	425	472	28372	28323	1e-11	80.5
AB576352.1	ERR4656977.621011	90.45	178	2	11	1	171	11365	11196	7e-54	220
AB576352.1	ERR4656977.621011	84.00	200	13	16	506	699	3894	3708	5e-40	174
AB576352.1	ERR4656977.3064166	88.65	185	14	6	1	182	4369	4549	2e-53	219
AB576352.1	ERR4656977.3064166	86.76	136	11	6	57	188	13197	13329	4e-31	145
AB576352.1	ERR4656977.3064166	95.56	45	2	0	425	469	18660	18704	2e-09	73.1
AB576352.1	ERR4656977.3343419	87.76	196	10	13	1	188	5296	5485	9e-53	217
AB576352.1	ERR4656977.2118168	89.71	175	10	8	1	172	4851	4682	9e-53	217
AB576352.1	ERR4656977.1936997	88.83	179	16	4	524	699	2067	1890	9e-53	217
AB576352.1	ERR4656977.1936997	91.09	101	5	3	327	427	2873	2777	9e-28	134
AB576352.1	ERR4656977.1465867	89.01	182	11	6	1	180	2669	2495	9e-53	217
AB576352.1	ERR4656977.1465867	91.35	104	3	3	327	427	5406	5306	7e-29	137
AB576352.1	ERR4656977.1465867	91.30	69	1	5	260	326	5570	5505	2e-14	89.8
AB576352.1	ERR4656977.931897	86.70	203	17	8	503	699	1217	1019	9e-53	217
AB576352.1	ERR4656977.380925	88.42	190	9	9	1	188	5141	5319	9e-53	217
AB576352.1	ERR4656977.3392832	87.43	191	19	5	513	699	4142	4331	3e-52	215
AB576352.1	ERR4656977.3392832	88.46	104	8	3	327	427	3340	3442	2e-24	122
AB576352.1	ERR4656977.3392832	92.42	66	5	0	3	68	6869	6934	4e-16	95.3
AB576352.1	ERR4656977.2310191	88.76	178	16	4	1	176	9615	9440	3e-52	215
AB576352.1	ERR4656977.2310191	80.46	174	16	13	506	665	2444	2275	9e-23	117
AB576352.1	ERR4656977.893487	90.23	174	4	9	13	181	3035	3200	3e-52	215
AB576352.1	ERR4656977.414799	94.89	137	7	0	1	137	169	33 3	e-52	215
AB576352.1	ERR4656977.820080	87.43	191	16	6	512	699	19604	19419	1e-51	213
AB576352.1	ERR4656977.820080	87.91	182	13	8	3	182	16973	16799	2e-49	206
AB576352.1	ERR4656977.820080	89.00	100	6	3	329	427	20360	20265	2e-23	119
AB576352.1	ERR4656977.820080	91.30	46	4	0	467	512	11193	11148	1e-06	63.9
AB576352.1	ERR4656977.820080	100.00	31	0	0	439	469	19925	19895	5e-05	58.4
AB576352.1	ERR4656977.2612617	86.76	204	10	15	503	699	24137	2394	4 4e-5	1 211
AB576352.1	ERR4656977.2612617	92.31	91	4	3	327	414	24776	24686	1e-25	126
AB576352.1	ERR4656977.2612617	88.24	85	6	4	180	261	27205	27122	3e-17	99.0
AB576352.1	ERR4656977.2274452	87.57	185	19	4	1	182	5829	6012	4e-51	211
AB576352.1	ERR4656977.2274452	88.82	170	11	8	503	669	3506	3670	2e-48	202
AB576352.1	ERR4656977.2133653	88.33	180	14	4	523	699	1823	1998	1e-50	209
AB576352.1	ERR4656977.1866530	88.59	184	6	11	5	182	2218	2392	1e-50	209
AB576352.1	ERR4656977.1866530	86.73	196	8	14	503	695	107	287	2e-48	202
AB576352.1	ERR4656977.932358	89.27	177	6	11	1	176	328	164	1e-50	209
AB576352.1	ERR4656977.878810	86.14	202	18	6	506	699	4473	4274	1e-50	209
AB576352.1	ERR4656977.878810	94.44	108	5	1	75	182	11520	11414	3e-37	165
AB576352.1	ERR4656977.143461	87.89	190	8	10	516	699	452	272	1e-50	209
AB576352.1	ERR4656977.143461	89.13	92	3	6	327	418	1081	997	5e-20	108
AB576352.1	ERR4656977.143461	97.67	43	0	1	425	467	822	781	2e-09	73.1
AB576352.1	ERR4656977.143461	93.62	47	3	0	467	513	621	575	7e-09	71.3
AB576352.1	ERR4656977.2156036	86.87	198	11	13	1	188	4639	4447	5e-50	207
AB576352.1	ERR4656977.191484	88.11	185	8	8	1	182	16438	16265	5e-50	207
AB576352.1	ERR4656977.191484	85.22	203	17	10	503	699	1004	809	1e-46	196
AB576352.1	ERR4656977.191484	85.16	182	19	6	1	182	8092	7919	1e-41	180
AB576352.1	ERR4656977.191484	95.24	105	1	3	327	427	19182	19078	1e-36	163
AB576352.1	ERR4656977.2048620	88.89	180	3	13	3	179	10424	10259	2e-49	206
AB576352.1	ERR4656977.2048620	84.62	78	5	4	348	425	3237	3167	7e-09	71.3
AB576352.1	ERR4656977.3058287	88.14	177	14	7	524	696	6742	6569	7e-49	204
AB576352.1	ERR4656977.2874451	89.02	173	8	8	13	182	22792	22628	7e-49	204
AB576352.1	ERR4656977.2874451	85.33	184	11	12	1	177	9725	9551	1e-40	176
AB576352.1	ERR4656977.2874451	98.77	81	1	0	327	407	2490	2410	4e-31	145
AB576352.1	ERR4656977.2874451	96.10	77	1	2	186	261	4916	4841	5e-25	124
AB576352.1	ERR4656977.2874451	85.98	107	11	4	324	427	17732	17627	4e-21	111
AB576352.1	ERR4656977.3374577	87.77	188	4	14	1	182	4752	4926	2e-48	202
AB576352.1	ERR4656977.808574	86.96	184	19	5	1	182	2134	2314	2e-48	202
AB576352.1	ERR4656977.808574	91.30	46	4	0	467	512	8083	8128	1e-06	63.9
AB576352.1	ERR4656977.282478	87.03	185	16	6	1	182	1343	1164	2e-48	202
AB576352.1	ERR4656977.282478	87.36	182	12	10	1	177	10728	10553	3e-47	198
AB576352.1	ERR4656977.86128	89.57	163	12	4	503	664	2773	2931	2e-48	202
AB576352.1	ERR4656977.86128	85.41	185	19	6	1	184	5089	5266	2e-43	185
AB576352.1	ERR4656977.1258226	87.36	182	14	5	505	683	7206	7031	9e-48	200
AB576352.1	ERR4656977.830678	86.77	189	14	6	1	182	29279	29095	9e-48	200
AB576352.1	ERR4656977.216943	87.03	185	14	8	1	182	17980	17803	9e-48	200
AB576352.1	ERR4656977.216943	83.74	203	16	9	503	699	20299	20108	1e-40	176
AB576352.1	ERR4656977.216943	100.00	32	0	0	467	498	11961	11930	2e-05	60.2
AB576352.1	ERR4656977.1033791	86.32	190	17	6	1	184	16991	16805	3e-47	198
AB576352.1	ERR4656977.1033791	90.70	43	4	0	470	512	10930	10888	5e-05	58.4
AB576352.1	ERR4656977.832532	87.10	186	11	10	1	180	280	102	3e-47	198
AB576352.1	ERR4656977.556623	87.29	181	14	6	524	698	2445	2622	3e-47	198
AB576352.1	ERR4656977.215438	86.56	186	17	6	1	181	3696	3878	3e-47	198
AB576352.1	ERR4656977.215438	90.70	43	3	1	470	512	19197	19238	0.0002	56.5
AB576352.1	ERR4656977.3493350	88.62	167	12	6	1	164	2230	2392	1e-46	196
AB576352.1	ERR4656977.3576540	89.09	165	7	10	510	666	4470	4631	4e-46	195
AB576352.1	ERR4656977.3576540	81.93	83	10	3	180	260	1361	1440	3e-07	65.8
AB576352.1	ERR4656977.2658312	85.71	189	21	5	1	184	3199	3012	4e-46	195
AB576352.1	ERR4656977.3475404	86.39	191	9	14	1	182	6153	6335	1e-45	193
AB576352.1	ERR4656977.3475404	95.05	101	3	2	327	426	3287	3386	5e-35	158
AB576352.1	ERR4656977.2713630	86.96	184	8	12	1	177	3124	2950	1e-45	193
AB576352.1	ERR4656977.2069410	84.62	208	17	13	503	699	761	558	1e-45	193
AB576352.1	ERR4656977.2069410	96.08	102	2	2	327	427	1409	1309	3e-37	165
AB576352.1	ERR4656977.2069410	95.59	68	0	3	260	326	1574	1509	2e-19	106
AB576352.1	ERR4656977.2069410	96.00	50	1	1	364	413	7544	7592	1e-11	80.5
AB576352.1	ERR4656977.2069410	91.49	47	3	1	467	512	937	891	1e-06	63.9
AB576352.1	ERR4656977.1657350	86.02	186	19	6	1	181	2958	3141	1e-45	193
AB576352.1	ERR4656977.1657350	83.98	206	17	9	505	699	636	836	9e-43	183
AB576352.1	ERR4656977.350253	85.87	184	22	4	1	182	22282	22101	1e-45	193
AB576352.1	ERR4656977.350253	83.87	186	18	10	523	699	24546	24364	9e-38	167
AB576352.1	ERR4656977.3502252	86.74	181	13	8	1	172	45459	45281	5e-45	191
AB576352.1	ERR4656977.2158010	85.79	190	16	10	513	699	678	497	5e-45	191
AB576352.1	ERR4656977.2359996	86.93	176	13	8	8	181	2039	2206	2e-44	189
AB576352.1	ERR4656977.626374	87.72	171	9	8	3	171	1506	1346	2e-44	189
AB576352.1	ERR4656977.2411955	84.97	193	20	8	513	699	22037	22226	7e-44	187
AB576352.1	ERR4656977.1386613	86.02	186	12	11	1	180	5867	5690	7e-44	187
AB576352.1	ERR4656977.1386613	85.05	194	14	11	503	690	7925	7741	9e-43	183
AB576352.1	ERR4656977.3272744	86.03	179	18	6	1	176	7922	7748	2e-43	185
AB576352.1	ERR4656977.3002037	86.34	183	10	11	1	176	3005	3179	2e-43	185
AB576352.1	ERR4656977.3002037	92.38	105	2	5	327	427	10268	10370	4e-31	145
AB576352.1	ERR4656977.2587313	85.19	189	19	6	1	182	18230	18416	2e-43	185
AB576352.1	ERR4656977.2587313	90.91	44	4	0	469	512	24319	24362	2e-05	60.2
AB576352.1	ERR4656977.707638	85.87	184	15	9	1	181	6693	6868	2e-43	185
AB576352.1	ERR4656977.707638	84.86	185	16	9	1	184	16114	16287	1e-40	176
AB576352.1	ERR4656977.707638	100.00	32	0	0	467	498	22070	22101	2e-05	60.2
AB576352.1	ERR4656977.369286	87.43	175	5	9	1	172	6147	5987	2e-43	185
AB576352.1	ERR4656977.369286	86.90	84	9	2	180	261	1374	1291	2e-15	93.5
AB576352.1	ERR4656977.2971316	85.26	190	14	12	1	182	834	1017	9e-43	183
AB576352.1	ERR4656977.2971316	82.29	192	22	10	1	184	19192	19379	2e-34	156
AB576352.1	ERR4656977.2887994	85.11	188	19	8	513	699	21385	21564	9e-43	183
AB576352.1	ERR4656977.1509044	85.41	185	17	9	1	182	14208	14031	9e-43	183
AB576352.1	ERR4656977.1509044	84.95	186	16	8	1	184	4913	4738	4e-41	178
AB576352.1	ERR4656977.551584	84.66	189	23	5	513	699	8574	8758	9e-43	183
AB576352.1	ERR4656977.551584	90.11	91	4	4	339	427	7814	7901	1e-21	113
AB576352.1	ERR4656977.3339101	85.41	185	15	9	1	182	33395	33220	3e-42	182
AB576352.1	ERR4656977.1023423	86.26	182	8	16	5	182	15577	15745	3e-42	182
AB576352.1	ERR4656977.1023423	83.71	178	17	9	513	687	21633	21801	5e-35	158
AB576352.1	ERR4656977.3365554	86.44	177	9	12	1	171	1822	1655	1e-41	180
AB576352.1	ERR4656977.3365554	92.08	101	4	4	330	427	4619	4520	2e-29	139
AB576352.1	ERR4656977.3365554	91.07	56	1	3	425	476	4345	4290	2e-09	73.1
AB576352.1	ERR4656977.2430429	86.44	177	9	11	3	177	9210	9047	1e-41	180
AB576352.1	ERR4656977.2368759	84.82	191	16	11	513	699	3029	3210	1e-41	180
AB576352.1	ERR4656977.2368759	83.06	183	11	14	1	174	18945	19116	3e-32	148
AB576352.1	ERR4656977.470813	84.00	200	16	15	503	699	1231	1045	4e-41	178
AB576352.1	ERR4656977.2081013	84.29	191	18	9	513	699	2162	1980	1e-40	176
AB576352.1	ERR4656977.2081013	88.00	100	9	3	330	427	2958	2860	3e-22	115
AB576352.1	ERR4656977.2081013	100.00	29	0	0	439	467	2494	2466	0.0007	54.7
AB576352.1	ERR4656977.1108028	84.86	185	16	10	1	184	22334	22161	1e-40	176
AB576352.1	ERR4656977.54593	84.38	192	17	12	503	690	2118	1936	1e-40	176
AB576352.1	ERR4656977.54593	81.31	198	19	13	513	699	26033	25843	4e-31	145
AB576352.1	ERR4656977.54593	88.24	102	4	4	330	427	2757	2660	3e-22	115
AB576352.1	ERR4656977.3271542	87.58	161	6	12	1	154	1972	2125	5e-40	174
AB576352.1	ERR4656977.2481353	84.38	192	15	14	1	182	30400	30214	5e-40	174
AB576352.1	ERR4656977.239731	84.49	187	17	10	1	181	632	812	5e-40	174
AB576352.1	ERR4656977.1382245	84.10	195	12	12	1	184	158	344	7e-39	171
AB576352.1	ERR4656977.415456	84.66	189	10	12	1	188	638	468	7e-39	171
AB576352.1	ERR4656977.2504626	84.53	181	16	9	513	687	23877	24051	2e-38	169
AB576352.1	ERR4656977.1624588	84.24	184	18	11	7	182	19898	20078	2e-38	169
AB576352.1	ERR4656977.3551362	84.38	192	7	13	3	181	33444	33625	9e-38	167
AB576352.1	ERR4656977.3265346	84.04	188	15	11	6	179	1331	1145	9e-38	167
AB576352.1	ERR4656977.2048891	84.07	182	19	7	1	176	7236	7059	9e-38	167
AB576352.1	ERR4656977.1103876	84.66	176	17	9	528	699	2872	2703	9e-38	167
AB576352.1	ERR4656977.106748	84.83	178	13	12	1	170	2034	2205	9e-38	167
AB576352.1	ERR4656977.2559402	82.99	194	21	10	1	184	5686	5495	3e-37	165
AB576352.1	ERR4656977.2559402	82.50	200	21	14	505	696	8013	7820	1e-36	163
AB576352.1	ERR4656977.2516228	83.70	184	20	10	1	181	1761	1937	3e-37	165
AB576352.1	ERR4656977.2227998	84.53	181	13	13	3	177	4622	4451	3e-37	165
AB576352.1	ERR4656977.2227998	89.00	100	6	3	330	427	8055	7959	2e-23	119
AB576352.1	ERR4656977.2227998	100.00	30	0	0	439	468	7621	7592	0.0002	56.5
AB576352.1	ERR4656977.3299812	88.65	141	7	8	50	182	5337	5198	1e-36	163
AB576352.1	ERR4656977.472810	83.33	186	21	8	518	699	8259	8080	1e-36	163
AB576352.1	ERR4656977.472339	84.62	182	8	14	5	182	8672	8837	1e-36	163
AB576352.1	ERR4656977.132711	91.67	120	4	2	62	181	58	171	4e-36	161
AB576352.1	ERR4656977.2097952	89.39	132	6	8	516	640	3101	2971	1e-35	159
AB576352.1	ERR4656977.2097952	83.82	173	17	8	8	177	1057	893	7e-34	154
AB576352.1	ERR4656977.2097952	78.92	185	13	15	13	180	10838	10663	2e-18	102
AB576352.1	ERR4656977.1916980	84.27	178	12	9	6	182	194	32	1e-35	159
AB576352.1	ERR4656977.2885326	82.38	193	22	8	503	689	2555	2741	5e-35	158
AB576352.1	ERR4656977.1154558	83.61	183	14	13	513	690	4286	4457	5e-35	158
AB576352.1	ERR4656977.1154558	94.17	103	4	1	327	427	3515	3617	2e-34	156
AB576352.1	ERR4656977.1154558	91.51	106	4	4	324	427	12005	12107	5e-30	141
AB576352.1	ERR4656977.2481330	94.23	104	3	3	324	426	4168	4269	2e-34	156
AB576352.1	ERR4656977.2481330	92.96	71	1	3	260	326	4002	4072	9e-18	100
AB576352.1	ERR4656977.2481330	95.56	45	0	2	425	467	4445	4489	7e-09	71.3
AB576352.1	ERR4656977.3127284	82.54	189	19	8	512	690	922	1106	7e-34	154
AB576352.1	ERR4656977.3594257	83.72	172	17	7	524	688	18209	18376	2e-33	152
AB576352.1	ERR4656977.3415003	81.68	202	19	17	503	694	33442	3324	9 2e-3	3 152
AB576352.1	ERR4656977.3415003	82.89	187	13	16	3	176	40791	40611	9e-33	150
AB576352.1	ERR4656977.3415003	80.35	173	27	7	6	171	31058	30886	5e-25	124
AB576352.1	ERR4656977.2399803	94.12	102	2	2	329	427	4054	4154	2e-33	152
AB576352.1	ERR4656977.1695005	83.72	172	17	9	11	177	876	711	2e-33	152
AB576352.1	ERR4656977.1230200	82.98	188	12	17	3	181	10016	10192	2e-33	152
AB576352.1	ERR4656977.3535819	83.24	179	15	11	529	699	22374	2254	5 9e-3	3 150
AB576352.1	ERR4656977.3535819	95.45	44	2	0	425	468	30853	30896	7e-09	71.3
AB576352.1	ERR4656977.3265969	82.20	191	19	10	524	702	2729	2542	9e-33	150
AB576352.1	ERR4656977.3265969	81.82	187	19	13	1	179	376	197	1e-30	143
AB576352.1	ERR4656977.3063285	95.74	94	2	2	330	421	11832	11739	9e-33	150
AB576352.1	ERR4656977.1739520	83.33	168	22	6	503	669	2614	2452	9e-33	150
AB576352.1	ERR4656977.2218680	82.32	181	23	9	4	182	8919	9092	3e-32	148
AB576352.1	ERR4656977.1663786	82.95	176	18	6	513	688	17657	17820	3e-32	148
AB576352.1	ERR4656977.348240	84.66	163	9	13	26	182	2171	2323	3e-32	148
AB576352.1	ERR4656977.1219620	80.77	208	23	13	503	699	4601	4400	1e-31	147
AB576352.1	ERR4656977.1219620	95.56	45	2	0	425	469	4897	4853	2e-09	73.1
AB576352.1	ERR4656977.3378407	92.16	102	8	0	326	427	13436	13537	4e-31	145
AB576352.1	ERR4656977.3378407	82.02	178	24	6	527	699	14249	14423	4e-31	145
AB576352.1	ERR4656977.3378407	83.18	107	9	7	327	427	22159	22262	2e-14	89.8
AB576352.1	ERR4656977.2134099	87.12	132	9	8	506	635	14278	14153	1e-30	143
AB576352.1	ERR4656977.1877346	83.65	159	18	7	21	176	25089	24936	1e-30	143
AB576352.1	ERR4656977.2805703	83.04	171	13	11	1	164	5257	5418	5e-30	141
AB576352.1	ERR4656977.2805703	80.20	202	16	16	509	699	3171	3359	1e-26	130
AB576352.1	ERR4656977.2712002	81.38	188	21	10	4	184	243	63	5e-30	141
AB576352.1	ERR4656977.2621497	93.07	101	0	5	327	423	1293	1196	5e-30	141
AB576352.1	ERR4656977.2621497	98.41	63	1	0	264	326	1454	1392	4e-21	111
AB576352.1	ERR4656977.2733301	80.49	205	21	14	503	699	708	515	2e-29	139
AB576352.1	ERR4656977.2676897	81.72	186	17	12	1	181	6834	7007	2e-29	139
AB576352.1	ERR4656977.2968777	90.00	110	6	5	322	427	5736	5628	7e-29	137
AB576352.1	ERR4656977.2968777	100.00	33	0	0	467	499	5006	4974	4e-06	62.1
AB576352.1	ERR4656977.2629768	91.35	104	3	4	327	427	195	95	7e-29	137
AB576352.1	ERR4656977.2629768	94.03	67	3	1	260	326	361	296	9e-18	100
AB576352.1	ERR4656977.2481964	81.38	188	17	10	513	690	22025	2220	4 7e-2	9 137
AB576352.1	ERR4656977.2301669	91.18	102	7	2	326	425	5102	5203	7e-29	137
AB576352.1	ERR4656977.2301669	94.12	68	3	1	195	261	2724	2791	2e-18	102
AB576352.1	ERR4656977.1467039	82.66	173	12	14	13	181	14207	14365	7e-29	137
AB576352.1	ERR4656977.229756	89.81	108	7	3	322	427	13331	13436	2e-28	135
AB576352.1	ERR4656977.1910032	90.38	104	7	1	327	427	930	1033	9e-28	134
AB576352.1	ERR4656977.430118	88.68	106	8	4	324	427	36878	36981	1e-25	126
AB576352.1	ERR4656977.430118	90.70	43	4	0	425	467	37313	37355	5e-05	58.4
AB576352.1	ERR4656977.1073417	89.32	103	5	4	327	427	6493	6591	5e-25	124
AB576352.1	ERR4656977.1073417	100.00	35	0	0	467	501	7217	7251	3e-07	65.8
AB576352.1	ERR4656977.1918294	88.35	103	8	4	327	427	1528	1628	7e-24	121
AB576352.1	ERR4656977.1462383	89.80	98	4	5	325	421	4946	4854	7e-24	121
AB576352.1	ERR4656977.1449678	92.86	84	5	1	326	409	1728	1810	7e-24	121
AB576352.1	ERR4656977.462411	80.11	186	17	17	9	182	34902	34725	7e-24	121
AB576352.1	ERR4656977.2481286	89.58	96	6	3	334	427	583	490	2e-23	119
AB576352.1	ERR4656977.1052406	88.12	101	10	2	327	427	3029	3127	2e-23	119
AB576352.1	ERR4656977.2398432	87.62	105	6	6	327	427	8704	8805	3e-22	115
AB576352.1	ERR4656977.1035284	89.89	89	6	3	47	135	1611	1526	4e-21	111
AB576352.1	ERR4656977.2890416	82.61	138	9	13	1	135	4502	4627	5e-20	108
AB576352.1	ERR4656977.2345244	83.90	118	14	5	503	619	15212	15099	5e-20	108
AB576352.1	ERR4656977.2345244	85.71	98	3	7	327	421	1008	919	2e-15	93.5
AB576352.1	ERR4656977.783782	94.37	71	2	2	327	395	224	154	5e-20	108
AB576352.1	ERR4656977.2716478	88.17	93	5	5	327	415	2935	3025	2e-19	106
AB576352.1	ERR4656977.2716478	95.24	42	2	0	467	508	3683	3724	9e-08	67.6
AB576352.1	ERR4656977.1727789	95.08	61	1	2	266	326	6390	6448	4e-16	95.3
AB576352.1	ERR4656977.3197455	85.15	101	4	8	327	427	614	525	2e-15	93.5
AB576352.1	ERR4656977.3197455	96.23	53	1	1	425	476	351	299	3e-13	86.1
AB576352.1	ERR4656977.3197455	87.50	64	3	3	180	238	2895	2832	3e-08	69.4
AB576352.1	ERR4656977.2932086	78.81	151	19	12	1	149	11312	11451	2e-14	89.8
AB576352.1	ERR4656977.1714651	85.88	85	8	3	180	261	794	711	7e-14	87.9
AB576352.1	ERR4656977.450946	83.33	108	5	8	323	427	1761	1858	7e-14	87.9
AB576352.1	ERR4656977.3377926	90.32	62	2	4	266	326	6426	6484	4e-11	78.7
AB576352.1	ERR4656977.2686014	95.74	47	2	0	425	471	1296	1342	2e-10	76.8
AB576352.1	ERR4656977.2438904	97.62	42	1	0	327	368	72	31	2e-09	73.1
AB576352.1	ERR4656977.626919	95.56	45	2	0	425	469	436	392	2e-09	73.1
AB576352.1	ERR4656977.3589037	95.56	45	1	1	469	512	109	65	7e-09	71.3
AB576352.1	ERR4656977.596375	81.72	93	5	5	329	421	14404	14324	9e-08	67.6
AB576352.1	ERR4656977.442122	91.49	47	4	0	467	513	27942	27896	3e-07	65.8
AB576352.1	ERR4656977.2984950	95.00	40	2	0	469	508	6959	6998	1e-06	63.9
AB576352.1	ERR4656977.2370574	91.11	45	4	0	425	469	3772	3816	4e-06	62.1
AB576352.1	ERR4656977.1329918	92.86	42	3	0	467	508	22314	22273	4e-06	62.1
AB576352.1	ERR4656977.666967	95.00	40	1	1	327	365	9326	9287	4e-06	62.1
AB576352.1	ERR4656977.32280	100.00	33	0	0	425	457	958	990	4e-06	62.1
AB576352.1	ERR4656977.1609850	86.21	58	5	3	271	326	40656	40600	2e-05	60.2
AB576352.1	ERR4656977.197453	100.00	32	0	0	467	498	1319	1350	2e-05	60.2
AB576352.1	ERR4656977.181531	90.91	44	4	0	469	512	20018	19975	2e-05	60.2
AB576352.1	ERR4656977.3559725	100.00	31	0	0	439	469	1049	1019	5e-05	58.4
AB576352.1	ERR4656977.329915	100.00	30	0	0	469	498	1250	1221	0.0002	56.5
AB576352.1	ERR4656977.3231719	100.00	29	0	0	443	471	330	358	0.0007	54.7
# BLAST proce	ssed 1 queries

## Sheet: DAM4_ch_264_reads
# BLASTN 2.2.28+
# Query: AB576353.1 Prunus mume PmDAM4 mRNA for dormancy associated MADS-box 4, complete cds
# 491 hits found
# Database: my_CH_264_4_reads_db
# Fields: query id, subject id, % identity, alignment length, mismatches, gap opens, q. start, q. end, s. start, s. end, evalue, bit score
query id	subject id	% identity	alignment length	mismatches	gap opens	q. start	q. end	s. start	s. end	evalue	bit score
AB576353.1	ERR4656977.950230	94.27	192	10	1	1	191	16396	16587	1e-75	292
AB576353.1	ERR4656977.950230	89.36	188	14	5	5	190	6443	6626	3e-57	231
AB576353.1	ERR4656977.950230	88.71	186	13	6	5	190	25007	25184	6e-54	220
AB576353.1	ERR4656977.950230	96.30	54	1	1	269	321	22585	22638	7e-14	87.9
AB576353.1	ERR4656977.1296571	94.27	192	7	4	1	190	31443	31632	5e-75	291
AB576353.1	ERR4656977.1296571	90.00	190	10	7	13	197	7933	8118	6e-59	237
AB576353.1	ERR4656977.1296571	86.02	186	12	10	13	190	40267	40446	6e-44	187
AB576353.1	ERR4656977.1296571	92.06	63	2	2	269	331	37768	37827	2e-13	86.1
AB576353.1	ERR4656977.1296571	97.78	45	0	1	431	475	38124	38167	1e-10	76.8
AB576353.1	ERR4656977.1296571	95.45	44	2	0	483	526	38276	38319	7e-09	71.3
AB576353.1	ERR4656977.558858	94.30	193	6	5	1	191	21938	22127	5e-75	291
AB576353.1	ERR4656977.558858	89.74	195	15	5	5	197	12036	12227	4e-61	244
AB576353.1	ERR4656977.558858	87.64	178	13	8	1	178	39998	40166	3e-47	198
AB576353.1	ERR4656977.558858	91.35	104	4	3	331	430	28341	28443	7e-29	137
AB576353.1	ERR4656977.558858	97.78	45	0	1	475	519	28676	28719	1e-10	76.8
AB576353.1	ERR4656977.588585	93.85	195	7	5	1	191	8487	8294	2e-74	289
AB576353.1	ERR4656977.588585	91.43	105	3	6	331	433	2043	1943	2e-29	139
AB576353.1	ERR4656977.588585	95.65	46	1	1	431	475	1859	1814	2e-09	73.1
AB576353.1	ERR4656977.588585	86.96	69	4	5	189	253	5100	5033	2e-09	73.1
AB576353.1	ERR4656977.588585	88.52	61	0	5	269	324	2204	2146	9e-08	67.6
AB576353.1	ERR4656977.128118	93.75	192	6	6	1	191	20542	20356	8e-73	283
AB576353.1	ERR4656977.128118	91.49	188	13	3	5	191	11953	11768	2e-64	255
AB576353.1	ERR4656977.128118	87.82	197	17	7	1	193	2570	2377	5e-55	224
AB576353.1	ERR4656977.128118	95.24	105	2	2	331	433	14232	14129	1e-36	163
AB576353.1	ERR4656977.128118	93.85	65	3	1	189	253	17179	17116	1e-16	97.1
AB576353.1	ERR4656977.128118	93.62	47	1	2	473	519	13899	13855	2e-08	69.4
AB576353.1	ERR4656977.203706	93.23	192	10	3	1	191	14243	14054	1e-71	279
AB576353.1	ERR4656977.203706	86.67	195	15	8	1	191	37485	37298	2e-49	206
AB576353.1	ERR4656977.203706	86.39	191	15	9	13	197	24150	23965	3e-47	198
AB576353.1	ERR4656977.203706	97.62	42	1	0	431	472	7717	7676	2e-09	73.1
AB576353.1	ERR4656977.2769047	91.92	198	13	3	1	197	10586	10781	5e-70	274
AB576353.1	ERR4656977.3295313	92.31	195	10	4	1	191	10537	10344	2e-69	272
AB576353.1	ERR4656977.3295313	85.34	191	12	14	15	197	20752	20570	8e-43	183
AB576353.1	ERR4656977.3295313	83.08	195	21	9	5	189	1590	1398	8e-38	167
AB576353.1	ERR4656977.3295313	93.00	100	4	3	336	433	3949	3851	1e-30	143
AB576353.1	ERR4656977.3295313	93.88	49	1	2	473	519	3605	3557	2e-09	73.1
AB576353.1	ERR4656977.3295313	91.84	49	1	1	189	234	7103	7055	3e-07	65.8
AB576353.1	ERR4656977.674992	92.71	192	9	5	1	191	2973	2786	2e-69	272
AB576353.1	ERR4656977.2206167	92.67	191	9	4	3	191	7252	7065	6e-69	270
AB576353.1	ERR4656977.2206167	97.78	45	0	1	473	516	460	416	1e-10	76.8
AB576353.1	ERR4656977.2206167	100.00	30	0	0	431	460	610	581	0.0002	56.5
AB576353.1	ERR4656977.1396099	91.46	199	12	5	1	197	22458	22653	2e-68	268
AB576353.1	ERR4656977.1396099	91.75	194	10	5	5	197	13602	13790	3e-67	265
AB576353.1	ERR4656977.1710244	91.84	196	9	6	1	191	5590	5397	8e-68	267
AB576353.1	ERR4656977.1710244	84.43	167	13	11	13	173	15598	15439	2e-33	152
AB576353.1	ERR4656977.1710244	90.48	63	4	2	192	253	2198	2137	3e-12	82.4
AB576353.1	ERR4656977.1041583	90.78	206	10	7	1	197	6503	6708	8e-68	267
AB576353.1	ERR4656977.2907594	93.41	182	6	5	13	191	13861	14039	3e-67	265
AB576353.1	ERR4656977.1299845	91.71	193	12	4	1	191	32263	32073	3e-67	265
AB576353.1	ERR4656977.1299845	91.53	189	13	3	5	191	573	386	5e-65	257
AB576353.1	ERR4656977.1299845	89.64	193	9	7	4	191	9176	8990	2e-58	235
AB576353.1	ERR4656977.1299845	84.77	197	19	6	5	197	19024	18835	6e-44	187
AB576353.1	ERR4656977.1299845	95.38	65	1	2	189	252	5824	5761	2e-18	102
AB576353.1	ERR4656977.1744980	91.75	194	9	6	1	191	7527	7338	1e-66	263
AB576353.1	ERR4656977.1744980	98.04	51	1	0	475	525	746	696	2e-14	89.8
AB576353.1	ERR4656977.1744980	95.24	42	2	0	431	472	894	853	9e-08	67.6
AB576353.1	ERR4656977.702765	92.90	183	8	4	13	191	6383	6202	4e-66	261
AB576353.1	ERR4656977.702765	88.42	190	13	7	8	191	15251	15065	6e-54	220
AB576353.1	ERR4656977.575811	91.28	195	12	4	5	197	2808	2617	4e-66	261
AB576353.1	ERR4656977.315037	91.71	193	8	7	1	191	2240	2054	4e-66	261
AB576353.1	ERR4656977.1928562	91.28	195	9	7	1	191	12575	12385	1e-65	259
AB576353.1	ERR4656977.1928562	86.44	177	12	9	6	180	35077	34911	8e-43	183
AB576353.1	ERR4656977.1928562	83.51	188	17	11	7	187	4040	3860	1e-36	163
AB576353.1	ERR4656977.1928562	100.00	37	0	0	473	509	5955	5919	2e-08	69.4
AB576353.1	ERR4656977.512983	91.62	191	10	4	1	191	16097	15913	1e-65	259
AB576353.1	ERR4656977.512983	89.42	189	15	4	5	191	7404	7219	8e-58	233
AB576353.1	ERR4656977.512983	94.23	104	4	2	331	433	9688	9586	5e-35	158
AB576353.1	ERR4656977.512983	98.46	65	0	1	269	333	9855	9792	1e-21	113
AB576353.1	ERR4656977.512983	93.85	65	3	1	189	253	12773	12710	1e-16	97.1
AB576353.1	ERR4656977.512983	95.24	42	1	1	431	472	9500	9460	3e-07	65.8
AB576353.1	ERR4656977.2426205	90.20	204	11	9	1	197	10923	11124	5e-65	257
AB576353.1	ERR4656977.2426205	91.59	107	5	3	331	433	17422	17528	4e-31	145
AB576353.1	ERR4656977.2426205	84.91	106	8	3	336	433	26131	26236	9e-18	100
AB576353.1	ERR4656977.2426205	97.73	44	1	0	432	475	17613	17656	1e-10	76.8
AB576353.1	ERR4656977.2426205	100.00	38	0	0	482	519	17773	17810	7e-09	71.3
AB576353.1	ERR4656977.481117	92.78	180	9	4	13	191	7483	7307	5e-65	257
AB576353.1	ERR4656977.481117	89.69	194	13	5	5	191	16184	15991	5e-60	241
AB576353.1	ERR4656977.54593	91.58	190	11	5	5	191	32174	31987	5e-65	257
AB576353.1	ERR4656977.906137	90.77	195	12	5	5	197	7068	6878	2e-64	255
AB576353.1	ERR4656977.315691	91.58	190	8	6	8	193	12229	12044	2e-64	255
AB576353.1	ERR4656977.315691	89.07	183	17	3	5	186	3808	3628	5e-55	224
AB576353.1	ERR4656977.315691	84.41	186	21	8	5	186	21944	21763	1e-40	176
AB576353.1	ERR4656977.315691	100.00	42	0	0	475	516	5671	5630	4e-11	78.7
AB576353.1	ERR4656977.315691	97.67	43	0	1	433	475	5809	5768	2e-09	73.1
AB576353.1	ERR4656977.2365791	90.72	194	12	5	1	191	17716	17526	6e-64	254
AB576353.1	ERR4656977.2365791	90.06	181	15	2	14	191	26740	26560	3e-57	231
AB576353.1	ERR4656977.2365791	81.95	205	19	16	5	197	4262	4064	5e-35	158
AB576353.1	ERR4656977.2108627	90.77	195	10	7	1	191	497	307	6e-64	254
AB576353.1	ERR4656977.1101396	90.45	199	9	9	1	197	4723	4913	6e-64	254
AB576353.1	ERR4656977.1101396	88.78	196	16	6	5	197	36528	36720	2e-58	235
AB576353.1	ERR4656977.1101396	94.12	68	1	3	269	333	34099	34166	9e-18	100
AB576353.1	ERR4656977.674540	90.36	197	14	5	5	197	5784	5589	6e-64	254
AB576353.1	ERR4656977.674540	90.56	180	13	4	13	191	19136	18960	2e-58	235
AB576353.1	ERR4656977.674540	94.53	128	4	3	66	191	27845	27719	4e-46	195
AB576353.1	ERR4656977.1075961	91.01	189	13	4	5	191	6758	6944	2e-63	252
AB576353.1	ERR4656977.1075961	94.17	103	4	1	331	433	4472	4572	2e-34	156
AB576353.1	ERR4656977.1075961	93.85	65	0	2	269	333	4310	4370	4e-16	95.3
AB576353.1	ERR4656977.1075961	89.13	46	1	1	431	472	4653	4698	0.0007	54.7
AB576353.1	ERR4656977.1015921	90.67	193	13	5	1	191	1139	950	2e-63	252
AB576353.1	ERR4656977.1015921	84.13	189	15	11	8	191	9760	9582	2e-38	169
AB576353.1	ERR4656977.2248174	91.76	182	12	3	8	186	15899	15718	8e-63	250
AB576353.1	ERR4656977.2248174	95.96	99	3	1	335	433	9472	9375	1e-35	159
AB576353.1	ERR4656977.2248174	98.11	53	1	0	473	525	9145	9093	1e-15	93.5
AB576353.1	ERR4656977.2248174	97.62	42	1	0	431	472	9292	9251	2e-09	73.1
AB576353.1	ERR4656977.725893	90.62	192	13	5	1	191	4631	4444	8e-63	250
AB576353.1	ERR4656977.1517134	91.40	186	9	4	1	185	7445	7266	3e-62	248
AB576353.1	ERR4656977.1517134	94.12	51	2	1	475	525	657	608	1e-10	76.8
AB576353.1	ERR4656977.1517134	95.35	43	2	0	433	475	810	768	2e-08	69.4
AB576353.1	ERR4656977.769418	90.53	190	13	5	5	191	3659	3472	1e-61	246
AB576353.1	ERR4656977.2794129	89.45	199	13	8	5	197	2695	2499	4e-61	244
AB576353.1	ERR4656977.2794129	89.58	192	12	6	5	191	24944	24756	6e-59	237
AB576353.1	ERR4656977.2794129	87.88	198	16	7	1	191	16088	15892	1e-55	226
AB576353.1	ERR4656977.2448002	90.91	187	10	6	1	180	2435	2249	4e-61	244
AB576353.1	ERR4656977.2448002	80.98	205	17	17	5	197	12524	12330	1e-30	143
AB576353.1	ERR4656977.2274452	89.69	194	16	4	1	191	5820	6012	4e-61	244
AB576353.1	ERR4656977.2274452	93.20	103	7	0	331	433	2662	2764	2e-33	152
AB576353.1	ERR4656977.1114144	90.43	188	15	3	5	190	14915	15101	4e-61	244
AB576353.1	ERR4656977.1114144	96.23	53	1	1	473	525	12949	13000	2e-13	86.1
AB576353.1	ERR4656977.1114144	93.10	58	2	2	276	333	12460	12515	9e-13	84.2
AB576353.1	ERR4656977.1114144	97.56	41	1	0	432	472	12799	12839	7e-09	71.3
AB576353.1	ERR4656977.812840	90.16	193	12	6	1	191	6270	6457	4e-61	244
AB576353.1	ERR4656977.551644	90.21	194	10	7	1	191	2695	2508	4e-61	244
AB576353.1	ERR4656977.412298	90.16	193	12	6	1	189	6369	6180	4e-61	244
AB576353.1	ERR4656977.3419638	90.58	191	7	9	8	190	14844	15031	1e-60	243
AB576353.1	ERR4656977.3419638	83.90	205	14	13	5	197	4619	4816	4e-41	178
AB576353.1	ERR4656977.2691974	90.37	187	15	3	6	191	22617	22433	1e-60	243
AB576353.1	ERR4656977.2691974	85.71	189	17	10	1	186	31422	31241	5e-45	191
AB576353.1	ERR4656977.2691974	91.35	104	4	4	331	433	24952	24853	7e-29	137
AB576353.1	ERR4656977.2691974	92.86	42	2	1	432	472	24772	24731	1e-05	60.2
AB576353.1	ERR4656977.2074113	90.48	189	11	5	5	189	4478	4663	1e-60	243
AB576353.1	ERR4656977.1752101	91.26	183	8	8	14	191	1877	1698	1e-60	243
AB576353.1	ERR4656977.1286794	89.69	194	14	5	5	197	15332	15144	1e-60	243
AB576353.1	ERR4656977.1286794	89.80	196	8	11	5	191	37426	37234	5e-60	241
AB576353.1	ERR4656977.1286794	90.00	180	11	6	8	186	5435	5262	1e-55	226
AB576353.1	ERR4656977.909849	90.81	185	12	4	8	191	11796	11616	1e-60	243
AB576353.1	ERR4656977.909849	89.30	187	13	5	1	182	3042	2858	4e-56	228
AB576353.1	ERR4656977.445843	89.45	199	12	8	5	197	6429	6624	1e-60	243
AB576353.1	ERR4656977.445843	92.65	68	2	3	269	333	22479	22546	4e-16	95.3
AB576353.1	ERR4656977.329695	89.74	195	12	6	5	197	2005	2193	1e-60	243
AB576353.1	ERR4656977.3372689	89.39	198	11	10	5	194	13078	13273	5e-60	241
AB576353.1	ERR4656977.2841429	90.86	186	7	7	1	178	13397	13214	5e-60	241
AB576353.1	ERR4656977.2841429	91.00	100	5	4	336	433	7056	6959	3e-27	132
AB576353.1	ERR4656977.2841429	95.00	40	1	1	434	472	6881	6842	4e-06	62.1
AB576353.1	ERR4656977.1446440	90.43	188	10	6	5	190	25214	25395	5e-60	241
AB576353.1	ERR4656977.1939243	90.76	184	10	7	6	186	34079	34258	2e-59	239
AB576353.1	ERR4656977.1095377	90.37	187	11	6	8	191	5370	5188	2e-59	239
AB576353.1	ERR4656977.950704	90.05	191	9	8	5	191	5043	4859	2e-59	239
AB576353.1	ERR4656977.874203	89.39	198	9	9	1	191	1637	1829	2e-59	239
AB576353.1	ERR4656977.722444	89.95	189	13	6	5	189	829	643	2e-59	239
AB576353.1	ERR4656977.722444	88.71	186	13	6	8	191	22647	22468	6e-54	220
AB576353.1	ERR4656977.722444	87.56	193	15	7	1	191	13981	13796	3e-52	215
AB576353.1	ERR4656977.229756	91.16	181	9	5	13	192	16786	16960	2e-59	239
AB576353.1	ERR4656977.229756	90.27	185	10	7	8	190	7979	8157	2e-58	235
AB576353.1	ERR4656977.2059136	89.89	188	13	5	13	197	13850	13666	6e-59	237
AB576353.1	ERR4656977.2059136	86.77	189	15	10	1	186	3720	3539	2e-48	202
AB576353.1	ERR4656977.866676	89.34	197	9	9	1	191	10377	10187	6e-59	237
AB576353.1	ERR4656977.2493717	88.56	201	14	7	5	197	15314	15513	2e-58	235
AB576353.1	ERR4656977.2493717	87.62	202	9	11	1	193	1773	1967	6e-54	220
AB576353.1	ERR4656977.2163300	89.84	187	13	5	13	197	6195	6013	2e-58	235
AB576353.1	ERR4656977.2163300	87.77	188	10	11	13	191	19739	19556	5e-50	207
AB576353.1	ERR4656977.808574	89.12	193	16	5	1	191	2125	2314	2e-58	235
AB576353.1	ERR4656977.156996	89.64	193	9	10	1	189	12179	11994	2e-58	235
AB576353.1	ERR4656977.156996	89.01	191	12	9	5	191	21911	21726	4e-56	228
AB576353.1	ERR4656977.156996	85.26	190	20	8	5	191	3575	3391	2e-44	189
AB576353.1	ERR4656977.156996	91.26	103	5	4	331	433	5811	5713	7e-29	137
AB576353.1	ERR4656977.156996	95.38	65	1	2	269	333	5972	5910	2e-18	102
AB576353.1	ERR4656977.156996	92.19	64	3	2	189	252	8858	8797	2e-14	89.8
AB576353.1	ERR4656977.156996	97.78	45	0	1	475	519	5489	5446	1e-10	76.8
AB576353.1	ERR4656977.156996	97.62	42	1	0	434	475	5630	5589	2e-09	73.1
AB576353.1	ERR4656977.1428423	89.42	189	14	5	5	191	30822	30638	8e-58	233
AB576353.1	ERR4656977.1428423	88.00	200	14	8	5	197	9831	9635	4e-56	228
AB576353.1	ERR4656977.936456	89.53	191	10	9	8	191	2874	2687	8e-58	233
AB576353.1	ERR4656977.570971	89.06	192	16	5	1	191	21949	22136	8e-58	233
AB576353.1	ERR4656977.570971	88.08	193	16	6	5	191	12572	12763	2e-54	222
AB576353.1	ERR4656977.570971	83.59	195	13	18	1	191	3947	4126	3e-37	165
AB576353.1	ERR4656977.570971	90.65	107	5	4	332	433	10276	10382	7e-29	137
AB576353.1	ERR4656977.570971	84.35	147	14	4	525	663	10748	10893	2e-28	135
AB576353.1	ERR4656977.570971	90.57	53	4	1	473	525	10618	10669	2e-08	69.4
AB576353.1	ERR4656977.216943	89.18	194	11	8	1	191	17989	17803	8e-58	233
AB576353.1	ERR4656977.216943	90.67	75	3	3	331	403	21137	21065	1e-16	97.1
AB576353.1	ERR4656977.694447	90.86	175	12	4	13	186	2525	2354	3e-57	231
AB576353.1	ERR4656977.694447	84.97	193	15	9	2	189	10882	10699	8e-43	183
AB576353.1	ERR4656977.83228	89.47	190	11	8	5	191	2468	2651	3e-57	231
AB576353.1	ERR4656977.83228	91.78	146	9	3	525	668	670	814	8e-48	200
AB576353.1	ERR4656977.83228	92.52	107	3	3	331	433	251	356	3e-32	148
AB576353.1	ERR4656977.83228	92.19	64	5	0	270	333	79	142 5	e-15 9	1.6
AB576353.1	ERR4656977.2437329	90.16	183	9	9	14	191	7477	7299	1e-56	230
AB576353.1	ERR4656977.1929828	88.38	198	13	7	1	191	622	428	1e-56	230
AB576353.1	ERR4656977.414799	96.40	139	5	0	8	146	171	33 1	e-56	230
AB576353.1	ERR4656977.2920875	88.95	190	14	6	5	191	3815	3630	4e-56	228
AB576353.1	ERR4656977.2547553	87.94	199	16	7	5	197	3416	3220	4e-56	228
AB576353.1	ERR4656977.1502218	88.32	197	14	7	5	197	8654	8463	4e-56	228
AB576353.1	ERR4656977.1349257	89.73	185	9	8	13	191	3381	3201	4e-56	228
AB576353.1	ERR4656977.363535	88.38	198	11	10	1	191	4365	4557	4e-56	228
AB576353.1	ERR4656977.363535	93.26	89	6	0	343	431	19076	19164	3e-27	132
AB576353.1	ERR4656977.363535	97.73	44	1	0	289	332	10571	10614	1e-10	76.8
AB576353.1	ERR4656977.363535	97.62	42	1	0	431	472	10888	10929	2e-09	73.1
AB576353.1	ERR4656977.2887606	88.54	192	12	9	7	191	26483	26295	5e-55	224
AB576353.1	ERR4656977.2793658	88.66	194	8	11	4	190	4727	4913	5e-55	224
AB576353.1	ERR4656977.2793658	88.17	169	10	7	5	169	13604	13766	1e-45	193
AB576353.1	ERR4656977.2793658	94.34	106	3	1	331	433	11261	11366	1e-35	159
AB576353.1	ERR4656977.2793658	98.18	55	0	1	276	329	11097	11151	4e-16	95.3
AB576353.1	ERR4656977.2793658	100.00	44	0	0	476	519	11598	11641	3e-12	82.4
AB576353.1	ERR4656977.2793658	100.00	37	0	0	431	467	11446	11482	2e-08	69.4
AB576353.1	ERR4656977.2504626	90.06	181	6	12	13	190	26613	26784	5e-55	224
AB576353.1	ERR4656977.2326341	87.82	197	16	7	5	197	12822	13014	5e-55	224
AB576353.1	ERR4656977.2326341	89.91	109	3	5	331	433	10517	10623	8e-28	134
AB576353.1	ERR4656977.11304	88.32	197	10	12	1	191	894	1083	5e-55	224
AB576353.1	ERR4656977.2718907	88.27	196	10	10	1	191	4916	4729	2e-54	222
AB576353.1	ERR4656977.2359373	90.75	173	7	7	22	189	12698	12530	2e-54	222
AB576353.1	ERR4656977.2359373	93.27	104	4	3	331	433	6274	6173	8e-33	150
AB576353.1	ERR4656977.2359373	95.38	65	3	0	189	253	9359	9295	7e-19	104
AB576353.1	ERR4656977.1624588	89.56	182	10	8	15	191	1598	1775	2e-54	222
AB576353.1	ERR4656977.1624588	88.07	109	5	4	331	433	8061	8167	2e-24	122
AB576353.1	ERR4656977.1624588	96.83	63	0	2	269	331	7902	7962	7e-19	104
AB576353.1	ERR4656977.1624588	100.00	46	0	0	474	519	8399	8444	2e-13	86.1
AB576353.1	ERR4656977.1624588	93.18	44	3	0	432	475	8249	8292	3e-07	65.8
AB576353.1	ERR4656977.1480792	87.62	202	12	11	6	197	30091	29893	2e-54	222
AB576353.1	ERR4656977.1480792	82.74	197	18	14	1	191	2304	2118	4e-36	161
AB576353.1	ERR4656977.1480792	95.16	62	1	2	272	333	13945	13886	1e-16	97.1
AB576353.1	ERR4656977.1480792	100.00	28	0	0	431	458	13606	13579	0.002	52.8
AB576353.1	ERR4656977.1371579	88.14	194	13	8	6	197	522	707	2e-54	222
AB576353.1	ERR4656977.282478	88.08	193	16	6	1	191	1351	1164	2e-54	222
AB576353.1	ERR4656977.282478	86.59	179	13	10	13	186	10725	10553	6e-44	187
AB576353.1	ERR4656977.282478	88.89	99	5	5	331	429	13009	12917	9e-23	117
AB576353.1	ERR4656977.282478	92.16	51	1	3	269	318	13179	13131	2e-08	69.4
AB576353.1	ERR4656977.282478	100.00	28	0	0	431	458	12832	12805	0.002	52.8
AB576353.1	ERR4656977.191484	88.66	194	7	10	1	191	16446	16265	2e-54	222
AB576353.1	ERR4656977.191484	82.89	187	24	5	5	191	8097	7919	4e-36	161
AB576353.1	ERR4656977.191484	95.38	65	3	0	269	333	10522	10458	7e-19	104
AB576353.1	ERR4656977.191484	94.34	53	2	1	473	525	10032	9981	1e-11	80.5
AB576353.1	ERR4656977.2118168	89.44	180	11	8	5	181	4856	4682	6e-54	220
AB576353.1	ERR4656977.2118168	92.55	94	2	4	336	427	7194	7104	1e-26	130
AB576353.1	ERR4656977.1139965	88.48	191	11	10	1	186	19776	19592	6e-54	220
AB576353.1	ERR4656977.1139965	84.34	198	18	11	5	197	6947	6758	3e-42	182
AB576353.1	ERR4656977.470496	88.42	190	13	7	8	191	2365	2179	6e-54	220
AB576353.1	ERR4656977.426424	88.36	189	15	7	6	191	10691	10507	6e-54	220
AB576353.1	ERR4656977.426424	87.50	184	15	6	8	191	19377	19202	2e-49	206
AB576353.1	ERR4656977.208578	87.44	199	15	9	5	197	7183	6989	6e-54	220
AB576353.1	ERR4656977.2587313	87.37	198	16	6	1	191	18221	18416	2e-53	219
AB576353.1	ERR4656977.2587313	85.86	191	18	8	5	191	8663	8848	4e-46	195
AB576353.1	ERR4656977.2587313	95.16	62	3	0	272	333	6204	6265	3e-17	99.0
AB576353.1	ERR4656977.1983914	87.83	189	19	4	5	193	9416	9232	2e-53	219
AB576353.1	ERR4656977.1923181	87.31	197	17	7	5	197	3556	3748	2e-53	219
AB576353.1	ERR4656977.1923181	85.86	198	15	11	5	197	22344	22533	3e-47	198
AB576353.1	ERR4656977.1923181	84.73	203	16	13	3	197	13616	13811	2e-44	189
AB576353.1	ERR4656977.1923181	92.71	96	4	2	331	426	20049	20141	2e-28	135
AB576353.1	ERR4656977.1923181	92.31	65	1	2	269	333	19890	19950	2e-14	89.8
AB576353.1	ERR4656977.1923181	97.78	45	1	0	431	475	20226	20270	4e-11	78.7
AB576353.1	ERR4656977.1657350	87.96	191	16	7	5	190	2953	3141	2e-53	219
AB576353.1	ERR4656977.838816	88.30	188	15	7	6	190	16906	17089	2e-53	219
AB576353.1	ERR4656977.444852	88.65	185	14	6	13	191	7846	7663	2e-53	219
AB576353.1	ERR4656977.350253	87.56	193	19	5	1	191	22290	22101	2e-53	219
AB576353.1	ERR4656977.3552422	87.31	197	16	9	5	197	10299	10490	8e-53	217
AB576353.1	ERR4656977.3064166	87.89	190	16	6	5	191	4364	4549	8e-53	217
AB576353.1	ERR4656977.3064166	87.50	136	10	6	66	197	13197	13329	8e-33	150
AB576353.1	ERR4656977.2873584	87.31	197	16	7	5	197	5642	5833	8e-53	217
AB576353.1	ERR4656977.2873584	88.57	105	7	5	331	433	3325	3426	2e-24	122
AB576353.1	ERR4656977.2873584	98.48	66	0	1	269	333	3153	3218	3e-22	115
AB576353.1	ERR4656977.2873584	94.55	55	2	1	472	526	3642	3695	9e-13	84.2
AB576353.1	ERR4656977.1474709	87.24	196	18	6	5	197	10185	9994	8e-53	217
AB576353.1	ERR4656977.1474709	82.90	193	16	15	13	191	23477	23288	5e-35	158
AB576353.1	ERR4656977.1474709	92.86	84	3	3	17	100	110	30	2e-23	119
AB576353.1	ERR4656977.713748	88.30	188	13	6	5	191	306	485	8e-53	217
AB576353.1	ERR4656977.2612617	88.02	192	10	11	6	191	21990	21806	3e-52	215
AB576353.1	ERR4656977.2612617	96.15	104	2	2	331	433	15484	15382	2e-38	169
AB576353.1	ERR4656977.2612617	92.42	66	1	3	269	333	15646	15584	5e-15	91.6
AB576353.1	ERR4656977.2612617	97.78	45	1	0	431	475	15298	15254	4e-11	78.7
AB576353.1	ERR4656977.2612617	95.45	44	1	1	473	516	15146	15104	2e-08	69.4
AB576353.1	ERR4656977.1033791	86.73	196	23	3	1	193	17000	16805	3e-52	215
AB576353.1	ERR4656977.820080	87.56	193	15	8	1	191	16984	16799	3e-52	215
AB576353.1	ERR4656977.809262	87.77	188	18	3	5	191	5627	5444	3e-52	215
AB576353.1	ERR4656977.809262	90.41	146	9	5	525	669	7444	7303	6e-44	187
AB576353.1	ERR4656977.809262	92.38	105	3	5	331	433	7897	7796	4e-31	145
AB576353.1	ERR4656977.809262	97.62	42	1	0	431	472	7716	7675	2e-09	73.1
AB576353.1	ERR4656977.2535532	86.87	198	17	7	1	191	6808	6613	1e-51	213
AB576353.1	ERR4656977.2310191	87.98	183	18	4	5	185	9620	9440	1e-51	213
AB576353.1	ERR4656977.2310191	87.37	95	11	1	339	433	3289	3196	5e-20	108
AB576353.1	ERR4656977.1069953	87.43	191	17	5	5	191	9232	9419	1e-51	213
AB576353.1	ERR4656977.626374	89.14	175	13	6	5	178	9960	9791	1e-51	213
AB576353.1	ERR4656977.626374	87.06	170	10	10	13	180	1505	1346	3e-42	182
AB576353.1	ERR4656977.462943	87.89	190	11	10	5	190	585	766	1e-51	213
AB576353.1	ERR4656977.370056	86.87	198	17	9	5	197	1392	1585	1e-51	213
AB576353.1	ERR4656977.302956	88.04	184	16	6	5	184	1127	1308	1e-51	213
AB576353.1	ERR4656977.302956	90.57	106	5	4	331	433	17416	17519	2e-28	135
AB576353.1	ERR4656977.302956	100.00	65	0	0	269	333	17252	17316	7e-24	121
AB576353.1	ERR4656977.177402	88.17	186	12	8	13	191	1100	918	1e-51	213
AB576353.1	ERR4656977.86128	87.24	196	13	9	1	193	5080	5266	1e-51	213
AB576353.1	ERR4656977.2071151	86.80	197	16	10	5	197	15595	15405	4e-51	211
AB576353.1	ERR4656977.2736777	87.98	183	15	6	5	182	26702	26522	1e-50	209
AB576353.1	ERR4656977.2736777	89.55	67	4	2	189	253	13224	13159	3e-12	82.4
AB576353.1	ERR4656977.2736777	93.02	43	2	1	431	472	9977	9935	4e-06	62.1
AB576353.1	ERR4656977.1866530	88.59	184	6	12	14	191	2218	2392	1e-50	209
AB576353.1	ERR4656977.1866530	91.18	102	7	2	329	429	8257	8357	7e-29	137
AB576353.1	ERR4656977.118364	87.70	187	14	8	5	190	1198	1376	1e-50	209
AB576353.1	ERR4656977.118364	91.26	103	7	2	331	433	7478	7578	2e-29	139
AB576353.1	ERR4656977.3272744	87.91	182	15	6	7	185	7925	7748	5e-50	207
AB576353.1	ERR4656977.832532	87.05	193	11	11	3	189	286	102	2e-49	206
AB576353.1	ERR4656977.707638	86.98	192	13	9	3	193	16107	16287	2e-49	206
AB576353.1	ERR4656977.707638	91.84	147	9	3	525	669	4891	5036	2e-48	202
AB576353.1	ERR4656977.707638	85.19	189	17	9	5	190	6688	6868	8e-43	183
AB576353.1	ERR4656977.707638	95.24	105	2	2	332	433	4437	4541	1e-36	163
AB576353.1	ERR4656977.707638	93.20	103	7	0	331	433	12966	13068	2e-33	152
AB576353.1	ERR4656977.3655045	86.60	194	15	10	14	197	3537	3729	6e-49	204
AB576353.1	ERR4656977.3655045	95.24	105	3	1	331	433	20180	20284	3e-37	165
AB576353.1	ERR4656977.3211255	86.07	201	14	11	1	193	25833	25639	6e-49	204
AB576353.1	ERR4656977.3211255	89.12	147	11	5	525	669	18799	18656	4e-41	178
AB576353.1	ERR4656977.3211255	96.92	65	1	1	269	333	19425	19362	5e-20	108
AB576353.1	ERR4656977.3211255	100.00	49	0	0	473	521	18928	18880	5e-15	91.6
AB576353.1	ERR4656977.2874451	89.02	173	8	8	22	191	22792	22628	6e-49	204
AB576353.1	ERR4656977.2874451	80.42	189	21	12	5	186	9730	9551	1e-26	130
AB576353.1	ERR4656977.1386613	86.67	195	12	11	1	189	5876	5690	6e-49	204
AB576353.1	ERR4656977.830678	86.60	194	15	8	5	191	29284	29095	6e-49	204
AB576353.1	ERR4656977.3475404	87.05	193	8	13	8	191	6151	6335	2e-48	202
AB576353.1	ERR4656977.3365554	87.70	187	6	12	1	180	1831	1655	2e-48	202
AB576353.1	ERR4656977.1916657	86.84	190	14	7	5	187	3688	3503	2e-48	202
AB576353.1	ERR4656977.228629	86.22	196	16	9	9	197	14832	15023	2e-48	202
AB576353.1	ERR4656977.2782845	91.33	150	8	5	37	185	546	691	8e-48	200
AB576353.1	ERR4656977.1652269	87.03	185	14	8	16	197	21340	21517	8e-48	200
AB576353.1	ERR4656977.2658312	85.35	198	22	5	1	193	3207	3012	3e-47	198
AB576353.1	ERR4656977.1814850	86.89	183	17	6	5	186	4368	4192	3e-47	198
AB576353.1	ERR4656977.1509044	86.70	188	13	8	8	193	4915	4738	3e-47	198
AB576353.1	ERR4656977.1509044	85.71	182	16	9	13	191	14205	14031	8e-43	183
AB576353.1	ERR4656977.1382245	85.78	204	10	15	1	193	149	344	3e-47	198
AB576353.1	ERR4656977.1382245	89.91	109	4	5	331	433	6450	6557	8e-28	134
AB576353.1	ERR4656977.1382245	94.20	69	0	3	269	333	6291	6359	2e-18	102
AB576353.1	ERR4656977.1382245	100.00	32	0	0	431	462	6639	6670	1e-05	60.2
AB576353.1	ERR4656977.182160	85.43	199	19	9	6	197	4822	5017	3e-47	198
AB576353.1	ERR4656977.2971316	86.01	193	15	10	6	191	830	1017	1e-46	196
AB576353.1	ERR4656977.2971316	90.41	146	12	2	525	669	7743	7887	5e-45	191
AB576353.1	ERR4656977.2971316	83.33	198	21	10	4	193	19186	19379	2e-39	172
AB576353.1	ERR4656977.2971316	95.05	101	4	1	331	430	7266	7366	5e-35	158
AB576353.1	ERR4656977.2971316	97.67	43	1	0	431	473	7453	7495	5e-10	75.0
AB576353.1	ERR4656977.1612133	86.77	189	9	12	5	191	4158	4332	1e-46	196
AB576353.1	ERR4656977.215438	85.86	191	19	6	5	190	3691	3878	1e-46	196
AB576353.1	ERR4656977.215438	87.61	113	3	8	331	433	1419	1530	7e-24	121
AB576353.1	ERR4656977.215438	93.33	45	1	2	431	475	1610	1652	3e-07	65.8
AB576353.1	ERR4656977.3502252	86.56	186	14	8	5	181	45464	45281	4e-46	195
AB576353.1	ERR4656977.3502252	91.43	105	6	3	331	433	47832	47729	5e-30	141
AB576353.1	ERR4656977.3493350	87.79	172	14	6	5	173	2225	2392	4e-46	195
AB576353.1	ERR4656977.2403164	85.20	196	21	7	5	197	3328	3138	4e-46	195
AB576353.1	ERR4656977.1073417	84.73	203	22	9	1	197	1437	1636	4e-46	195
AB576353.1	ERR4656977.3336769	91.55	142	9	3	525	663	17137	17278	1e-45	193
AB576353.1	ERR4656977.3336769	94.79	96	3	2	336	430	16686	16780	3e-32	148
AB576353.1	ERR4656977.3336769	100.00	44	0	0	473	516	17010	17053	3e-12	82.4
AB576353.1	ERR4656977.3336769	97.56	41	0	1	431	471	16863	16902	2e-08	69.4
AB576353.1	ERR4656977.2359996	90.60	149	8	5	526	669	190	337	1e-45	193
AB576353.1	ERR4656977.2359996	86.93	176	13	8	17	190	2039	2206	2e-44	189
AB576353.1	ERR4656977.2359996	94.34	53	3	0	473	525	59	111	3e-12	82.4
AB576353.1	ERR4656977.1108028	85.86	191	15	10	4	193	22340	22161	1e-45	193
AB576353.1	ERR4656977.879057	85.94	192	13	9	1	191	7678	7856	1e-45	193
AB576353.1	ERR4656977.879057	92.05	88	5	2	331	417	4551	4637	2e-24	122
AB576353.1	ERR4656977.3594257	85.35	198	13	14	5	190	11833	12026	5e-45	191
AB576353.1	ERR4656977.67537	86.10	187	15	10	13	197	10645	10822	5e-45	191
AB576353.1	ERR4656977.67537	85.34	191	16	10	3	191	20001	20181	6e-44	187
AB576353.1	ERR4656977.67537	93.27	104	4	3	331	431	8340	8443	8e-33	150
AB576353.1	ERR4656977.67537	88.46	104	8	2	331	431	16906	17008	2e-24	122
AB576353.1	ERR4656977.67537	95.59	68	0	3	269	333	8171	8238	2e-19	106
AB576353.1	ERR4656977.67537	93.85	65	1	2	189	253	5302	5363	4e-16	95.3
AB576353.1	ERR4656977.2496956	86.59	179	14	8	14	190	16787	16957	2e-44	189
AB576353.1	ERR4656977.2496956	95.05	101	2	2	336	433	14477	14577	2e-34	156
AB576353.1	ERR4656977.2496956	93.62	47	3	0	269	315	14307	14353	7e-09	71.3
AB576353.1	ERR4656977.2496956	95.00	40	1	1	433	472	14660	14698	4e-06	62.1
AB576353.1	ERR4656977.2496956	100.00	28	0	0	189	216	11422	11449	0.002	52.8
AB576353.1	ERR4656977.1436040	87.57	169	13	6	6	172	302	464	2e-44	189
AB576353.1	ERR4656977.708742	91.97	137	8	3	57	191	636	501	2e-44	189
AB576353.1	ERR4656977.2984950	86.02	186	12	10	17	193	1054	1234	6e-44	187
AB576353.1	ERR4656977.2559402	84.16	202	22	10	1	193	5695	5495	6e-44	187
AB576353.1	ERR4656977.2516228	85.48	186	17	10	8	190	1759	1937	2e-43	185
AB576353.1	ERR4656977.1533551	85.05	194	16	11	5	190	796	984	2e-43	185
AB576353.1	ERR4656977.3339101	85.11	188	18	8	6	191	33399	33220	8e-43	183
AB576353.1	ERR4656977.3339101	90.38	104	4	5	331	433	35707	35609	3e-27	132
AB576353.1	ERR4656977.3339101	96.30	54	1	1	473	525	35386	35333	7e-14	87.9
AB576353.1	ERR4656977.2048891	85.19	189	17	8	3	185	7242	7059	8e-43	183
AB576353.1	ERR4656977.2048891	95.65	46	1	1	431	475	18372	18327	2e-09	73.1
AB576353.1	ERR4656977.621011	85.71	182	13	12	5	180	11370	11196	1e-41	180
AB576353.1	ERR4656977.2481353	84.26	197	16	13	5	191	30405	30214	4e-41	178
AB576353.1	ERR4656977.2218680	83.94	193	19	11	1	191	8910	9092	5e-40	174
AB576353.1	ERR4656977.2098450	88.97	145	11	4	525	669	6716	6855	5e-40	174
AB576353.1	ERR4656977.2098450	88.68	106	6	6	331	431	15106	15210	5e-25	124
AB576353.1	ERR4656977.2098450	83.33	114	7	9	331	433	6230	6342	4e-16	95.3
AB576353.1	ERR4656977.2098450	93.22	59	1	3	473	528	6582	6640	9e-13	84.2
AB576353.1	ERR4656977.302381	84.49	187	18	9	13	197	6366	6189	5e-40	174
AB576353.1	ERR4656977.3551362	84.82	191	6	15	13	190	33445	33625	6e-39	171
AB576353.1	ERR4656977.2368759	84.78	184	12	15	17	197	5731	5901	6e-39	171
AB576353.1	ERR4656977.932358	85.63	174	12	11	13	185	325	164	6e-39	171
AB576353.1	ERR4656977.878810	95.37	108	4	1	84	191	11520	11414	6e-39	171
AB576353.1	ERR4656977.348240	88.44	147	10	5	525	669	326	467	6e-39	171
AB576353.1	ERR4656977.348240	86.86	137	7	9	57	191	2196	2323	1e-30	143
AB576353.1	ERR4656977.348240	98.11	53	1	0	473	525	197	249	1e-15	93.5
AB576353.1	ERR4656977.239731	84.04	188	18	10	9	190	631	812	6e-39	171
AB576353.1	ERR4656977.3498826	87.66	154	7	9	13	158	14490	14639	2e-38	169
AB576353.1	ERR4656977.3498826	94.00	100	1	4	336	433	12150	12246	1e-31	147
AB576353.1	ERR4656977.3498826	96.43	56	0	2	269	322	11978	12033	5e-15	91.6
AB576353.1	ERR4656977.106748	84.62	182	14	12	6	179	2030	2205	2e-38	169
AB576353.1	ERR4656977.3265346	84.04	188	15	10	15	188	1331	1145	8e-38	167
AB576353.1	ERR4656977.3265346	91.59	107	4	3	331	433	3672	3567	1e-30	143
AB576353.1	ERR4656977.472339	84.21	190	10	15	6	191	8664	8837	8e-38	167
AB576353.1	ERR4656977.132711	92.50	120	3	2	71	190	58	171	8e-38	167
AB576353.1	ERR4656977.2805703	84.53	181	11	11	1	173	5247	5418	1e-36	163
AB576353.1	ERR4656977.2805703	91.59	107	2	4	331	433	11463	11566	5e-30	141
AB576353.1	ERR4656977.2805703	97.56	41	1	0	355	395	20005	20045	7e-09	71.3
AB576353.1	ERR4656977.1877346	83.07	189	22	9	2	185	25119	24936	1e-36	163
AB576353.1	ERR4656977.2398432	83.87	186	13	15	18	193	3656	3834	4e-36	161
AB576353.1	ERR4656977.102414	95.15	103	3	2	331	432	429	328	4e-36	161
AB576353.1	ERR4656977.102414	94.55	55	2	1	473	526	98	44 9	e-13 8	4.2
AB576353.1	ERR4656977.102414	90.24	41	4	0	432	472	245	205	0.0007	54.7
AB576353.1	ERR4656977.3415003	83.78	185	13	13	13	185	40790	40611	1e-35	159
AB576353.1	ERR4656977.3415003	82.76	174	21	9	15	180	31058	30886	1e-31	147
AB576353.1	ERR4656977.2097952	84.48	174	14	11	17	186	1057	893	1e-35	159
AB576353.1	ERR4656977.2048620	84.36	179	11	13	13	188	10423	10259	1e-35	159
AB576353.1	ERR4656977.2048620	82.16	185	15	17	5	180	660	485	1e-30	143
AB576353.1	ERR4656977.1023423	84.07	182	12	14	14	191	15577	15745	1e-35	159
AB576353.1	ERR4656977.3299812	87.94	141	8	8	59	191	5337	5198	5e-35	158
AB576353.1	ERR4656977.3203210	83.42	187	13	11	20	193	10145	10326	5e-35	158
AB576353.1	ERR4656977.2915442	82.99	194	14	16	5	191	23896	24077	5e-35	158
AB576353.1	ERR4656977.2712002	82.98	188	18	11	13	193	243	63	5e-35	158
AB576353.1	ERR4656977.2227998	84.07	182	10	15	13	186	4621	4451	5e-35	158
AB576353.1	ERR4656977.1916980	82.81	192	17	9	1	191	208	32	5e-35	158
AB576353.1	ERR4656977.1147409	95.05	101	3	2	331	430	3040	3139	5e-35	158
AB576353.1	ERR4656977.1147409	88.12	101	10	2	331	431	11656	11754	2e-23	119
AB576353.1	ERR4656977.1147409	96.83	63	0	2	269	331	2881	2941	7e-19	104
AB576353.1	ERR4656977.1147409	94.55	55	2	1	472	526	3375	3428	9e-13	84.2
AB576353.1	ERR4656977.1147409	91.11	45	2	2	431	475	3223	3265	1e-05	60.2
AB576353.1	ERR4656977.3002037	82.98	188	17	11	5	185	3000	3179	2e-34	156
AB576353.1	ERR4656977.369286	83.89	180	12	10	5	181	6152	5987	2e-34	156
AB576353.1	ERR4656977.3265969	82.14	196	20	13	1	188	385	197	6e-34	154
AB576353.1	ERR4656977.415456	83.33	186	12	12	13	197	635	468	6e-34	154
AB576353.1	ERR4656977.1658081	93.20	103	7	0	331	433	4058	4160	2e-33	152
AB576353.1	ERR4656977.1230200	82.00	200	15	16	1	190	10004	10192	8e-33	150
AB576353.1	ERR4656977.3641476	93.20	103	3	4	331	433	2551	2453	3e-32	148
AB576353.1	ERR4656977.3641476	91.38	58	1	2	473	526	2205	2148	1e-10	76.8
AB576353.1	ERR4656977.3641476	88.06	67	5	3	269	333	2712	2647	1e-10	76.8
AB576353.1	ERR4656977.3370336	94.85	97	2	3	339	432	1832	1928	3e-32	148
AB576353.1	ERR4656977.3370336	95.45	44	1	1	483	525	2192	2235	2e-08	69.4
AB576353.1	ERR4656977.1467039	83.72	172	12	14	22	190	14207	14365	3e-32	148
AB576353.1	ERR4656977.1467039	89.72	107	6	3	331	433	11973	12078	3e-27	132
AB576353.1	ERR4656977.1467039	98.08	52	0	1	281	332	11825	11875	2e-14	89.8
AB576353.1	ERR4656977.1695005	83.14	172	18	9	20	186	876	711	1e-31	147
AB576353.1	ERR4656977.1695005	89.39	66	6	1	189	253	6087	6022	3e-12	82.4
AB576353.1	ERR4656977.1450898	92.23	103	7	1	331	433	3158	3259	4e-31	145
AB576353.1	ERR4656977.3549048	91.51	106	4	3	331	431	10104	10209	5e-30	141
AB576353.1	ERR4656977.3549048	95.52	67	1	2	269	333	9934	10000	2e-19	106
AB576353.1	ERR4656977.1857729	92.08	101	7	1	331	431	1483	1582	5e-30	141
AB576353.1	ERR4656977.2676897	81.15	191	19	12	5	190	6829	7007	7e-29	137
AB576353.1	ERR4656977.2676897	87.04	108	9	3	331	433	13227	13334	9e-23	117
AB576353.1	ERR4656977.2676897	97.62	42	1	0	431	472	4721	4762	2e-09	73.1
AB576353.1	ERR4656977.2676897	92.31	52	0	2	473	520	4867	4918	7e-09	71.3
AB576353.1	ERR4656977.1186056	92.08	101	2	4	331	430	266	171	7e-29	137
AB576353.1	ERR4656977.3576540	89.52	105	9	2	331	433	21653	21757	3e-27	132
AB576353.1	ERR4656977.462411	81.08	185	17	14	18	191	34902	34725	3e-27	132
AB576353.1	ERR4656977.462411	83.51	97	2	5	338	433	37146	37063	4e-11	78.7
AB576353.1	ERR4656977.462411	88.24	68	3	4	189	253	40214	40149	1e-10	76.8
AB576353.1	ERR4656977.1290382	80.83	193	14	17	8	191	24888	25066	1e-26	130
AB576353.1	ERR4656977.277812	88.79	107	5	6	331	433	1327	1430	5e-25	124
AB576353.1	ERR4656977.277812	96.30	54	1	1	269	322	1158	1210	7e-14	87.9
AB576353.1	ERR4656977.277812	95.92	49	1	1	473	521	1647	1694	4e-11	78.7
AB576353.1	ERR4656977.2883071	90.62	96	4	5	331	424	3520	3612	2e-24	122
AB576353.1	ERR4656977.2883071	87.85	107	9	2	331	434	12095	12200	2e-24	122
AB576353.1	ERR4656977.2883071	93.22	59	0	3	270	325	3358	3415	9e-13	84.2
AB576353.1	ERR4656977.556623	92.86	84	4	2	331	412	1610	1693	7e-24	121
AB576353.1	ERR4656977.2932086	81.65	158	16	11	3	158	11305	11451	2e-23	119
AB576353.1	ERR4656977.1609850	83.33	138	12	10	525	658	3142	1 3129	1 9e-2	3 117
AB576353.1	ERR4656977.2472175	88.24	102	5	4	339	433	3703	3804	3e-22	115
AB576353.1	ERR4656977.2399803	100.00	62	0	0	272	333	12206	12267	3e-22	115
AB576353.1	ERR4656977.2399803	97.67	43	0	1	478	519	12704	12746	2e-09	73.1
AB576353.1	ERR4656977.1035284	85.12	121	8	10	24	144	1636	1526	3e-22	115
AB576353.1	ERR4656977.3127284	86.11	108	5	7	331	430	52	157	5e-20	108
AB576353.1	ERR4656977.181531	90.24	82	6	2	189	269	22117	22037	2e-19	106
AB576353.1	ERR4656977.1782340	90.36	83	3	4	356	433	2479	2561	7e-19	104
AB576353.1	ERR4656977.1782340	97.67	43	1	0	431	473	2644	2686	5e-10	75.0
AB576353.1	ERR4656977.714257	90.79	76	7	0	331	406	1929	2004	2e-18	102
AB576353.1	ERR4656977.115339	94.03	67	2	2	189	253	16891	16957	9e-18	100
AB576353.1	ERR4656977.2890416	77.66	197	21	17	5	197	4497	4674	3e-17	99.0
AB576353.1	ERR4656977.3392832	88.31	77	9	0	1	77	6858	6934	1e-15	93.5
AB576353.1	ERR4656977.864919	87.80	82	3	4	189	270	947	873	2e-14	89.8
AB576353.1	ERR4656977.2236929	98.00	50	1	0	476	525	38395	38346	7e-14	87.9
AB576353.1	ERR4656977.1218514	100.00	47	0	0	473	519	1503	1457	7e-14	87.9
AB576353.1	ERR4656977.2885326	88.16	76	4	3	336	406	1717	1792	2e-13	86.1
AB576353.1	ERR4656977.1628694	85.23	88	6	5	349	433	35562	35479	9e-13	84.2
AB576353.1	ERR4656977.1416716	96.08	51	1	1	272	322	8255	8206	3e-12	82.4
AB576353.1	ERR4656977.1268712	97.87	47	1	0	475	521	41	87	3e-12	82.4
AB576353.1	ERR4656977.666967	100.00	42	0	0	475	516	319	278	4e-11	78.7
AB576353.1	ERR4656977.666967	95.35	43	2	0	433	475	464	422	2e-08	69.4
AB576353.1	ERR4656977.3469169	95.74	47	1	1	190	235	4176	4130	5e-10	75.0
AB576353.1	ERR4656977.3469169	96.97	33	1	0	432	464	967	935	0.0002	56.5
AB576353.1	ERR4656977.2921596	95.56	45	1	1	432	475	3622	3578	7e-09	71.3
AB576353.1	ERR4656977.3068535	93.48	46	2	1	431	475	1044	999	9e-08	67.6
AB576353.1	ERR4656977.3068535	100.00	33	0	0	189	221	4441	4409	4e-06	62.1
AB576353.1	ERR4656977.3540545	93.02	43	1	2	431	472	2777	2736	4e-06	62.1
AB576353.1	ERR4656977.1915277	100.00	33	0	0	189	221	1181	1149	4e-06	62.1
# BLAST proce	ssed 1 queries

## Sheet: DAM5_ch_264_reads
# BLASTN 2.2.28+
# Query: MH464454.1 Prunus armeniaca dormancy-associated MADS-box 5 protein (DAM5) gene, partial cds
# 587 hits found
# Database: my_CH_264_4_reads_db
# Fields: query id, subject id, % identity, alignment length, mismatches, gap opens, q. start, q. end, s. start, s. end, evalue, bit score
query id	subject id	% identity	alignment length	mismatches	gap opens	q. start	q. end	s. start	s. end	evalue	bit score
MH464454.1	ERR4656977.879057	97.97	197	3	1	529	724	5391	5587	5e-90	340
MH464454.1	ERR4656977.879057	86.01	193	12	8	19	209	7683	7862	1e-45	193
MH464454.1	ERR4656977.879057	96.59	88	1	2	344	430	4551	4637	4e-31	145
MH464454.1	ERR4656977.879057	91.26	103	9	0	344	446	12738	12840	5e-30	141
MH464454.1	ERR4656977.879057	95.18	83	0	3	202	283	3324	3403	4e-26	128
MH464454.1	ERR4656977.1299845	97.42	194	1	4	19	209	572	380	4e-86	327
MH464454.1	ERR4656977.1299845	90.96	188	13	4	19	204	32258	32073	9e-63	250
MH464454.1	ERR4656977.1299845	86.22	196	16	6	19	210	19023	18835	2e-48	202
MH464454.1	ERR4656977.1299845	83.66	202	19	11	529	724	11274	1108	1 4e-41	178
MH464454.1	ERR4656977.128118	97.41	193	1	4	19	209	11952	11762	1e-85	326
MH464454.1	ERR4656977.128118	93.85	195	9	3	530	724	4847	4656	5e-75	291
MH464454.1	ERR4656977.128118	91.19	193	10	7	19	209	20537	20350	2e-64	255
MH464454.1	ERR4656977.128118	87.18	195	18	7	19	209	2565	2374	3e-52	215
MH464454.1	ERR4656977.128118	96.39	83	2	1	202	283	6896	6814	3e-28	135
MH464454.1	ERR4656977.128118	86.87	99	3	7	351	446	5669	5578	3e-18	102
MH464454.1	ERR4656977.1075961	96.91	194	1	5	19	209	6759	6950	7e-84	320
MH464454.1	ERR4656977.1075961	90.29	103	8	1	344	446	4472	4572	9e-28	134
MH464454.1	ERR4656977.2691974	96.86	191	4	2	18	207	22618	22429	2e-83	318
MH464454.1	ERR4656977.2691974	90.31	196	9	9	535	723	15449	15257	3e-62	248
MH464454.1	ERR4656977.2691974	84.58	201	18	10	19	209	13099	12902	7e-44	187
MH464454.1	ERR4656977.2691974	90.44	136	8	5	77	209	31365	31232	5e-40	174
MH464454.1	ERR4656977.2691974	94.12	85	2	2	202	283	17512	17428	2e-25	126
MH464454.1	ERR4656977.2691974	92.31	65	5	0	282	346	8066	8002	2e-15	93.5
MH464454.1	ERR4656977.2691974	85.07	67	4	5	202	264	9150	9086	1e-06	63.9
MH464454.1	ERR4656977.1114144	96.43	196	1	6	19	210	14916	15109	2e-83	318
MH464454.1	ERR4656977.1114144	85.79	197	19	6	529	724	4089	4277	9e-48	200
MH464454.1	ERR4656977.1114144	84.29	191	12	16	27	207	6215	6397	7e-39	171
MH464454.1	ERR4656977.707638	95.48	199	4	3	529	724	13800	13996	1e-81	313
MH464454.1	ERR4656977.707638	90.82	196	5	10	19	209	6689	6876	9e-63	250
MH464454.1	ERR4656977.707638	86.98	192	13	8	19	209	16110	16290	2e-49	206
MH464454.1	ERR4656977.707638	100.00	103	0	0	344	446	12966	13068	5e-45	191
MH464454.1	ERR4656977.707638	91.43	105	5	3	344	446	21153	21255	5e-30	141
MH464454.1	ERR4656977.707638	90.48	105	7	2	345	446	4437	4541	3e-28	135
MH464454.1	ERR4656977.707638	91.67	72	4	2	212	283	11749	11818	3e-17	99.0
MH464454.1	ERR4656977.707638	92.19	64	2	2	282	342	20985	21048	7e-14	87.9
MH464454.1	ERR4656977.707638	100.00	29	0	0	488	516	13626	13654	0.0007	54.7
MH464454.1	ERR4656977.1117899	95.45	198	2	4	529	724	4755	4947	1e-80	309
MH464454.1	ERR4656977.1117899	95.24	84	2	1	202	283	2667	2750	3e-27	132
MH464454.1	ERR4656977.1117899	87.50	104	7	4	344	445	12118	12217	3e-22	115
MH464454.1	ERR4656977.1117899	100.00	43	0	0	486	528	4581	4623	1e-11	80.5
MH464454.1	ERR4656977.2133653	95.43	197	1	5	529	724	1809	1998	5e-80	307
MH464454.1	ERR4656977.118364	94.58	203	2	8	529	724	8304	8504	2e-79	305
MH464454.1	ERR4656977.118364	94.62	186	1	7	19	203	1199	1376	1e-71	279
MH464454.1	ERR4656977.118364	87.11	194	18	6	19	209	10609	10798	1e-51	213
MH464454.1	ERR4656977.118364	97.09	103	1	2	344	446	7478	7578	2e-39	172
MH464454.1	ERR4656977.690875	95.83	192	1	4	19	209	1146	1331	7e-79	303
MH464454.1	ERR4656977.512983	95.34	193	5	3	19	209	7403	7213	7e-79	303
MH464454.1	ERR4656977.512983	89.78	186	13	4	19	204	16092	15913	9e-58	233
MH464454.1	ERR4656977.512983	88.24	187	9	11	529	713	314	139	4e-51	211
MH464454.1	ERR4656977.512983	91.00	100	3	4	348	446	1123	1029	1e-26	130
MH464454.1	ERR4656977.512983	95.24	84	1	2	202	283	2347	2265	1e-26	130
MH464454.1	ERR4656977.2326341	94.87	195	4	4	19	210	12823	13014	8e-78	300
MH464454.1	ERR4656977.2326341	86.24	109	7	4	344	446	10517	10623	4e-21	111
MH464454.1	ERR4656977.931897	94.47	199	4	6	529	724	1213	1019	8e-78	300
MH464454.1	ERR4656977.931897	93.94	66	2	2	282	346	2205	2141	3e-17	99.0
MH464454.1	ERR4656977.769418	94.87	195	4	6	19	209	3658	3466	8e-78	300
MH464454.1	ERR4656977.1147409	94.39	196	6	5	531	723	12492	12685	1e-76	296
MH464454.1	ERR4656977.1147409	85.57	201	6	16	21	209	5316	5505	2e-44	189
MH464454.1	ERR4656977.1147409	95.05	101	3	2	344	444	11656	11754	5e-35	158
MH464454.1	ERR4656977.1147409	90.10	101	8	2	344	443	3040	3139	1e-26	130
MH464454.1	ERR4656977.315691	94.82	193	5	5	19	209	3807	3618	1e-76	296
MH464454.1	ERR4656977.315691	89.64	193	11	8	19	207	12230	12043	7e-59	237
MH464454.1	ERR4656977.302956	94.44	198	2	6	19	210	19683	19877	1e-76	296
MH464454.1	ERR4656977.302956	87.37	198	15	9	19	210	1128	1321	2e-53	219
MH464454.1	ERR4656977.302956	83.25	197	16	15	19	209	11022	11207	3e-37	165
MH464454.1	ERR4656977.83228	94.87	195	0	8	19	209	2469	2657	1e-76	296
MH464454.1	ERR4656977.83228	90.59	202	11	7	529	724	9588	9787	4e-66	261
MH464454.1	ERR4656977.83228	97.62	84	0	2	202	283	7507	7590	2e-30	143
MH464454.1	ERR4656977.83228	87.85	107	8	3	344	446	251	356	7e-24	121
MH464454.1	ERR4656977.83228	87.04	108	5	7	344	446	8741	8844	1e-21	113
MH464454.1	ERR4656977.83228	95.45	44	2	0	486	529	9407	9450	7e-09	71.3
MH464454.1	ERR4656977.1101396	94.36	195	5	6	19	210	36529	36720	4e-76	294
MH464454.1	ERR4656977.1101396	91.53	189	6	8	24	210	4733	4913	2e-63	252
MH464454.1	ERR4656977.1101396	89.94	179	9	9	35	210	17949	18121	2e-54	222
MH464454.1	ERR4656977.570971	93.91	197	9	3	529	724	19672	19866	4e-76	294
MH464454.1	ERR4656977.570971	93.75	192	5	6	19	204	12573	12763	3e-72	281
MH464454.1	ERR4656977.570971	88.60	193	16	6	19	209	21954	22142	1e-56	230
MH464454.1	ERR4656977.570971	81.54	195	18	16	19	209	3952	4132	4e-31	145
MH464454.1	ERR4656977.570971	98.78	82	0	1	202	283	17643	17723	4e-31	145
MH464454.1	ERR4656977.2873584	94.39	196	2	8	19	210	5643	5833	1e-75	292
MH464454.1	ERR4656977.2873584	90.59	202	5	12	529	724	12853	13046	2e-64	255
MH464454.1	ERR4656977.2873584	95.05	101	5	0	344	444	12001	12101	2e-35	159
MH464454.1	ERR4656977.2873584	92.68	82	4	2	202	283	10743	10822	9e-23	117
MH464454.1	ERR4656977.2873584	89.02	82	7	2	344	424	3325	3405	9e-18	100
MH464454.1	ERR4656977.2873584	89.23	65	3	3	202	264	19120	19182	4e-11	78.7
MH464454.1	ERR4656977.694447	94.76	191	4	6	21	208	2530	2343	1e-75	292
MH464454.1	ERR4656977.215438	93.50	200	7	6	529	724	10865	11062	1e-75	292
MH464454.1	ERR4656977.215438	91.41	198	7	8	19	209	3692	3886	1e-66	263
MH464454.1	ERR4656977.215438	94.62	93	2	2	346	435	10029	10121	5e-30	141
MH464454.1	ERR4656977.215438	97.50	80	0	2	205	283	8798	8876	3e-28	135
MH464454.1	ERR4656977.215438	89.71	68	3	3	282	346	18121	18187	9e-13	84.2
MH464454.1	ERR4656977.1857729	93.47	199	8	5	529	724	2324	2520	5e-75	291
MH464454.1	ERR4656977.1857729	99.01	101	0	1	344	444	1483	1582	1e-41	180
MH464454.1	ERR4656977.1857729	95.29	85	1	3	202	283	257	341	3e-27	132
MH464454.1	ERR4656977.1857729	91.49	47	1	2	486	529	2147	2193	4e-06	62.1
MH464454.1	ERR4656977.809262	94.30	193	5	4	19	209	5626	5438	5e-75	291
MH464454.1	ERR4656977.809262	94.19	86	1	2	202	283	575	490	4e-26	128
MH464454.1	ERR4656977.556623	94.33	194	3	7	535	723	2432	2622	5e-75	291
MH464454.1	ERR4656977.556623	94.06	101	6	0	344	444	9800	9900	7e-34	154
MH464454.1	ERR4656977.556623	97.67	86	0	2	344	427	1610	1695	1e-31	147
MH464454.1	ERR4656977.556623	96.15	78	2	1	202	279	378	454	2e-25	126
MH464454.1	ERR4656977.556623	94.44	54	3	0	282	335	9638	9691	9e-13	84.2
MH464454.1	ERR4656977.556623	95.74	47	0	2	282	326	1446	1492	6e-10	75.0
MH464454.1	ERR4656977.556623	91.11	45	1	2	488	529	2251	2295	6e-05	58.4
MH464454.1	ERR4656977.67537	93.47	199	7	4	529	724	17732	17927	5e-75	291
MH464454.1	ERR4656977.67537	91.28	195	5	11	19	210	10637	10822	2e-64	255
MH464454.1	ERR4656977.67537	86.01	193	16	9	19	209	20004	20187	1e-46	196
MH464454.1	ERR4656977.67537	94.23	104	2	2	344	444	16906	17008	2e-34	156
MH464454.1	ERR4656977.67537	88.46	104	9	3	344	444	8340	8443	2e-24	122
MH464454.1	ERR4656977.67537	100.00	62	0	0	282	343	16746	16807	3e-22	115
MH464454.1	ERR4656977.1983914	94.24	191	7	3	19	209	9415	9229	2e-74	289
MH464454.1	ERR4656977.1983914	91.41	198	10	6	529	724	2282	2090	3e-67	265
MH464454.1	ERR4656977.1983914	90.29	103	5	3	344	446	3120	3023	1e-26	130
MH464454.1	ERR4656977.878810	93.10	203	3	9	529	724	4472	4274	7e-74	287
MH464454.1	ERR4656977.878810	94.74	133	2	5	79	209	11537	11408	2e-48	202
MH464454.1	ERR4656977.878810	89.42	104	5	6	344	446	5313	5215	2e-25	126
MH464454.1	ERR4656977.878810	93.90	82	2	2	205	283	6516	6435	7e-24	121
MH464454.1	ERR4656977.878810	95.16	62	2	1	285	346	5466	5406	1e-16	97.1
MH464454.1	ERR4656977.878810	93.18	44	3	0	486	529	4649	4606	3e-07	65.8
MH464454.1	ERR4656977.713748	94.30	193	1	7	19	209	307	491	7e-74	287
MH464454.1	ERR4656977.2274452	93.07	202	2	11	529	723	3510	3706	2e-73	285
MH464454.1	ERR4656977.2274452	89.74	195	15	5	19	209	5825	6018	4e-61	244
MH464454.1	ERR4656977.2274452	100.00	103	0	0	344	446	2662	2764	5e-45	191
MH464454.1	ERR4656977.2274452	89.55	67	2	3	282	346	2508	2571	1e-11	80.5
MH464454.1	ERR4656977.86128	92.61	203	4	8	529	724	2777	2975	3e-72	281
MH464454.1	ERR4656977.86128	85.57	194	16	7	19	209	5085	5269	1e-45	193
MH464454.1	ERR4656977.86128	97.47	79	0	2	203	279	710	788	9e-28	134
MH464454.1	ERR4656977.86128	98.33	60	0	1	287	346	1795	1853	7e-19	104
MH464454.1	ERR4656977.2118168	95.53	179	0	8	19	194	4855	4682	1e-71	279
MH464454.1	ERR4656977.2883071	92.12	203	6	8	529	724	12935	13134	4e-71	278
MH464454.1	ERR4656977.2883071	94.39	107	2	2	344	447	12095	12200	4e-36	161
MH464454.1	ERR4656977.2883071	82.33	215	4	21	19	208	5759	5964	2e-34	156
MH464454.1	ERR4656977.2883071	87.91	91	2	7	202	286	10854	10941	3e-17	99.0
MH464454.1	ERR4656977.1628694	92.57	202	0	11	529	724	34746	34554	1e-70	276
MH464454.1	ERR4656977.1628694	90.70	86	2	5	202	283	36764	36681	2e-20	110
MH464454.1	ERR4656977.1628694	88.30	94	3	6	356	446	35567	35479	2e-19	106
MH464454.1	ERR4656977.1628694	84.13	63	8	2	202	264	28648	28588	2e-05	60.2
MH464454.1	ERR4656977.191484	92.46	199	5	7	529	724	1000	809	1e-70	276
MH464454.1	ERR4656977.191484	89.78	186	11	5	19	204	8096	7919	3e-57	231
MH464454.1	ERR4656977.191484	86.15	195	11	11	19	209	16441	16259	1e-46	196
MH464454.1	ERR4656977.191484	88.99	109	3	8	344	446	1847	1742	2e-25	126
MH464454.1	ERR4656977.191484	95.12	82	0	3	202	283	3042	2965	2e-25	126
MH464454.1	ERR4656977.674992	92.75	193	8	6	19	209	2968	2780	5e-70	274
MH464454.1	ERR4656977.2769047	93.51	185	9	3	27	210	10599	10781	2e-69	272
MH464454.1	ERR4656977.2310191	92.71	192	9	5	19	207	9619	9430	2e-69	272
MH464454.1	ERR4656977.2310191	82.94	211	12	18	529	720	2443	2238	2e-38	169
MH464454.1	ERR4656977.2310191	96.47	85	1	2	201	283	4514	4430	2e-29	139
MH464454.1	ERR4656977.2310191	91.67	96	5	3	352	446	3289	3196	1e-26	130
MH464454.1	ERR4656977.2587313	92.35	196	5	9	19	209	8664	8854	7e-69	270
MH464454.1	ERR4656977.2587313	91.09	202	9	8	529	724	15879	16077	3e-67	265
MH464454.1	ERR4656977.2587313	87.44	199	15	8	19	209	18226	18422	7e-54	220
MH464454.1	ERR4656977.2587313	95.56	90	3	1	358	446	15034	15123	2e-30	143
MH464454.1	ERR4656977.2587313	92.47	93	6	1	344	436	23404	23495	3e-27	132
MH464454.1	ERR4656977.2587313	95.06	81	1	3	205	283	13786	13865	5e-25	124
MH464454.1	ERR4656977.2587313	86.36	110	6	7	344	445	6365	6473	4e-21	111
MH464454.1	ERR4656977.2587313	90.62	64	4	2	201	264	22156	22217	9e-13	84.2
MH464454.1	ERR4656977.2587313	100.00	41	0	0	282	322	14859	14899	2e-10	76.8
MH464454.1	ERR4656977.2359996	91.35	208	2	15	529	723	9199	9403	7e-69	270
MH464454.1	ERR4656977.2359996	91.41	198	2	13	19	209	2025	2214	5e-65	257
MH464454.1	ERR4656977.2359996	95.19	104	4	1	344	446	8362	8465	1e-36	163
MH464454.1	ERR4656977.2359996	95.95	74	0	3	202	274	7147	7218	9e-23	117
MH464454.1	ERR4656977.1657350	91.67	204	4	11	529	724	638	836	7e-69	270
MH464454.1	ERR4656977.1657350	86.87	198	17	8	19	209	2954	3149	1e-51	213
MH464454.1	ERR4656977.1624588	91.26	206	6	9	529	724	17529	17732	7e-69	270
MH464454.1	ERR4656977.1624588	91.35	208	0	15	19	210	10345	10550	2e-68	268
MH464454.1	ERR4656977.1624588	86.96	184	13	9	35	209	19903	20084	1e-46	196
MH464454.1	ERR4656977.1624588	94.74	95	2	2	344	436	16684	16777	4e-31	145
MH464454.1	ERR4656977.1624588	87.95	83	8	2	202	283	15468	15549	1e-16	97.1
MH464454.1	ERR4656977.1624588	92.42	66	3	2	282	346	24846	24910	2e-15	93.5
MH464454.1	ERR4656977.1480792	92.35	196	5	9	19	209	11517	11327	7e-69	270
MH464454.1	ERR4656977.1480792	90.20	204	5	12	529	724	4568	4372	2e-63	252
MH464454.1	ERR4656977.1480792	83.59	195	19	11	529	716	22234	2204	6 7e-39	171
MH464454.1	ERR4656977.1480792	82.05	195	24	11	19	209	2299	2112	2e-34	156
MH464454.1	ERR4656977.1480792	97.62	84	0	1	202	283	6483	6400	2e-30	143
MH464454.1	ERR4656977.1396099	92.27	194	10	5	19	210	22463	22653	7e-69	270
MH464454.1	ERR4656977.1396099	91.71	193	10	5	19	210	13603	13790	1e-66	263
MH464454.1	ERR4656977.1349257	93.23	192	0	9	19	204	3385	3201	7e-69	270
MH464454.1	ERR4656977.1258226	91.63	203	6	7	523	724	7211	7019	7e-69	270
MH464454.1	ERR4656977.1258226	95.19	104	3	2	344	446	8037	7935	1e-36	163
MH464454.1	ERR4656977.1258226	85.93	135	14	5	19	153	4853	4724	2e-29	139
MH464454.1	ERR4656977.1258226	97.56	82	1	1	202	283	9239	9159	2e-29	139
MH464454.1	ERR4656977.1258226	90.91	44	3	1	486	529	7373	7331	6e-05	58.4
MH464454.1	ERR4656977.1041583	92.27	194	9	5	22	210	6516	6708	7e-69	270
MH464454.1	ERR4656977.950230	92.75	193	4	8	19	209	25008	25192	7e-69	270
MH464454.1	ERR4656977.950230	91.71	193	14	2	19	209	16401	16593	9e-68	267
MH464454.1	ERR4656977.950230	93.75	48	3	0	282	329	22585	22632	2e-09	73.1
MH464454.1	ERR4656977.1877346	91.92	198	7	8	530	724	27414	27223	2e-68	268
MH464454.1	ERR4656977.1877346	82.26	186	20	11	19	198	25114	24936	3e-32	148
MH464454.1	ERR4656977.1877346	92.54	67	4	1	282	348	20220	20155	4e-16	95.3
MH464454.1	ERR4656977.1877346	95.92	49	2	0	299	347	28371	28323	1e-11	80.5
MH464454.1	ERR4656977.1268712	92.31	195	5	9	19	210	1919	2106	2e-68	268
MH464454.1	ERR4656977.1154939	91.58	202	5	9	529	724	5057	5252	2e-68	268
MH464454.1	ERR4656977.1154939	92.77	83	5	1	202	283	3009	3091	3e-23	119
MH464454.1	ERR4656977.830678	91.96	199	4	6	19	209	29283	29089	2e-68	268
MH464454.1	ERR4656977.830678	88.44	199	9	12	529	724	22300	22113	4e-56	228
MH464454.1	ERR4656977.830678	86.26	182	15	9	19	193	20039	19861	2e-44	189
MH464454.1	ERR4656977.830678	92.86	84	0	3	202	283	24276	24197	9e-23	117
MH464454.1	ERR4656977.830678	96.77	62	0	2	344	405	23094	23035	3e-18	102
MH464454.1	ERR4656977.216943	91.96	199	2	9	529	724	20295	20108	9e-68	267
MH464454.1	ERR4656977.216943	88.72	195	11	8	19	209	17984	17797	4e-56	228
MH464454.1	ERR4656977.216943	87.96	108	6	4	344	446	12852	12747	7e-24	121
MH464454.1	ERR4656977.216943	98.46	65	1	0	282	346	21296	21232	3e-22	115
MH464454.1	ERR4656977.216943	94.67	75	0	3	344	416	21137	21065	1e-21	113
MH464454.1	ERR4656977.216943	91.89	74	4	1	202	275	22330	22259	3e-18	102
MH464454.1	ERR4656977.2365791	91.71	193	13	3	19	209	17711	17520	3e-67	265
MH464454.1	ERR4656977.558858	91.75	194	10	6	19	209	21943	22133	3e-67	265
MH464454.1	ERR4656977.558858	91.84	196	4	10	19	209	30596	30784	1e-66	263
MH464454.1	ERR4656977.558858	91.00	200	6	10	529	723	37733	37925	1e-65	259
MH464454.1	ERR4656977.558858	90.72	194	13	5	19	210	12037	12227	7e-64	254
MH464454.1	ERR4656977.558858	87.72	171	12	7	19	189	40003	40164	5e-45	191
MH464454.1	ERR4656977.558858	90.00	90	5	3	344	430	36895	36983	1e-21	113
MH464454.1	ERR4656977.558858	90.80	87	0	6	202	283	35674	35757	2e-20	110
MH464454.1	ERR4656977.558858	91.67	60	3	2	282	339	44756	44815	3e-12	82.4
MH464454.1	ERR4656977.558858	95.45	44	2	0	486	529	37560	37603	7e-09	71.3
MH464454.1	ERR4656977.203706	91.71	193	12	4	19	209	14238	14048	3e-67	265
MH464454.1	ERR4656977.203706	87.24	196	13	10	19	209	37480	37292	1e-51	213
MH464454.1	ERR4656977.203706	86.73	196	11	10	19	209	5636	5451	7e-49	204
MH464454.1	ERR4656977.203706	82.93	205	21	12	529	725	16332	16134	2e-39	172
MH464454.1	ERR4656977.203706	97.62	84	0	1	202	283	546	463	2e-30	143
MH464454.1	ERR4656977.588585	91.33	196	11	6	19	209	8482	8288	1e-66	263
MH464454.1	ERR4656977.481117	91.71	193	11	5	19	209	7490	7301	1e-66	263
MH464454.1	ERR4656977.481117	89.12	193	14	5	19	204	16183	15991	9e-58	233
MH464454.1	ERR4656977.3493350	91.46	199	4	12	19	209	2226	2419	4e-66	261
MH464454.1	ERR4656977.3493350	87.32	213	7	18	529	723	9538	9748	1e-55	226
MH464454.1	ERR4656977.2971316	91.79	195	4	7	533	724	16854	17039	4e-66	261
MH464454.1	ERR4656977.2971316	88.32	197	7	12	20	209	9600	9787	2e-54	222
MH464454.1	ERR4656977.2971316	83.42	199	21	10	19	209	19188	19382	5e-40	174
MH464454.1	ERR4656977.2971316	90.10	101	9	1	344	443	7266	7366	1e-26	130
MH464454.1	ERR4656977.2236929	92.51	187	7	6	19	201	36413	36230	4e-66	261
MH464454.1	ERR4656977.2236929	90.40	198	8	10	529	723	29234	29045	9e-63	250
MH464454.1	ERR4656977.2236929	81.22	197	22	12	19	204	26890	26698	4e-31	145
MH464454.1	ERR4656977.2236929	93.00	100	4	3	347	446	30072	29976	2e-30	143
MH464454.1	ERR4656977.2236929	93.98	83	2	3	202	283	31292	31212	2e-24	122
MH464454.1	ERR4656977.2236929	92.42	66	3	2	282	346	30228	30164	2e-15	93.5
MH464454.1	ERR4656977.1315812	91.37	197	7	8	529	722	3160	3349	4e-66	261
MH464454.1	ERR4656977.1315812	91.43	105	2	5	344	443	2324	2426	7e-29	137
MH464454.1	ERR4656977.1315812	90.79	76	7	0	208	283	1097	1172	3e-18	102
MH464454.1	ERR4656977.3211255	91.04	201	4	8	529	724	10001	9810	1e-65	259
MH464454.1	ERR4656977.3211255	85.39	178	19	6	19	193	7653	7480	4e-41	178
MH464454.1	ERR4656977.3211255	81.86	204	18	13	529	724	27989	2779	7 7e-34	154
MH464454.1	ERR4656977.3211255	95.29	85	2	1	201	283	12101	12017	9e-28	134
MH464454.1	ERR4656977.3211255	89.72	107	6	5	344	446	2411	2306	3e-27	132
MH464454.1	ERR4656977.3211255	94.03	67	2	2	282	346	11013	10947	9e-18	100
MH464454.1	ERR4656977.3211255	88.89	63	5	2	202	264	3655	3595	2e-10	76.8
MH464454.1	ERR4656977.2907594	92.06	189	8	5	25	209	13860	14045	1e-65	259
MH464454.1	ERR4656977.2907594	88.30	188	13	7	19	204	4900	5080	9e-53	217
MH464454.1	ERR4656977.2736777	91.09	202	3	10	529	724	666	474	1e-65	259
MH464454.1	ERR4656977.2736777	87.70	187	13	7	23	209	16618	16442	1e-50	209
MH464454.1	ERR4656977.2736777	97.59	83	1	1	202	283	2762	2680	5e-30	141
MH464454.1	ERR4656977.2736777	91.18	102	3	5	344	442	1517	1419	9e-28	134
MH464454.1	ERR4656977.2074113	90.95	199	8	9	19	210	4479	4674	1e-65	259
MH464454.1	ERR4656977.1658081	91.04	201	4	11	529	724	4901	5092	1e-65	259
MH464454.1	ERR4656977.1658081	87.31	197	16	9	19	209	7260	7453	9e-53	217
MH464454.1	ERR4656977.1658081	100.00	103	0	0	344	446	4058	4160	5e-45	191
MH464454.1	ERR4656977.1658081	94.64	56	2	1	288	342	3902	3957	3e-13	86.1
MH464454.1	ERR4656977.1509044	91.00	200	7	9	529	724	7160	6968	1e-65	259
MH464454.1	ERR4656977.1509044	90.58	191	7	9	21	207	14210	14027	1e-60	243
MH464454.1	ERR4656977.1509044	86.29	197	13	10	16	209	4920	4735	2e-48	202
MH464454.1	ERR4656977.1509044	92.86	84	3	2	202	283	9187	9105	3e-23	119
MH464454.1	ERR4656977.1509044	82.69	104	5	8	344	445	7966	7874	1e-11	80.5
MH464454.1	ERR4656977.1296571	91.98	187	11	4	19	203	31448	31632	1e-65	259
MH464454.1	ERR4656977.1296571	90.26	195	10	8	21	210	7928	8118	1e-61	246
MH464454.1	ERR4656977.1296571	90.00	200	4	11	21	210	40262	40455	4e-61	244
MH464454.1	ERR4656977.1296571	89.39	198	11	8	19	210	21360	21553	5e-60	241
MH464454.1	ERR4656977.1296571	85.64	195	19	7	529	720	29330	29518	1e-46	196
MH464454.1	ERR4656977.1015921	91.24	194	11	6	19	209	1134	944	1e-65	259
MH464454.1	ERR4656977.906137	91.24	194	11	5	19	210	7067	6878	1e-65	259
MH464454.1	ERR4656977.575811	91.24	194	12	4	19	210	2807	2617	1e-65	259
MH464454.1	ERR4656977.363535	91.79	195	3	8	19	210	12804	12988	1e-65	259
MH464454.1	ERR4656977.363535	88.06	201	14	10	529	724	19909	20104	1e-56	230
MH464454.1	ERR4656977.363535	87.30	189	16	7	19	201	22213	22399	1e-50	209
MH464454.1	ERR4656977.363535	100.00	89	0	0	356	444	19076	19164	3e-37	165
MH464454.1	ERR4656977.363535	97.62	42	1	0	487	528	19733	19774	2e-09	73.1
MH464454.1	ERR4656977.363535	86.21	58	3	4	202	256	26087	26142	6e-05	58.4
MH464454.1	ERR4656977.2481353	90.50	200	12	7	529	724	23133	22937	5e-65	257
MH464454.1	ERR4656977.2481353	89.00	200	6	13	19	207	30404	30210	9e-58	233
MH464454.1	ERR4656977.2481353	93.68	95	4	2	349	442	23970	23877	5e-30	141
MH464454.1	ERR4656977.2481353	91.75	97	3	4	202	294	25202	25107	1e-26	130
MH464454.1	ERR4656977.2274890	91.00	200	5	11	529	724	36491	36301	5e-65	257
MH464454.1	ERR4656977.2274890	85.49	193	18	7	19	209	34191	34007	1e-45	193
MH464454.1	ERR4656977.2274890	90.77	65	5	1	282	346	29201	29138	3e-13	86.1
MH464454.1	ERR4656977.2274890	95.56	45	1	1	486	529	36661	36617	7e-09	71.3
MH464454.1	ERR4656977.1923181	91.33	196	6	10	19	210	22345	22533	5e-65	257
MH464454.1	ERR4656977.702765	92.39	184	9	4	25	204	6384	6202	5e-65	257
MH464454.1	ERR4656977.702765	88.38	198	12	8	19	209	15252	15059	4e-56	228
MH464454.1	ERR4656977.156996	91.28	195	8	9	19	209	3574	3385	5e-65	257
MH464454.1	ERR4656977.2426205	90.50	200	10	8	529	724	27000	27194	2e-64	255
MH464454.1	ERR4656977.2426205	88.94	199	13	9	19	210	10928	11124	7e-59	237
MH464454.1	ERR4656977.2426205	88.39	112	4	4	344	446	26125	26236	2e-25	126
MH464454.1	ERR4656977.2426205	92.31	65	2	2	282	346	17262	17323	2e-14	89.8
MH464454.1	ERR4656977.2218680	90.55	201	7	10	529	724	6596	6789	2e-64	255
MH464454.1	ERR4656977.2218680	85.31	177	19	7	35	209	8927	9098	1e-40	176
MH464454.1	ERR4656977.2218680	91.67	108	3	6	344	446	5735	5841	4e-31	145
MH464454.1	ERR4656977.2218680	96.97	66	1	1	282	346	5576	5641	2e-20	110
MH464454.1	ERR4656977.2218680	90.59	85	3	4	202	283	4512	4594	6e-20	108
MH464454.1	ERR4656977.714257	90.24	205	6	11	523	724	2765	2958	2e-64	255
MH464454.1	ERR4656977.714257	96.05	76	3	0	344	419	1929	2004	5e-25	124
MH464454.1	ERR4656977.54593	90.77	195	12	6	19	209	32173	31981	2e-64	255
MH464454.1	ERR4656977.54593	84.29	191	15	12	25	207	23356	23173	2e-39	172
MH464454.1	ERR4656977.2206167	90.72	194	12	6	19	209	7249	7059	7e-64	254
MH464454.1	ERR4656977.1033791	90.86	197	6	9	529	724	19258	19073	7e-64	254
MH464454.1	ERR4656977.1033791	87.11	194	21	3	19	209	16994	16802	9e-53	217
MH464454.1	ERR4656977.3572120	91.44	187	10	6	19	201	662	478	2e-63	252
MH464454.1	ERR4656977.2048891	90.55	201	4	11	529	722	9477	9285	2e-63	252
MH464454.1	ERR4656977.2048891	86.03	179	5	16	36	209	16340	16177	5e-40	174
MH464454.1	ERR4656977.2048891	84.41	186	18	8	19	198	7239	7059	2e-39	172
MH464454.1	ERR4656977.1939243	90.72	194	11	7	19	209	34079	34268	2e-63	252
MH464454.1	ERR4656977.1286794	90.67	193	12	5	19	210	15331	15144	2e-63	252
MH464454.1	ERR4656977.1286794	85.42	192	18	10	19	205	28501	28315	5e-45	191
MH464454.1	ERR4656977.725893	92.66	177	9	4	35	209	4612	4438	2e-63	252
MH464454.1	ERR4656977.350253	91.94	186	6	6	545	724	24546	24364	2e-63	252
MH464454.1	ERR4656977.350253	86.60	194	20	6	19	209	22285	22095	1e-50	209
MH464454.1	ERR4656977.350253	93.90	82	3	2	202	283	26608	26529	2e-24	122
MH464454.1	ERR4656977.350253	89.29	56	2	3	202	255	18441	18388	9e-08	67.6
MH464454.1	ERR4656977.3378407	91.40	186	11	5	19	202	16948	17130	9e-63	250
MH464454.1	ERR4656977.3378407	81.34	209	12	17	19	207	7891	8092	4e-31	145
MH464454.1	ERR4656977.3295313	90.31	196	12	6	19	209	10531	10338	9e-63	250
MH464454.1	ERR4656977.3295313	88.18	203	9	12	19	209	1589	1390	4e-56	228
MH464454.1	ERR4656977.3295313	89.32	103	8	3	346	446	3952	3851	2e-25	126
MH464454.1	ERR4656977.282478	91.94	186	2	11	20	199	10731	10553	3e-62	248
MH464454.1	ERR4656977.282478	87.11	194	17	7	19	209	1346	1158	1e-51	213
MH464454.1	ERR4656977.282478	86.80	197	7	9	529	724	3634	3456	2e-48	202
MH464454.1	ERR4656977.282478	96.34	82	1	1	202	283	5665	5586	9e-28	134
MH464454.1	ERR4656977.282478	91.30	46	2	1	486	529	3817	3772	4e-06	62.1
MH464454.1	ERR4656977.2793658	94.05	168	0	8	19	182	13605	13766	1e-61	246
MH464454.1	ERR4656977.2793658	86.46	192	12	11	19	203	4729	4913	3e-47	198
MH464454.1	ERR4656977.2793658	89.62	106	8	1	344	446	11261	11366	3e-27	132
MH464454.1	ERR4656977.3502252	89.55	201	9	9	19	209	45463	45265	4e-61	244
MH464454.1	ERR4656977.3502252	88.12	202	9	12	529	723	37998	37805	1e-55	226
MH464454.1	ERR4656977.3502252	91.18	68	2	4	282	346	39036	38970	2e-14	89.8
MH464454.1	ERR4656977.3127284	90.31	196	6	9	534	720	922	1113	4e-61	244
MH464454.1	ERR4656977.3127284	90.65	107	2	4	344	443	52	157	3e-28	135
MH464454.1	ERR4656977.1752101	90.21	194	9	10	22	209	1881	1692	4e-61	244
MH464454.1	ERR4656977.570080	89.85	197	10	10	529	724	659	846	4e-61	244
MH464454.1	ERR4656977.480760	89.85	197	11	9	19	209	6222	6029	4e-61	244
MH464454.1	ERR4656977.3372689	90.16	193	10	9	19	204	13079	13269	1e-60	243
MH464454.1	ERR4656977.3336769	89.22	204	8	9	20	210	19023	19225	1e-60	243
MH464454.1	ERR4656977.3336769	88.66	97	9	2	348	443	16685	16780	9e-23	117
MH464454.1	ERR4656977.812840	92.09	177	7	6	35	209	6292	6463	1e-60	243
MH464454.1	ERR4656977.426424	89.74	195	12	8	19	209	10691	10501	1e-60	243
MH464454.1	ERR4656977.426424	86.46	192	16	9	19	209	19378	19196	2e-48	202
MH464454.1	ERR4656977.3272744	89.16	203	9	10	529	723	10275	10078	5e-60	241
MH464454.1	ERR4656977.3272744	86.03	179	18	6	23	198	7922	7748	2e-43	185
MH464454.1	ERR4656977.3272744	91.43	105	6	3	344	446	2669	2566	5e-30	141
MH464454.1	ERR4656977.3272744	96.77	62	1	1	282	343	11262	11202	3e-18	102
MH464454.1	ERR4656977.1095377	89.74	195	11	8	19	209	5371	5182	5e-60	241
MH464454.1	ERR4656977.412298	90.43	188	11	6	19	202	6364	6180	5e-60	241
MH464454.1	ERR4656977.3339101	90.10	192	8	9	19	207	33399	33216	2e-59	239
MH464454.1	ERR4656977.1446440	90.37	187	10	6	19	203	25215	25395	2e-59	239
MH464454.1	ERR4656977.2496956	90.37	187	8	7	19	203	16779	16957	7e-59	237
MH464454.1	ERR4656977.2496956	93.33	105	5	2	344	446	23127	23231	7e-34	154
MH464454.1	ERR4656977.2496956	95.18	83	1	3	203	283	21893	21974	4e-26	128
MH464454.1	ERR4656977.2496956	79.79	193	20	16	529	714	23981	2416	1 2e-24	122
MH464454.1	ERR4656977.2496956	95.08	61	3	0	282	342	22975	23035	1e-16	97.1
MH464454.1	ERR4656977.2359373	90.43	188	7	7	20	198	3979	3794	7e-59	237
MH464454.1	ERR4656977.2359373	86.98	192	14	9	25	209	12708	12521	2e-49	206
MH464454.1	ERR4656977.2359373	84.42	199	18	8	529	724	14843	14655	9e-43	183
MH464454.1	ERR4656977.2359373	89.42	104	8	3	344	446	6274	6173	4e-26	128
MH464454.1	ERR4656977.472810	90.37	187	9	7	540	724	8259	8080	7e-59	237
MH464454.1	ERR4656977.472810	79.23	183	24	11	35	209	6017	5841	3e-22	115
MH464454.1	ERR4656977.472810	91.03	78	5	2	202	279	10229	10154	7e-19	104
MH464454.1	ERR4656977.229756	90.32	186	11	5	21	205	16781	16960	7e-59	237
MH464454.1	ERR4656977.1710244	89.53	191	13	6	19	204	5585	5397	2e-58	235
MH464454.1	ERR4656977.444852	88.83	197	14	7	20	209	7852	7657	2e-58	235
MH464454.1	ERR4656977.444852	88.78	196	13	7	19	209	16678	16487	3e-57	231
MH464454.1	ERR4656977.329695	89.18	194	13	6	19	210	2006	2193	2e-58	235
MH464454.1	ERR4656977.329695	83.94	193	13	13	26	210	10678	10860	2e-38	169
MH464454.1	ERR4656977.239731	89.69	194	7	11	23	209	632	819	2e-58	235
MH464454.1	ERR4656977.1928562	89.00	200	6	12	20	210	4039	3847	9e-58	233
MH464454.1	ERR4656977.1928562	88.78	196	13	8	19	209	12570	12379	3e-57	231
MH464454.1	ERR4656977.1928562	85.88	177	13	9	19	193	35077	34911	4e-41	178
MH464454.1	ERR4656977.2547553	88.38	198	15	7	19	210	3415	3220	3e-57	231
MH464454.1	ERR4656977.2547553	84.15	183	19	9	24	199	16573	16394	2e-38	169
MH464454.1	ERR4656977.2432095	89.18	194	9	10	19	204	3424	3235	3e-57	231
MH464454.1	ERR4656977.808574	88.66	194	16	6	19	209	2130	2320	3e-57	231
MH464454.1	ERR4656977.2733536	90.61	181	5	9	546	724	1178	1008	1e-56	230
MH464454.1	ERR4656977.2733536	87.38	206	8	13	19	209	8003	7801	7e-54	220
MH464454.1	ERR4656977.2733536	93.22	59	2	2	289	346	2170	2113	3e-13	86.1
MH464454.1	ERR4656977.2248174	90.00	180	15	3	23	199	15897	15718	1e-56	230
MH464454.1	ERR4656977.2248174	87.57	185	7	13	21	194	7207	7028	9e-48	200
MH464454.1	ERR4656977.2248174	90.53	95	8	1	352	446	9468	9375	5e-25	124
MH464454.1	ERR4656977.936456	88.44	199	11	10	19	209	2875	2681	1e-56	230
MH464454.1	ERR4656977.909849	90.11	182	11	6	19	195	3037	2858	1e-56	230
MH464454.1	ERR4656977.315037	89.30	187	14	5	19	204	2235	2054	1e-56	230
MH464454.1	ERR4656977.1023423	88.66	194	13	9	19	209	24266	24453	4e-56	228
MH464454.1	ERR4656977.11304	88.78	196	8	13	19	207	899	1087	4e-56	228
MH464454.1	ERR4656977.2920875	88.21	195	15	7	19	209	3814	3624	1e-55	226
MH464454.1	ERR4656977.2841429	88.66	194	10	9	19	204	13392	13203	1e-55	226
MH464454.1	ERR4656977.1493347	88.24	204	4	14	19	209	809	1005	1e-55	226
MH464454.1	ERR4656977.1382245	88.66	194	11	10	19	208	8712	8898	1e-55	226
MH464454.1	ERR4656977.1382245	84.08	201	15	12	19	209	154	347	4e-41	178
MH464454.1	ERR4656977.2885326	89.01	191	8	12	529	714	2559	2741	5e-55	224
MH464454.1	ERR4656977.2885326	86.61	112	6	6	338	442	1704	1813	3e-22	115
MH464454.1	ERR4656977.2885326	91.46	82	2	5	202	281	452	530	6e-20	108
MH464454.1	ERR4656977.2712002	88.95	190	9	12	19	208	9419	9242	5e-55	224
MH464454.1	ERR4656977.2712002	82.72	191	19	11	26	209	243	60	5e-35	158
MH464454.1	ERR4656977.2712002	90.36	83	1	3	202	283	4512	4436	3e-18	102
MH464454.1	ERR4656977.2712002	95.24	63	2	1	285	346	3465	3403	3e-17	99.0
MH464454.1	ERR4656977.2676897	88.66	194	8	9	529	715	14092	14278	5e-55	224
MH464454.1	ERR4656977.2676897	86.29	197	10	13	19	209	6830	7015	3e-47	198
MH464454.1	ERR4656977.2676897	93.52	108	2	3	344	446	13227	13334	2e-34	156
MH464454.1	ERR4656977.2676897	96.08	51	1	1	282	331	13062	13112	3e-12	82.4
MH464454.1	ERR4656977.2676897	97.50	40	1	0	488	527	13912	13951	3e-08	69.4
MH464454.1	ERR4656977.2448002	88.48	191	14	6	25	209	2422	2234	5e-55	224
MH464454.1	ERR4656977.2448002	86.87	198	17	6	529	722	4572	4380	1e-51	213
MH464454.1	ERR4656977.1416716	91.67	168	4	10	44	209	5853	5694	5e-55	224
MH464454.1	ERR4656977.1416716	100.00	82	0	0	202	283	950	869	3e-33	152
MH464454.1	ERR4656977.950704	88.21	195	14	7	19	209	5042	4853	5e-55	224
MH464454.1	ERR4656977.783782	88.21	195	13	8	19	209	5658	5470	5e-55	224
MH464454.1	ERR4656977.674540	88.77	187	16	5	25	209	19137	18954	5e-55	224
MH464454.1	ERR4656977.674540	92.54	134	6	4	79	209	27845	27713	2e-44	189
MH464454.1	ERR4656977.3498826	92.59	162	0	9	21	174	14485	14642	2e-54	222
MH464454.1	ERR4656977.2718907	88.54	192	11	8	19	204	15046	14860	2e-54	222
MH464454.1	ERR4656977.2718907	86.22	196	15	9	19	209	4911	4723	2e-48	202
MH464454.1	ERR4656977.2559402	88.00	200	9	14	529	721	8011	7820	2e-54	222
MH464454.1	ERR4656977.2559402	84.08	201	20	10	19	209	5690	5492	9e-43	183
MH464454.1	ERR4656977.2559402	95.12	82	0	3	202	283	10016	9939	2e-25	126
MH464454.1	ERR4656977.2437329	88.83	188	11	10	22	204	7481	7299	2e-54	222
MH464454.1	ERR4656977.2430429	88.27	196	10	11	19	209	587	400	2e-54	222
MH464454.1	ERR4656977.2064537	87.56	209	4	16	19	209	7585	7381	2e-54	222
MH464454.1	ERR4656977.820080	88.14	194	13	10	19	209	16979	16793	2e-54	222
MH464454.1	ERR4656977.820080	82.74	197	19	11	19	210	3742	3556	4e-36	161
MH464454.1	ERR4656977.722444	88.14	194	13	8	19	209	22648	22462	2e-54	222
MH464454.1	ERR4656977.722444	87.50	192	14	8	19	207	13976	13792	1e-51	213
MH464454.1	ERR4656977.666967	87.88	198	12	9	19	209	6910	6718	2e-54	222
MH464454.1	ERR4656977.470496	87.88	198	13	9	19	209	2366	2173	2e-54	222
MH464454.1	ERR4656977.2713630	87.69	195	17	7	19	210	16719	16529	7e-54	220
MH464454.1	ERR4656977.2504626	89.56	182	7	10	25	203	26612	26784	7e-54	220
MH464454.1	ERR4656977.2504626	86.15	195	14	11	19	209	17739	17924	3e-47	198
MH464454.1	ERR4656977.414799	95.04	141	6	1	19	159	172	33	7e-54	220
MH464454.1	ERR4656977.1103876	88.30	188	14	7	19	204	215	34	2e-53	219
MH464454.1	ERR4656977.626374	90.12	172	11	6	19	189	9959	9793	2e-53	219
MH464454.1	ERR4656977.626374	86.55	171	11	11	25	193	1506	1346	4e-41	178
MH464454.1	ERR4656977.621791	88.14	194	9	9	19	209	6203	6385	2e-53	219
MH464454.1	ERR4656977.2493717	87.44	199	11	10	19	209	1778	1970	9e-53	217
MH464454.1	ERR4656977.1069953	87.24	196	17	6	19	209	9233	9425	9e-53	217
MH464454.1	ERR4656977.874203	87.44	199	12	10	19	209	1642	1835	9e-53	217
MH464454.1	ERR4656977.1739520	87.00	200	15	10	529	724	2610	2418	3e-52	215
MH464454.1	ERR4656977.1739520	92.31	104	5	3	344	446	3420	3319	4e-31	145
MH464454.1	ERR4656977.1739520	97.01	67	0	2	282	346	3581	3515	4e-21	111
MH464454.1	ERR4656977.1739520	90.24	82	8	0	202	283	4626	4545	6e-20	108
MH464454.1	ERR4656977.3265346	87.44	199	7	14	19	201	1341	1145	1e-51	213
MH464454.1	ERR4656977.2733301	87.06	201	10	14	529	724	704	515	1e-51	213
MH464454.1	ERR4656977.2733301	100.00	73	0	0	202	274	2777	2705	3e-28	135
MH464454.1	ERR4656977.2098450	87.13	202	9	12	529	724	15978	16168	1e-51	213
MH464454.1	ERR4656977.2098450	94.34	106	0	6	344	444	15106	15210	5e-35	158
MH464454.1	ERR4656977.2098450	92.59	54	3	1	282	335	23256	23308	2e-10	76.8
MH464454.1	ERR4656977.2098450	95.45	44	2	0	282	325	6059	6102	7e-09	71.3
MH464454.1	ERR4656977.1647192	87.18	195	15	10	19	207	4416	4226	1e-51	213
MH464454.1	ERR4656977.2782845	92.67	150	6	5	50	198	546	691	4e-51	211
MH464454.1	ERR4656977.2535532	86.80	197	16	8	19	207	6803	6609	4e-51	211
MH464454.1	ERR4656977.2472175	87.13	202	6	17	19	209	5958	6150	4e-51	211
MH464454.1	ERR4656977.2472175	85.05	194	18	10	19	209	15218	15403	7e-44	187
MH464454.1	ERR4656977.2472175	100.00	29	0	0	282	310	3533	3561	0.0007	54.7
MH464454.1	ERR4656977.2227998	87.05	193	17	7	23	209	13363	13173	4e-51	211
MH464454.1	ERR4656977.2108627	87.37	190	16	7	19	204	492	307	4e-51	211
MH464454.1	ERR4656977.838816	86.80	197	17	8	19	210	16906	17098	4e-51	211
MH464454.1	ERR4656977.838816	86.98	192	15	9	19	210	25786	25967	5e-50	207
MH464454.1	ERR4656977.3265969	87.56	193	8	10	546	727	2729	2542	1e-50	209
MH464454.1	ERR4656977.3265969	81.05	190	23	12	19	201	380	197	2e-29	139
MH464454.1	ERR4656977.3265969	91.86	86	3	3	202	283	4849	4764	9e-23	117
MH464454.1	ERR4656977.2874451	88.83	179	8	11	35	209	22792	22622	1e-50	209
MH464454.1	ERR4656977.2134099	87.31	197	8	15	529	723	14277	14096	1e-50	209
MH464454.1	ERR4656977.2134099	84.85	165	19	5	16	176	12056	11894	4e-36	161
MH464454.1	ERR4656977.182160	86.43	199	17	9	19	210	4822	5017	1e-50	209
MH464454.1	ERR4656977.1814850	87.91	182	15	6	19	199	4367	4192	5e-50	207
MH464454.1	ERR4656977.1652269	86.67	195	16	8	19	210	21330	21517	5e-50	207
MH464454.1	ERR4656977.1652269	84.85	198	7	19	25	209	8005	8192	4e-41	178
MH464454.1	ERR4656977.177402	87.05	193	14	9	25	209	1101	912	5e-50	207
MH464454.1	ERR4656977.2552101	86.34	205	9	16	529	724	24580	24386	2e-49	206
MH464454.1	ERR4656977.2552101	95.29	85	1	2	202	283	26632	26548	3e-27	132
MH464454.1	ERR4656977.2552101	100.00	30	0	0	202	231	18413	18384	0.0002	56.5
MH464454.1	ERR4656977.1410652	86.73	196	12	11	19	209	636	450	2e-49	206
MH464454.1	ERR4656977.2612617	85.71	203	18	10	529	724	6040	5842	7e-49	204
MH464454.1	ERR4656977.2612617	85.33	184	7	13	27	202	13224	13053	2e-39	172
MH464454.1	ERR4656977.2612617	92.31	104	6	2	344	446	15484	15382	1e-31	147
MH464454.1	ERR4656977.2612617	91.67	84	5	2	202	283	8110	8027	3e-22	115
MH464454.1	ERR4656977.2612617	90.77	65	4	2	282	346	7046	6984	3e-13	86.1
MH464454.1	ERR4656977.892881	86.73	196	10	11	19	210	10858	11041	7e-49	204
MH464454.1	ERR4656977.892881	83.08	195	12	16	19	209	19645	19822	5e-35	158
MH464454.1	ERR4656977.462943	86.43	199	11	13	19	210	586	775	7e-49	204
MH464454.1	ERR4656977.2163300	86.29	197	13	12	25	211	19740	19548	2e-48	202
MH464454.1	ERR4656977.2931684	86.00	200	13	11	529	723	9899	9710	9e-48	200
MH464454.1	ERR4656977.2931684	82.14	168	14	11	19	176	16312	16151	1e-26	130
MH464454.1	ERR4656977.493629	85.79	197	19	7	530	724	2161	1972	9e-48	200
MH464454.1	ERR4656977.2887606	85.79	197	17	10	19	209	17563	17372	3e-47	198
MH464454.1	ERR4656977.2071151	85.57	201	16	11	529	722	7614	7420	3e-47	198
MH464454.1	ERR4656977.2658312	85.20	196	22	6	19	209	3202	3009	4e-46	195
MH464454.1	ERR4656977.2001579	85.35	198	17	11	19	209	913	1105	4e-46	195
MH464454.1	ERR4656977.2001579	91.53	59	3	2	282	339	5918	5975	1e-11	80.5
MH464454.1	ERR4656977.1502218	85.35	198	17	10	529	724	719	532	4e-46	195
MH464454.1	ERR4656977.3540545	86.17	188	15	7	22	202	646	463	1e-45	193
MH464454.1	ERR4656977.3371647	85.64	195	14	11	19	199	7388	7194	1e-45	193
MH464454.1	ERR4656977.2956137	84.95	206	13	15	19	209	6492	6290	1e-45	193
MH464454.1	ERR4656977.2516228	86.41	184	15	10	23	203	1761	1937	1e-45	193
MH464454.1	ERR4656977.2516228	85.29	68	3	5	202	264	5723	5788	1e-06	63.9
MH464454.1	ERR4656977.3415003	85.28	197	16	13	529	719	33438	3324	9 5e-45	191
MH464454.1	ERR4656977.3415003	85.49	193	10	14	19	198	40798	40611	2e-43	185
MH464454.1	ERR4656977.3415003	83.83	167	19	8	49	209	31036	30872	3e-33	152
MH464454.1	ERR4656977.3415003	87.88	66	3	4	202	264	27017	26954	2e-09	73.1
MH464454.1	ERR4656977.1684964	85.35	198	13	14	26	210	28347	28541	5e-45	191
MH464454.1	ERR4656977.1465867	86.02	186	16	7	19	202	2672	2495	5e-45	191
MH464454.1	ERR4656977.1154558	85.00	200	16	13	19	209	6955	7149	5e-45	191
MH464454.1	ERR4656977.3472123	85.13	195	14	13	19	203	22210	22399	2e-43	185
MH464454.1	ERR4656977.1386613	84.77	197	17	11	19	209	5871	5682	2e-43	185
MH464454.1	ERR4656977.708742	90.21	143	10	4	70	209	636	495	9e-43	183
MH464454.1	ERR4656977.2984950	85.11	188	16	9	30	209	1054	1237	3e-42	182
MH464454.1	ERR4656977.1612133	85.05	194	12	12	19	209	4159	4338	3e-42	182
MH464454.1	ERR4656977.832532	85.48	186	14	10	23	202	280	102	3e-42	182
MH464454.1	ERR4656977.348240	88.20	161	5	13	52	209	2180	2329	1e-41	180
MH464454.1	ERR4656977.3475404	84.62	195	12	13	19	204	6150	6335	4e-41	178
MH464454.1	ERR4656977.1436040	86.39	169	15	6	19	185	302	464	4e-41	178
MH464454.1	ERR4656977.1108028	84.38	192	18	10	19	209	22338	22158	4e-41	178
MH464454.1	ERR4656977.106748	83.90	205	13	16	19	209	2030	2228	4e-41	178
MH464454.1	ERR4656977.1695005	86.39	169	14	7	35	199	874	711	1e-40	176
MH464454.1	ERR4656977.1609850	84.82	191	11	14	19	202	29628	29449	1e-40	176
MH464454.1	ERR4656977.1609850	83.62	177	17	10	23	198	20394	20229	2e-34	156
MH464454.1	ERR4656977.1609850	98.75	80	0	1	204	283	24640	24562	5e-30	141
MH464454.1	ERR4656977.3271542	87.58	161	6	11	23	176	1972	2125	5e-40	174
MH464454.1	ERR4656977.462411	83.74	203	14	16	19	209	34914	34719	5e-40	174
MH464454.1	ERR4656977.3365554	85.08	181	12	12	19	193	1826	1655	7e-39	171
MH464454.1	ERR4656977.3203210	84.32	185	17	8	35	209	10147	10329	7e-39	171
MH464454.1	ERR4656977.1616171	83.85	192	13	12	19	207	2625	2449	9e-38	167
MH464454.1	ERR4656977.1467039	85.39	178	7	15	31	203	14202	14365	9e-38	167
MH464454.1	ERR4656977.979822	82.67	202	17	12	19	209	9781	9587	1e-36	163
MH464454.1	ERR4656977.3576540	94.29	105	4	2	344	446	21653	21757	2e-35	159
MH464454.1	ERR4656977.3576540	89.39	66	2	4	283	343	21486	21551	4e-11	78.7
MH464454.1	ERR4656977.3576540	93.88	49	2	1	282	329	29646	29694	2e-09	73.1
MH464454.1	ERR4656977.2932086	86.08	158	10	9	21	176	2663	2810	2e-35	159
MH464454.1	ERR4656977.2932086	89.02	82	6	2	90	171	11373	11451	3e-17	99.0
MH464454.1	ERR4656977.2932086	93.94	66	3	1	282	346	16027	16092	3e-17	99.0
MH464454.1	ERR4656977.2971169	83.96	187	7	18	19	187	4123	3942	5e-35	158
MH464454.1	ERR4656977.2376349	85.03	167	12	13	49	209	31	190	5e-35	158
MH464454.1	ERR4656977.3655045	90.48	126	1	10	19	137	22522	22643	2e-34	156
MH464454.1	ERR4656977.3655045	90.48	105	8	1	344	446	20180	20284	7e-29	137
MH464454.1	ERR4656977.3229557	93.52	108	2	4	344	446	4478	4585	2e-34	156
MH464454.1	ERR4656977.3229557	90.91	88	2	2	202	283	3225	3312	1e-21	113
MH464454.1	ERR4656977.3229557	95.31	64	2	1	282	344	4316	4379	9e-18	100
MH464454.1	ERR4656977.2805703	84.00	175	12	11	19	186	5253	5418	7e-34	154
MH464454.1	ERR4656977.2805703	81.22	197	5	19	534	724	20824	20994	1e-26	130
MH464454.1	ERR4656977.2805703	81.63	98	10	6	344	435	19979	20074	6e-10	75.0
MH464454.1	ERR4656977.369286	88.06	134	11	4	19	149	6151	6020	7e-34	154
MH464454.1	ERR4656977.132711	89.06	128	6	4	84	209	58	179	3e-33	152
MH464454.1	ERR4656977.313163	93.20	103	5	1	344	446	631	731	9e-33	150
MH464454.1	ERR4656977.2890416	82.32	198	8	19	19	210	4498	4674	1e-31	147
MH464454.1	ERR4656977.3458405	93.14	102	1	5	351	446	902	801	4e-31	145
MH464454.1	ERR4656977.3458405	96.43	84	0	3	202	283	2132	2050	3e-28	135
MH464454.1	ERR4656977.2915442	81.77	192	18	15	19	204	23897	24077	4e-31	145
MH464454.1	ERR4656977.1866530	91.59	107	4	5	344	446	16776	16881	2e-30	143
MH464454.1	ERR4656977.1866530	87.25	102	11	2	342	442	8257	8357	3e-22	115
MH464454.1	ERR4656977.1115795	85.14	148	12	9	22	166	4547	4407	2e-30	143
MH464454.1	ERR4656977.143461	81.35	193	18	11	538	724	452	272	5e-30	141
MH464454.1	ERR4656977.2745669	96.43	84	0	2	202	283	636	554	3e-28	135
MH464454.1	ERR4656977.1853686	89.72	107	6	5	344	446	43736	43841	3e-27	132
MH464454.1	ERR4656977.694061	94.19	86	2	3	201	283	2365	2450	4e-26	128
MH464454.1	ERR4656977.197453	88.79	107	8	4	344	446	414	520	4e-26	128
MH464454.1	ERR4656977.3391764	95.12	82	1	3	202	283	454	376	2e-25	126
MH464454.1	ERR4656977.1720049	96.15	78	1	2	344	421	274	199	2e-25	126
MH464454.1	ERR4656977.1720049	93.94	66	1	3	282	346	427	364	1e-16	97.1
MH464454.1	ERR4656977.1720049	88.31	77	7	2	202	278	1471	1397	6e-15	91.6
MH464454.1	ERR4656977.1097284	89.42	104	6	2	344	444	195	296	2e-25	126
MH464454.1	ERR4656977.1097284	95.74	47	2	0	283	329	36	82	2e-10 7	6.8
MH464454.1	ERR4656977.3549048	86.67	120	5	9	338	446	19303	19422	2e-24	122
MH464454.1	ERR4656977.3549048	87.74	106	8	4	344	444	10104	10209	3e-23	119
MH464454.1	ERR4656977.1256852	82.17	157	14	13	21	176	1510	1653	2e-24	122
MH464454.1	ERR4656977.1847345	93.90	82	0	4	202	283	1030	954	3e-23	119
MH464454.1	ERR4656977.1003379	87.62	105	7	4	344	446	8869	8769	9e-23	117
MH464454.1	ERR4656977.1003379	86.15	65	5	3	202	264	10085	10023	9e-08	67.6
MH464454.1	ERR4656977.1209332	80.25	162	20	9	19	177	3483	3331	4e-21	111
MH464454.1	ERR4656977.2511662	89.66	87	3	4	202	283	201	116	2e-19	106
MH464454.1	ERR4656977.1747408	92.21	77	3	2	202	278	15913	15840	2e-19	106
MH464454.1	ERR4656977.1747408	83.96	106	8	8	344	446	14704	14605	2e-15	93.5
MH464454.1	ERR4656977.1747408	86.15	65	6	3	282	346	6616	6555	9e-08	67.6
MH464454.1	ERR4656977.1493282	95.38	65	3	0	19	83	102	38 7	e-19 1	4
MH464454.1	ERR4656977.1438978	93.15	73	2	2	344	413	4796	4868	7e-19	104
MH464454.1	ERR4656977.277812	84.11	107	10	6	344	446	1327	1430	1e-16	97.1
MH464454.1	ERR4656977.3090460	87.64	89	2	5	202	283	1325	1239	4e-16	95.3
MH464454.1	ERR4656977.2823412	92.42	66	3	2	282	346	744	808	2e-15	93.5
MH464454.1	ERR4656977.985620	91.18	68	3	1	282	346	17724	17657	2e-14	89.8
MH464454.1	ERR4656977.1298010	89.19	74	3	4	344	413	22045	21973	7e-14	87.9
MH464454.1	ERR4656977.3527161	89.23	65	5	2	282	346	6959	6897	1e-11	80.5
MH464454.1	ERR4656977.598913	89.39	66	2	4	282	346	3146	3207	4e-11	78.7
MH464454.1	ERR4656977.2053886	76.51	166	16	16	576	724	1092	1251	3e-08	69.4
MH464454.1	ERR4656977.2922372	86.36	66	3	5	203	264	1355	1418	9e-08	67.6
MH464454.1	ERR4656977.442122	85.07	67	3	6	202	264	30074	30011	4e-06	62.1
MH464454.1	ERR4656977.3404019	100.00	29	0	0	202	230	16942	16914	0.0007	54.7
MH464454.1	ERR4656977.115339	94.44	36	1	1	496	531	11423	11457	0.0007	54.7
# BLAST proce	ssed 1 queries

## Sheet: DAM6_ch_264_reads
# BLASTN 2.2.28+
# Query: MH464455.1 Prunus armeniaca dormancy-associated MADS-box 6 protein (DAM6) mRNA, partial cds
# 100 hits found
# Database: my_CH_264_4_reads_db
# Fields: query id, subject id, % identity, alignment length, mismatches, gap opens, q. start, q. end, s. start, s. end, evalue, bit score
query id	subject id	% identity	alignment length	mismatches	gap opens	q. start	q. end	s. start	s. end	evalue	bit score
MH464455.1	ERR4656977.707638	96.60	206	1	5	22	224	22190	22392	2e-89	337
MH464455.1	ERR4656977.2001579	93.69	206	7	5	22	224	7081	7283	2e-79	303
MH464455.1	ERR4656977.1138340	95.72	187	5	3	22	206	217	32	9e-78	298
MH464455.1	ERR4656977.574470	94.85	194	3	6	22	215	5427	5613	3e-77	296
MH464455.1	ERR4656977.216943	93.17	205	8	6	22	224	11851	11651	3e-77	296
MH464455.1	ERR4656977.879057	93.97	199	5	6	22	218	13747	13940	1e-76	294
MH464455.1	ERR4656977.1117899	92.75	207	8	5	22	224	13105	13308	4e-76	292
MH464455.1	ERR4656977.181531	93.91	197	7	5	22	218	19904	19713	4e-76	292
MH464455.1	ERR4656977.215438	93.10	203	6	7	24	224	19309	19505	1e-75	291
MH464455.1	ERR4656977.215438	90.57	53	2	2	145	197	1948	1997	3e-08	67.6
MH464455.1	ERR4656977.2587313	92.75	207	4	8	22	224	24431	24630	5e-75	289
MH464455.1	ERR4656977.2587313	92.59	54	3	1	145	197	6903	6956	4e-11	76.8
MH464455.1	ERR4656977.1329918	92.31	208	6	8	22	224	22204	22002	2e-74	287
MH464455.1	ERR4656977.2487351	92.65	204	5	9	22	224	1643	1837	7e-74	285
MH464455.1	ERR4656977.2971316	93.00	200	4	9	27	218	25360	25557	2e-73	283
MH464455.1	ERR4656977.2971316	88.17	93	6	5	137	224	7795	7887	6e-20	106
MH464455.1	ERR4656977.1782226	92.96	199	6	7	22	218	4386	4194	2e-73	283
MH464455.1	ERR4656977.1033791	92.23	206	7	9	22	223	10816	10616	2e-73	283
MH464455.1	ERR4656977.3272744	91.79	207	9	7	17	223	1651	1453	9e-73	281
MH464455.1	ERR4656977.2516228	92.57	202	5	10	22	218	7989	8185	9e-73	281
MH464455.1	ERR4656977.808574	92.16	204	6	8	22	224	8202	8396	3e-72	279
MH464455.1	ERR4656977.313163	91.71	205	11	3	22	224	1626	1826	3e-72	279
MH464455.1	ERR4656977.1857729	91.71	205	10	7	22	224	10865	11064	1e-71	278
MH464455.1	ERR4656977.924531	91.35	208	10	7	22	224	16264	16060	1e-71	278
MH464455.1	ERR4656977.3485909	91.12	214	3	11	22	224	262	470	4e-71	276
MH464455.1	ERR4656977.1657350	92.71	192	11	3	22	213	9051	9239	1e-70	274
MH464455.1	ERR4656977.387385	91.67	204	7	7	22	224	16804	16610	1e-70	274
MH464455.1	ERR4656977.2922372	91.54	201	12	4	27	224	3657	3855	5e-70	272
MH464455.1	ERR4656977.2155985	91.00	211	5	11	22	224	2542	2338	5e-70	272
MH464455.1	ERR4656977.197453	91.63	203	8	5	22	224	1437	1630	5e-70	272
MH464455.1	ERR4656977.1628694	91.18	204	10	8	22	224	26425	26229	2e-69	270
MH464455.1	ERR4656977.1624588	91.92	198	6	7	22	218	26035	26223	7e-69	268
MH464455.1	ERR4656977.1097284	91.46	199	9	8	24	218	1217	1411	2e-68	267
MH464455.1	ERR4656977.2133653	90.34	207	10	10	22	224	10311	10511	3e-67	263
MH464455.1	ERR4656977.3211255	89.77	215	7	14	22	224	1359	1148	1e-66	261
MH464455.1	ERR4656977.970618	90.34	207	9	10	22	224	1297	1098	1e-66	261
MH464455.1	ERR4656977.217819	90.34	207	7	10	22	223	2459	2261	4e-66	259
MH464455.1	ERR4656977.1853686	90.55	201	10	6	22	218	44762	44957	1e-65	257
MH464455.1	ERR4656977.1529667	89.86	207	12	9	18	224	4517	4320	1e-65	257
MH464455.1	ERR4656977.1003379	90.29	206	7	12	22	224	7862	7667	1e-65	257
MH464455.1	ERR4656977.570971	89.90	208	9	10	22	224	28070	28270	1e-65	257
MH464455.1	ERR4656977.350253	89.90	208	9	11	22	223	16199	15998	1e-65	257
MH464455.1	ERR4656977.3127284	89.90	208	5	12	22	218	9529	9731	2e-64	254
MH464455.1	ERR4656977.2691974	89.71	204	14	5	22	224	6860	6663	2e-64	254
MH464455.1	ERR4656977.1609850	90.50	200	7	9	31	223	14339	14145	2e-64	254
MH464455.1	ERR4656977.787878	89.32	206	15	5	22	224	6685	6484	7e-64	252
MH464455.1	ERR4656977.694061	90.05	201	9	7	21	218	12770	12962	2e-63	250
MH464455.1	ERR4656977.2733197	89.90	198	12	6	34	224	5819	5623	9e-63	248
MH464455.1	ERR4656977.2274890	89.05	210	10	10	22	224	28025	27822	9e-63	248
MH464455.1	ERR4656977.2823412	89.32	206	8	11	25	224	1957	2154	3e-62	246
MH464455.1	ERR4656977.1748021	88.68	212	11	10	22	224	901	1108	3e-62	246
MH464455.1	ERR4656977.1747408	89.45	199	14	7	22	217	5469	5275	1e-61	244
MH464455.1	ERR4656977.1327467	89.32	206	6	12	22	224	8269	8461	1e-61	244
MH464455.1	ERR4656977.1147409	89.95	199	6	13	22	218	20818	21004	1e-61	244
MH464455.1	ERR4656977.979822	88.89	207	12	11	23	223	3775	3574	1e-61	244
MH464455.1	ERR4656977.442122	89.32	206	7	10	23	224	27828	27634	1e-61	244
MH464455.1	ERR4656977.2277898	89.11	202	10	9	22	218	2917	3111	1e-60	241
MH464455.1	ERR4656977.1154939	89.45	199	7	12	22	218	13456	13642	5e-60	239
MH464455.1	ERR4656977.556623	88.78	205	7	12	24	224	10795	10987	2e-59	237
MH464455.1	ERR4656977.2552101	87.74	212	11	14	22	223	16189	15983	2e-58	233
MH464455.1	ERR4656977.2048891	88.67	203	8	12	22	224	1181	994	2e-58	233
MH464455.1	ERR4656977.3237220	87.38	206	14	10	22	224	3884	3688	4e-56	226
MH464455.1	ERR4656977.3280385	86.60	209	12	12	22	218	4248	4452	3e-53	217
MH464455.1	ERR4656977.3404019	85.71	217	14	13	22	224	14646	14433	3e-52	213
MH464455.1	ERR4656977.3576540	88.30	188	5	14	34	217	30843	31017	4e-51	209
MH464455.1	ERR4656977.2134099	85.85	205	18	11	22	223	6268	6072	2e-50	207
MH464455.1	ERR4656977.1636242	86.34	205	9	14	22	223	9646	9458	5e-50	206
MH464455.1	ERR4656977.685404	86.29	197	12	13	22	215	1774	1958	3e-48	200
MH464455.1	ERR4656977.3493350	84.36	211	19	12	22	224	17993	18197	1e-46	195
MH464455.1	ERR4656977.67537	88.24	170	10	7	22	189	26097	26258	1e-46	195
MH464455.1	ERR4656977.2700145	85.28	197	13	15	22	213	7086	6901	5e-45	189
MH464455.1	ERR4656977.1089292	84.65	202	17	11	22	218	1828	2020	5e-45	189
MH464455.1	ERR4656977.329915	84.13	208	18	12	22	224	1129	932	2e-44	187
MH464455.1	ERR4656977.2571768	83.57	207	17	12	22	215	1442	1644	1e-41	178
MH464455.1	ERR4656977.2716478	83.01	206	21	13	22	224	3803	3997	2e-40	174
MH464455.1	ERR4656977.812840	83.00	200	22	10	22	221	12100	12287	2e-39	171
MH464455.1	ERR4656977.481117	82.30	209	24	13	21	224	1609	1409	7e-39	169
MH464455.1	ERR4656977.1154558	81.64	207	31	5	18	224	12867	13066	9e-38	165
MH464455.1	ERR4656977.985620	81.73	208	21	12	22	225	16538	16344	2e-35	158
MH464455.1	ERR4656977.426424	81.46	205	26	12	22	223	4812	4617	2e-35	158
MH464455.1	ERR4656977.2883071	81.52	211	16	14	22	224	21341	21536	7e-34	152
MH464455.1	ERR4656977.2883071	90.57	53	2	2	169	218	4060	4112	3e-08	67.6
MH464455.1	ERR4656977.1710244	80.58	206	30	10	22	224	23074	22876	3e-33	150
MH464455.1	ERR4656977.1652269	81.41	199	21	11	22	209	13911	14104	9e-33	148
MH464455.1	ERR4656977.558858	80.10	196	28	9	22	217	4838	5022	7e-29	135
MH464455.1	ERR4656977.3064166	80.79	177	23	9	22	196	18957	19124	1e-26	128
MH464455.1	ERR4656977.2267133	82.42	165	7	15	60	218	7288	7436	2e-25	124
MH464455.1	ERR4656977.2326341	79.50	200	17	15	29	224	2079	2258	2e-24	121
MH464455.1	ERR4656977.1923181	90.48	84	5	2	144	224	20565	20648	2e-20	108
MH464455.1	ERR4656977.3336769	89.53	86	5	3	137	218	17193	17278	6e-20	106
MH464455.1	ERR4656977.2426205	91.14	79	4	2	143	218	17951	18029	2e-19	104
MH464455.1	ERR4656977.1296571	87.95	83	8	2	135	215	38447	38529	3e-17	97.1
MH464455.1	ERR4656977.2793658	89.47	76	4	3	144	215	11785	11860	4e-16	93.5
MH464455.1	ERR4656977.2006139	93.65	63	2	2	22	84	1930	1990	4e-16	93.5
MH464455.1	ERR4656977.302956	85.56	90	9	4	137	224	17928	18015	2e-15	91.6
MH464455.1	ERR4656977.1114144	96.30	54	2	0	144	197	13136	13189	6e-15	89.8
MH464455.1	ERR4656977.950230	86.90	84	5	3	144	224	23259	23339	6e-15	89.8
MH464455.1	ERR4656977.2359996	84.54	97	6	7	137	224	241	337	2e-14	87.9
MH464455.1	ERR4656977.3655045	83.33	96	6	6	139	224	20710	20805	3e-12	80.5
MH464455.1	ERR4656977.3265346	82.98	94	9	5	137	223	3143	3050	1e-11	78.7
# BLAST processed	1 queries
